# Supplementary material for: Chromatin Priming Renders T Cell Tolerance-Associated Genes Sensitive to Activation below the Signaling Threshold for Immune Response Genes
Source: Cell Rep. 2020 Jun 9;31(10):107748. doi: 10.1016/j.celrep.2020.107748 (PMC7296351; doi:10.1016/j.celrep.2020.107748)
Supplement: Table S1. Normalized Read Counts for All Expressed Genes, Related to Figures 1 and S1 [file mmc2.xlsx]

## Sheet: ST1
RNA-Seq data		Normalized read counts where average value = > 3 in at least one column						TAg/Nag fold difference				T0/N0 fold difference
ENSEMBLE code	mgi_symbol	N0	NAg	T0	TAg	N-PI	T-PI	DESeq2 log2 Fold Difference	DESeq2 p value	DESeq2 FDR	EdgeR p value	DESeq2 log2 Fold Difference	DESeq2 p value	DESeq2 FDR	EdgeR p value
ENSMUSG00000000001	Gnai3	1954.33	2904.31	1842.29	2367.36	3106.94	4032.6	-0.294911	0.000277123	0.00123317	0.00429755	-0.0855655	0.294592	0.529877	0.296237
ENSMUSG00000000028	Cdc45	43.6931	23.6978	49.9523	41.6893	46.3643	49.8319	0.822268	0.0121933	0.0341263	0.00312386	0.190696	0.509053	0.724211	0.479259
ENSMUSG00000000031	H19	7.06771	0.374417	5.23965	2.14624	0	0	2.36374	0.20352	0.337921	0.203835	-0.431019	0.756437	NA	0.680857
ENSMUSG00000000037	Scml2	2.27087	3.12972	6.82104	6.04547	7.55335	2.70541	0.963763	0.271181	0.418854	0.192146	1.58004	0.0721856	0.20833	0.0176237
ENSMUSG00000000056	Narf	622.551	31.0376	630.047	99.6557	266.727	194.958	1.67429	5.33e-16	1.53e-14	3.12e-18	0.0166781	0.874428	0.946669	0.955187
ENSMUSG00000000058	Cav2	4.24714	0.397576	5.67288	2.15685	4.81666	7.87795	2.37173	0.0997986	0.194929	0.132079	0.413371	0.59671	0.789145	0.625442
ENSMUSG00000000078	Klf6	3490.39	3170.03	3075.51	3494.21	14017.1	18836.5	0.140625	0.101009	0.196714	0.0772836	-0.182604	0.0323031	0.116652	0.05047
ENSMUSG00000000085	Scmh1	354.572	256.341	234.509	161.611	404.998	230.414	-0.66101	4.18e-05	0.000226151	6.99e-05	-0.595273	7.97019e-05	0.00094643	3.69945e-05
ENSMUSG00000000088	Cox5a	323.366	912.265	320.651	841.342	351.976	360.211	-0.11604	0.212491	0.348874	0.413048	-0.0137228	0.895464	0.954611	0.839416
ENSMUSG00000000093	Tbx2	8.90637	6.30577	16.8533	4.66272	19.6349	14.3874	-0.417276	0.548233	0.686777	0.619572	0.927178	0.0937665	0.250609	0.0345457
ENSMUSG00000000120	Ngfr	0.660585	2.36002	5.21843	4.54152	1.0135	0.372363	0.960998	0.459174	0.608632	0.382914	2.997	0.0496341	NA	0.0108406
ENSMUSG00000000125	Wnt3	5.85378	12.1282	1.4475	12.0286	3.47939	2.94761	-0.0127875	0.983711	0.990038	1	-1.99263	0.0256284	0.0986767	0.00974542
ENSMUSG00000000127	Fer	12.7978	13.6676	10.0388	15.0471	10.7595	5.00645	0.132437	0.792673	0.870038	0.766334	-0.34496	0.497641	0.714219	0.415923
ENSMUSG00000000131	Xpo6	4155.86	6494.24	3482.46	4815.54	5861.03	5255.17	-0.431502	4.58e-11	7.3e-10	4.71e-07	-0.255158	0.000110327	0.00125183	0.000748791
ENSMUSG00000000134	Tfe3	278.997	468.284	339.649	529.591	920.156	1792.32	0.180203	0.0506368	0.113282	0.0385742	0.284089	0.00374569	0.0225097	0.0118216
ENSMUSG00000000142	Axin2	964.809	162.159	992.509	120.561	1451.68	1093.16	-0.436866	0.0104785	0.0299783	0.0247361	0.0405177	0.769819	0.892817	0.828829
ENSMUSG00000000148	Baat1	628.429	527.024	565.963	586.268	196.792	147.859	0.152285	0.117418	0.221789	0.0691998	-0.151964	0.105418	0.269587	0.10855
ENSMUSG00000000149	Gna12	234.341	351.987	294.224	340.988	290.855	311.418	-0.0436382	0.693614	0.800428	0.943096	0.327657	0.00372717	0.022424	0.00523715
ENSMUSG00000000157	Itgb2l	0.658759	3.45782	24.9417	21.5818	0	0.242196	2.63239	0.000531872	0.00220232	7.82e-07	5.25204	7.46968e-06	0.000125289	2.44486e-14
ENSMUSG00000000167	Pih1d2	3.58656	10.9111	2.11269	9.18609	7.46826	5.63488	-0.255538	0.699464	0.804343	0.734858	-0.782836	0.371227	0.605268	0.394415
ENSMUSG00000000168	Dlat	467.497	821.658	444.786	757.748	214.749	199.798	-0.116092	0.167501	0.291711	0.375377	-0.0713505	0.423152	0.65088	0.390868
ENSMUSG00000000171	Sdhd	325.74	469.266	305.878	399.718	237.069	200.551	-0.230138	0.0316325	0.0765886	0.0680553	-0.091682	0.401932	0.632509	0.358777
ENSMUSG00000000184	Ccnd2	6521	56246.1	5826.38	37451.3	4099.43	5503.01	-0.586754	1.86e-19	7.7e-18	2.28e-12	-0.162531	0.0143433	0.0632295	0.0292519
ENSMUSG00000000194	Gpr107	1166.12	1735.19	1244.13	1369.59	828.327	1195.22	-0.341724	9.27e-05	0.000461116	0.00153546	0.0935439	0.286535	0.52127	0.395211
ENSMUSG00000000204	Slfn4	27.2374	68.4475	86.7022	212.194	9.19409	12.1667	1.63312	6.48e-05	0.000334812	3.28e-05	1.66786	0.000100133	0.00114904	8.33303e-05
ENSMUSG00000000223	Drp2	1.31934	3.5516	0.599344	1.03464	0.346191	1.34115	-1.7374	0.244589	NA	0.178218	-1.1419	0.49838	NA	0.699782
ENSMUSG00000000244	Tspan32	3216.38	245.821	2614.37	412.002	855.804	474.418	0.744216	1.86e-08	1.95e-07	3.65e-08	-0.299055	0.0082805	0.0414996	0.0122922
ENSMUSG00000000253	Gmpr	1.62602	2.33686	4.82692	7.68123	0.692382	3.9925	1.7126	0.0706737	0.147781	0.0114254	1.55589	0.119367	0.293309	0.0559834
ENSMUSG00000000266	Mid2	9.4579	6.30577	7.55871	5.74069	42.4939	53.5662	-0.117381	0.857206	0.916242	1	-0.310495	0.581996	0.777683	0.574999
ENSMUSG00000000275	Trim25	1555.4	2627.34	1424.98	2184.79	1484.12	1256.6	-0.266307	0.000684409	0.0027483	0.00842318	-0.126663	0.112431	0.282138	0.122695
ENSMUSG00000000276	Dgke	669.201	293.635	548.299	293.422	696.132	305.835	-0.000853574	0.995216	0.996704	0.815584	-0.287056	0.0280354	0.105404	0.0230165
ENSMUSG00000000278	Scpep1	70.1732	98.5594	134.021	91.4202	312.587	466.63	-0.104798	0.675767	0.787789	0.762135	0.931413	0.00015436	0.00166203	0.000144261
ENSMUSG00000000282	Mnt	748.468	2168.76	711.729	1650.39	1261.15	1741.86	-0.393277	1.07e-05	6.58e-05	0.000230196	-0.0721241	0.445192	0.669515	0.417324
ENSMUSG00000000290	Itgb2	5071.77	3931.35	4811.72	3989.31	4046.86	4259.57	0.0211409	0.815593	0.885503	0.584836	-0.0760639	0.397568	0.628476	0.393992
ENSMUSG00000000295	Hddc2	146.479	120.335	150.037	108.995	106.29	58.0239	-0.140808	0.407383	0.560833	0.49996	0.0348564	0.821968	0.921898	0.877171
ENSMUSG00000000301	Pemt	22.5653	37.6077	15.2594	28.1514	29.4008	17.4605	-0.418329	0.221635	0.360214	0.16748	-0.555773	0.136411	0.321265	0.080294
ENSMUSG00000000303	Cdh1	20.289	26.7683	27.6282	27.0517	13.4086	20.5059	0.00818626	0.983914	0.990122	0.903151	0.449972	0.26425	0.494143	0.20595
ENSMUSG00000000317	Bcl6b	1.28238	1.54284	1.48994	2.29926	11.4494	9.0619	0.51917	0.657164	0.773691	0.763431	0.193123	0.872434	0.945869	1
ENSMUSG00000000318	Clec10a	11.7863	19.6802	29.2446	8.45226	7.34768	4.61595	-1.20199	0.071281	0.148755	0.0555805	1.31415	0.0361144	0.127079	0.0193804
ENSMUSG00000000320	Alox12	54.6078	74.9481	40.2781	34.0869	3.31891	2.76338	-1.13206	0.0573359	0.125338	0.0592274	-0.438911	0.457888	0.680422	0.443043
ENSMUSG00000000325	Arvcf	42.7624	21.6241	35.091	11.362	26.5261	16.3292	-0.916823	0.0326555	0.0787558	0.0205603	-0.28328	0.402982	0.633029	0.260636
ENSMUSG00000000326	Comt	189.122	322.957	246.329	372.262	101.047	133.345	0.204858	0.104403	0.20178	0.0444359	0.383564	0.00372377	0.0224206	0.00316304
ENSMUSG00000000339	Rtcd1	179.873	226.929	174.996	213.317	165.922	194.822	-0.0878488	0.527902	0.669827	0.696137	-0.0394371	0.778052	0.897897	0.717942
ENSMUSG00000000340	Dbt	229.549	479.48	212.575	336.912	103.445	89.9916	-0.508187	9.46e-06	5.88e-05	1.45e-05	-0.110433	0.368955	0.602935	0.307021
ENSMUSG00000000346	Dazap2	2379.73	1384.11	2236.66	1664.26	3598.43	4027.5	0.266389	0.00507427	0.0160228	0.00457039	-0.0892891	0.334492	0.570545	0.333742
ENSMUSG00000000355	Mcts1	435.521	432.478	393.595	455.118	178.161	161.132	0.0734256	0.490158	0.636749	0.31054	-0.145658	0.163383	0.363533	0.137687
ENSMUSG00000000359	Rem1	4.86529	2.35773	4.16172	2.14624	1.3371	1.49834	-0.118514	0.915694	0.95425	1	-0.230295	0.802388	NA	0.749189
ENSMUSG00000000365	Rnf17	2.59146	6.63615	3.83897	5.88401	0.275929	0.511421	-0.179874	0.837183	0.9021	1	0.562732	0.561001	0.762512	0.534253
ENSMUSG00000000374	Trappc10	1565.67	2047.5	1465.84	1839.86	2205.33	2445.56	-0.154057	0.0112845	0.0319349	0.121329	-0.0947544	0.121627	0.296952	0.168988
ENSMUSG00000000378	Ccm2	3099.26	748.555	2738.1	739.613	2842.37	2382.84	-0.0184919	0.827805	0.895269	0.864667	-0.178922	0.0164904	0.0706531	0.0361271
ENSMUSG00000000384	Tbrg4	678.908	3786.21	581.75	2457.08	1509.56	1895.89	-0.623712	1.54e-20	7.16e-19	4.24e-13	-0.222022	0.0043134	0.0250459	0.00972909
ENSMUSG00000000386	Mx1	119.417	204.212	220.843	152.611	77.3633	55.9654	-0.419718	0.385955	0.539558	0.327047	0.886558	0.0668107	0.197191	0.0270669
ENSMUSG00000000392	Fap	29.0446	39.3001	24.2605	28.0651	25.9039	17.559	-0.490829	0.143962	0.25988	0.101917	-0.259134	0.442958	0.667437	0.353359
ENSMUSG00000000394	Gcg	0.643017	6.32094	0.620566	1.44911	7.77191	11.8626	-2.12205	0.12862	0.238299	0.140389	-0.106025	0.953951	0.980164	1
ENSMUSG00000000399	Ndufa9	462.528	485.227	428.339	500.415	239.552	177.442	0.0455063	0.646785	0.765671	0.433026	-0.111812	0.253799	0.48255	0.229719
ENSMUSG00000000409	Lck	7685.91	5103.72	6747.36	5461.82	8875.03	10893.1	0.0975756	0.192285	0.323958	0.128962	-0.187983	0.0111304	0.052163	0.0229276
ENSMUSG00000000420	Galnt1	1874.44	1326.62	1822.9	1452.83	1402.2	1229.7	0.131436	0.0476432	0.107794	0.0381456	-0.0401212	0.524581	0.735641	0.509207
ENSMUSG00000000439	Mkrn2	353.667	120.368	297.943	287.41	513.951	2334.27	1.2543	2.11e-19	8.72e-18	2.94e-19	-0.24599	0.0377761	0.131367	0.03918
ENSMUSG00000000440	Pparg	4.94469	7.51481	4.70616	3.22512	7.42307	9.45631	-1.20656	0.19515	0.327566	0.179865	-0.0630914	0.943596	0.974717	1
ENSMUSG00000000441	Raf1	2310.04	2467.63	2024.25	2659.62	2914.78	4477.2	0.107212	0.135514	0.248051	0.0906551	-0.1907	0.00785135	0.0398898	0.0179032
ENSMUSG00000000486	2001-09-01	3848.07	942.647	3419.35	1586.29	3650.61	2578.27	0.751216	2.24e-18	8.38e-17	2.45e-15	-0.170465	0.0331258	0.118917	0.0544008
ENSMUSG00000000489	Pdgfb	29.3432	129.573	30.1039	29.0228	134.106	202.7	-2.16083	1e-10	1.51e-09	2.23e-11	0.0379578	0.913817	0.964068	1
ENSMUSG00000000530	Acvrl1	546.535	25.1898	146.973	32.9123	199.15	31.079	0.381921	0.191646	0.323239	0.146906	-1.89282	1.98512e-23	9.8121e-21	7.81145e-26
ENSMUSG00000000531	Grasp	48.8548	455.365	68.8979	194.513	551.527	598.486	-1.22713	3.82e-10	5.31e-09	8.61e-10	0.497299	0.035053	0.124118	0.0401845
ENSMUSG00000000532	Acvr1b	852.749	374.245	528.258	246.591	442.834	180.338	-0.596843	1.67e-07	1.46e-06	2.73e-06	-0.690754	2.68698e-12	2.06698e-10	2.83565e-11
ENSMUSG00000000538	Tom1l2	776.173	352.188	659.748	316.076	399.235	351.889	-0.156499	0.168729	0.293392	0.317263	-0.234144	0.0195338	0.0802716	0.0207322
ENSMUSG00000000552	Zfp385a	16.9037	10.9309	39.544	19.5192	9.85876	17.4509	0.84785	0.0994269	0.194274	0.0568381	1.22458	0.00724013	0.0374239	0.00124256
ENSMUSG00000000555	Itga5	115.604	169.186	131.583	166.894	264.7	248.259	-0.0142732	0.942346	0.96779	0.94583	0.186642	0.352081	0.587246	0.375611
ENSMUSG00000000561	Wdr77	913.249	3592.67	700.505	2457.63	686.541	897.741	-0.547756	1.18e-17	4.13e-16	1.51e-11	-0.383105	1.06173e-07	2.97229e-06	2.01583e-06
ENSMUSG00000000562	Adora3	2.90658	3.13201	5.61141	8.33503	3.03786	6.56774	1.4166	0.0905986	0.180475	0.0192169	0.941373	0.258106	0.486819	0.152756
ENSMUSG00000000563	Atp5f1	839.099	1230.35	756.422	1244.67	787.978	752.367	0.0168894	0.854571	0.914239	0.589704	-0.150343	0.110084	0.277926	0.109985
ENSMUSG00000000568	Hnrnpd	1513.49	3041.06	1279.86	2594.27	2827.98	3132.78	-0.228978	0.0031188	0.010508	0.0236531	-0.241671	0.00247338	0.0161659	0.00403617
ENSMUSG00000000579	Dynlt1c	626.673	210.808	544.95	213.026	352.024	393.666	0.0150503	0.900028	0.944988	0.687694	-0.201117	0.0358387	0.126222	0.0296334
ENSMUSG00000000581	C1d	263.035	314.674	239.606	365.725	279.075	225.643	0.218913	0.0590485	0.127979	0.0265934	-0.13475	0.254355	0.483199	0.216853
ENSMUSG00000000594	Gm2a	1295.28	295.15	1460.26	457.163	2991.96	3830.04	0.634876	1.47e-05	8.73e-05	1.58e-05	0.172932	0.197535	0.412028	0.2533
ENSMUSG00000000600	Krit1	1419.29	1412.43	1239.31	1402.93	838.996	1023.71	-0.0106835	0.898688	0.944763	0.785772	-0.195778	0.0184841	0.076877	0.0267932
ENSMUSG00000000605	Clcn4-2	1255.83	976.573	1090.95	979.907	826.304	963.504	0.00480662	0.951911	0.973367	0.651163	-0.203278	0.00792532	0.0401649	0.0132024
ENSMUSG00000000617	Grm6	13.7783	11.9452	17.7679	12.1392	8.72997	7.0564	0.0117342	0.9855	0.991121	0.932838	0.368671	0.54497	0.750592	0.481061
ENSMUSG00000000627	Sema4f	395.27	33.0395	357.616	52.1967	163.215	103.826	0.662804	0.00762529	0.0228288	0.00443344	-0.143569	0.375506	0.608419	0.311556
ENSMUSG00000000628	Hk2	46.2846	3270.22	131.839	4145.57	441.017	1353.6	0.342319	0.0240513	0.0608032	0.0152148	1.50732	1.85265e-13	1.75556e-11	3.68903e-13
ENSMUSG00000000631	Myo18a	1944.86	245.855	1827.86	379.217	1543.35	846.144	0.626395	6.43e-07	5.02e-06	6.54e-07	-0.0893293	0.399422	0.630337	0.375813
ENSMUSG00000000673	Haao	19.8333	14.7422	115.047	10.3273	12.3275	39.8588	-0.50242	0.299078	0.450544	0.330443	2.53426	3.54734e-11	2.13339e-09	5.60928e-14
ENSMUSG00000000682	Cd52	1861.13	697.223	1662.07	922.406	1057.5	832.189	0.404709	0.000151963	0.000721059	0.000160797	-0.163458	0.105088	0.268961	0.116709
ENSMUSG00000000686	Abhd15	96.8105	5.90933	91.5578	7.50609	34.3552	10.5332	0.372383	0.500344	0.645177	0.644396	-0.0784715	0.782945	0.901036	0.708168
ENSMUSG00000000693	Loxl3	3.26596	1.58802	4.40834	2.72218	2.71939	2.1129	0.833905	0.492165	0.638204	0.427696	0.436088	0.668325	NA	0.734795
ENSMUSG00000000708	Kat2b	1696.79	279.26	1472.56	431.957	1563.49	1304.04	0.627963	4.37e-08	4.26e-07	6.85e-08	-0.2045	0.0342	0.121551	0.043681
ENSMUSG00000000711	Rab5b	955.88	360.492	795.314	459.834	269.405	306.021	0.353192	0.000846996	0.0033192	0.000664953	-0.265751	0.00461391	0.0262985	0.00711166
ENSMUSG00000000732	Icosl	172.179	237.527	233.558	194.54	94.0525	88.394	-0.287542	0.501159	0.645883	0.474686	0.440001	0.302402	0.538393	0.229283
ENSMUSG00000000738	Spg7	815.509	535.774	760.951	692.31	932.466	983.822	0.369554	3.89e-05	0.000211681	4.71e-05	-0.100148	0.235082	0.460355	0.245556
ENSMUSG00000000740	Rpl13	5471.1	8466.46	4342.84	6930.15	11328.7	9559.46	-0.288733	0.000128441	0.000618741	0.00408278	-0.333416	1.09164e-05	0.000173944	0.000110835
ENSMUSG00000000743	Chmp1a	932.132	649.484	878.631	776.057	523.31	696.656	0.258016	0.00609054	0.0187234	0.0050165	-0.0859935	0.338196	0.574384	0.340946
ENSMUSG00000000751	Rpa1	1971.64	280.586	1682.32	531.401	1535.66	1012.18	0.921422	2.6e-17	8.81e-16	1.16e-15	-0.229301	0.0116103	0.0538849	0.0203672
ENSMUSG00000000753	Serpinf1	0.641191	1.54399	4.18513	6.76472	6.38449	11.4038	2.13225	0.0261135	0.0651766	0.00629179	2.6759	0.0277282	0.104658	0.00928122
ENSMUSG00000000759	Tubgcp3	1538.45	2037.46	1309.66	1652.55	2074.66	2221.78	-0.302799	5.18e-08	4.96e-07	0.000279771	-0.232738	3.39182e-05	0.000463285	0.000996227
ENSMUSG00000000766	Oprm1	1.96236	3.08341	3.20746	4.34733	5.99311	3.38292	0.488162	0.617874	0.743362	0.549877	0.71979	0.484559	0.702049	0.495127
ENSMUSG00000000776	Polr3d	198.001	1582.33	142.617	1023.55	322.354	388.967	-0.628341	8.06e-14	1.88e-12	1.74e-10	-0.475323	4.57659e-05	0.000599238	8.72048e-05
ENSMUSG00000000782	Tcf7	13143.8	2355.02	10975.6	3728.36	10683.4	6078.82	0.663079	5.5e-15	1.44e-13	3.71e-13	-0.260065	0.00156169	0.0111467	0.00384322
ENSMUSG00000000787	Ddx3x	6169.13	19424	4661.11	10475.3	20695.6	22075.8	-0.890751	3.26e-20	1.47e-18	2.06e-16	-0.404356	3.29014e-05	0.000451737	6.88597e-05
ENSMUSG00000000791	Il12rb1	112.626	491.108	422.129	610.491	72.1998	144.194	0.314655	0.0460461	0.104747	0.0231472	1.90429	1.40582e-28	1.6978e-25	4.52987e-29
ENSMUSG00000000792	Slc5a5	1.63994	7.31664	1.17966	4.05315	4.05384	3.76844	-0.870541	0.296151	0.447205	0.244626	-0.466062	0.686492	0.843949	1
ENSMUSG00000000804	Usp32	1582.61	562.386	1496.89	696.297	1399.65	1141.5	0.308327	0.000523639	0.00217092	0.000427386	-0.0802752	0.308779	0.544881	0.305512
ENSMUSG00000000811	Txnrd3	38.6357	837.549	31.3157	540.795	128.412	127.329	-0.630265	2.52e-07	2.13e-06	2.25e-07	-0.297047	0.183467	0.39199	0.176035
ENSMUSG00000000817	Fasl	159.062	853.138	126.989	230.705	677.932	1091.98	-1.88525	9.41e-38	1.26e-35	4.77e-36	-0.323526	0.0467859	0.153339	0.0401973
ENSMUSG00000000823	Znf512b	1448.05	517.339	954.947	504.315	1104.15	593.157	-0.0359762	0.753846	0.844471	0.999346	-0.60045	1.43338e-08	4.87564e-07	9.69378e-08
ENSMUSG00000000826	Dnajc5	2957.68	3605.33	2689.58	3281.96	3311.97	4240.84	-0.136015	0.0207926	0.05383	0.183639	-0.136993	0.01998	0.08166	0.0491357
ENSMUSG00000000827	Tpd52l2	385.368	711.863	380.625	645.439	1003.05	1628.2	-0.142806	0.144498	0.260567	0.312579	-0.0179874	0.861684	0.940847	0.799461
ENSMUSG00000000838	Fmr1	1283.97	1619.27	1193.39	1272.62	2817.53	2879.43	-0.348373	8.29e-05	0.000416392	0.00118195	-0.105393	0.232371	0.456535	0.226455
ENSMUSG00000000861	Bcl11a	198.463	261.087	492.811	357.62	49.2216	60.3904	0.454183	0.384334	0.538003	0.237475	1.31208	0.0118825	0.054731	0.00191126
ENSMUSG00000000869	Il4	0.641191	4.69801	1.48775	1.83085	139.94	86.1851	-1.36809	0.099134	0.193892	0.167531	1.18327	0.342982	0.578537	0.464717
ENSMUSG00000000876	Pxmp4	278.816	159.695	196.225	133.413	61.5584	35.4011	-0.258238	0.11181	0.213265	0.141897	-0.505784	0.000520286	0.00450677	8.17008e-05
ENSMUSG00000000881	Dlg3	146.799	97.0258	109.455	107.747	99.0829	59.5176	0.159225	0.47153	0.619568	0.368239	-0.422809	0.0435053	0.14496	0.0269903
ENSMUSG00000000884	Gnb1l	92.9077	147.836	67.4276	109.488	53.0046	17.5142	-0.431016	0.0256544	0.0641775	0.0181927	-0.461105	0.0235209	0.0925743	0.00886383
ENSMUSG00000000901	Mmp11	22.2048	0.770851	15.7226	2.12412	8.92064	3.85344	1.47444	0.239506	0.381193	0.296968	-0.498541	0.319729	0.556814	0.136014
ENSMUSG00000000902	Smarcb1	824.818	691.042	772.079	938.402	541.791	523.37	0.440877	7.54e-07	5.77e-06	1.22e-06	-0.0948573	0.276204	0.509251	0.270703
ENSMUSG00000000915	Hip1r	337.206	185.172	1108.51	275.634	562.899	1132.36	0.572142	0.00178411	0.00642886	0.00105083	1.71563	7.11253e-24	3.94144e-21	1.97248e-22
ENSMUSG00000000916	Nsun5	281.461	1398.95	244.237	1130.29	234.066	227.136	-0.308219	0.00296689	0.0100792	0.0127173	-0.206181	0.0864539	0.237115	0.0858873
ENSMUSG00000000934	Top1mt	79.6114	436.897	66.9125	421.74	65.3068	76.4482	-0.0513314	0.732143	0.828417	0.925754	-0.253971	0.184498	0.393767	0.169823
ENSMUSG00000000942	Hoxa4	3.25205	0.397576	2.05122	0.719251	1.93415	0.484392	0.787849	0.689212	NA	1	-0.661392	0.636502	NA	0.669953
ENSMUSG00000000957	Mmp14	6.79982	17.4535	12.3922	28.4947	15.3452	31.9357	0.710999	0.131161	0.241989	0.066997	0.861012	0.114949	0.286593	0.0867851
ENSMUSG00000000958	Slc7a7	15.9207	22.0125	22.1485	16.2653	9.58812	10.6271	-0.433155	0.463165	0.611987	0.477441	0.475257	0.412161	0.641609	0.372235
ENSMUSG00000000959	Oxa1l	449.47	366.566	422.97	387.574	436.914	357.177	0.0801435	0.40753	0.560886	0.259254	-0.0877296	0.332041	0.567983	0.307409
ENSMUSG00000000976	Heatr6	801.507	1367.59	736.202	1142.19	595.274	485.485	-0.260977	0.0026395	0.00908497	0.0189288	-0.122284	0.170679	0.374273	0.172896
ENSMUSG00000000982	Ccl3	49.3705	209.889	72.7426	462.291	3942.88	5403.16	1.13951	0.000313543	0.00137694	1.11e-06	0.557719	0.102608	0.264813	0.0482712
ENSMUSG00000001014	Icam4	6.88583	49.8425	9.15913	30.6909	14.9589	18.371	-0.697939	0.0342847	0.0818503	0.00821526	0.418582	0.387058	0.618206	0.427091
ENSMUSG00000001016	Ilf2	550.345	1493.03	469.399	981.11	899.796	688.8	-0.606313	4.65e-15	1.23e-13	2.6e-11	-0.229252	0.00700377	0.0365124	0.00952446
ENSMUSG00000001017	2500003M10Rik	2819.5	3971.38	2345.7	3473.23	2413.68	3413.25	-0.193668	0.0117175	0.0329597	0.0660869	-0.265559	0.000598936	0.00502833	0.00135433
ENSMUSG00000001018	Snapin	291.175	138.286	286.269	147.719	147.993	143.833	0.100878	0.535567	0.675306	0.410458	-0.0246389	0.861883	0.940847	0.802494
ENSMUSG00000001020	S100a4	124.395	127.253	396.125	196.876	195.268	400.931	0.632422	0.00833899	0.0246751	0.00530818	1.66962	7.71766e-13	6.48773e-11	1.31075e-12
ENSMUSG00000001023	S100a5	0	1.56372	0.620566	0	2.64648	5.24473	-2.96459	0.133758	NA	0.159652	1.74928	0.404751	NA	0.522632
ENSMUSG00000001025	S100a6	86.4859	64.4803	217.893	168.776	142.821	253.837	1.39319	2.56e-09	3.1e-08	3.53e-10	1.33112	1.4006e-09	6.05282e-08	6.28997e-10
ENSMUSG00000001027	Scn4a	9.68153	18.2661	12.3292	4.14073	13.2679	7.74778	-2.16941	0.00617231	0.0189469	0.0033401	0.346952	0.629601	0.81031	0.645495
ENSMUSG00000001029	Icam2	511.304	196.792	432.303	233.721	186.331	124.878	0.248496	0.0816887	0.166065	0.0517161	-0.242772	0.0533493	0.168327	0.0476574
ENSMUSG00000001034	Mapk7	304.731	417.023	264.143	318.269	275.904	295.677	-0.390081	9.82e-05	0.00048513	0.00050586	-0.205851	0.042415	0.142558	0.0363393
ENSMUSG00000001036	Epn2	7.74952	14.7665	4.10244	5.69736	29.4711	14.7149	-1.35997	0.0179772	0.0475181	0.00385849	-0.91562	0.138001	0.323689	0.0944615
ENSMUSG00000001052	Sec24b	1807.83	3853.04	1617.33	2351.51	2350.68	2888.51	-0.712918	1.35e-25	8.92e-24	2.46e-17	-0.160689	0.0213591	0.086095	0.0348493
ENSMUSG00000001053	N4bp3	94.5802	49.7822	65.2812	61.5229	302.629	417.088	0.298873	0.143448	0.259147	0.0977355	-0.537063	0.00186549	0.0128856	0.000845136
ENSMUSG00000001054	Rmnd5b	558.224	123.112	452.592	187.764	1457.93	1549.65	0.610032	3.54e-06	2.38e-05	1.98e-06	-0.301886	0.00175927	0.0122854	0.0022174
ENSMUSG00000001056	Nhp2	151.659	1447.61	143.548	1141.8	216.717	310.82	-0.342053	0.0015748	0.00576519	0.00675523	-0.0835678	0.547327	0.75207	0.535739
ENSMUSG00000001062	1300018I17Rik	388.22	176.08	391.688	262.301	256.968	194.769	0.574304	6.02e-05	0.000313728	1.78e-05	0.0125431	0.921822	0.967944	0.996991
ENSMUSG00000001065	Zfp276	637.248	407.602	564.875	475.885	408.931	306.303	0.221373	0.135032	0.247359	0.0798529	-0.174744	0.222577	0.443891	0.198796
ENSMUSG00000001082	Mfsd10	161.979	131.001	155.412	136.931	166.058	155.26	0.0676672	0.672374	0.785135	0.534387	-0.0602558	0.685144	0.842751	0.620969
ENSMUSG00000001089	Luzp1	94.2025	123.406	97.4259	120.299	596.57	769.267	-0.0391731	0.83286	0.89869	1	0.0493604	0.792375	0.906113	0.85744
ENSMUSG00000001098	Kctd10	1051.14	710.747	965.47	734.008	1866.5	2326.38	0.0443204	0.621756	0.746558	0.417187	-0.123357	0.14569	0.336946	0.163751
ENSMUSG00000001100	Poldip2	260.224	451.451	228.045	418.26	174.326	162.113	-0.109853	0.318771	0.471331	0.491734	-0.189642	0.107289	0.27316	0.084361
ENSMUSG00000001105	Ift20	200.259	155.651	171.876	190.364	206.725	126.624	0.28788	0.0938156	0.185559	0.0467063	-0.2224	0.178687	0.385211	0.145045
ENSMUSG00000001120	Pcbp3	73.2258	54.135	96.4308	48.5425	89.642	82.3036	-0.14841	0.579726	0.712739	0.67047	0.397002	0.0966112	0.255279	0.0760682
ENSMUSG00000001123	Lgals9	837.35	373.869	797.728	398.633	450.077	273.563	0.0932909	0.501201	0.645883	0.374505	-0.0698982	0.589329	0.783378	0.545321
ENSMUSG00000001127	Araf	2045.32	1267.12	1875.7	1380.07	1630.18	1381.92	0.122119	0.0979703	0.192053	0.0678407	-0.12482	0.075186	0.213965	0.105144
ENSMUSG00000001128	Cfp	154.826	253.3	176.321	183.053	71.8668	87.9143	-0.467955	0.0017675	0.00637314	0.00191949	0.188309	0.214052	0.433893	0.217202
ENSMUSG00000001131	Timp1	4.59079	21.3423	5.12845	46.2715	4.30982	6.99416	1.11547	0.0217928	0.0559865	0.000634497	0.148418	0.825339	0.923486	1
ENSMUSG00000001134	Uxt	111.509	168.435	109.203	162.966	69.3003	103.097	-0.0437993	0.814753	0.884877	0.970579	-0.0302357	0.875546	0.947371	0.841708
ENSMUSG00000001138	Cnnm3	711.374	487.124	576.511	531.988	313.156	178.133	0.125874	0.317853	0.470265	0.217333	-0.3041	0.0125018	0.0569859	0.0138914
ENSMUSG00000001143	Lman2l	704.168	325.636	485.654	474.468	301.145	224.567	0.540849	0.0178989	0.047347	0.0110312	-0.536006	0.0168897	0.0717359	0.0143604
ENSMUSG00000001150	Mcm3ap	1992.61	1133.38	1872.22	1342.92	1583.02	1359.57	0.243852	0.00438852	0.0141291	0.00328394	-0.0900692	0.271911	0.504199	0.276089
ENSMUSG00000001151	Pcnt	2155.06	708.488	1986.14	849.577	2786.76	2298.48	0.262694	0.00466393	0.0148927	0.00396701	-0.117775	0.165558	0.366557	0.182878
ENSMUSG00000001156	Mxd1	385.161	1466.46	528.949	1190.03	892.029	1002.56	-0.300809	0.0321004	0.0775954	0.0594855	0.457663	0.00177781	0.0123712	0.00230884
ENSMUSG00000001157	Gmcl1	581.979	172.519	571.476	282.644	377.022	259.439	0.707138	1.7e-06	1.21e-05	4.99e-07	-0.026702	0.836324	0.928755	0.782192
ENSMUSG00000001158	Snrnp27	100.248	123.055	99.7714	139.548	94.7629	73.9178	0.179092	0.326124	0.478961	0.189811	-0.00493931	0.978704	0.989835	0.934389
ENSMUSG00000001166	Oas1c	249.784	19.817	226.058	26.4069	67.8126	35.1045	0.427392	0.149077	0.266811	0.113857	-0.144023	0.353848	0.588765	0.236692
ENSMUSG00000001173	Ocrl	355.019	142.866	320.76	171.095	258.707	238.06	0.263291	0.064904	0.138272	0.0364982	-0.145844	0.219608	0.440581	0.180953
ENSMUSG00000001175	Calm1	4235.52	3868.74	3819.36	3813.82	4381.82	4382.86	-0.0209926	0.766362	0.852333	0.859026	-0.149454	0.0328671	0.118203	0.0545304
ENSMUSG00000001211	Agpat3	2000.34	1447.38	1847.46	2892.39	1256.53	1123.28	0.998353	1.7e-48	3.39e-46	3.39e-33	-0.114764	0.0873877	0.239013	0.141223
ENSMUSG00000001227	Sema6b	2.60538	5.07015	11.4548	19.4325	1.54276	8.88265	1.9493	0.00246334	0.0085454	4.7e-05	2.13733	0.00332897	0.0205484	0.000390026
ENSMUSG00000001228	Uhrf1	101.074	86.6414	207.837	205.321	104.835	157.878	1.24616	9.31e-07	6.99e-06	2.09e-07	1.03855	2.6924e-05	0.000382965	1.90312e-05
ENSMUSG00000001229	Dpp9	782.911	842.771	763.839	950.458	576.337	486.52	0.172713	0.0797451	0.163004	0.054883	-0.0364195	0.710654	0.858571	0.673634
ENSMUSG00000001247	Lsr	12.636	9.06564	36.0877	21.2213	13.2679	26.1732	1.24132	0.0112	0.0317547	0.00217835	1.5086	0.000447449	0.00398721	4.38782e-06
ENSMUSG00000001248	Gramd1a	5476.92	6280.14	4297.91	3871.95	8285.2	7990.51	-0.697864	1.16e-14	2.95e-13	1.83e-11	-0.349815	0.000102958	0.00117751	0.000229133
ENSMUSG00000001249	Hpn	8.78158	36.9271	15.6677	35.064	5.62432	12.655	-0.0649915	0.883583	0.935128	0.967495	0.83319	0.10899	0.275955	0.0791895
ENSMUSG00000001270	Ckb	86.3592	84.3482	91.432	41.5915	191.309	128.305	-1.01337	1.22e-05	7.42e-05	5.32e-06	0.0818086	0.684931	0.84275	0.718273
ENSMUSG00000001280	Sp1	4411.43	5069.8	3876.32	4586.22	4303.44	4378.32	-0.144433	0.0344433	0.0821162	0.180932	-0.18659	0.00623178	0.0334016	0.0155668
ENSMUSG00000001281	Itgb7	6393.14	768.761	6772.3	1368.03	3066.98	2911.48	0.831757	7.04e-13	1.44e-11	6.39e-12	0.0830473	0.448676	0.672146	0.543475
ENSMUSG00000001285	Myg1	269.728	276.937	234.598	261.518	172.705	94.6744	-0.0844904	0.479716	0.627224	0.680386	-0.202601	0.0827114	0.229517	0.0545392
ENSMUSG00000001288	Rarg	619.208	104.935	573.837	152.546	271.971	192.892	0.546678	0.003691	0.0121785	0.00232958	-0.109498	0.488158	0.705712	0.441066
ENSMUSG00000001289	Pfdn5	584.736	550.643	492.792	516.326	1139.92	959.494	-0.0924437	0.422139	0.574138	0.643101	-0.248084	0.0279909	0.105362	0.0365397
ENSMUSG00000001300	Efnb2	18.2783	54.3496	13.9517	36.6692	138.847	286.383	-0.564119	0.0247003	0.062151	0.0257501	-0.392281	0.235135	0.46037	0.21372
ENSMUSG00000001305	Rrp15	153.802	1557.22	144.819	1213.77	282.488	283.775	-0.359829	4.25e-05	0.000229331	0.000534474	-0.0882037	0.475377	0.694553	0.449951
ENSMUSG00000001313	Rnd2	5.54892	25.4225	4.20417	7.50609	10.7369	8.92284	-1.74679	0.000622559	0.00252905	6.59e-06	-0.414372	0.512172	0.726614	0.493635
ENSMUSG00000001323	Srr	130.241	37.1175	132.68	47.2274	32.2104	21.5519	0.3445	0.172152	0.298045	0.0947307	0.0277709	0.883419	0.950079	0.94519
ENSMUSG00000001348	Acp5	1480.53	100.948	1773.03	104.2	776.748	704.729	0.0510129	0.782106	0.863819	0.699537	0.259845	0.0632768	0.190095	0.0926795
ENSMUSG00000001366	Fbxo9	576.033	117.3	461.367	260.437	258.678	191.372	1.14441	9.37e-17	2.96e-15	1.59e-18	-0.320727	0.0029854	0.0187604	0.00181997
ENSMUSG00000001376	Ccdc132	739.296	2950.16	651.448	1872.36	747.999	505.78	-0.65625	2.93e-16	8.66e-15	1.46e-12	-0.181833	0.0374033	0.130482	0.0398486
ENSMUSG00000001379	Apbb3	552.597	434.057	469.589	489.139	521.988	568.077	0.170412	0.0784839	0.160878	0.0437796	-0.235372	0.0107601	0.050876	0.0126342
ENSMUSG00000001380	Hars	374.518	1327.76	365.444	976.88	426.904	394.137	-0.442597	5.91e-05	0.0003086	0.000340437	-0.0358875	0.76382	0.890261	0.707912
ENSMUSG00000001383	Zmat2	325.238	454.185	323.14	393.807	301.873	320.046	-0.204845	0.0752975	0.155546	0.154912	-0.0111701	0.923603	0.968517	0.875483
ENSMUSG00000001403	Ube2c	15.2765	19.4854	28.0533	23.8665	12.1495	16.9797	0.30056	0.505457	0.649369	0.362717	0.875106	0.0486877	0.157954	0.0161792
ENSMUSG00000001415	Smg5	1654.62	3477.49	1468.84	2652.77	2462.6	3119.08	-0.390594	1.77e-09	2.21e-08	5.16e-06	-0.172042	0.0105624	0.0501095	0.022243
ENSMUSG00000001416	Cct3	1461.34	8226.57	1254.63	6356.51	2308.46	2791.18	-0.372097	7.08e-05	0.000361149	0.000767312	-0.22057	0.0237061	0.093065	0.0257717
ENSMUSG00000001418	0610031J06Rik	667.928	395.261	639.141	318.411	422.305	515.731	-0.311772	0.0240659	0.0608277	0.0549366	-0.0640269	0.619823	0.804245	0.590307
ENSMUSG00000001419	Mef2d	3068.01	3579.2	2744.43	2605.65	8434.04	6691.5	-0.458109	3.9e-11	6.31e-10	5.39e-07	-0.160788	0.0194831	0.080128	0.0406953
ENSMUSG00000001420	Tmem79	4.86894	1.16843	2.68863	5.37136	3.54717	1.35929	2.20692	0.0619355	0.132929	0.0144267	-0.864921	0.370754	0.605182	0.289279
ENSMUSG00000001424	Snd1	2003.52	5243.48	2000.06	4082.19	2139.74	2407.67	-0.361342	3.85e-05	0.000209457	0.000911429	-0.00255171	0.977261	0.98949	0.895629
ENSMUSG00000001435	Col18a1	7.50398	8.93239	18.802	20.1951	10.3707	37.944	1.18609	0.01973	0.0515735	0.00417491	1.32051	0.00887281	0.0438649	0.00192063
ENSMUSG00000001436	Slc19a1	235.562	3621.08	229.76	3077.54	208.025	278.528	-0.234792	0.00299153	0.0101485	0.0267512	-0.0388188	0.715784	0.861503	0.698145
ENSMUSG00000001440	Kpnb1	3708.92	15100.3	3675.16	10895.2	3361	3754.79	-0.470866	1.16e-16	3.61e-15	1.54e-09	-0.0134547	0.818988	0.920525	0.749176
ENSMUSG00000001441	Npepps	1295.71	2074.77	1107.23	1321.35	2170.61	2535.94	-0.650762	2.35e-14	5.8e-13	3.37e-11	-0.22702	0.00829378	0.0415266	0.0110213
ENSMUSG00000001444	Tbx21	110.851	3982.89	385.443	5356.32	1265.5	4848.4	0.427456	0.0599029	0.129527	0.0106818	1.79583	1.43684e-13	1.38576e-11	1.46619e-18
ENSMUSG00000001445	Mrpl10	361.248	315.859	355.456	406.541	193.998	230.858	0.365248	0.000652338	0.00263468	0.000173994	-0.0226183	0.826775	0.924177	0.752348
ENSMUSG00000001467	Cyp51	456.719	1492.29	353.209	1398.72	2705.52	2911.93	-0.0935751	0.392712	0.546502	0.609347	-0.369835	0.00187073	0.0129099	0.00170146
ENSMUSG00000001472	Tcf25	3232.84	2193.98	2679.32	2052.67	3833.85	4341.2	-0.0959923	0.0958319	0.188856	0.437852	-0.27122	8.21173e-07	1.84382e-05	0.000193375
ENSMUSG00000001473	Tubb6	4.51321	13.2226	9.12763	24.1386	56.1104	119.626	0.878392	0.0441399	0.101065	0.0172314	1.00706	0.0726354	0.209147	0.0791379
ENSMUSG00000001482	Def8	178.524	69.9887	197.685	111.643	100.859	65.5192	0.677717	0.000450733	0.00190066	6.16e-05	0.147984	0.358191	0.592953	0.356263
ENSMUSG00000001496	Nkx2-1	29.7959	44.3296	36.2868	26.3551	65.7706	67.7964	-0.74876	0.0113153	0.0320166	0.00697312	0.283697	0.317199	0.553413	0.28611
ENSMUSG00000001497	Pax9	6.60402	10.8925	3.87047	5.45893	11.7278	17.9534	-1.00149	0.119037	0.223963	0.0739401	-0.766889	0.259872	0.488692	0.19564
ENSMUSG00000001506	Col1a1	4.22775	53.6201	7.05081	26.8956	6.84349	7.63539	-0.992285	0.0197175	0.0515487	0.00144636	0.740436	0.233037	0.457427	0.231011
ENSMUSG00000001507	Itga3	36.1474	28.0586	77.6222	53.2785	94.0731	121.335	0.916941	0.00158823	0.00580802	0.000361636	1.09883	2.47756e-05	0.000355604	2.62873e-06
ENSMUSG00000001517	Foxm1	61.9725	79.7941	114.944	122.386	102.66	156.689	0.618067	0.00338231	0.0112867	0.000769546	0.890304	2.43777e-05	0.000350848	5.8939e-06
ENSMUSG00000001518	Itfg2	375.436	469.881	300.073	455.786	237.487	173.333	-0.0436968	0.644783	0.763949	0.939192	-0.32336	0.000892929	0.00703009	0.000817001
ENSMUSG00000001520	Nrip2	21.5648	20.7454	27.4562	20.4954	37.6416	43.3196	-0.0214686	0.955557	0.974351	1	0.350727	0.323528	0.560119	0.290062
ENSMUSG00000001521	Tulp3	118.096	74.8884	89.9947	75.0223	96.426	77.5379	-0.000968025	0.996118	0.997369	0.869716	-0.390506	0.0273909	0.103622	0.00809718
ENSMUSG00000001524	Gtf2h4	110.374	122.841	81.3741	117.833	53.9828	37.4226	-0.0619026	0.740896	0.834992	0.911108	-0.441116	0.0197572	0.080964	0.00662337
ENSMUSG00000001525	Tubb5	5154.48	2610.8	5277.99	3959.23	6784.93	5046.6	0.601189	5.26e-15	1.38e-13	3.94e-12	0.0339913	0.651331	0.822983	0.791345
ENSMUSG00000001542	Ell2	63.2519	785.166	139.689	824.979	1237.58	2940.34	0.0716899	0.615445	0.741306	0.476014	1.13901	5.14855e-10	2.41646e-08	1.18592e-09
ENSMUSG00000001552	Jup	62.0471	25.7821	20.6666	15.0882	118.876	71.1007	-0.763432	0.0375573	0.0881426	0.0343374	-1.58302	2.53643e-07	6.53232e-06	1.30346e-09
ENSMUSG00000001558	Klhl10	7.11311	1.14527	7.10354	1.7645	1.4725	1.62851	0.62488	0.637853	0.759707	0.746328	-0.00498025	0.995625	0.997644	1
ENSMUSG00000001569	Nom1	487.737	1954.12	489.49	1495.25	439.501	586.769	-0.386091	2.65e-08	2.68e-07	1.16e-05	0.00580123	0.942876	0.974545	0.958384
ENSMUSG00000001576	Ergic1	347.09	607.957	373.859	840.721	304.838	390.014	0.469433	7.27e-05	0.000369369	4.63e-05	0.107649	0.385389	0.617036	0.4628
ENSMUSG00000001588	Acap1	5787.38	1461.46	5004.98	2455.42	6175.56	4735.16	0.747573	1e-21	5.15e-20	1.82e-18	-0.20954	0.00461667	0.0263047	0.0100626
ENSMUSG00000001622	Csn3	5.85378	7.50307	5.90266	11.8083	15.9873	17.9317	0.672093	0.257611	0.403413	0.181901	0.0116086	0.98536	0.993273	1
ENSMUSG00000001627	Ifrd1	663.869	3036.17	532.834	1967	17679.4	17828.6	-0.626581	1.07e-13	2.44e-12	1.34e-10	-0.316979	0.000649905	0.00539043	0.00104164
ENSMUSG00000001630	Stk38l	267.877	646.542	237.402	1057.84	872.249	3837.86	0.710224	3.21e-07	2.66e-06	1.43e-07	-0.174673	0.244134	0.471101	0.228536
ENSMUSG00000001632	Brpf1	1178.33	1959.9	1091.32	1569.33	1621.98	1446.25	-0.321271	1.47e-05	8.74e-05	0.000968832	-0.110982	0.143148	0.332575	0.16713
ENSMUSG00000001642	Akr1b3	711.856	1167.67	677.063	1078.88	477.965	513.344	-0.113952	0.144694	0.260863	0.384342	-0.0736116	0.364126	0.598439	0.371758
ENSMUSG00000001665	Gstt3	4.22958	3.48098	10.5591	8.12843	8.15552	19.5147	1.20344	0.103172	0.199793	0.0529597	1.30718	0.0485303	0.157587	0.0193654
ENSMUSG00000001666	Ddt	22.2012	13.2271	18.7406	25.9504	20.0289	21.3677	0.974578	0.012324	0.0344228	0.00219311	-0.247634	0.483699	0.701293	0.433795
ENSMUSG00000001674	Ddx18	675.357	3200.92	606.521	2383.88	884.898	947.358	-0.425344	7.7e-08	7.13e-07	1.3e-05	-0.156234	0.0753988	0.214378	0.0891634
ENSMUSG00000001687	Ubl3	881.721	1303.3	953.275	977.244	3669.93	5293.87	-0.415215	1.97e-07	1.7e-06	4.44e-05	0.112496	0.159499	0.357944	0.278363
ENSMUSG00000001700	Gramd3	2594.65	1464.66	2671	1562.5	4587.77	3359.58	0.0931845	0.517414	0.660088	0.394429	0.0417882	0.768621	0.89224	0.826257
ENSMUSG00000001707	Eef1e1	161.273	1447.15	141.104	1022.08	182.786	302.332	-0.500941	5.87e-07	4.62e-06	8.85e-06	-0.194861	0.139098	0.325556	0.140057
ENSMUSG00000001729	Akt1	998.571	1641.79	1095.34	1852.09	872.994	1071.91	0.174617	0.0388162	0.0905134	0.0254118	0.132668	0.125212	0.30315	0.199466
ENSMUSG00000001739	Cldn15	14.1098	14.1996	13.3524	13.1056	3.85082	2.89355	-0.112744	0.849783	0.911337	0.929785	-0.0782133	0.892328	0.953805	0.939335
ENSMUSG00000001741	Il16	5113.62	288.111	4371.05	764.959	2870.5	1366.65	1.40628	1.35e-24	8.47e-23	3.15e-23	-0.226455	0.0675216	0.198701	0.0715141
ENSMUSG00000001750	Tcirg1	685.773	295.34	958.792	514.711	890.227	1106.59	0.80069	2.73e-11	4.5e-10	3.14e-11	0.482973	9.33619e-06	0.000152395	4.12949e-05
ENSMUSG00000001751	Naglu	173.465	33.6432	160.04	68.189	76.553	54.7068	1.02603	3.01e-05	0.000168175	2.27e-06	-0.116199	0.522625	0.734448	0.410833
ENSMUSG00000001755	Coasy	182.898	84.412	191.381	126.604	48.5915	37.9753	0.586461	0.000584237	0.00238898	4.87e-05	0.0654803	0.647294	0.82136	0.679341
ENSMUSG00000001761	Smo	50.0676	97.1869	41.3836	21.8751	47.9892	18.3621	-2.14564	4.45e-10	6.14e-09	6.07e-12	-0.273019	0.397602	0.628476	0.332587
ENSMUSG00000001763	Tspan33	16.2365	40.1732	40.2588	47.3597	21.0121	16.7055	0.241121	0.572624	0.706642	0.495075	1.30706	0.00378622	0.0226758	0.00178477
ENSMUSG00000001767	Crnkl1	544.887	508.272	544.164	556.845	446.294	438.797	0.131013	0.164406	0.287848	0.0980366	-0.00259997	0.977249	0.98949	0.902125
ENSMUSG00000001768	Rin2	34.7172	14.8083	81.83	28.2359	24.883	44.9812	0.938034	0.0292277	0.0716151	0.0168237	1.23542	0.000635835	0.00529037	0.000131947
ENSMUSG00000001774	Chordc1	987.105	1045.88	815.15	1515	550.924	767.301	0.534043	0.00336103	0.0112224	0.00193422	-0.276604	0.129779	0.310566	0.120693
ENSMUSG00000001783	D10Wsu52e	986.911	2354.75	881.309	2179.31	869.828	871.502	-0.111695	0.085946	0.172852	0.34293	-0.164305	0.0192916	0.0795244	0.0386927
ENSMUSG00000001785	Pwp1	416.719	2506.67	344.176	1626.5	741.33	1671.6	-0.623431	6e-12	1.08e-10	4.05e-09	-0.27709	0.00782232	0.0397831	0.0111633
ENSMUSG00000001786	Fbxo7	709.429	739.497	633.392	676.889	730.454	627.937	-0.128801	0.152529	0.271598	0.35146	-0.16397	0.0638519	0.191423	0.0709585
ENSMUSG00000001794	Capns1	920.666	440.47	995.382	783.298	809.576	1243.76	0.831842	4.71e-17	1.55e-15	1.79e-15	0.112246	0.220067	0.441043	0.318808
ENSMUSG00000001829	Clpb	465.502	538.529	312.369	443.985	360.615	214.041	-0.278575	0.0107057	0.0305344	0.0263494	-0.575375	1.78879e-07	4.75517e-06	8.47335e-08
ENSMUSG00000001833	2007-09-01	2127.38	5135.16	1867.12	4774.92	4810.33	6626.41	-0.104952	0.235892	0.377053	0.461493	-0.188311	0.0372724	0.130112	0.0365859
ENSMUSG00000001844	Zdhhc4	318.147	287.835	307.391	283.347	293.336	268.106	-0.021444	0.846084	0.908942	0.918567	-0.0508188	0.626024	0.807982	0.574067
ENSMUSG00000001847	Rac1	2468.13	1639.86	2390.2	1785.37	2915.82	2828.99	0.122857	0.0669746	0.141584	0.0594963	-0.0465317	0.468221	0.689238	0.487931
ENSMUSG00000001855	Nup214	1772.41	3132.06	1758.8	2766.43	1632.74	1330.24	-0.179401	0.0208661	0.0539603	0.110468	-0.0110513	0.888674	0.952186	0.81255
ENSMUSG00000001865	Cpa3	9.78876	5.75178	25.9209	30.0755	9.4649	6.68902	2.36628	0.000268857	0.00120118	2.13e-05	1.40296	0.0177232	0.0743182	0.00801353
ENSMUSG00000001870	Ltbp1	187.373	167.085	188.286	149.162	224.6	202.019	-0.162163	0.280572	0.429482	0.393167	0.00823954	0.95305	0.979642	0.985747
ENSMUSG00000001891	Ugp2	411.154	352.868	382.296	427.968	289.895	302.541	0.278778	0.0240149	0.0607262	0.0116104	-0.104545	0.384764	0.616535	0.33987
ENSMUSG00000001901	Kcnh6	64.1907	33.7257	52.3388	36.8137	95.671	104.232	0.116762	0.67167	0.784712	0.575084	-0.291528	0.208539	0.427428	0.134728
ENSMUSG00000001909	Trmt1	820.753	3624.88	722.544	2880.54	1307.9	1144.01	-0.331973	2.11e-06	1.48e-05	0.000312231	-0.184442	0.0181767	0.0758779	0.0290521
ENSMUSG00000001910	Nacc1	826.402	3041.18	938.493	2385.43	1014.93	1726.27	-0.349966	3.28e-06	2.22e-05	0.000227256	0.183242	0.0236468	0.0928552	0.0563482
ENSMUSG00000001911	Nfix	202.967	755.776	172.343	504.445	235.422	161.915	-0.581905	5.93e-07	4.66e-06	2.06e-06	-0.235257	0.0791132	0.221711	0.0675286
ENSMUSG00000001918	Slc1a5	1873.42	17340.8	2533.88	14424.3	2994.63	4783.19	-0.265757	0.00920263	0.026851	0.0352563	0.435326	3.10259e-05	0.000430164	0.000130001
ENSMUSG00000001924	Uba1	3600.01	6709.26	3659.43	5834.29	3494.83	4326.09	-0.201707	0.0104237	0.0298418	0.0620065	0.0234452	0.767858	0.89166	0.88212
ENSMUSG00000001930	Vwf	216.717	246.157	142.554	184.335	90.473	107.817	-0.416071	0.189231	0.320319	0.22623	-0.60409	0.0567346	0.176093	0.0535417
ENSMUSG00000001942	Siae	236.407	28.4284	258.881	51.4411	83.6698	59.5823	0.861163	0.000569848	0.00233818	0.000147789	0.130814	0.404348	0.634293	0.370427
ENSMUSG00000001946	Esam	18.3921	22.2153	13.0311	9.24847	8.75239	8.96374	-1.25176	0.0203878	0.0529292	0.00692901	-0.494385	0.330734	0.566899	0.249891
ENSMUSG00000001962	Fam50a	306.595	198.511	265.628	216.797	327.794	338.649	0.126088	0.351108	0.504013	0.235654	-0.207283	0.0934014	0.24993	0.0787434
ENSMUSG00000001964	Emd	405.426	480.765	372.406	430.423	817.159	1174.45	-0.158949	0.115976	0.219537	0.262654	-0.123487	0.219714	0.440738	0.229593
ENSMUSG00000001983	Taco1	115.503	61.4224	108.688	91.7582	70.118	43.7172	0.573916	0.00464316	0.0148432	0.000759899	-0.089441	0.612866	0.799678	0.520885
ENSMUSG00000001986	Gria3	39.6502	22.0865	209.34	73.7161	40.695	112.595	1.75131	7.21e-07	5.56e-06	1.25e-07	2.40202	1.61869e-14	1.84193e-12	8.55248e-16
ENSMUSG00000001995	Sipa1l2	403.875	421.034	308.448	127.292	584.512	894.749	-1.72678	1.6e-34	1.83e-32	2.56e-34	-0.387088	0.00200308	0.0136504	0.00119756
ENSMUSG00000001998	Ap4e1	931.525	838.133	796.573	744.976	591.826	448.141	-0.170935	0.0588806	0.127665	0.167815	-0.22498	0.0104132	0.0495952	0.0123024
ENSMUSG00000001999	Blvra	186.963	124.485	171.275	145.471	78.9359	71.3397	0.221428	0.176623	0.303837	0.094304	-0.127711	0.393452	0.624509	0.32797
ENSMUSG00000002006	Pdzd4	42.3357	18.9557	33.1291	15.2307	34.7338	10.2188	-0.320805	0.486619	0.633429	0.533487	-0.350934	0.372813	0.60649	0.293279
ENSMUSG00000002007	Srpk3	13.5426	11.0828	24.291	3.87801	14.9012	16.4764	-1.50533	0.114231	0.216845	0.121481	0.841673	0.320673	0.557311	0.338177
ENSMUSG00000002010	Idh3g	745.171	597.744	706.102	595.985	781.062	593.047	-0.00365883	0.96846	0.980819	0.763705	-0.0783026	0.373155	0.606846	0.367436
ENSMUSG00000002012	Pnck	9.23358	1.54284	2.3615	1.7645	5.04475	2.27899	0.209246	0.8541	0.913918	1	-1.95935	0.0181662	0.0758741	0.00107837
ENSMUSG00000002014	Ssr4	463.767	893.902	416.74	856.263	743.594	924.824	-0.0624473	0.392751	0.546502	0.761256	-0.155859	0.0532261	0.168157	0.0758871
ENSMUSG00000002015	Bcap31	803.395	808.496	775.902	741.173	476.256	466.119	-0.126249	0.19255	0.324269	0.389815	-0.0506032	0.593936	0.787138	0.549751
ENSMUSG00000002017	Fam98a	459.234	1649.85	338.651	1270.46	438.492	803.483	-0.376723	1.09e-06	8.11e-06	0.000171378	-0.439328	1.21938e-06	2.57159e-05	1.12779e-05
ENSMUSG00000002020	Ltbp2	3.2484	1.9856	2.05122	0	1.17398	1.7946	-3.29822	0.0477905	NA	0.0677466	-0.659291	0.588671	NA	0.651719
ENSMUSG00000002028	Mll1	13190.3	7477.56	12901.8	9697.8	13521.3	16055.9	0.374935	0.000317067	0.00139023	0.000231986	-0.0319425	0.758069	0.887337	0.70768
ENSMUSG00000002031	Ift46	272.805	48.5594	258.903	97.0522	249.805	216.384	0.997184	1.24e-05	7.55e-05	2.81e-06	-0.0735449	0.683345	0.841715	0.61405
ENSMUSG00000002032	Tmem25	6.23255	9.10397	4.46173	1.80873	1.17398	1.98273	-2.32641	0.0392529	0.0913537	0.0209412	-0.482211	0.632222	0.811968	0.596804
ENSMUSG00000002033	Cd3g	2078.91	648.974	1983.68	1275.15	1261.11	1025.76	0.974202	6.18e-24	3.71e-22	3.58e-20	-0.0678694	0.451383	0.674813	0.453692
ENSMUSG00000002043	Trappc6a	92.171	40.407	103.505	67.6945	52.5603	58.2206	0.749534	0.00198545	0.00707369	0.000391061	0.165991	0.412203	0.641609	0.37766
ENSMUSG00000002052	Supt6h	2279.95	5248.13	2041.78	3686.89	4269.13	5931.14	-0.509292	4.61e-17	1.52e-15	5.27e-10	-0.159337	0.0109421	0.0514939	0.0291627
ENSMUSG00000002055	Spag5	35.3335	32.6685	81.2489	49.8328	53.288	53.1433	0.617339	0.0865512	0.173902	0.0529958	1.1977	0.00045478	0.00402984	0.0001329
ENSMUSG00000002058	Unc119	121.099	35.9106	161.449	66.5157	79.2044	63.2142	0.89877	0.000435142	0.00184467	9.59e-05	0.413629	0.0406375	0.138258	0.0240726
ENSMUSG00000002059	Rab34	12.1826	31.2195	11.8624	13.2162	19.1907	17.3261	-1.25071	0.00256274	0.00885535	0.000193558	-0.0325256	0.941524	0.974103	1
ENSMUSG00000002064	Sdf2	305.36	408.296	325.673	352.167	440.784	799.953	-0.215605	0.0246313	0.0620321	0.0771429	0.0916663	0.339273	0.575185	0.424688
ENSMUSG00000002068	Ccne1	59.4205	14.9834	91.3551	21.6884	41.7283	27.1989	0.535526	0.150104	0.268181	0.102185	0.619942	0.0179758	0.0753082	0.0017462
ENSMUSG00000002076	Hsf2bp	5.22833	9.71841	4.67618	3.88862	6.26904	7.25414	-1.30264	0.0792535	0.162158	0.0229185	-0.150847	0.836978	0.929212	0.873215
ENSMUSG00000002083	Bbc3	81.913	29.3824	204.661	46.0304	183.671	103.13	0.639976	0.0172949	0.0460271	0.00754561	1.32157	3.40736e-11	2.05703e-09	1.6544e-13
ENSMUSG00000002100	Mybpc3	3.32893	2.75645	7.02522	5.18597	4.00882	4.71909	0.908439	0.372248	0.525479	0.291182	1.09272	0.246159	0.473644	0.165363
ENSMUSG00000002102	Psmc3	672.225	1028.42	651.028	911.784	649.606	538.234	-0.173706	0.0933626	0.184859	0.204462	-0.0473928	0.652281	0.823582	0.607336
ENSMUSG00000002103	Acp2	189.765	117.028	187.927	91.2656	74.4683	43.1219	-0.351325	0.15943	0.281046	0.182579	-0.0128705	0.955851	0.981347	0.922809
ENSMUSG00000002104	Rapsn	7.46588	9.78903	9.69481	2.83186	8.96583	7.66278	-1.76407	0.0198599	0.0518401	0.00670096	0.377327	0.54198	0.748428	0.485638
ENSMUSG00000002105	Slc39a13	140.964	38.9477	134.723	50.4335	141.816	124.55	0.371062	0.106773	0.205388	0.0724693	-0.0653367	0.688448	0.845106	0.620397
ENSMUSG00000002107	Celf2	4757.66	1754.04	5397.43	2592.42	3101.86	4857.92	0.563831	1.02e-06	7.62e-06	2.34e-06	0.181968	0.107904	0.273908	0.165603
ENSMUSG00000002108	Nr1h3	20.3545	18.8862	17.4533	5.55711	7.02903	6.3476	-1.77845	0.00808956	0.0240561	0.00329706	-0.219812	0.705943	0.855822	0.655981
ENSMUSG00000002109	Ddb2	1067.57	237.124	846.727	341.368	1401.04	988.873	0.523315	3.15e-06	2.14e-05	4.01e-06	-0.334626	0.000250051	0.00247675	0.000713504
ENSMUSG00000002111	Sfpi1	54.6087	54.0005	124.133	120.239	58.0645	87.5224	1.15814	0.000170782	0.000801949	5.74e-05	1.18364	8.7566e-05	0.00102671	4.72492e-05
ENSMUSG00000002129	Sf3a1	985.655	2023.49	989.213	2065.37	756.056	972.852	0.0293607	0.723874	0.822952	0.486294	0.0047044	0.95655	0.981458	0.956403
ENSMUSG00000002147	Stat6	3124.3	5250.63	2930.71	5583.15	3440.32	6151.32	0.0883002	0.245389	0.388966	0.153936	-0.0924759	0.229292	0.452707	0.244435
ENSMUSG00000002204	Napsa	115.754	195.13	220.146	192.804	92.425	127.897	-0.0170532	0.969668	0.981683	0.969745	0.926797	0.0390765	0.134431	0.0144193
ENSMUSG00000002205	Vrk3	700.971	267.11	675.883	416.475	302.242	324.815	0.639484	5.44e-08	5.17e-07	3.31e-08	-0.0531708	0.610162	0.797598	0.570484
ENSMUSG00000002210	1500002O20Rik	770.806	622.9	675.096	496.165	759.157	733.819	-0.327328	0.00157654	0.00577031	0.00951626	-0.191447	0.0519643	0.165411	0.0617927
ENSMUSG00000002221	Paxip1	661.242	1170.52	636.196	1073.86	610.718	545.492	-0.124353	0.162471	0.285116	0.365363	-0.0557186	0.546336	0.751687	0.507338
ENSMUSG00000002222	Rmnd5a	2377.53	1055.28	1939.56	1194.3	1936.58	1776.42	0.177913	0.0312011	0.0757046	0.021067	-0.293859	0.00015291	0.00164866	0.000576051
ENSMUSG00000002227	Mov10	856.716	744.326	794.731	984.157	464.456	325.169	0.402126	4.31e-07	3.48e-06	1.54e-06	-0.108469	0.162951	0.363046	0.185265
ENSMUSG00000002228	Ppm1j	209.91	67.4825	326.607	121.944	110.296	135.112	0.855779	5.14e-07	4.09e-06	3.69e-08	0.636638	4.71058e-07	1.12379e-05	5.47246e-08
ENSMUSG00000002233	Rhoc	13.6783	12.5629	19.7826	12.3188	17.7235	22.0174	-0.00613019	0.990941	0.994009	1	0.532107	0.284432	0.51884	0.222255
ENSMUSG00000002249	Tead3	0.322422	1.96244	0.911816	3.55112	2.3732	7.90889	0.87516	0.413391	0.566466	0.320569	1.34974	0.402187	0.632534	0.62894
ENSMUSG00000002250	Ppard	314.354	561.662	292.37	326.641	1332.84	2477.23	-0.782466	1.39e-08	1.51e-07	1.25e-07	-0.104956	0.452731	0.675569	0.423657
ENSMUSG00000002257	Def6	1560.51	241.383	1508.37	370.82	1731.51	1826.21	0.616948	2.55e-06	1.76e-05	2.02e-06	-0.0491645	0.662047	0.830289	0.623663
ENSMUSG00000002265	Peg3	4.84659	4.2807	0.869373	1.03464	0.275929	0.726588	-2.01693	0.213826	0.350413	0.177565	-2.46611	0.124183	NA	0.0583366
ENSMUSG00000002274	Metrn	88.1543	28.8154	103.132	43.9231	62.8079	50.7107	0.618713	0.0243179	0.0613628	0.0099159	0.226115	0.281047	0.514563	0.217846
ENSMUSG00000002279	Lmf1	498.605	326.484	537.055	293.961	193.001	124.777	-0.150737	0.260653	0.406732	0.394373	0.107992	0.384493	0.61635	0.439847
ENSMUSG00000002280	Narfl	218.474	176.947	205.601	183.431	148.432	98.5328	0.0525175	0.737609	0.832621	0.554111	-0.0887403	0.549671	0.753791	0.480949
ENSMUSG00000002289	Angptl4	6.16889	36.5342	5.61141	23.4751	12.7464	4.26172	-0.630552	0.145667	0.26206	0.0557717	-0.138973	0.815123	0.91901	0.881904
ENSMUSG00000002290	Rab11b-ps2	176.643	212.122	187.118	233.622	258.869	336.439	0.138473	0.236322	0.377344	0.127694	0.0837476	0.475514	0.694553	0.523363
ENSMUSG00000002297	Dbf4	455.36	613.116	426.18	459.769	656.295	568.52	-0.417399	5.2e-06	3.4e-05	0.000114295	-0.0958723	0.294709	0.529946	0.283796
ENSMUSG00000002307	Daxx	650.617	871.039	632.356	811.768	561.877	403.498	-0.101632	0.347687	0.50056	0.559423	-0.0415635	0.702893	0.854351	0.65763
ENSMUSG00000002308	Cd320	40.5296	282.912	31.9385	245.725	54.2492	38.9036	-0.204194	0.239861	0.381616	0.249725	-0.341203	0.164809	0.365556	0.136027
ENSMUSG00000002319	Ipo4	502.2	6669.36	384.509	4745.07	1063.89	1493.04	-0.491318	1.82e-09	2.26e-08	3.14e-07	-0.386098	6.57167e-05	0.000807019	0.000118178
ENSMUSG00000002320	Tm9sf1	490.177	488.819	428.669	521.037	379.473	501.55	0.0911551	0.370469	0.523679	0.233056	-0.195078	0.0520287	0.165481	0.0515287
ENSMUSG00000002324	Rec8	5.54344	1.14527	2.92278	2.79914	3.15579	3.88936	1.29434	0.278403	0.427196	0.245148	-0.9145	0.305502	0.54146	0.158167
ENSMUSG00000002325	Irf9	1636.07	1619.32	1509.77	1549.45	1958.01	1425.77	-0.0638099	0.512223	0.655146	0.790822	-0.116362	0.227995	0.45117	0.230888
ENSMUSG00000002326	Gmpr2	213.856	196.245	200.208	244.619	99.928	87.4082	0.315815	0.0526338	0.116999	0.0233053	-0.0972055	0.543594	0.749806	0.491269
ENSMUSG00000002329	Mdp1	455.433	174.072	419.377	250.704	286.479	205.217	0.522032	0.00029798	0.00131619	9.93e-05	-0.119532	0.34656	0.581741	0.304207
ENSMUSG00000002332	Dhrs1	143.751	37.7793	119.997	45.4093	128.223	177.584	0.262483	0.284479	0.433765	0.237012	-0.263667	0.140005	0.327085	0.0921806
ENSMUSG00000002342	Tmem161a	312.567	379.279	287.652	338.908	223.381	188.451	-0.163433	0.15305	0.272437	0.269698	-0.119182	0.296692	0.531518	0.252282
ENSMUSG00000002343	Armc6	110.109	256.803	83.98	314.065	41.4297	24.3426	0.287338	0.0881708	0.176626	0.0326428	-0.391386	0.0401463	0.137059	0.0242801
ENSMUSG00000002345	2310045N01Rik	309.772	113.308	298.28	161.66	142.411	122.189	0.511955	0.000603533	0.00246118	0.00013385	-0.0550073	0.650291	0.822542	0.573866
ENSMUSG00000002346	Slc25a42	270.829	243.532	216.631	234.517	153.554	159.371	-0.0572813	0.663665	0.778336	0.885	-0.323413	0.0109689	0.0515741	0.00605423
ENSMUSG00000002365	Snx9	103.365	245.095	243.439	905.165	526.078	881.889	1.88514	1.36e-16	4.21e-15	1.84e-16	1.23442	2.31049e-07	6.00083e-06	3.32927e-07
ENSMUSG00000002372	Ranbp3	906.516	2068.31	864.768	1693.25	1004.58	1246.16	-0.289186	3.58e-05	0.000196331	0.0021597	-0.0688968	0.35391	0.588765	0.36293
ENSMUSG00000002379	Ndufa11	151.309	177.842	149.976	158.208	62.2836	68.0225	-0.166893	0.321236	0.474064	0.409035	-0.0134952	0.935263	0.972534	0.889482
ENSMUSG00000002393	Nr2f6	32.6256	31.0099	49.2403	70.7519	32.903	51.921	1.18538	1.83e-05	0.000106925	1.51e-07	0.592315	0.0285459	0.106816	0.0125175
ENSMUSG00000002395	Use1	788.78	1191.82	559.116	771.107	1632.73	1636.75	-0.626454	4.49e-12	8.25e-11	4.3e-09	-0.496778	7.14468e-08	2.08117e-06	7.30466e-07
ENSMUSG00000002396	Ocel1	475.704	132.268	461.897	211.644	110.727	157.839	0.672608	0.000114433	0.00055622	3.89e-05	-0.042711	0.780407	0.899385	0.732626
ENSMUSG00000002409	Dyrk1b	226.974	287.507	209.366	221.201	195.213	244.545	-0.380587	0.0217762	0.0559611	0.0344488	-0.116768	0.479164	0.697606	0.440393
ENSMUSG00000002413	Braf	1410.88	1720.89	1249.59	1257.28	1845.37	3270.28	-0.452651	3.56e-08	3.53e-07	6.8e-06	-0.175011	0.0318778	0.115786	0.0442941
ENSMUSG00000002416	Ndufb2	130.558	83.0001	85.868	102.278	187.125	169.026	0.3033	0.0756504	0.15616	0.0340072	-0.602535	0.000114957	0.00129877	1.91381e-05
ENSMUSG00000002428	Hltf	1539.1	467.44	1590.15	766.612	767.44	660.375	0.712017	8.27e-17	2.64e-15	2.38e-14	0.0471346	0.522129	0.734155	0.681402
ENSMUSG00000002455	Prpf6	1037.87	802.966	984.702	860.878	942.956	967.842	0.0997197	0.225929	0.365347	0.144515	-0.0762317	0.332141	0.567983	0.337638
ENSMUSG00000002458	Rgs19	785.382	530.508	686.429	667.309	372.354	394.188	0.330233	0.000995579	0.00383858	0.000580023	-0.195003	0.0417434	0.14099	0.0461335
ENSMUSG00000002477	Snrpd1	150.391	968.666	147.06	656.282	473.795	460.235	-0.561848	5.24e-08	5.01e-07	4.96e-07	-0.0305486	0.816795	0.91992	0.767211
ENSMUSG00000002486	Tchp	319.207	220.994	290.858	220.714	344.497	274.119	-0.00592973	0.967598	0.980392	0.822777	-0.133902	0.324526	0.560877	0.277838
ENSMUSG00000002489	Tiam1	395.043	385.201	667.144	1150.4	1311.72	3732.39	1.57876	8.02e-21	3.82e-19	2.93e-20	0.7556	7.17286e-06	0.000121081	1.58479e-05
ENSMUSG00000002496	Tsc2	975.007	795.224	881.396	749.216	921.863	694.339	-0.0874917	0.375681	0.529081	0.647652	-0.145788	0.126969	0.306139	0.136971
ENSMUSG00000002524	Puf60	1267.09	1990.61	1168.53	1865.24	1963.12	2559.8	-0.0938725	0.276899	0.425617	0.552314	-0.11769	0.18007	0.387084	0.19618
ENSMUSG00000002546	Golga2	650.058	281.159	653.898	373.641	694.841	676.386	0.413694	6.93e-05	0.000354501	5.75e-05	0.00845702	0.924217	0.968842	0.987455
ENSMUSG00000002550	Uck1	478.838	471.395	427.961	496.38	473.293	570.862	0.0741415	0.448395	0.598277	0.283673	-0.163057	0.0889888	0.24172	0.0847938
ENSMUSG00000002565	Scin	10.7282	44.6645	39.1943	59.5555	34.0898	61.0298	0.421049	0.276331	0.425084	0.210302	1.86476	2.75392e-05	0.000389279	6.14548e-06
ENSMUSG00000002578	Ikzf4	168.122	756.553	193.903	548.222	118.982	117.004	-0.464041	0.023757	0.060165	0.0371677	0.205835	0.341876	0.577669	0.37925
ENSMUSG00000002580	1810046J19Rik	169.021	223.536	175.165	267.84	99.251	99.7132	0.262073	0.0729499	0.151575	0.0355589	0.0508965	0.734187	0.872999	0.797777
ENSMUSG00000002602	Axl	109.686	186.725	78.9943	106.549	99.3057	147.106	-0.807898	0.0136744	0.0376982	0.0167188	-0.473786	0.153039	0.348295	0.143524
ENSMUSG00000002603	Tgfb1	1281.15	7408.95	1232.03	4425.06	4752.82	6210.78	-0.743312	3.18e-19	1.28e-17	4.13e-14	-0.0570728	0.513552	0.727594	0.495396
ENSMUSG00000002608	Ccdc97	943.65	582.82	908.121	730.669	818.507	850.431	0.324257	0.000736927	0.00293736	0.000441268	-0.0554474	0.540443	0.74695	0.500484
ENSMUSG00000002617	Zfp40	190.793	19.0241	154.988	33.751	66.4227	55.2349	0.821546	0.00674722	0.0205049	0.00302378	-0.299364	0.107653	0.273666	0.0559153
ENSMUSG00000002625	Akap8l	1434.75	409.722	1180.65	480.837	1300.46	854.775	0.228396	0.0303865	0.0740343	0.0185842	-0.281452	0.00237369	0.0156436	0.00389664
ENSMUSG00000002635	Pdcd2l	142.343	278.555	126.103	218.89	150.788	113.904	-0.349836	0.00702933	0.0212313	0.0086628	-0.175968	0.215223	0.435262	0.169623
ENSMUSG00000002658	Gtf2f1	297.921	761.57	243.879	611.045	608.061	604.367	-0.317188	0.00240906	0.00839712	0.0093828	-0.288653	0.0127862	0.0580314	0.0122619
ENSMUSG00000002660	Clpp	136.199	420.321	122.725	378.587	103.595	101.703	-0.150968	0.238623	0.380294	0.348925	-0.152091	0.310843	0.547507	0.267821
ENSMUSG00000002661	Alkbh7	53.1602	44.1602	37.173	25.98	22.3015	11.8303	-0.750669	0.018096	0.0478172	0.0068288	-0.518693	0.0719958	0.207916	0.021644
ENSMUSG00000002668	Dennd1c	2305.5	374.624	2555.38	752.426	979.53	1234.21	1.00413	3.86e-22	2.03e-20	1.6e-19	0.148502	0.0998397	0.260581	0.183571
ENSMUSG00000002679	Med6	167.461	282.463	139.768	188.61	161.657	114.398	-0.582442	4.46e-06	2.95e-05	3.71e-06	-0.260819	0.0501051	0.160949	0.0299226
ENSMUSG00000002699	Lcp2	3980.73	10591.2	3548.42	7812.89	9493.82	20874.5	-0.438984	1.39e-07	1.24e-06	1.86e-05	-0.165756	0.0494907	0.159786	0.0635644
ENSMUSG00000002718	Cse1l	1411.99	4488.43	1179.27	3313.93	2352.73	3308.77	-0.43764	9.79e-08	8.91e-07	7.34e-06	-0.259931	0.00241027	0.0158489	0.00355015
ENSMUSG00000002728	Naa20	235.109	854.327	285.904	802.352	350.849	698.664	-0.0903261	0.414732	0.56757	0.633304	0.281195	0.023591	0.0927419	0.0338744
ENSMUSG00000002731	Prkra	51.0027	5.90819	50.4799	15.0325	26.96	18.3439	1.37014	0.00683106	0.0207221	0.00295418	-0.0152641	0.960263	0.982628	0.938074
ENSMUSG00000002732	Fkbp7	12.0754	18.1849	15.708	14.0863	10.1373	4.08248	-0.37113	0.409738	0.563074	0.380471	0.378663	0.397562	0.628476	0.339541
ENSMUSG00000002733	Plekha3	511.339	880.965	487.444	886.423	482.318	540.638	0.00885892	0.918171	0.955634	0.643078	-0.068521	0.450954	0.674416	0.424315
ENSMUSG00000002741	Ykt6	666.433	905.95	658.018	903.845	680.192	829.108	-0.00359614	0.963836	0.97797	0.719144	-0.0182773	0.82094	0.92168	0.752448
ENSMUSG00000002748	Baz1b	3906.69	4214.18	3446.82	4297.67	2545.11	2129.04	0.0279899	0.748613	0.840802	0.494114	-0.180847	0.0382099	0.13242	0.0443638
ENSMUSG00000002763	Pex6	689.67	355.625	670.176	486.788	405.747	410.231	0.449954	0.000654435	0.00264188	0.000283206	-0.0419799	0.736058	0.874304	0.688364
ENSMUSG00000002767	Mrpl2	92.0136	189.416	110.399	197.219	82.7668	57.5886	0.0585395	0.695201	0.80151	0.48095	0.261036	0.113549	0.284222	0.0989756
ENSMUSG00000002768	Mea1	137.656	244.22	138.579	254.405	107.198	128.256	0.0572633	0.689471	0.79748	0.496293	0.00807336	0.95813	0.981906	1
ENSMUSG00000002769	Gnmt	18.0503	27.0048	15.8806	11.941	8.07043	3.2748	-1.17529	0.0263243	0.0656147	0.00578231	-0.179432	0.726537	0.867751	0.682003
ENSMUSG00000002771	Grin2d	19.8315	3.50528	20.4749	4.80513	22.1686	20.3085	0.433002	0.541502	0.680382	0.542205	0.0427717	0.918968	0.966274	0.944067
ENSMUSG00000002778	Kdelr1	437.308	194.686	417.207	257.647	249.147	241.656	0.405348	0.0021044	0.00745152	0.000893421	-0.0688315	0.551029	0.754795	0.503206
ENSMUSG00000002781	Tmem143	117.794	11.2844	85.6719	23.5639	31.8617	18.7743	1.0599	0.00422136	0.0136645	0.00131765	-0.458801	0.0331625	0.118975	0.00374515
ENSMUSG00000002791	Pdxk-ps	3.27988	1.54284	3.00548	1.1116	2.00441	1.15301	-0.503552	0.712809	0.814456	1	-0.131578	0.898994	NA	1
ENSMUSG00000002797	Ggct	134.011	49.3371	134.427	70.5223	97.5471	57.0558	0.510309	0.0200571	0.052257	0.00686195	0.00417088	0.981011	0.9911	0.98226
ENSMUSG00000002799	Jag2	119.36	19.0066	124.284	18.6509	231.051	158.215	-0.0214051	0.948317	0.971452	1	0.0596504	0.756671	0.886849	0.799475
ENSMUSG00000002803	Btbd6	294.716	117.47	250.21	91.3609	747.9	764.72	-0.367468	0.0252576	0.0633143	0.0500029	-0.237736	0.065042	0.193742	0.0599255
ENSMUSG00000002804	Nudt14	167.458	15.1235	176.496	17.0691	106.49	104.324	0.188912	0.597122	0.726267	0.626987	0.0760963	0.697381	0.851305	0.71591
ENSMUSG00000002808	Epdr1	2.89814	4.69345	20.7259	23.9519	1.70589	7.92276	2.36213	0.000805255	0.0031742	2.38e-05	2.82522	0.000148889	0.001613	1.66319e-06
ENSMUSG00000002812	Flii	2115.75	2005.56	2060.94	2049.85	2624.5	3239.34	0.031448	0.56195	0.698807	0.366621	-0.038484	0.466205	0.687403	0.505209
ENSMUSG00000002814	Top3a	433.873	497.227	385.369	454.612	451.49	317.943	-0.128365	0.174859	0.301726	0.354242	-0.171094	0.0687387	0.20134	0.0675596
ENSMUSG00000002820	Atg4d	530.811	363.719	465.888	363.98	468.25	671.409	0.000817214	0.99393	0.995655	0.757289	-0.188943	0.056873	0.176312	0.0634206
ENSMUSG00000002825	Qtrt1	187.875	889.746	166.88	779.186	498.373	509.478	-0.192069	0.301821	0.453558	0.403768	-0.170033	0.395529	0.626661	0.377634
ENSMUSG00000002833	Hdgfrp2	695.505	626.985	614.907	610.708	820.022	652.79	-0.0400083	0.678842	0.789678	0.985319	-0.17797	0.0576657	0.178075	0.0650873
ENSMUSG00000002835	Chaf1a	22.9884	24.0931	56.8202	46.9952	33.2544	44.0989	0.968668	0.0133414	0.0368954	0.00495235	1.30101	0.000606635	0.00507949	0.000137351
ENSMUSG00000002844	Adprh	324.714	247.374	366.034	417.875	129.921	226.616	0.758312	6.12e-08	5.77e-07	7.24e-09	0.172102	0.203453	0.420656	0.22301
ENSMUSG00000002845	Tmem39a	313.988	572.817	285.038	458.527	537.255	632.315	-0.320972	0.00076783	0.00304387	0.00422851	-0.141169	0.165827	0.366786	0.155912
ENSMUSG00000002846	4930455C21Rik	222.443	231.62	215.783	338.659	117.217	145.574	0.545336	6.81e-05	0.000349339	9.95e-06	-0.0451775	0.742716	0.878785	0.685744
ENSMUSG00000002847	Pla1a	0.322422	5.8896	0.890595	1.37215	1.3145	3.86233	-2.05366	0.0884428	0.177023	0.0336353	1.34062	0.428233	NA	0.633528
ENSMUSG00000002870	Mcm2	647.55	976.724	658.268	1026.51	664.56	499.722	0.0719567	0.422826	0.57474	0.26772	0.0229737	0.803037	0.912605	0.903426
ENSMUSG00000002871	Tpra1	552.815	156.413	497.299	212.961	358.312	247.827	0.440898	0.000452902	0.00190885	0.000147678	-0.15328	0.116916	0.289534	0.0959058
ENSMUSG00000002881	Nab1	1001.88	1844.14	925.95	1563.91	3110.75	5035.69	-0.238153	0.000442444	0.00187042	0.0112919	-0.113603	0.108797	0.275598	0.132644
ENSMUSG00000002885	Cd97	6230.76	1563.75	5733.12	2766.6	16016.1	20240	0.823086	7.32e-10	9.79e-09	1.57e-09	-0.120165	0.360728	0.595313	0.351586
ENSMUSG00000002897	Il17ra	3329.49	1716.75	3428.4	1900.28	5317.27	4917.97	0.14608	0.0995432	0.194453	0.0622774	0.0420663	0.624386	0.807098	0.735477
ENSMUSG00000002900	Lamb1	5.20528	2.26852	6.25538	2.40679	12.0314	16.5678	0.105679	0.914008	0.953035	1	0.259433	0.722659	0.865538	0.77737
ENSMUSG00000002910	Arrdc2	229.002	115.8	179.247	151.12	179.228	122.93	0.381632	0.0113584	0.0321277	0.00342999	-0.354316	0.00683589	0.035838	0.00246782
ENSMUSG00000002944	Cd36	17.837	27.9197	24.605	17.2018	37.0775	40.7142	-0.699447	0.280619	0.429482	0.302987	0.464342	0.468698	0.689554	0.48829
ENSMUSG00000002948	Map2k7	1201.16	1584.85	1031.86	1352.41	1488.28	1419.21	-0.228665	0.000752993	0.00299569	0.0177396	-0.219092	0.00139675	0.0101736	0.00503437
ENSMUSG00000002949	Timm44	477.795	1124.74	438.461	1054.96	544.619	771.324	-0.0922165	0.16446	0.287889	0.477231	-0.124308	0.102543	0.264813	0.126146
ENSMUSG00000002957	Ap2a2	1625.19	1447.2	1143.06	1187.63	3160.7	2395.31	-0.286308	0.000168717	0.000792919	0.00444187	-0.507695	9.67875e-12	6.40539e-10	1.68573e-09
ENSMUSG00000002963	Pnkp	573.453	318.36	544.084	410.792	292.845	233.547	0.367556	0.000370427	0.0015966	0.000179275	-0.0761067	0.411755	0.641332	0.377831
ENSMUSG00000002968	Med25	459.628	555.47	437.255	615.221	768.692	1215.7	0.1457	0.186278	0.316506	0.117208	-0.0725084	0.514263	0.727939	0.488551
ENSMUSG00000002980	Bcam	4.51686	12.8155	15.5616	24.4592	5.2956	6.56774	0.928791	0.112373	0.214072	0.035105	1.77776	0.00718079	0.0371901	0.00107469
ENSMUSG00000002981	Clptm1	930.077	2039.33	849.867	1460.69	1051.55	1155.95	-0.480948	3.5e-09	4.15e-08	1.1e-06	-0.130769	0.122651	0.298692	0.136819
ENSMUSG00000002983	Relb	473.111	3491.25	403.903	3028.38	2674.39	6837.81	-0.204846	0.0150996	0.0409992	0.0763792	-0.227629	0.0201085	0.0821098	0.0277581
ENSMUSG00000002984	Tomm40	423.145	3203.87	427.556	2183.35	530.72	684.388	-0.552985	1.89e-12	3.65e-11	4.26e-09	0.0138306	0.881584	0.949606	0.975624
ENSMUSG00000002985	Apoe	92.9827	425.114	111.373	278.748	96.0101	90.3807	-0.607905	0.000277638	0.00123448	0.000343849	0.25736	0.176247	0.382086	0.186205
ENSMUSG00000002996	Hbp1	1355.25	137.655	1184.62	243.282	1141.81	1082.13	0.819745	7.48e-12	1.33e-10	2.15e-11	-0.194443	0.0149511	0.0653986	0.0272197
ENSMUSG00000002997	Prkar2b	84.9685	57.4624	97.0901	79.2919	23.2974	23.5606	0.472012	0.18212	0.311278	0.143399	0.19216	0.572426	0.769944	0.575423
ENSMUSG00000003031	Cdkn1b	3086.1	211.982	2957.17	423.533	2868.71	2338.21	0.994799	1.68e-16	5.15e-15	1.28e-15	-0.0617829	0.52386	0.735258	0.507215
ENSMUSG00000003032	Klf4	82.9821	69.3331	177.58	82.6071	2421.4	4116.63	0.244371	0.238298	0.379921	0.177723	1.0974	2.45779e-09	1.01767e-07	1.16073e-08
ENSMUSG00000003033	Ap1m1	898.669	785.654	880.083	810.89	740.339	897.082	0.0445327	0.586756	0.718218	0.390357	-0.0300341	0.703102	0.854364	0.657602
ENSMUSG00000003037	Rab8a	1709.4	1020	1712.29	1052.74	823.434	933.529	0.0452335	0.536493	0.67612	0.357873	0.00202588	0.976176	0.989435	0.92481
ENSMUSG00000003038	Hmgn2	454.862	256.336	314.229	219.862	757.868	320.33	-0.219755	0.117445	0.221801	0.194849	-0.534715	3.28391e-05	0.000451274	2.60721e-05
ENSMUSG00000003039	Fam32a	587.044	404.148	594.6	433.355	285.156	250.041	0.100273	0.486563	0.633405	0.343792	0.0175455	0.89929	0.956433	0.960417
ENSMUSG00000003062	Stard3nl	198.923	51.8873	216.424	85.9547	84.3795	114.899	0.73125	0.000680546	0.00273673	0.000225591	0.120095	0.47447	0.693951	0.485498
ENSMUSG00000003068	Stk11	1166.28	2111.94	1038.78	1705.73	1744.94	1842.45	-0.308738	0.000742189	0.00295692	0.00575005	-0.167799	0.072466	0.208855	0.0767611
ENSMUSG00000003070	Efna2	6.56341	3.48212	4.43175	7.6476	1.26684	1.26504	1.12621	0.166561	0.290436	0.0592278	-0.561843	0.458692	0.681361	0.350956
ENSMUSG00000003072	Atp5d	599.338	1278.78	549.226	1007.6	851.262	875.879	-0.343321	0.000211272	0.000968186	0.00226954	-0.127371	0.190437	0.402048	0.196278
ENSMUSG00000003099	Ppp5c	673.897	1728.73	661.191	1434.76	532.36	496.515	-0.269181	0.0016509	0.00601357	0.0117571	-0.0275928	0.76152	0.889056	0.696476
ENSMUSG00000003119	Cdk12	3281.01	4590.32	3023.33	3855.89	3026.06	3594.46	-0.251751	6.42e-05	0.000332132	0.00627859	-0.117911	0.0624941	0.188352	0.104565
ENSMUSG00000003123	Lipe	197.302	85.7949	187.345	144.266	115.027	51.0738	0.752911	3.91e-05	0.000212402	3.58e-06	-0.0741854	0.642752	0.818683	0.561008
ENSMUSG00000003131	Pafah1b2	1053.23	2093.34	916.21	1452.41	1330.98	1533.73	-0.527281	1.2e-15	3.33e-14	1.29e-10	-0.200454	0.00363953	0.0220308	0.00751019
ENSMUSG00000003134	Tbc1d8	96.5752	177.091	128.605	96.6896	63.9824	52.4907	-0.870453	0.0111977	0.0317537	0.0132005	0.413561	0.227122	0.449786	0.236226
ENSMUSG00000003135	D1Bwg0212e	402.161	714.7	427.807	622.262	699.542	979.937	-0.199225	0.0327802	0.0789858	0.0980961	0.0885176	0.36379	0.598384	0.449498
ENSMUSG00000003153	Slc2a3	1018.18	625.776	950.588	663.092	1476.81	1017.32	0.0835675	0.331344	0.483854	0.223515	-0.099433	0.209795	0.428922	0.229809
ENSMUSG00000003154	Foxj2	1015.89	279.491	881.53	499.83	984.618	957.238	0.83705	2.42e-21	1.2e-19	1.12e-18	-0.204623	0.00298097	0.0187401	0.00912032
ENSMUSG00000003161	Sri	1321.48	512.861	1311.97	918.07	988.327	1104.71	0.840731	2.86e-24	1.77e-22	2.89e-19	-0.0107297	0.884175	0.950325	0.817206
ENSMUSG00000003166	Dgcr2	937.67	1125.68	771.289	1039.63	618.661	668.326	-0.115674	0.120968	0.226654	0.371972	-0.282185	0.000172733	0.00182996	0.0010017
ENSMUSG00000003178	Mical3	280.011	159.022	175.562	138.665	313.257	136.743	-0.199209	0.334644	0.487059	0.434777	-0.671571	0.000573353	0.00486059	0.000298219
ENSMUSG00000003184	Irf3	1073.64	937.254	1048.15	1357.05	927.654	1492.88	0.532829	5.05e-07	4.03e-06	4.37e-07	-0.0353653	0.736524	0.87466	0.689094
ENSMUSG00000003190	Bcl2l12	182.048	56.0488	166.731	104.857	62.3843	37.7779	0.899053	6.54e-05	0.000337496	9.94e-06	-0.128003	0.502718	0.719397	0.430996
ENSMUSG00000003198	Zfp959	147.099	92.8043	119.269	87.6047	91.4463	128.404	-0.0821742	0.656346	0.773109	0.806357	-0.301624	0.0642092	0.192239	0.0372461
ENSMUSG00000003199	Mpnd	457.595	168.488	398.311	204.285	294.648	249.215	0.281591	0.0346203	0.0823697	0.0157463	-0.199947	0.0715067	0.207109	0.0507689
ENSMUSG00000003200	Sh3gl1	1104.65	651.519	894.697	693.865	1528.44	1527.64	0.0890755	0.368885	0.522057	0.2393	-0.304352	0.00117785	0.00885456	0.00220116
ENSMUSG00000003206	Ebi3	11.3185	39.8671	22.982	32.19	10.4133	15.9391	-0.305928	0.445901	0.596184	0.418598	1.01693	0.0243562	0.0950717	0.00891791
ENSMUSG00000003208	Ccdc94	158.197	212.054	128.957	174.143	202.467	288.258	-0.285804	0.0793975	0.162433	0.119271	-0.295828	0.0743023	0.212175	0.0599422
ENSMUSG00000003226	Ranbp2	6597.83	17418	6206.79	13884.5	13555.8	16894.6	-0.327079	2.42e-05	0.000137613	0.000885156	-0.0882676	0.25849	0.487137	0.264987
ENSMUSG00000003228	Grk5	112.838	78.8551	117.33	69.9863	121.835	197.633	-0.171337	0.409926	0.563286	0.52606	0.0532046	0.771292	0.893669	0.816816
ENSMUSG00000003233	Dvl3	411.603	250.878	464.713	359.193	410.153	365.725	0.515489	4.53e-05	0.000242833	1.97e-05	0.175515	0.132587	0.315168	0.172597
ENSMUSG00000003234	Abcf3	917.785	1168.96	782.642	990.357	803.215	734.389	-0.24039	0.00289679	0.00987313	0.0257321	-0.229977	0.0046074	0.0262708	0.00873158
ENSMUSG00000003235	Eif2b5	683.556	1899.58	565.298	1370.75	617.824	556.47	-0.470987	1.07e-09	1.39e-08	4.55e-07	-0.274943	0.00107965	0.00825363	0.00206671
ENSMUSG00000003269	Cyth2	693.7	260.692	642.737	274.656	2214.92	2433.18	0.074984	0.476236	0.623891	0.350742	-0.110444	0.192058	0.404152	0.21494
ENSMUSG00000003271	Sult2b1	2.6526	174.091	3.58579	41.1125	111.543	249.05	-2.0713	3.41e-22	1.81e-20	9.39e-29	0.444393	0.510598	0.725357	0.826603
ENSMUSG00000003273	Car11	4.55565	0.794011	11.244	6.16667	6.61523	6.68902	2.98111	0.0118641	0.0333105	0.00113064	1.30083	0.0515885	0.164544	0.0103707
ENSMUSG00000003282	Plag1	51.3771	10.4915	62.7573	13.8785	65.9766	62.7391	0.41895	0.316381	0.468749	0.303678	0.292229	0.259316	0.487937	0.196589
ENSMUSG00000003283	Hck	62.6199	128.336	123.932	186.501	44.0766	69.7389	0.540188	0.0811471	0.165185	0.0572642	0.98344	0.00201295	0.0137059	0.00179036
ENSMUSG00000003299	Mrpl4	228.524	224.782	280.376	272.882	346.078	311.294	0.280631	0.0170228	0.0454038	0.00782628	0.292817	0.00921738	0.0450112	0.0114882
ENSMUSG00000003308	Keap1	704.317	472.731	607.169	573.249	379.297	209.088	0.278544	0.00064772	0.00262046	0.000481227	-0.214279	0.00426892	0.0248241	0.00726934
ENSMUSG00000003309	Ap1m2	28.3906	12.0819	15.0852	11.3178	26.3303	19.0346	-0.0727211	0.875467	0.929476	1	-0.911248	0.0175962	0.0739032	0.00251751
ENSMUSG00000003316	Glg1	2892.95	1832.05	2872.92	2197.34	2789.71	2617.04	0.261817	0.000806578	0.00317792	0.000993485	-0.0103009	0.892133	0.953805	0.820017
ENSMUSG00000003344	Btbd2	300.049	55.7287	331.652	112.156	189.502	154.006	1.01289	1.99e-08	2.08e-07	2.5e-09	0.143366	0.248501	0.475985	0.268089
ENSMUSG00000003345	Csnk1g2	1584.09	652.355	1617.59	1013.16	1676.52	2259.12	0.635767	2.66e-16	7.95e-15	2.72e-13	0.0299068	0.667687	0.834086	0.817679
ENSMUSG00000003346	Fam108a	386.683	277.089	349.551	375.5	202.545	179.149	0.43632	0.000164701	0.000776002	3.2e-05	-0.146259	0.181862	0.389771	0.146217
ENSMUSG00000003348	Mob3a	2130.39	893.794	2181.08	1311.77	1156.25	1663.34	0.554045	6.51e-06	4.17e-05	9.55e-06	0.0337603	0.777079	0.896977	0.855411
ENSMUSG00000003352	Cacnb3	42.4575	51.1606	24.0892	31.6287	72.002	29.8282	-0.699646	0.0174289	0.0463209	0.00810878	-0.820253	0.00584869	0.0317354	0.00107726
ENSMUSG00000003355	Fkbp11	15.7904	30.5598	7.918	6.5263	7.81445	8.25422	-2.22667	7.56e-05	0.000381906	4.25e-07	-0.985023	0.069743	0.203266	0.0213193
ENSMUSG00000003360	Ddx23	1334.79	2049.61	1165.15	1911.47	2170.21	2133.12	-0.100809	0.120961	0.226654	0.408413	-0.196652	0.0032872	0.0203021	0.00948093
ENSMUSG00000003363	Pld3	744.978	373.684	691.89	440.877	987.831	1154.61	0.240585	0.0183735	0.048413	0.0144632	-0.106222	0.244668	0.471825	0.250791
ENSMUSG00000003378	Grik5	117.913	57.4059	206.064	123.81	175.279	311.016	1.10596	7.33e-09	8.29e-08	5.67e-10	0.805009	3.697e-07	9.06597e-06	1.3151e-07
ENSMUSG00000003379	Cd79a	81.0312	106.193	134.855	66.7904	129.826	176.117	-0.66846	0.344075	0.496941	0.274869	0.734826	0.295401	0.530737	0.211147
ENSMUSG00000003380	Rabac1	977.874	286.995	767.581	433.824	974.539	771.939	0.596049	6.48e-06	4.15e-05	7.75e-06	-0.350137	0.00352694	0.0214395	0.00545973
ENSMUSG00000003382	Etv3	2951.03	4879.57	1968.39	2673.91	7488.33	8125.48	-0.867486	2.04e-34	2.32e-32	1.85e-22	-0.583918	3.41338e-16	5.14186e-14	4.15827e-12
ENSMUSG00000003402	Prkcsh	565.145	961.09	555.553	871.656	634.584	536.403	-0.141805	0.136351	0.24923	0.296986	-0.0253309	0.796715	0.90875	0.736017
ENSMUSG00000003410	Elavl3	0.981181	11.4025	1.17966	1.7645	4.19436	2.9565	-2.66475	0.00552767	0.0172366	0.000206344	0.272132	0.832016	0.926883	1
ENSMUSG00000003418	St8sia6	1550.12	152.997	1339.21	148.835	936.265	781.697	-0.0346506	0.850689	0.912017	1	-0.211299	0.176437	0.382392	0.175279
ENSMUSG00000003420	Fcgrt	58.4763	18.4085	67.6588	17.4402	33.3895	23.3415	-0.0568889	0.877025	0.930363	1	0.211667	0.420138	0.648703	0.334565
ENSMUSG00000003421	Nosip	465.856	173.913	470.633	212.656	285.044	175.689	0.288456	0.0499694	0.112013	0.0310422	0.0146385	0.908481	0.961167	0.978345
ENSMUSG00000003423	Pih1d1	174.472	123.835	183.698	183.357	125.473	111.938	0.568939	0.000404579	0.00172691	8.45e-05	0.0721646	0.630174	0.810825	0.670074
ENSMUSG00000003429	Rps11	5455.38	6719.6	4213.6	5341.65	9970.73	6509.3	-0.330814	8.75e-06	5.47e-05	0.000844525	-0.372777	5.56704e-07	1.30257e-05	1.6889e-05
ENSMUSG00000003435	Supt5h	2198.73	3210.42	2071.64	3060.79	3516.22	3853.87	-0.0688823	0.306607	0.458651	0.688633	-0.0859405	0.207464	0.426053	0.239537
ENSMUSG00000003436	Dll3	5.31068	28.2739	1.77681	7.20131	1.06117	1.53426	-1.96879	0.00537677	0.0168319	0.000102447	-1.56911	0.0874725	0.239162	0.0661274
ENSMUSG00000003437	Paf1	552.852	553.612	528.944	549.661	1702.72	1180.84	-0.0113164	0.912069	0.951692	0.816307	-0.0639926	0.523534	0.735085	0.490734
ENSMUSG00000003438	Timm50	183.57	1110.7	194.355	971.803	183.212	203.235	-0.193404	0.0465733	0.105802	0.119441	0.0802569	0.509702	0.724744	0.578872
ENSMUSG00000003444	Med29	85.0113	199.862	70.6051	147.95	173.963	149.143	-0.433278	0.0070267	0.0212304	0.00843104	-0.267929	0.142836	0.331949	0.117745
ENSMUSG00000003452	Bicd1	28.687	16.9351	37.577	15.5239	12.5157	8.06608	-0.116239	0.797087	0.873053	0.927923	0.38903	0.311645	0.548185	0.210741
ENSMUSG00000003458	Ncstn	1158.45	1143.81	1176.7	1100.59	965.418	1223.95	-0.0552406	0.402688	0.556124	0.810927	0.0228301	0.720632	0.864157	0.887831
ENSMUSG00000003464	Pex19	443.158	369.948	420.439	361.4	210.813	173.981	-0.0320707	0.785258	0.865133	1	-0.0751498	0.502814	0.719469	0.453838
ENSMUSG00000003484	Cyp4f18	34.4322	22.3441	83.8832	65.5805	38.4671	47.7169	1.54996	0.00155995	0.00571457	0.000960249	1.28351	0.00615256	0.0330441	0.00531268
ENSMUSG00000003500	Impdh1	1433.72	4036.41	871.135	2020.34	1909.83	1531.71	-0.998426	1.71e-32	1.72e-30	5.33e-25	-0.718532	2.47745e-16	3.84174e-14	3.10152e-14
ENSMUSG00000003518	Dusp3	26.4768	43.5773	37.8945	34.0187	110.5	139.048	-0.346515	0.394714	0.548513	0.427907	0.52014	0.203121	0.420299	0.203803
ENSMUSG00000003526	Prodh	14.3184	135.446	24.2429	107.053	18.3255	15.5446	-0.339192	0.167964	0.292335	0.111082	0.74845	0.0310485	0.113521	0.015465
ENSMUSG00000003527	Dgcr14	363.305	398.348	338.526	357.13	520.233	538.893	-0.156346	0.161123	0.283374	0.299685	-0.103101	0.346662	0.581829	0.330147
ENSMUSG00000003528	Slc25a1	137.36	400.707	144.78	249.793	808.815	1042.58	-0.679796	4.44e-09	5.17e-08	7.04e-08	0.0775448	0.558886	0.761077	0.656503
ENSMUSG00000003531	Dgcr6	31.9057	15.935	29.8207	16.9297	12.5806	17.101	0.0897849	0.824748	0.892837	0.773144	-0.102751	0.757981	0.887337	0.686022
ENSMUSG00000003534	Ddr1	139.933	470.002	185.747	1564.35	192.815	1068.29	1.73444	3.02e-28	2.36e-26	5.05e-28	0.405893	0.0206298	0.0837743	0.0255465
ENSMUSG00000003541	Ier3	6.18829	110.829	17.997	138.797	448.36	484.734	0.329169	0.0516921	0.115288	0.0268395	1.54139	0.000114346	0.00129279	5.44271e-05
ENSMUSG00000003545	Fosb	451.983	1088.5	1005.31	756.656	92380.6	106631	-0.524694	0.386646	0.540388	0.271002	1.15317	0.0572125	0.17709	0.00980853
ENSMUSG00000003546	Klc4	158.933	20.6053	157.242	29.7947	173.736	128.727	0.53953	0.054638	0.12059	0.0355734	-0.0153919	0.918467	0.966022	0.860857
ENSMUSG00000003549	Ercc1	226.229	337.54	203.083	290.805	217.654	257.915	-0.212792	0.0725158	0.15084	0.129753	-0.155442	0.205791	0.423994	0.170644
ENSMUSG00000003555	Cyp17a1	1.60663	0.795153	3.85144	1.84146	2.02701	0.753617	1.22059	0.436688	0.588092	0.468427	1.25039	0.32241	NA	0.175237
ENSMUSG00000003559	As3mt	60.7563	19.0207	49.0192	22.4859	40.0526	19.0563	0.237041	0.510357	0.653658	0.401255	-0.310801	0.263765	0.493491	0.129203
ENSMUSG00000003573	Homer3	67.91	13.3592	57.0031	19.3471	48.2079	22.1383	0.551713	0.163092	0.286027	0.124053	-0.25137	0.366576	0.600638	0.219754
ENSMUSG00000003575	Crtc1	553.33	1584.37	517.296	1110.39	615.579	531.853	-0.513061	1.09e-08	1.2e-07	1.28e-06	-0.0961309	0.31852	0.555094	0.305951
ENSMUSG00000003581	Rnf215	237.068	67.822	233.834	117.12	153.717	173.065	0.793104	6.9e-05	0.000353153	2.1e-05	-0.0218484	0.893917	0.95417	0.854033
ENSMUSG00000003585	Sec14l2	16.0177	3.94461	19.6421	6.10032	7.44054	5.57193	0.650032	0.351848	0.504729	0.270274	0.292855	0.542348	0.74874	0.434089
ENSMUSG00000003604	Aven	461.297	562.482	478.242	491.197	348.593	296.854	-0.197368	0.107308	0.206253	0.198628	0.0523174	0.66723	0.833813	0.743365
ENSMUSG00000003617	Cp	0.643017	7.11723	1.51116	10.8285	0.990907	0.883784	0.611816	0.499988	0.644966	0.396396	1.19884	0.407688	0.637502	0.494271
ENSMUSG00000003623	Crot	1101.16	357.091	1218.2	322.519	786.83	758.353	-0.14687	0.113465	0.215831	0.294118	0.145605	0.041929	0.141469	0.120895
ENSMUSG00000003644	Rps6ka1	2046.82	3082.61	2129.02	2958.68	1263.47	1099.71	-0.0587276	0.423997	0.575911	0.784946	0.0567573	0.44409	0.668394	0.581247
ENSMUSG00000003660	Snrnp200	4432.96	5579.48	3741.09	5171.4	4761.88	3813.02	-0.109585	0.114438	0.217141	0.364719	-0.244973	0.000433448	0.00389537	0.00164394
ENSMUSG00000003662	Ciao1	331.358	174.091	290.634	216.161	165.902	114.481	0.31059	0.0153649	0.0416318	0.00447693	-0.18986	0.0889713	0.241714	0.0568759
ENSMUSG00000003680	Taf6l	133.872	58.4039	129.075	131.958	80.9776	47.0728	1.17513	2.74e-10	3.89e-09	1.75e-13	-0.0535893	0.734255	0.873015	0.667691
ENSMUSG00000003721	Insig2	260.863	140.66	210.941	161.609	255.436	360.609	0.201582	0.169205	0.294056	0.100122	-0.307204	0.0171256	0.0723686	0.0106719
ENSMUSG00000003731	Kpna6	868.661	2026.94	783.095	1500.7	561.862	541.277	-0.433878	1.21e-09	1.56e-08	7.79e-07	-0.14962	0.0487657	0.158124	0.0586372
ENSMUSG00000003746	Man1a	3066.4	5322.29	2715.64	4792.16	4146.49	6444.32	-0.1516	0.0747688	0.154626	0.209771	-0.175194	0.0413858	0.140103	0.0428315
ENSMUSG00000003752	Itpkc	167.988	929.717	172.543	587.261	550.622	1135.69	-0.661723	1.47e-11	2.49e-10	2.31e-09	0.0362656	0.767788	0.89166	0.836931
ENSMUSG00000003762	Adck4	248.9	118.168	216.247	145.69	127.016	102.538	0.297547	0.0781512	0.160373	0.0385344	-0.203274	0.171288	0.375124	0.122715
ENSMUSG00000003778	Brd8	1741.11	1105.7	1612.05	1219.84	1826.47	1680.35	0.140307	0.0911541	0.181344	0.0583678	-0.111376	0.161214	0.360547	0.179593
ENSMUSG00000003779	Kif20a	34.0324	24.9649	58.9292	53.0822	19.7931	14.1811	1.09308	0.0115058	0.0324735	0.00462348	0.789616	0.0561126	0.174643	0.0359661
ENSMUSG00000003808	Farsa	684.224	2490.29	598.551	1950.15	678.819	700.249	-0.352782	1.31e-06	9.51e-06	0.000122709	-0.194116	0.0171218	0.0723686	0.0239665
ENSMUSG00000003809	Gcdh	200.984	35.7079	200.88	40.4724	147.872	112.716	0.179028	0.466714	0.615122	0.401352	-0.00267861	0.98667	0.993944	0.951559
ENSMUSG00000003810	Mast2	595.147	965.197	549.395	792.19	868.232	841.524	-0.285928	0.00707285	0.0213512	0.0281623	-0.115668	0.285827	0.520305	0.277311
ENSMUSG00000003812	Dnase2a	132.626	41.4235	185.49	62.7177	90.0068	147.314	0.604863	0.00949217	0.027547	0.00392158	0.484516	0.00610598	0.032837	0.00238571
ENSMUSG00000003813	Rad23a	602.21	1067.5	562.154	947.785	362.487	400.319	-0.171216	0.0194422	0.0509181	0.102673	-0.0999298	0.198566	0.413851	0.206234
ENSMUSG00000003814	Calr	2704.06	6718.3	2644.12	6606.21	5702.62	5154.57	-0.0242306	0.731387	0.827804	0.888779	-0.0326588	0.651642	0.823174	0.603745
ENSMUSG00000003824	Syce2	11.1118	97.0197	17.525	36.7461	16.9556	13.0235	-1.39627	1.11e-06	8.18e-06	4.4e-09	0.655852	0.0901428	0.244118	0.0788571
ENSMUSG00000003847	Nfat5	3874.5	9608	4361.65	20526.3	8303.25	23602.9	1.0952	3.53e-37	4.61e-35	6.36e-31	0.170839	0.0498205	0.160501	0.100949
ENSMUSG00000003848	Nob1	409.029	1988.38	324.466	1454.66	887.849	940.405	-0.451405	1.84e-08	1.94e-07	2.38e-06	-0.335122	0.000436491	0.00391604	0.000719592
ENSMUSG00000003849	Nqo1	5.85012	7.76054	7.72191	9.0397	3.31891	5.41046	0.235778	0.757501	0.846682	0.659578	0.396791	0.606172	0.795406	0.575478
ENSMUSG00000003863	Ppfia3	1.67325	0.771993	2.32344	0.729859	2.16488	3.05074	-0.0975324	0.956299	0.974388	1	0.498399	0.707111	NA	0.794045
ENSMUSG00000003865	Gys1	199.886	59.3973	214.453	68.4935	126.469	95.2996	0.215803	0.307974	0.459874	0.232707	0.102641	0.528027	0.737992	0.542123
ENSMUSG00000003868	Ruvbl2	369.659	1412.29	350.213	1129.32	192.014	158.764	-0.321991	0.00031575	0.00138554	0.0024989	-0.0792659	0.435975	0.66185	0.407648
ENSMUSG00000003872	Lin7b	5.63493	17.3096	1.76216	3.68292	4.07644	8.05684	-2.24354	0.00314031	0.0105697	0.000260772	-1.65869	0.0624713	0.188319	0.0474533
ENSMUSG00000003873	Bax	351.385	873.875	360.057	791.903	322.289	338.442	-0.14301	0.251659	0.396391	0.407633	0.0343645	0.794086	0.907117	0.862037
ENSMUSG00000003882	Il7r	4057.55	1632.89	5820.72	2463.43	1897.9	2403.1	0.592997	2.23e-06	1.56e-05	1.9e-06	0.520692	2.37429e-05	0.000342573	8.48843e-05
ENSMUSG00000003923	Tfam	678.914	835.152	610.294	866.243	415.817	401.232	0.0523856	0.48045	0.627889	0.303073	-0.153952	0.0411782	0.139558	0.0559533
ENSMUSG00000003929	Zfp81	339.569	418.125	260.47	316.066	135.681	70.8283	-0.402988	0.000403712	0.00172409	0.000663863	-0.38342	0.000782376	0.00628803	0.000274019
ENSMUSG00000003934	Efnb3	21.5351	46.8263	19.8843	35.976	8.13292	6.05632	-0.381486	0.213444	0.349889	0.156595	-0.116996	0.733759	0.87292	0.756839
ENSMUSG00000003948	Mmd	519.553	703.89	668.612	1130.83	590.21	1127.97	0.68489	2.33e-06	1.62e-05	2.4e-06	0.363972	0.0129406	0.0584971	0.0208478
ENSMUSG00000003949	Hlf	15.0734	28.7261	39.6779	25.2744	106.99	187.45	-0.175715	0.609711	0.736503	0.662021	1.39927	5.78487e-05	0.000727339	1.9158e-05
ENSMUSG00000003955	Fam162a	112.04	455.557	106.491	478.042	55.3676	91.2097	0.0687875	0.590941	0.721447	0.373841	-0.0739268	0.639388	0.816173	0.583269
ENSMUSG00000003970	Rpl8	9000.85	13564.2	6726.85	10461.4	15643.4	11806.4	-0.37462	2.29e-07	1.96e-06	7.53e-05	-0.420266	7.26733e-09	2.65468e-07	5.62813e-07
ENSMUSG00000003992	Ssbp2	1210.02	624.797	989.718	550.868	1483.19	1212.73	-0.182214	0.0786013	0.16102	0.193081	-0.289583	0.00260484	0.016851	0.00426466
ENSMUSG00000004018	Fancl	216.098	114.58	171.535	104.871	168.654	128.825	-0.131812	0.41167	0.564849	0.550194	-0.331743	0.0140904	0.062358	0.00501334
ENSMUSG00000004032	Gstm5	1.62237	3.83338	10.3285	12.5254	1.35969	1.61037	1.70918	0.0565681	0.124162	0.0166438	2.66529	0.00803268	0.040579	0.00100925
ENSMUSG00000004040	Stat3	3266.37	21561.4	3484.36	13166.8	7021.04	15671.1	-0.711542	6.2e-15	1.62e-13	6.32e-12	0.0931594	0.315472	0.551971	0.405925
ENSMUSG00000004043	Stat5a	1134.33	15901.9	1143.11	7487.49	3614.14	6211.77	-1.08642	1.96e-28	1.57e-26	3.64e-23	0.0107343	0.91711	0.965419	0.99801
ENSMUSG00000004044	Ptrf	10.3882	9.48067	8.94182	12.9389	7.58371	13.0953	0.469865	0.482585	0.629794	0.43051	-0.221645	0.737878	0.875414	0.736509
ENSMUSG00000004054	Map3k11	889.863	1234.24	879.237	1265.19	1269.8	1687.25	0.0350307	0.755428	0.845339	0.534751	-0.0180305	0.873679	0.946189	0.819143
ENSMUSG00000004056	Akt2	1805.83	5433.23	1680.19	5819.44	1831.68	2230.03	0.0989662	0.16386	0.287162	0.100928	-0.104459	0.159688	0.358268	0.179688
ENSMUSG00000004069	Dnaja3	483.342	1159.6	443.866	1296.56	231.62	442.634	0.160701	0.129909	0.240183	0.0785677	-0.124205	0.271878	0.504197	0.262827
ENSMUSG00000004070	Hmox2	467.089	315.944	393.419	297.815	305.667	368.65	-0.0855153	0.460415	0.609596	0.682639	-0.248764	0.0195327	0.0802716	0.0167777
ENSMUSG00000004071	5730403B10Rik	514.808	988.931	407.295	602.727	1292.66	1493.14	-0.714431	1.35e-11	2.31e-10	8.55e-10	-0.336973	0.00202989	0.0138094	0.00226886
ENSMUSG00000004085	B230120H23Rik	24.475	45.031	68.3064	55.2391	47.0694	71.1281	0.300086	0.325072	0.477862	0.249467	1.47911	2.36723e-06	4.68032e-05	1.93303e-07
ENSMUSG00000004096	Cwc15	283.343	262.055	287.894	282.07	304.658	319.067	0.108127	0.39491	0.548686	0.267258	0.0211438	0.862629	0.941058	0.931651
ENSMUSG00000004098	Col5a3	0.320596	0.397576	0.890595	0.751977	3.34151	4.79128	0.805623	0.652174	NA	1	1.34062	0.427755	NA	0.629484
ENSMUSG00000004099	Dnmt1	2592.43	881.489	2355.15	1353.87	1934.4	1476.02	0.618158	1.02e-15	2.87e-14	3.52e-13	-0.138728	0.0493683	0.159489	0.0784048
ENSMUSG00000004100	Ppan	427.753	5320.27	333.706	3309.27	1170.06	1667.65	-0.684898	1.21e-27	9.16e-26	1.17e-17	-0.359213	1.79168e-05	0.000268872	8.42942e-05
ENSMUSG00000004105	Angptl2	41.8497	349.15	215.403	8271.46	237.222	3527.92	4.56637	2.89e-48	5.7e-46	2.47e-69	2.36045	3.06665e-12	2.34324e-10	1.07879e-18
ENSMUSG00000004110	Cacna1e	106.101	156.926	124.675	73.3255	256.46	240.762	-1.09686	0.0872653	0.175106	0.0425075	0.232792	0.715303	0.861228	0.675548
ENSMUSG00000004113	Cacna1b	8.0222	1.94042	4.74203	1.7645	6.13116	8.47864	-0.119105	0.922064	0.957255	1	-0.763864	0.409689	0.639347	0.349806
ENSMUSG00000004127	Rg9mtd2	133.236	410.822	102.47	322.657	100.618	113.25	-0.348824	0.00730609	0.0219879	0.0106783	-0.380956	0.0134276	0.0601557	0.00922314
ENSMUSG00000004151	Etv1	2.96111	1.58802	2.61031	4.53308	3.47691	4.39687	1.51004	0.204444	0.339019	0.136334	-0.165447	0.879748	0.948921	0.847157
ENSMUSG00000004187	Kifc2	190.67	27.9276	197.053	57.0761	156.04	150.14	1.0289	4.53e-05	0.000243008	1.24e-05	0.0479774	0.77511	0.895901	0.83411
ENSMUSG00000004207	Psap	4317.41	1519.29	4454.14	1924.47	3604.37	2995.71	0.341583	0.0121071	0.0339198	0.00944885	0.044976	0.73678	0.87469	0.810808
ENSMUSG00000004221	Ikbkg	1007.43	441.911	920.084	579.469	431.561	389.274	0.392241	1.25e-05	7.59e-05	1.78e-05	-0.130986	0.098196	0.258001	0.116869
ENSMUSG00000004233	Wars2	210.26	158.828	201.405	198.452	171.135	139.265	0.321081	0.0320385	0.0774707	0.0125989	-0.0619179	0.660147	0.829217	0.596927
ENSMUSG00000004263	Atn1	1280.15	747.44	813.045	672.805	2542.69	1100	-0.152966	0.203826	0.338262	0.349708	-0.654218	1.96302e-08	6.48206e-07	3.68772e-08
ENSMUSG00000004264	Phb2	844.205	2874.5	701.146	2639.88	1105.2	1204.71	-0.122646	0.144754	0.260944	0.342373	-0.268213	0.0030436	0.019058	0.0039525
ENSMUSG00000004266	Ptpn6	2051.11	1192.69	1800.9	2295.51	1036.84	980.308	0.943953	1.16e-13	2.63e-12	6.62e-14	-0.187799	0.135724	0.320028	0.123439
ENSMUSG00000004267	Eno2	15.0456	26.3593	18.7215	14.7507	172.936	185.488	-0.835108	0.0106159	0.0303114	0.0126091	0.313933	0.329367	0.5654	0.375692
ENSMUSG00000004268	Emg1	949.238	1538.62	711.061	1300.74	1186.88	937.299	-0.243	0.011209	0.0317748	0.0484541	-0.417887	2.11929e-05	0.000310091	6.30663e-05
ENSMUSG00000004270	Lpcat3	474.979	577.885	351.731	510.622	309.875	250.796	-0.178668	0.0632873	0.135362	0.155355	-0.431868	1.00417e-05	0.00016248	1.23687e-05
ENSMUSG00000004285	Atp6v1f	362.586	577.126	362.532	577.587	392.909	505.808	0.0018271	0.986553	0.991706	0.744074	-0.0015738	0.988824	0.994813	0.933606
ENSMUSG00000004296	Il12b	0.981181	21.8409	0.869373	0	5.52899	4.81333	-6.77026	5.75e-07	4.53e-06	5.23e-13	-0.147948	0.912204	0.963558	1
ENSMUSG00000004317	Clcn5	186.808	655.029	173.585	321.611	404.685	660.179	-1.02552	1.74e-12	3.39e-11	1.5e-11	-0.103593	0.510234	0.725166	0.467694
ENSMUSG00000004319	Clcn3	1738	2587.2	1600.17	2348.08	981.187	1094.07	-0.140071	0.0616494	0.132468	0.217858	-0.118811	0.117486	0.29056	0.125931
ENSMUSG00000004328	Hif3a	40.8612	12.0124	39.7203	16.7643	12.2546	7.94089	0.487641	0.266035	0.412918	0.181626	-0.0406267	0.903588	0.95835	0.84988
ENSMUSG00000004347	Pde1c	2.9278	5.09216	7.45188	3.60596	6.70809	5.3027	-0.489651	0.529783	0.671096	0.69105	1.34014	0.0716842	0.207357	0.0344766
ENSMUSG00000004356	Utp20	1393.35	11763.4	1108.83	7884.69	1189.08	985.089	-0.577316	1.69e-21	8.49e-20	5.59e-13	-0.329969	1.01739e-06	2.19538e-05	2.44689e-05
ENSMUSG00000004359	Spic	61.1004	75.7784	46.349	54.4097	59.5543	83.7667	-0.477531	0.0500481	0.112174	0.0422085	-0.396992	0.10302	0.265626	0.065917
ENSMUSG00000004364	Cul3	2963.42	2703.52	2567.52	2639.59	5794.76	5721.77	-0.0347544	0.596573	0.726147	0.996858	-0.206776	0.00141046	0.010243	0.0053747
ENSMUSG00000004371	Il11	7.87066	11.2404	5.38382	9.48997	13.687	14.5705	-0.254148	0.633706	0.756636	0.620541	-0.553025	0.339043	0.574959	0.31166
ENSMUSG00000004383	Large	36.5437	36.0359	63.1203	45.6571	41.1888	56.5024	0.348591	0.267844	0.414898	0.197347	0.789433	0.0078965	0.0400574	0.00298679
ENSMUSG00000004393	Ddx56	499.095	2632.26	408.716	1700.33	671.168	735.24	-0.63084	3.6e-15	9.54e-14	9.49e-12	-0.289056	0.00177333	0.0123563	0.00247225
ENSMUSG00000004394	Tmed4	286.534	167.234	238.226	152.478	182.73	144.799	-0.132787	0.384574	0.538235	0.51234	-0.267277	0.0494802	0.159785	0.0308394
ENSMUSG00000004415	Emid2	17.8783	20.633	16.9023	14.1642	30.0081	46.8985	-0.545593	0.177433	0.304917	0.16753	-0.0850852	0.823488	0.922387	0.807472
ENSMUSG00000004446	Bid	186.119	819.575	254.294	793.533	113.33	155.456	-0.0474114	0.634628	0.75733	0.915993	0.448589	0.000157976	0.00169404	0.000231646
ENSMUSG00000004451	Ralb	102.369	131.269	118.891	100.076	70.5203	60.1549	-0.390162	0.038177	0.0892964	0.0316319	0.216298	0.237702	0.46365	0.193417
ENSMUSG00000004455	Ppp1cc	2006.44	3138.64	1825.07	2552.21	2338.55	2778.64	-0.298044	0.000205232	0.000944383	0.00376073	-0.136954	0.0910654	0.245841	0.107555
ENSMUSG00000004460	Dnajb11	505.604	1196.67	514.059	1226.07	384.914	375.924	0.0345504	0.651232	0.769575	0.408442	0.0234494	0.780733	0.899669	0.894503
ENSMUSG00000004462	Tbccd1	211.348	77.5556	203.528	129.079	56.1327	31.5698	0.736472	4.23e-05	0.000228463	2.66e-06	-0.0547716	0.713836	0.860592	0.62957
ENSMUSG00000004473	Clec11a	6.90705	18.6219	7.39479	14.5641	9.63314	7.92311	-0.346648	0.516418	0.659454	0.446839	0.104796	0.863702	0.941695	0.897702
ENSMUSG00000004500	Zfp324	142.037	8.90581	144.315	34.8971	21.8849	12.1845	1.95981	1.61e-07	1.42e-06	9.38e-10	0.0236869	0.901681	0.957381	0.947231
ENSMUSG00000004508	Gab2	29.7184	47.9404	66.5553	91.7335	80.9509	118.069	0.937909	0.000335712	0.00146241	4.45e-05	1.16367	2.26425e-05	0.000329169	4.45992e-06
ENSMUSG00000004530	Coro1c	1137.95	1095.27	1147.06	933.733	1863.56	1515.46	-0.228547	0.000271957	0.00121244	0.0124172	0.0110484	0.852481	0.93681	0.996906
ENSMUSG00000004535	Tax1bp1	2676.58	1510.93	2494.3	1908.75	6135.91	6883.48	0.337232	9.34e-08	8.54e-07	2.26e-06	-0.102062	0.0871339	0.238658	0.14011
ENSMUSG00000004552	Ctse	2599.66	831.994	2344.44	1286.99	2360.53	2206.82	0.629108	2.29e-16	6.9e-15	2.57e-12	-0.149147	0.0320859	0.116127	0.0731871
ENSMUSG00000004558	Ndrg2	177.454	16.3082	141.916	17.0691	113.023	61.5409	0.0830581	0.805771	0.878997	0.841659	-0.323866	0.0579381	0.178533	0.0185981
ENSMUSG00000004561	Mettl17	550.672	301.075	501.485	374.049	348.882	248.002	0.309646	0.00402034	0.0131076	0.00166656	-0.135056	0.162439	0.362435	0.145665
ENSMUSG00000004562	Arhgef40	11.9996	35.9897	18.9154	37.4508	22.6782	38.8456	0.0604082	0.879534	0.932434	0.823586	0.65275	0.149783	0.3434	0.115572
ENSMUSG00000004565	Pnpla6	632.722	241.94	716.136	515.456	449.591	475.166	1.09101	8.46e-14	1.97e-12	1.06e-13	0.178505	0.189253	0.40035	0.234398
ENSMUSG00000004567	Mcoln1	563.514	156.356	530.288	246.017	492.466	427.908	0.652709	1.14e-06	8.42e-06	6.29e-07	-0.0878527	0.424812	0.652252	0.393661
ENSMUSG00000004568	Arhgef18	6293.5	877.149	6917.45	767.555	3634.23	2818.92	-0.192554	0.0951079	0.187605	0.207511	0.136303	0.205657	0.423851	0.280375
ENSMUSG00000004591	Pkn2	2017.25	2248.9	1673.54	2017.42	2274.07	2397.5	-0.157279	0.0200509	0.052257	0.136339	-0.269814	6.28982e-05	0.000782123	0.000563013
ENSMUSG00000004609	Cd33	13.1159	22.06	76.0108	109.647	177.063	127.235	2.31354	1.19e-07	1.07e-06	7.55e-08	2.53832	2.498e-08	8.1298e-07	3.10176e-08
ENSMUSG00000004610	Etfb	149.575	110.209	193.193	220.643	78.5272	89.4716	1.00309	1.91e-08	2e-07	1.19e-09	0.366542	0.0308765	0.113034	0.0272207
ENSMUSG00000004612	Nkg7	155.24	228.396	538.634	1214.98	318.661	788.989	2.41105	2.58e-28	2.04e-26	7.87e-27	1.79314	5.82291e-16	8.37282e-14	3.56219e-15
ENSMUSG00000004626	Stxbp2	1292.3	900.755	1366.99	1088.93	1103.84	1211.78	0.273971	7.74e-05	0.000390479	0.000230849	0.0812635	0.209376	0.428397	0.382911
ENSMUSG00000004633	Chn2	123.923	79.504	263.933	119.014	101.623	156.085	0.581616	0.00972765	0.0281298	0.00414614	1.0913	9.70911e-08	2.73254e-06	2.84145e-08
ENSMUSG00000004637	Wwox	241.013	160.7	233.52	191.342	223.891	158.033	0.253526	0.0666154	0.141056	0.0306021	-0.0436139	0.72679	0.867988	0.650843
ENSMUSG00000004642	Slbp	449.171	556.592	568.385	521.814	1442.27	1143.32	-0.0941559	0.319821	0.472508	0.573155	0.338582	0.000273788	0.00265839	0.00098431
ENSMUSG00000004651	Tyr	114.456	145.039	108.313	112.393	222.414	236.884	-0.371514	0.0369895	0.0870052	0.0438631	-0.0751269	0.66987	0.835529	0.600788
ENSMUSG00000004655	Aqp1	17.0007	29.0276	117.793	111.778	5.57153	20.2819	1.94825	0.00518603	0.0163141	0.000805533	2.7927	7.37464e-05	0.000885685	4.78851e-06
ENSMUSG00000004661	Arid3b	1407.24	852.009	952.31	695.487	924.073	778.659	-0.29508	0.00580411	0.017957	0.0234347	-0.563017	4.13172e-08	1.27391e-06	1.49575e-07
ENSMUSG00000004665	Cnn2	4007.67	1105.18	4201.27	2148.99	2177.44	1580.26	0.959208	1.43e-17	4.94e-16	3.86e-16	0.0679623	0.532741	0.741822	0.62443
ENSMUSG00000004667	Polr2e	261.73	500.442	281.347	516.211	132.846	90.5034	0.0433569	0.72835	0.825855	0.513992	0.102499	0.435763	0.661782	0.479813
ENSMUSG00000004668	Abca13	2.92415	9.86808	68.613	72.1731	0.62212	6.56774	2.85329	2.22e-08	2.29e-07	1.41e-12	4.54577	1.19736e-12	9.66254e-11	7.26954e-21
ENSMUSG00000004677	Myo9b	4118.8	4782.33	4207.93	4547.37	5356.86	5251.01	-0.0729058	0.301529	0.453241	0.664458	0.0307899	0.661847	0.830106	0.809801
ENSMUSG00000004698	Hdac9	30.2281	25.5908	126.135	73.8395	30.7451	132.811	1.52771	2.3e-05	0.000131578	7.09e-06	2.05847	1.44489e-09	6.21027e-08	3.2249e-10
ENSMUSG00000004707	Ly9	1497.31	1471.62	1511.09	1566.04	767.153	534.552	0.0888778	0.305078	0.457017	0.196989	0.0129263	0.880071	0.948951	0.980149
ENSMUSG00000004709	Cd244	124.016	138.219	202.784	148.699	118.425	85.1185	0.106453	0.7367	0.831831	0.661023	0.709598	0.0232904	0.0918854	0.02389
ENSMUSG00000004730	Emr1	57.3026	78.2191	54.1206	39.175	24.7425	19.0439	-0.994305	0.010888	0.0309856	0.00880062	-0.0827201	0.828694	0.925145	0.802633
ENSMUSG00000004748	Mtfp1	10.1221	13.9748	11.0442	22.179	0.920645	3.1898	0.669723	0.176904	0.304226	0.0584315	0.121072	0.818191	0.919988	0.914947
ENSMUSG00000004768	Rab23	164.373	117.972	169.094	148.024	62.7908	60.438	0.324631	0.103697	0.200647	0.0535186	0.0402721	0.831025	0.926455	0.877633
ENSMUSG00000004771	Rab11a	565.186	514.315	587.381	582.603	825.908	1152.4	0.1778	0.0586933	0.127358	0.0350889	0.0552269	0.54265	0.748961	0.654025
ENSMUSG00000004788	Eif2b2	332.927	383.589	309.789	308.791	371.608	274.44	-0.3125	0.00519406	0.0163363	0.0136469	-0.104429	0.340207	0.576254	0.299293
ENSMUSG00000004789	Dlst	1247.22	2614.24	1190.54	2114.52	2005.02	2246.32	-0.3062	1.35e-07	1.2e-06	0.00018652	-0.0670611	0.274764	0.50735	0.301235
ENSMUSG00000004791	Pgf	0.322422	0	0	0.784703	8.04271	5.69285	1.79062	0.331374	0.483856	0.503679	-1.10186	0.570459	NA	1
ENSMUSG00000004798	Ulk2	1001.09	248.774	1036.01	457.796	584.367	414.334	0.879727	3.24e-11	5.3e-10	9.45e-11	0.0496214	0.674331	0.838212	0.759309
ENSMUSG00000004815	Dgkq	680.83	335.607	644.514	441.044	462.401	344.74	0.393356	8.09e-05	0.000407162	6.28e-05	-0.0789719	0.370838	0.605258	0.352937
ENSMUSG00000004837	Grap	1357.34	1589.32	1130.97	782.129	2574.76	2701.22	-1.02186	2.07e-29	1.74e-27	2.82e-23	-0.263525	0.00286257	0.0181618	0.00476911
ENSMUSG00000004842	Pou1f1	2.60355	5.04699	4.47201	4.69544	6.5199	5.01143	-0.104831	0.890952	0.94049	1	0.772287	0.342854	0.578383	0.306809
ENSMUSG00000004843	Chmp2b	310.177	255.799	295.121	268.915	239.364	225.076	0.0721063	0.59803	0.726706	0.435168	-0.073358	0.573899	0.77105	0.529772
ENSMUSG00000004846	Plod3	210.13	140.026	225.765	208.616	161.567	134.207	0.572962	2.79e-05	0.000157082	1.86e-06	0.103925	0.400327	0.631012	0.421701
ENSMUSG00000004849	Ap1s1	190.908	80.5148	182.406	135.529	52.9268	48.3417	0.753897	9.7e-05	0.000479628	7.87e-06	-0.0651156	0.700914	0.853068	0.617638
ENSMUSG00000004864	Mapk13	1.31934	2.3137	5.03328	9.34358	0.275929	0.910813	2.01912	0.0580927	0.126452	0.0118801	1.94009	0.0946868	0.252047	0.0449186
ENSMUSG00000004865	Srpk1	5705.18	5814.26	4346.96	4775.37	4445.41	4350.89	-0.284261	0.000153641	0.000728401	0.00393542	-0.392286	1.60237e-07	4.2957e-06	2.49892e-06
ENSMUSG00000004880	Lbr	4399.19	1532.94	4003.92	1791.07	4203.86	3968.49	0.224878	0.0103888	0.029757	0.00943553	-0.135965	0.105611	0.269867	0.130003
ENSMUSG00000004885	Crabp2	4.9253	76.7645	0.892783	72.2992	10.2275	4.80906	-0.0858669	0.794449	0.871588	0.862431	-2.46355	0.0102119	0.048871	0.00642275
ENSMUSG00000004895	Prcc	551.961	643.811	500.286	619.016	546.501	409.457	-0.0571447	0.498619	0.643745	0.825999	-0.143114	0.0899224	0.243754	0.100776
ENSMUSG00000004896	Rrnad1	446.344	338.891	411.579	370.562	391.704	378.064	0.126592	0.248762	0.393085	0.149332	-0.11708	0.256445	0.485116	0.236943
ENSMUSG00000004897	Hdgf	865.33	3769.69	902.993	2940.39	980.833	1049.52	-0.358269	1.16e-05	7.06e-05	0.000366243	0.0603689	0.49067	0.708178	0.599422
ENSMUSG00000004929	Thop1	61.2545	761.696	56.0665	665.635	113.568	92.5576	-0.194183	0.10677	0.205388	0.182687	-0.13589	0.463988	0.68544	0.479249
ENSMUSG00000004931	Apba3	209.358	275.221	180.508	227.516	220.787	172.296	-0.276105	0.0691414	0.145121	0.107642	-0.213994	0.162616	0.362705	0.130789
ENSMUSG00000004933	Matk	158.464	40.8069	497.291	109.337	131.704	359.433	1.41995	8.9e-12	1.57e-10	3.11e-13	1.64769	1.50277e-28	1.6978e-25	2.82025e-30
ENSMUSG00000004934	Pias4	404.466	319.007	353.551	336.422	472.884	534.425	0.0781185	0.426876	0.578843	0.278866	-0.194986	0.0324779	0.11715	0.0326939
ENSMUSG00000004936	Map2k1	770.003	644.228	730.686	729.713	567.396	598.986	0.179406	0.0162486	0.0436799	0.0134667	-0.0760545	0.282625	0.516497	0.303625
ENSMUSG00000004937	Sgta	385.458	460.595	356.615	440.262	284.051	247.495	-0.0653011	0.507963	0.651339	0.783648	-0.113194	0.251772	0.480024	0.229368
ENSMUSG00000004939	Itgb1bp3	1.30178	3.15517	5.28428	2.53859	4.67861	5.82301	-0.304331	0.748829	0.840819	1	2.02245	0.0415201	0.140326	0.0103308
ENSMUSG00000004945	5730437N04Rik	133.591	97.7181	110.028	101.039	72.4014	69.66	0.0512185	0.810628	0.882061	0.671217	-0.279152	0.166151	0.367296	0.106377
ENSMUSG00000004947	Dtx2	505.762	459.104	399.806	422.854	732.232	749.084	-0.121401	0.313805	0.466236	0.516416	-0.339244	0.00396264	0.0235363	0.00465794
ENSMUSG00000004951	Hspb1	2.94354	1.94042	1.44968	0.337507	3.75796	2.27899	-2.31867	0.135754	0.248411	0.226644	-1.00232	0.372455	NA	0.441871
ENSMUSG00000004952	Rasa4	128.595	83.0259	133.04	94.5375	105.416	109.744	0.191473	0.376863	0.530434	0.295782	0.0495432	0.802271	0.912199	0.852213
ENSMUSG00000004980	Hnrnpa2b1	7810.82	10169.5	6057.24	9778.69	13575.5	14548.9	-0.0567391	0.529695	0.671035	0.835991	-0.366836	5.00749e-05	0.00064498	9.7333e-05
ENSMUSG00000004994	Ccdc130	159.503	91.2301	156.928	122.304	68.6155	65.4875	0.42096	0.0174591	0.046383	0.00377327	-0.0236531	0.879955	0.948951	0.815522
ENSMUSG00000004996	Mri1	370.728	409.286	346.86	584.156	253.615	279.763	0.51191	8.92e-06	5.57e-05	2.87e-06	-0.0964418	0.408728	0.638503	0.376063
ENSMUSG00000005034	Prkacb	3185.27	873.227	2896.55	1012.53	1370.27	881.318	0.213559	0.00762278	0.0228261	0.008354	-0.137283	0.0559587	0.174301	0.0906005
ENSMUSG00000005043	Sgsh	588.735	31.8631	878.984	81.0769	235.347	201.455	1.34192	4.75e-09	5.51e-08	1.02e-09	0.578019	3.72534e-05	0.000505349	7.37957e-05
ENSMUSG00000005045	Chd5	2.01141	18.3193	4.08559	5.77432	4.51549	5.68396	-1.66308	0.0112499	0.0318612	0.000214179	1.06169	0.22027	0.441293	0.182879
ENSMUSG00000005054	Cstb	58.5539	52.1133	50.5919	67.1929	71.039	85.6043	0.37066	0.104002	0.201169	0.0417348	-0.212829	0.336807	0.572762	0.257785
ENSMUSG00000005057	Sh2b2	11.9579	12.877	23.8133	23.7387	17.4599	25.257	0.887216	0.0593918	0.128607	0.0200301	0.989722	0.0304718	0.112027	0.00819991
ENSMUSG00000005069	Pex5	649.949	647.489	544.355	509.074	1115.04	1233.37	-0.345329	0.000539865	0.00223211	0.00333032	-0.256006	0.00831576	0.0415972	0.00958798
ENSMUSG00000005078	Jkamp	197.36	120.853	184.641	156.594	102.831	80.2173	0.375071	0.0201799	0.0525199	0.00624266	-0.0967213	0.507848	0.72314	0.41956
ENSMUSG00000005087	Cd44	1119.24	2311	1643.26	2854.92	6971.76	20970.1	0.305374	0.0048134	0.0153145	0.00432089	0.553842	4.78643e-07	1.13482e-05	5.99995e-06
ENSMUSG00000005089	Slc1a2	0.658759	4.25412	0.29125	0.359625	3.08818	3.06852	-3.45131	0.0317026	0.076736	0.0103163	-1.03913	0.574718	NA	1
ENSMUSG00000005102	Eif2ak4	415.367	796.451	449.441	764.881	508.915	605.296	-0.0577888	0.532566	0.673195	0.824067	0.114548	0.241927	0.46854	0.324662
ENSMUSG00000005103	Wdr1	4361.51	4511.24	4274.91	5110.84	2884.04	3886.68	0.179909	0.0169921	0.0453584	0.0145917	-0.0291804	0.697972	0.851401	0.658437
ENSMUSG00000005107	Slc2a9	232.141	26.5249	236.367	45.5686	158.867	106.065	0.788585	0.00576882	0.0178655	0.00376782	0.0269761	0.892792	0.953805	0.943358
ENSMUSG00000005124	Wisp1	2.2793	47.2414	8.87159	42.589	57.4595	222.945	-0.151679	0.573868	0.707563	0.67335	1.9586	0.00207726	0.0140832	0.00115197
ENSMUSG00000005125	Ndrg1	218.318	2900.86	98.8405	282.839	855.844	1538.01	-3.35698	9.24e-72	5.16e-69	4.86e-61	-1.14241	2.0756e-08	6.81115e-07	1.85733e-08
ENSMUSG00000005131	4930550C14Rik	1.65568	1.14641	4.09368	1.78662	0.275929	2.48527	0.633247	0.665939	0.780346	0.752234	1.31903	0.296428	NA	0.171978
ENSMUSG00000005142	Man2b1	2168.95	2056.87	2300.79	2173.15	1651.85	1574.74	0.0786709	0.298648	0.450083	0.189554	0.0849361	0.255101	0.483794	0.392049
ENSMUSG00000005148	Klf5	0.981181	1.87208	3.64289	6.17728	9.24176	5.66582	1.68354	0.0909599	0.181022	0.0282592	1.87842	0.101101	0.262538	0.0472257
ENSMUSG00000005150	Wdr83	131.926	93.7408	130.936	112.197	52.0483	38.7471	0.256962	0.177982	0.305735	0.0942004	-0.0128964	0.941509	0.974103	0.911266
ENSMUSG00000005161	Prdx2	352.49	302.753	398.4	401.987	244.848	178.04	0.40986	0.00575802	0.0178387	0.00202019	0.175849	0.224498	0.446674	0.241325
ENSMUSG00000005198	Polr2a	5137.56	5726.26	5729.62	5815.15	5521.99	8663.73	0.0221902	0.787841	0.866761	0.537675	0.157256	0.0559348	0.17428	0.117679
ENSMUSG00000005204	Senp3	875.529	2852.84	717.705	2115.9	1058.49	1243.47	-0.430951	4.61e-14	1.12e-12	2.29e-08	-0.287118	1.09169e-05	0.000173944	0.000123089
ENSMUSG00000005225	Plekha8	70.57	46.4981	104.2	61.7663	26.6088	51.3199	0.418842	0.2219	0.360435	0.176127	0.561916	0.0806536	0.225388	0.0653958
ENSMUSG00000005233	Spc25	16.2347	8.90467	29.817	20.6414	16.8256	11.4622	1.21603	0.0254442	0.0637341	0.00975039	0.875137	0.0689371	0.201698	0.0315
ENSMUSG00000005237	Dnahc2	7.49006	1.56372	11.457	4.60787	9.32967	5.03348	1.57911	0.114888	0.217846	0.0722519	0.614717	0.367764	0.602042	0.241788
ENSMUSG00000005251	Ripk4	0.322422	6.58983	0	3.16937	14.7282	18.1249	-1.0343	0.191637	0.323239	0.201557	-1.10186	0.527814	0.737903	1
ENSMUSG00000005262	Ufd1l	797.262	713.412	769.357	788.565	540.537	659.786	0.143777	0.0451217	0.10305	0.0283583	-0.0510246	0.457348	0.680067	0.436609
ENSMUSG00000005267	Zfp287	503.231	95.3288	465.347	160.423	195.032	129.53	0.745651	2.03e-05	0.000117496	5.94e-06	-0.112476	0.427279	0.654872	0.37983
ENSMUSG00000005268	Prlr	10.1324	8.50709	10.9653	8.63891	6.00794	7.02119	0.0210705	0.973252	0.983708	1	0.114258	0.843796	0.93279	0.919951
ENSMUSG00000005299	Letm1	912.251	1537.74	809.351	1340.16	818.676	917.624	-0.199411	0.0216111	0.0555881	0.0950169	-0.172899	0.0525489	0.166767	0.0652948
ENSMUSG00000005312	Ubqln1	1370.47	2744.52	1168.53	2544.4	2307.44	1999.4	-0.109919	0.205648	0.340543	0.44297	-0.230098	0.00998164	0.0480169	0.0132414
ENSMUSG00000005338	Cadm3	23.7065	9.74271	18.824	10.9612	2.46341	5.60785	0.165618	0.788488	0.86698	0.843156	-0.331911	0.537816	0.745425	0.464422
ENSMUSG00000005339	Fcer1a	4.89016	5.00295	7.70288	12.3904	0.898048	0.641588	1.28868	0.102064	0.198222	0.0286529	0.654351	0.405133	0.635083	0.327192
ENSMUSG00000005354	Txn2	480.143	1739.06	471.449	1486.92	563.197	636.932	-0.226876	0.00549416	0.0171417	0.0366177	-0.0266347	0.771744	0.89369	0.713445
ENSMUSG00000005360	Slc1a3	5.94344	12.8945	4.45735	4.46762	5.06982	8.76173	-1.54863	0.0393168	0.0914642	0.00945558	-0.410412	0.59126	0.785062	0.550359
ENSMUSG00000005362	Crbn	1534.97	693.055	1292.42	762.333	2164.59	1906.41	0.137486	0.184706	0.314606	0.121471	-0.248586	0.0107806	0.0509464	0.014121
ENSMUSG00000005364	Il5ra	32.196	50.0547	36.1748	35.9657	70.9165	53.2579	-0.481539	0.18771	0.318526	0.198414	0.165913	0.650978	0.822735	0.668115
ENSMUSG00000005370	Msh6	1083.3	843.163	903.935	1015.81	707.008	870.836	0.267607	0.0109817	0.0312202	0.00558857	-0.260851	0.0115929	0.053836	0.0119579
ENSMUSG00000005371	Fbxo11	1698.77	3518.5	1485.95	2516.92	3477.33	7271.32	-0.483155	5.64e-10	7.67e-09	3.86e-07	-0.192953	0.0155279	0.0673074	0.0234433
ENSMUSG00000005374	Tbl2	338.489	1163.49	321.971	1079.66	205.299	158.229	-0.107686	0.304694	0.456686	0.519808	-0.0737814	0.526058	0.736732	0.501749
ENSMUSG00000005378	Wbscr22	283.713	893.787	271.349	697.897	349.515	420.684	-0.3584	0.000277552	0.00123446	0.00179851	-0.0654809	0.556614	0.759303	0.525911
ENSMUSG00000005397	Nid1	12.022	25.0032	9.64865	8.83491	12.3727	12.8072	-1.49283	0.0856316	0.172385	0.0868418	-0.315056	0.717309	0.86259	0.725271
ENSMUSG00000005410	Mcm5	438.35	616.02	476.468	635.609	432.219	334.245	0.0452656	0.642106	0.762235	0.424382	0.11949	0.228175	0.451469	0.291359
ENSMUSG00000005413	Hmox1	81.5604	198.507	40.8136	46.5272	48.7128	93.2401	-2.09088	0.000113033	0.00055082	8.63e-06	-0.998577	0.066661	0.196969	0.0286157
ENSMUSG00000005417	Mprip	1745.34	1210.56	2050.08	1223.76	2070.86	2531.15	0.0150685	0.856794	0.916039	0.575844	0.232202	0.00364099	0.0220312	0.0131569
ENSMUSG00000005442	Cic	4419.78	1953.31	3831.39	2677.17	6213.55	4823.89	0.454493	4.99e-09	5.78e-08	5.28e-08	-0.206038	0.00616547	0.0331022	0.0136207
ENSMUSG00000005447	Pafah1b3	35.1728	10.9818	48.0146	23.4224	28.4325	26.9926	1.10325	0.00789029	0.0235358	0.00257366	0.444745	0.156114	0.352813	0.0899388
ENSMUSG00000005465	Il27ra	3399.05	2138.16	3031.9	2896.58	1528.2	1496.33	0.437938	5.42e-11	8.56e-10	1.28e-08	-0.165181	0.0110214	0.0517804	0.0321424
ENSMUSG00000005469	Prkaca	478.215	95.3607	392.793	158.635	273.672	200.362	0.738029	4.81e-05	0.000256627	2.34e-05	-0.284088	0.0594464	0.181904	0.0490984
ENSMUSG00000005470	Asf1b	48.2385	21.7771	69.6368	51.7079	23.8245	18.9581	1.2547	0.000810348	0.00318977	0.000148502	0.527812	0.114105	0.285343	0.0781466
ENSMUSG00000005474	Myl10	5.89917	2.38089	2.08709	1.68754	7.18968	2.86652	-0.426882	0.724423	0.823299	1	-1.5017	0.153063	0.348295	0.0545346
ENSMUSG00000005481	Ddx39	769.991	2963.32	729.199	2053.43	1053.31	828.767	-0.528896	7.28e-09	8.25e-08	5.98e-07	-0.079236	0.415025	0.643848	0.391296
ENSMUSG00000005483	Dnajb1	1070.66	587.011	699.33	874.459	3891.83	2587.92	0.574044	0.0108477	0.0308866	0.00132851	-0.614785	0.0059943	0.032359	0.000927853
ENSMUSG00000005493	Msh4	60.0332	65.2964	58.769	60.5218	105.54	94.6701	-0.115489	0.623342	0.747751	0.739308	-0.0259657	0.90954	0.961919	0.879422
ENSMUSG00000005501	Usp40	564.54	804.409	466.338	782.31	198.353	228.691	-0.042321	0.666413	0.780686	0.96606	-0.275548	0.00635283	0.0338553	0.00624392
ENSMUSG00000005505	Kbtbd4	249.552	258.01	253.2	298.002	158.409	172.584	0.207032	0.174107	0.300838	0.0944378	0.0197347	0.895785	0.954889	0.950169
ENSMUSG00000005506	Celf1	4369.79	7200.46	3604.46	5656.21	4615.6	4407.78	-0.348489	3.77e-07	3.07e-06	9.48e-05	-0.277971	5.87138e-05	0.000737045	0.00033656
ENSMUSG00000005510	Ndufs3	500.453	554.723	413.759	574.328	285.141	259.474	0.0503587	0.573244	0.707106	0.374913	-0.275317	0.00218182	0.0146414	0.00305824
ENSMUSG00000005514	Por	607.422	1028.12	495.414	597.638	630.695	549.626	-0.783053	1.53e-12	2.99e-11	7.92e-11	-0.294977	0.00853392	0.0425338	0.00886057
ENSMUSG00000005533	Igf1r	366.27	1810.16	911.075	3182.18	1610.01	2742.9	0.813739	1.2e-06	8.8e-06	7.66e-07	1.31398	3.08572e-14	3.33323e-12	1.92274e-13
ENSMUSG00000005534	Insr	1473.22	251.713	1090.3	278.847	1022.44	704.202	0.148474	0.207	0.342106	0.148717	-0.434175	4.44521e-06	8.03542e-05	2.26785e-05
ENSMUSG00000005540	Fcer2a	45.2731	97.821	101.64	23.3136	61.0697	70.1973	-2.06835	0.00599814	0.0184732	0.00158293	1.16632	0.114807	0.286421	0.0605705
ENSMUSG00000005566	Trim28	2018.93	5452.4	1805.03	4411.08	3007.83	2581.27	-0.305866	4.59e-06	3.03e-05	0.000872253	-0.162008	0.01955	0.0803158	0.0387704
ENSMUSG00000005575	Ube2m	442.942	495.478	440.703	504.462	455.097	457.668	0.0258844	0.811815	0.882774	0.592537	-0.00801559	0.940739	0.974003	0.880061
ENSMUSG00000005580	Adcy9	76.617	13.9342	44.521	19.7722	48.8198	22.7038	0.504847	0.180559	0.309369	0.149065	-0.782951	0.0028767	0.0182295	0.000118682
ENSMUSG00000005583	Mef2c	135.845	99.1388	233.942	87.8321	241.497	315.637	-0.174313	0.750793	0.842175	0.763575	0.784027	0.146892	0.338636	0.0775489
ENSMUSG00000005609	Ctr9	704.409	1089.26	687.461	891.484	657.059	476.653	-0.289453	0.00239239	0.00834804	0.014143	-0.0359881	0.70991	0.858197	0.668169
ENSMUSG00000005610	Eif4g2	12969.6	26275.5	11428.6	19610.3	24376.4	24427.6	-0.422103	8.42e-11	1.29e-09	7.89e-07	-0.182524	0.00518438	0.0287019	0.0138901
ENSMUSG00000005611	Mrvi1	117.438	39.6672	74.6752	39.9067	32.07	12.8264	0.0178479	0.954275	0.974081	0.881048	-0.651445	0.0148954	0.0651912	0.00286815
ENSMUSG00000005615	Pcyt1a	264.699	127.164	257.497	173.886	492.704	483.23	0.457094	0.0122198	0.0341889	0.0065601	-0.0393107	0.81279	0.91723	0.757483
ENSMUSG00000005621	Zfp592	2831.75	3318.29	2195.89	1375.22	7895.52	5379.78	-1.27107	1.2e-75	7.42e-73	3.7e-49	-0.36702	4.43317e-08	1.36138e-06	3.96648e-06
ENSMUSG00000005625	Psmd4	798.279	1148.59	726.583	974.316	1003.38	1018.38	-0.238214	0.00382001	0.0125473	0.0275904	-0.13676	0.102237	0.264187	0.114251
ENSMUSG00000005628	Tmod4	30.4796	8.17557	21.4482	11.9631	7.28254	11.1926	0.548154	0.291027	0.441458	0.26119	-0.508138	0.201788	0.418472	0.0728007
ENSMUSG00000005640	Insrr	0.963613	5.84214	5.60922	24.2198	4.4477	13.6387	2.0478	0.0013432	0.00501379	3.25e-05	2.52281	0.0135125	0.0604189	0.00370001
ENSMUSG00000005656	Snx6	704.959	443.666	628.234	519.796	294.012	224.416	0.226731	0.00867171	0.0255108	0.00508305	-0.166831	0.0331332	0.118917	0.0406388
ENSMUSG00000005667	Mthfd2	351.442	2235.68	329.14	1254.9	541.159	602.238	-0.833243	2.62e-22	1.41e-20	2.24e-18	-0.0944269	0.349943	0.58523	0.324701
ENSMUSG00000005672	Kit	105.407	181.404	323.706	258.225	395.954	798.502	0.510685	0.167021	0.291088	0.0693707	1.61797	1.28556e-05	0.000201125	1.23657e-07
ENSMUSG00000005674	Tomm40l	233.903	231.727	210.644	258.496	124.595	90.1986	0.156777	0.226282	0.365743	0.110601	-0.153095	0.229231	0.452707	0.17126
ENSMUSG00000005682	Pan2	1079.57	578.931	1039.04	739.22	1397.83	1201.96	0.351438	0.000592732	0.0024214	0.000522872	-0.0550787	0.567313	0.766677	0.535384
ENSMUSG00000005683	Cs	1508.02	1355.58	1344.31	1451.63	1279.71	1018.69	0.0997806	0.19742	0.330481	0.135165	-0.166224	0.0288668	0.107666	0.0473855
ENSMUSG00000005686	Ampd3	433.908	35.2906	362.107	73.1928	143.95	61.1991	1.05765	1.3e-05	7.83e-05	3.71e-06	-0.260258	0.12615	0.304815	0.0936357
ENSMUSG00000005687	Bcas2	800.67	982.79	664.901	869.367	1310.19	846.317	-0.177571	0.0643868	0.137362	0.166664	-0.268405	0.0053933	0.0296098	0.00613029
ENSMUSG00000005696	Sh2d1a	393.613	156.937	335.334	84.4254	251.73	160.859	-0.902901	4.48e-07	3.6e-06	7.48e-07	-0.230646	0.11509	0.286809	0.0847121
ENSMUSG00000005698	Ctcf	2428.36	1566.56	2160.94	1588.85	2499.74	1869.6	0.0202404	0.779123	0.861707	0.516213	-0.16825	0.0149687	0.0654576	0.0305473
ENSMUSG00000005699	Pard6a	39.1685	6.57009	33.5623	8.66103	71.9646	69.6159	0.392876	0.427688	0.579488	0.442397	-0.224983	0.400981	0.631517	0.306936
ENSMUSG00000005718	Tfap4	173.33	472.414	149.146	461.812	82.797	38.3214	-0.0325268	0.823319	0.89152	0.98906	-0.217427	0.177039	0.383014	0.145659
ENSMUSG00000005732	Ranbp1	296.969	2246.05	292.308	1648.8	545.69	698.239	-0.44555	6.54e-07	5.09e-06	1.69e-05	-0.024103	0.822971	0.922205	0.772986
ENSMUSG00000005763	Cd247	3055.39	2445.52	2125.15	1880.66	2445.59	2494.48	-0.378616	2.97e-05	0.000166083	0.000843423	-0.523901	4.71493e-09	1.8101e-07	1.68807e-07
ENSMUSG00000005774	Rfx5	528.544	945.448	579.282	949.154	408.78	725.636	0.00607298	0.946438	0.970538	0.690753	0.131367	0.163139	0.36333	0.246854
ENSMUSG00000005779	Psmb4	836.368	1608.52	734.555	1460.54	861.248	1030.18	-0.138689	0.129449	0.239517	0.311539	-0.18815	0.0473405	0.154516	0.0590272
ENSMUSG00000005800	Mmp8	4.9707	18.068	61.7202	194.421	0.990907	2.99669	3.42276	1.42e-14	3.58e-13	1.62e-16	3.64784	2.25897e-11	1.4067e-09	7.1237e-14
ENSMUSG00000005802	Slc30a4	262.406	1645.03	214.439	1280.82	428.381	586.843	-0.361038	0.0035023	0.0116315	0.00983709	-0.288765	0.039557	0.135603	0.0357768
ENSMUSG00000005803	Sqrdl	73.8608	10.1437	55.0486	29.6333	23.4253	17.299	1.55025	7.25e-05	0.000368317	3.51e-06	-0.425756	0.10156	0.26305	0.0295176
ENSMUSG00000005804	Pldn	325.241	227.031	330.274	305.555	138.663	137.644	0.428671	0.000754677	0.00300131	0.000141127	0.0238386	0.840981	0.931608	0.926352
ENSMUSG00000005813	Metap1	674.443	1691.94	582.261	1611.14	791.024	1300.7	-0.0707577	0.337176	0.489824	0.685422	-0.212982	0.00853734	0.0425338	0.0152669
ENSMUSG00000005823	Gpr108	526.219	205.966	546.939	293.461	420.952	389.375	0.508457	5.66e-05	0.000297135	3.05e-05	0.0549252	0.614055	0.80037	0.696368
ENSMUSG00000005824	Tnfsf14	52.9318	1543.33	107.117	1289.62	1308.13	2346.33	-0.25837	0.12265	0.229165	0.189573	1.01086	2.14134e-06	4.28187e-05	3.7324e-06
ENSMUSG00000005846	Rsl1d1	825.895	5409.39	734.625	3843.91	1644.16	1734.48	-0.492703	1.82e-11	3.05e-10	5.06e-08	-0.169469	0.0383376	0.132624	0.0500866
ENSMUSG00000005871	Apc	3055.02	2384.36	2500.67	2464.19	2867.27	2577.3	0.0469375	0.547407	0.685999	0.359011	-0.288857	0.00017155	0.00181986	0.000774961
ENSMUSG00000005873	Reep5	541.269	145.942	503.436	226.728	320.809	303.427	0.638553	9.39e-05	0.000466202	4.99e-05	-0.104712	0.462574	0.684017	0.423969
ENSMUSG00000005881	Ergic3	411.787	230.582	374.823	229.2	288.005	268.031	-0.00870274	0.940286	0.966608	0.838992	-0.136495	0.172035	0.37584	0.145608
ENSMUSG00000005882	Uqcc	367.039	675.103	347.479	513.425	219.922	143.338	-0.395989	0.000222912	0.00101486	0.000948815	-0.0796823	0.47544	0.694553	0.43009
ENSMUSG00000005883	Spo11	86.6816	7.07662	67.2944	15.393	34.5608	17.4651	1.14117	0.0185946	0.0489646	0.0124058	-0.363622	0.220432	0.441435	0.125354
ENSMUSG00000005886	Ncoa2	4847.32	4343.66	4000.84	2958.88	5670.62	6311.97	-0.554163	3.64e-17	1.22e-15	1.3e-10	-0.276947	1.84132e-05	0.000275016	0.000304515
ENSMUSG00000005893	Nr2c2	3377.7	1452.2	3237.22	1687.36	2458.54	2248.59	0.216158	0.00388734	0.0127409	0.00429952	-0.0612612	0.385909	0.617369	0.397363
ENSMUSG00000005897	Nr2c1	275.507	237.88	210.526	225.96	84.8385	59.9664	-0.0761845	0.571082	0.705607	0.754378	-0.387027	0.00277876	0.0177367	0.00111513
ENSMUSG00000005899	Smpd4	644.997	1278.15	604.65	877.793	888.737	762.978	-0.542157	3.82e-10	5.32e-09	6.84e-08	-0.0920019	0.306084	0.541923	0.284796
ENSMUSG00000005907	Pex1	319.25	356.91	281.574	342.975	263.948	247.263	-0.0568101	0.607711	0.735269	0.861473	-0.181059	0.0998059	0.260581	0.0784936
ENSMUSG00000005917	Otx1	0.963613	1.16729	0	1.78662	3.20098	3.7912	0.621858	0.675389	0.787507	0.749142	-2.57143	0.149171	NA	0.267037
ENSMUSG00000005936	Kctd20	1048.15	498.02	989.347	703.422	1214.96	1004.26	0.498825	1.86e-10	2.71e-09	3.33e-09	-0.0838185	0.221664	0.442628	0.254357
ENSMUSG00000005947	Itgae	118.189	67.9448	838.732	86.828	287.176	752.668	0.357271	0.433179	0.584679	0.299099	2.82692	1.32797e-10	6.93218e-09	1.5824e-14
ENSMUSG00000005949	Ctns	205.489	31.5441	199.193	45.0696	119.798	94.9223	0.518582	0.0364603	0.0860382	0.0220929	-0.0449205	0.778411	0.89818	0.711407
ENSMUSG00000005951	Shpk	140.879	17.7596	136.496	30.6246	56.2605	34.2161	0.781442	0.016744	0.0448103	0.00817919	-0.0437225	0.838692	0.930201	0.761148
ENSMUSG00000005968	Tuft1	23.9216	130.465	33.4833	115.619	48.5615	69.0091	-0.177574	0.375431	0.528818	0.412401	0.488287	0.073272	0.210494	0.0636286
ENSMUSG00000005973	Rcn1	268.82	811.066	311.603	907.04	173.069	244.256	0.161273	0.162149	0.284701	0.108994	0.213391	0.0915216	0.246904	0.127773
ENSMUSG00000005981	Trap1	983.136	2437.24	870.465	2243.31	807.217	782.646	-0.120034	0.161512	0.283939	0.387961	-0.17617	0.0500664	0.160949	0.0632586
ENSMUSG00000005982	Nat15	818.574	508.266	835.048	580.261	793.227	767.143	0.188859	0.0293134	0.0717831	0.0201861	0.0291564	0.710827	0.858617	0.843559
ENSMUSG00000005983	1700037C18Rik	79.1836	54.247	62.5399	58.3862	64.1475	67.0043	0.102132	0.668465	0.782284	0.516411	-0.339537	0.118911	0.292598	0.0620322
ENSMUSG00000005986	Ankrd13d	193.107	37.043	234.346	28.4553	159.65	138.651	-0.374336	0.161787	0.284243	0.224631	0.279502	0.103306	0.265975	0.0975678
ENSMUSG00000006005	Tpr	5723.13	8349.17	5524.53	7721.71	6056.93	5777.27	-0.112883	0.0882853	0.176835	0.332908	-0.0510918	0.442282	0.667069	0.442602
ENSMUSG00000006010	BC003331	261.861	129.738	269.474	238.544	159.084	139.881	0.876572	2.28e-08	2.34e-07	1.28e-09	0.0403119	0.776115	0.896503	0.831105
ENSMUSG00000006014	Prg4	7.18703	3.48326	36.4471	17.2809	6.08332	25.203	2.29482	0.000289187	0.00128039	9.04e-06	2.34462	1.45081e-06	3.01941e-05	9.70267e-10
ENSMUSG00000006019	Dhx34	437.62	192.492	466.077	305.687	244.369	212.021	0.66544	4.37e-08	4.26e-07	4.01e-09	0.0906959	0.386589	0.617831	0.438067
ENSMUSG00000006021	Kptn	179.52	231.483	199.115	192.808	144.44	148.241	-0.264122	0.0927757	0.184029	0.137626	0.150777	0.332033	0.567983	0.372609
ENSMUSG00000006024	Napa	843.301	2241.9	771.63	1511.27	1959.84	2348.74	-0.569569	1.13e-12	2.26e-11	3.84e-09	-0.128896	0.127592	0.307276	0.142899
ENSMUSG00000006050	Sra1	307.533	360.966	310.119	355.261	407.8	570.777	-0.022568	0.809491	0.881152	0.909361	0.0129256	0.889142	0.952401	0.999503
ENSMUSG00000006057	Atp5g1	206.374	804.784	189.621	634.987	216.862	220.659	-0.340776	0.00107021	0.00409429	0.00297217	-0.12317	0.317937	0.554322	0.280297
ENSMUSG00000006058	Snf8	308.855	378.049	333.64	356.341	263.156	302.619	-0.0840423	0.437764	0.588906	0.653445	0.112292	0.295586	0.530737	0.348451
ENSMUSG00000006095	Tbcb	127.495	51.1815	141.556	83.4582	68.1336	51.3117	0.70588	0.00130426	0.00488476	0.000178951	0.150728	0.407327	0.637071	0.376706
ENSMUSG00000006127	Inpp5k	1205.94	217.422	1218.34	279.651	605.848	443.678	0.362987	0.00359894	0.0119146	0.00279796	0.0147682	0.88364	0.950079	0.971162
ENSMUSG00000006134	Crkl	1153.02	1053.56	1030.65	1053.86	1196.18	1183.82	-0.000937308	0.989663	0.993369	0.688152	-0.16267	0.0206101	0.0837159	0.042239
ENSMUSG00000006154	Eps8l1	173.785	1.56486	0	1.03464	0.275929	0.511421	-0.583989	NA	NA	1	-24.5423	NA	NA	3.34453e-08
ENSMUSG00000006169	Clint1	3338.4	4192.04	3522.69	3436.78	4317.9	6870.43	-0.28649	4.36e-07	3.51e-06	0.000806506	0.0772133	0.171026	0.374885	0.369419
ENSMUSG00000006179	Prss16	4.55017	3.85996	6.59717	8.41109	4.88427	1.3952	1.11239	0.175166	0.302107	0.0627221	0.5268	0.50252	0.719344	0.467753
ENSMUSG00000006191	Cdkal1	807.107	798.746	719.483	764.194	678.822	525.798	-0.065083	0.498258	0.643378	0.795994	-0.165445	0.0800561	0.223916	0.0869462
ENSMUSG00000006215	Zbtb17	392.181	978.355	353.648	666.851	978.718	1278.09	-0.552685	1.17e-07	1.05e-06	3.83e-06	-0.151158	0.174684	0.379791	0.179168
ENSMUSG00000006221	Hspb7	0	0	0	0.392351	1.35969	3.86233	0.85867	0.720278	NA	1	-0.140068	0.953421	NA	1
ENSMUSG00000006235	Epor	1.94662	5.86302	19.8747	17.8728	1.63562	3.53514	1.61967	0.0261561	0.0652441	0.0106317	3.34462	8.9412e-05	0.00104306	1.95606e-06
ENSMUSG00000006262	Mob1b	782.237	1870.43	838.393	1522.96	986.004	1323.32	-0.296827	0.000446239	0.00188408	0.00414893	0.100865	0.25417	0.483018	0.348407
ENSMUSG00000006273	Atp6v1b2	939.709	1331.33	854.281	1077.29	962.03	1003.55	-0.305429	2.94e-05	0.000164282	0.00127253	-0.138006	0.0623208	0.187901	0.0794612
ENSMUSG00000006276	Eps15l1	1159.25	1442.22	1115.65	1221.52	1224.53	1117.83	-0.240319	0.00436784	0.0140761	0.0300028	-0.0552555	0.511062	0.725685	0.480418
ENSMUSG00000006281	Tep1	1231.39	518.395	1272.05	752.375	782.653	689.39	0.5373	1.03e-06	7.67e-06	1.05e-06	0.0467206	0.64938	0.822299	0.748152
ENSMUSG00000006288	Ttc5	641.265	326.157	602.794	369.02	370.778	282.37	0.178166	0.0970843	0.190695	0.0551351	-0.0898655	0.345846	0.581076	0.321982
ENSMUSG00000006289	Osgep	346.147	333.88	289.846	436.586	275.066	268.121	0.386951	0.000130374	0.000627151	3.77e-05	-0.256948	0.0108465	0.0511507	0.00904867
ENSMUSG00000006299	Aamp	802.684	1613.01	715.749	1258.3	2025.74	2091.36	-0.358336	2.57e-06	1.77e-05	0.000245153	-0.166494	0.0376519	0.131176	0.0545865
ENSMUSG00000006301	Tmbim1	93.7443	182.237	146.899	373.47	338.094	711.083	1.03704	1.71e-08	1.81e-07	1.02e-08	0.648116	0.00100148	0.00774971	0.00137977
ENSMUSG00000006304	Arpc2	3876.28	5552.99	3692.74	4845.57	6458.75	6255.5	-0.196592	0.000334091	0.00145724	0.0263314	-0.0701746	0.203427	0.420656	0.270374
ENSMUSG00000006307	Wbp7	3842.19	3500.06	3836.23	4383.17	4999.37	5646.4	0.324579	0.000144971	0.000689838	0.000161814	-0.0024042	0.977446	0.98949	0.896311
ENSMUSG00000006310	Zbtb32	15.8669	53.1055	84.924	647.735	321.308	971.781	3.61143	4.73e-48	9.2e-46	6.17e-47	2.41077	5.10883e-15	6.16842e-13	3.37569e-16
ENSMUSG00000006313	Upk1a	9.49669	22.3311	11.274	12.1604	5.04227	8.52842	-0.884716	0.0976469	0.191531	0.0448597	0.248447	0.656949	0.827145	0.692507
ENSMUSG00000006315	Tmem147	177.092	372.083	154.235	345.388	86.7504	79.0814	-0.105826	0.435739	0.587202	0.586957	-0.2017	0.173163	0.377389	0.141432
ENSMUSG00000006333	Rps9	6558.69	9817.87	5423.32	7850.98	14789.8	11143.5	-0.322442	0.000209669	0.000962158	0.00344713	-0.274396	0.00165177	0.0116843	0.00388739
ENSMUSG00000006335	Tfpt	91.9971	79.8648	85.0332	111.182	64.2707	44.2696	0.474195	0.0167977	0.044929	0.0031547	-0.11616	0.546313	0.751687	0.482301
ENSMUSG00000006342	Susd2	86.5038	137.037	80.1749	96.2767	47.784	55.4806	-0.508562	0.0636857	0.136109	0.0706357	-0.110366	0.690873	0.846669	0.670096
ENSMUSG00000006344	Ggt5	714.48	111.899	307.541	275.52	355.213	72.2519	1.2994	1.39e-10	2.05e-09	1.98e-11	-1.21472	4.42225e-11	2.60995e-09	1.02159e-11
ENSMUSG00000006345	Ggt1	124.038	24.2704	146.883	49.0582	129.928	82.4177	1.02218	0.000784578	0.00310438	0.000277453	0.246021	0.287372	0.522077	0.279382
ENSMUSG00000006356	Crip2	17.6528	30.1774	17.6055	10.5658	186.267	258.459	-1.47766	5.82e-05	0.000304512	1.68e-05	-0.00957907	0.977175	0.98949	1
ENSMUSG00000006360	Crip1	628.023	219.153	690.95	236.445	2242.22	3072.4	0.113688	0.502013	0.646554	0.429418	0.137488	0.372488	0.606308	0.437337
ENSMUSG00000006362	Cbfa2t3	114.672	46.5727	256.778	97.538	34.6341	34.3218	1.06849	0.00320877	0.0107772	0.00208314	1.16206	0.000600004	0.00503195	0.000518749
ENSMUSG00000006369	Fbln1	25.8101	4.65283	10.3769	2.85398	24.6772	5.86818	-0.69243	0.345661	0.498502	0.512808	-1.31459	0.00259054	0.0167791	3.60043e-05
ENSMUSG00000006373	Pgrmc1	363.8	274.888	340.498	266.151	298.272	416.738	-0.0469331	0.692842	0.799837	0.931861	-0.0971356	0.375654	0.608534	0.330241
ENSMUSG00000006378	Gcat	22.1939	13.3118	37.558	15.9278	21.4739	16.374	0.263334	0.552952	0.691276	0.487202	0.75917	0.0392397	0.134779	0.00832867
ENSMUSG00000006389	Mpl	9.84398	22.8642	9.96265	11.634	0.920645	1.02284	-0.965107	0.226583	0.36608	0.179094	0.0217405	0.978779	0.989835	1
ENSMUSG00000006390	Elovl1	313.803	694.614	344.983	612.294	230.18	319.91	-0.181446	0.059891	0.129527	0.147273	0.136135	0.191436	0.402973	0.248648
ENSMUSG00000006392	Med8	354.818	602.6	341.729	674.84	213.987	358.774	0.163066	0.0902487	0.179928	0.0498212	-0.0559267	0.585703	0.780608	0.550967
ENSMUSG00000006395	Hyi	165.401	103.613	146.791	151.048	122.458	117.918	0.542551	0.00204387	0.00726021	0.00050477	-0.174016	0.284617	0.519058	0.228228
ENSMUSG00000006398	Cdc20	59.4356	60.0699	94.3321	85.1509	52.3544	41.1068	0.500135	0.0430573	0.0989019	0.0152442	0.664664	0.00527833	0.0290994	0.00175098
ENSMUSG00000006411	Pvrl4	6.56341	15.5837	6.17488	10.7312	3.06293	5.97523	-0.530759	0.355056	0.508235	0.261218	-0.0790254	0.901876	0.957381	1
ENSMUSG00000006412	Pfdn2	106.583	443.457	115.081	331.645	260.574	278.327	-0.417607	0.0011276	0.00428544	0.00209385	0.110739	0.475586	0.694553	0.53771
ENSMUSG00000006418	Rnf114	1639.65	2041.72	1412.42	1953.49	1846.99	1962.25	-0.0641855	0.445869	0.596184	0.768677	-0.215776	0.0107604	0.050876	0.0167915
ENSMUSG00000006423	C330007P06Rik	542.119	984.511	537.574	741.594	1058.72	1160.82	-0.409253	6.65e-06	4.25e-05	9.9e-05	-0.0115252	0.902314	0.957653	0.821571
ENSMUSG00000006442	Srm	232.203	4091.56	168.368	3032.94	281.873	478.225	-0.431866	6.72e-08	6.29e-07	1.96e-05	-0.467871	2.96944e-05	0.000414177	9.5744e-05
ENSMUSG00000006445	Epha2	6.27247	57.9855	9.45476	4.29248	153.678	164.584	-3.74302	5.32e-12	9.66e-11	5.73e-15	0.604682	0.253938	0.482756	0.306017
ENSMUSG00000006456	Rbm14	2227.01	2812.81	1878.17	2446.83	2152.92	2244.52	-0.201568	0.0190577	0.050002	0.078791	-0.245939	0.00432784	0.0250654	0.00613692
ENSMUSG00000006462	A530013C23Rik	3.97377	5.88732	4.96743	7.21192	14.6805	17.16	0.302339	0.646331	0.765242	0.632468	0.346272	0.619881	0.804254	0.727576
ENSMUSG00000006463	Zdhhc24	93.5316	38.0956	89.0551	56.0445	27.8155	27.7149	0.551773	0.0273069	0.0675612	0.00643844	-0.070982	0.728951	0.86965	0.646306
ENSMUSG00000006464	Bbs1	33.7232	23.3686	27.757	23.5542	31.1416	25.9399	0.0107805	0.976337	0.985157	0.939557	-0.277438	0.398013	0.628908	0.31572
ENSMUSG00000006471	Ndor1	990.155	1663.61	990.796	1889.19	842.476	733.986	0.18299	0.0524312	0.116626	0.0294122	0.00109256	0.990973	0.995631	0.927524
ENSMUSG00000006476	Nelf	123.84	142.69	165.016	219.513	148.085	237.259	0.620485	7.41e-05	0.000374974	1.77e-05	0.413554	0.00840788	0.0420049	0.00907467
ENSMUSG00000006494	Pdk1	5278.46	479.902	2557.19	649.613	3260.94	1081.21	0.437302	0.000650321	0.00262844	0.000346247	-1.04539	9.11998e-19	2.06072e-16	8.61522e-18
ENSMUSG00000006498	Ptbp1	3608.87	8619.77	3015.81	7031.44	15532.4	14897	-0.29388	1.05e-06	7.84e-06	0.000631366	-0.259038	2.75402e-05	0.000389279	0.000445727
ENSMUSG00000006517	Mvd	122.39	27.6181	94.7337	55.0055	94.6243	56.6728	0.998316	0.000130053	0.000626149	1.47e-05	-0.369331	0.0553468	0.172974	0.0199263
ENSMUSG00000006519	Cyba	675.818	569.656	640.954	863.881	431.822	513.885	0.601404	2.08e-05	0.000120181	1.1e-05	-0.0768091	0.583667	0.779059	0.545554
ENSMUSG00000006526	Tmem110	268.873	75.1841	263.834	128.717	140.71	104.572	0.77845	2.67e-05	0.00015064	5.48e-06	-0.0283801	0.850222	0.936227	0.803527
ENSMUSG00000006527	Sfmbt1	470.954	1314.7	431.308	1050.79	859.482	861.394	-0.323662	0.00027756	0.00123446	0.00298531	-0.127035	0.191719	0.403515	0.191779
ENSMUSG00000006529	Itih1	0.320596	0.374417	0	0	8.04271	4.01064	-1.0649	0.5891	0.719993	1	-1.10186	0.57624	NA	1
ENSMUSG00000006567	Atp7b	8.16639	71.2551	16.4163	40.7707	4.93194	3.75919	-0.800819	0.191716	0.323291	0.185926	1.0054	0.141406	0.329495	0.12521
ENSMUSG00000006574	Slc4a1	14.7869	20.202	181.812	104.216	2.44346	60.9167	2.36758	0.0845721	0.170729	0.0385328	3.61896	0.00841506	0.0420142	0.00304927
ENSMUSG00000006575	Rundc3a	27.4851	5.069	108.615	34.1579	46.1108	180.638	2.74482	1.51e-08	1.63e-07	4.87e-11	1.98091	6.77751e-12	4.64069e-10	6.36475e-14
ENSMUSG00000006576	Slc4a3	0.322422	0.770851	1.21991	0	1.17398	3.46294	-1.95343	0.352921	NA	0.513536	1.7817	0.366167	NA	0.407536
ENSMUSG00000006585	Cdt1	378.43	468.077	356.193	336.172	1435.42	1562.16	-0.47765	9.04e-05	0.000450955	0.000510721	-0.0886498	0.460726	0.682553	0.440562
ENSMUSG00000006587	Snai3	40.8557	6.63272	53.0075	9.36967	24.7598	28.5457	0.505408	0.331026	0.483601	0.389692	0.376177	0.224799	0.446971	0.123191
ENSMUSG00000006589	Aprt	281.236	924.097	242.674	720.544	251.689	304.906	-0.358632	0.000338849	0.00147531	0.00214915	-0.216054	0.0586591	0.180227	0.0619279
ENSMUSG00000006599	Gtf2h1	783.201	1526.29	704.968	1234.96	870.815	732.839	-0.305609	2.16e-05	0.000124056	0.0010234	-0.152215	0.0452535	0.1494	0.0585981
ENSMUSG00000006611	Hfe	27.11	21.1418	29.8573	14.6441	23.7992	21.6049	-0.535331	0.183805	0.313456	0.170272	0.140513	0.682093	0.841374	0.633667
ENSMUSG00000006638	Abhd1	108.327	27.7385	96.9929	44.2769	33.8861	41.3892	0.669916	0.0201274	0.0524077	0.00742861	-0.161332	0.467626	0.688617	0.365717
ENSMUSG00000006641	Slc5a6	166.943	1519.45	114.775	980.283	151.144	115.02	-0.632791	8.47e-08	7.8e-07	3.47e-07	-0.542598	0.000263433	0.00258482	0.00019643
ENSMUSG00000006649	Nphs1	5.22833	5.11875	3.87047	5.38197	10.2501	16.6848	0.0891596	0.901613	0.945722	0.863242	-0.437469	0.540692	0.747041	0.498831
ENSMUSG00000006651	Aplp1	33.9007	14.9959	63.2315	29.6133	43.271	103.923	0.987436	0.00909506	0.0265788	0.00390208	0.897417	0.00325653	0.0201363	0.000774884
ENSMUSG00000006673	Qrich1	1705.55	3560.03	1625.36	2840.03	3739.06	4607.3	-0.32575	6.89e-11	1.07e-09	3.53e-05	-0.069529	0.187226	0.397603	0.267939
ENSMUSG00000006675	P4htm	77.289	51.3204	74.5143	24.4389	63.0111	47.7866	-1.07329	0.000200452	0.000924673	7.61e-05	-0.0523112	0.821187	0.921746	0.761949
ENSMUSG00000006676	Usp19	2653.55	2868.74	2325.94	2731.37	4077.49	4331.8	-0.0712216	0.491176	0.637281	0.759756	-0.190411	0.065221	0.194202	0.0663598
ENSMUSG00000006678	Pola1	340.7	491.99	467.156	513.825	313.473	316.667	0.0634042	0.561597	0.698658	0.38156	0.454623	3.67466e-05	0.00049933	8.65875e-05
ENSMUSG00000006699	Cdc42	4953.43	4725.38	4853.4	4625.84	5865.72	6815.06	-0.0307267	0.650242	0.768568	0.953697	-0.0295246	0.660623	0.829358	0.619073
ENSMUSG00000006705	Pknox1	1012.35	1210.86	855.992	1696.33	709.564	932.66	0.485668	8.2e-07	6.24e-06	8.56e-07	-0.242861	0.015068	0.0657284	0.0187395
ENSMUSG00000006711	D130043K22Rik	0.996922	1.19045	1.49213	0.697133	2.3506	6.32554	-0.710619	0.642936	0.76284	1	0.593149	0.650666	NA	0.731876
ENSMUSG00000006715	Gmnn	47.3737	10.4718	61.0243	29.7408	87.3626	49.5893	1.50973	7.23e-05	0.000367748	6.42e-06	0.363246	0.159981	0.358771	0.10983
ENSMUSG00000006717	Acot13	78.7941	10.866	85.1298	22.857	17.1136	15.7598	1.06781	0.00975253	0.0281805	0.00434967	0.11063	0.694119	0.848929	0.689229
ENSMUSG00000006720	Zfp184	2.6072	1.14527	4.17638	2.51648	4.2874	7.17732	1.12129	0.38645	0.540159	0.410797	0.675206	0.517369	0.73013	0.500778
ENSMUSG00000006724	Cyp27b1	11.799	88.9163	10.9528	78.8909	11.1759	12.3819	-0.173825	0.490911	0.637085	0.463903	-0.102685	0.796809	0.908792	0.826547
ENSMUSG00000006728	Cdk4	624.622	1854.32	628.62	1787.54	340.514	403.402	-0.0529669	0.549659	0.688182	0.86362	0.0087509	0.926711	0.969602	0.993145
ENSMUSG00000006731	B4galnt1	4359.78	4020.19	4349.05	3472.22	3531.04	2919.98	-0.211122	0.0243399	0.0613996	0.0912191	-0.00364465	0.968777	0.986807	0.896918
ENSMUSG00000006732	Mettl1	104.303	966.594	92.2573	919.755	168.607	203.928	-0.071081	0.450766	0.600675	0.716901	-0.17703	0.215668	0.435716	0.205337
ENSMUSG00000006736	Tspan31	102.137	119.218	134.437	125.406	93.4406	124.329	0.075607	0.700498	0.805179	0.578184	0.396151	0.039615	0.135773	0.0342487
ENSMUSG00000006740	Kif5b	3115.85	4616.48	2806.8	3879.82	4137.2	4571.6	-0.251135	4.46e-05	0.000239425	0.00399239	-0.150546	0.0152881	0.066499	0.0315454
ENSMUSG00000006763	Saal1	306.293	162.129	322.541	207.349	115.9	100.513	0.360221	0.00751131	0.0225326	0.00262299	0.0747528	0.522498	0.734347	0.574741
ENSMUSG00000006782	Cnp	1765.46	240.597	1618.43	399.835	289.277	232.445	0.734709	3.36e-08	3.34e-07	7.71e-08	-0.125761	0.274023	0.506276	0.281548
ENSMUSG00000006784	Ttc25	43.3802	66.9262	45.1364	46.4639	106.43	98.8757	-0.523684	0.0448287	0.102465	0.0379916	0.0638451	0.808233	0.915091	0.897007
ENSMUSG00000006800	Sulf2	65.0354	62.3038	113.535	47.2425	72.4344	50.1089	-0.395206	0.311445	0.46401	0.336076	0.803727	0.0313566	0.114384	0.0274196
ENSMUSG00000006818	Sod2	483.512	1366.16	452.236	1065.29	476.622	447.342	-0.358046	3.12e-05	0.000173691	0.000484156	-0.0972966	0.301414	0.537363	0.289205
ENSMUSG00000006850	Tmco6	283.952	34.4943	262.415	70.7186	125.41	115.908	1.02495	4.67e-06	3.07e-05	7.25e-07	-0.115381	0.422834	0.650638	0.351675
ENSMUSG00000006906	Stambp	221.226	68.0912	194.564	89.98	84.9537	100.553	0.399791	0.0351708	0.0834186	0.0155971	-0.185474	0.210955	0.429984	0.14525
ENSMUSG00000006920	Ezh1	1704.91	596.477	1550.95	808.791	741.574	694.947	0.440688	2.25e-06	1.57e-05	7.98e-06	-0.137009	0.106046	0.2708	0.138029
ENSMUSG00000006930	Hap1	21.4575	9.43207	14.3732	3.48566	9.27918	5.34787	-1.40189	0.0839081	0.169811	0.0515353	-0.576174	0.381923	0.614723	0.290605
ENSMUSG00000006931	Leprel4	3.61804	3.15403	0.599344	2.86549	1.93415	0.484392	-0.125523	0.915145	0.953882	1	-2.60169	0.0721705	NA	0.0204124
ENSMUSG00000006932	Ctnnb1	2971.84	4531.23	2554.92	3860.59	5530.53	5902.51	-0.231481	0.00402488	0.0131196	0.0291433	-0.218338	0.00708187	0.0367862	0.0108432
ENSMUSG00000006941	Eif1b	265.929	316.197	204.576	375.958	166.542	165.76	0.248144	0.0564295	0.12389	0.0245208	-0.38008	0.0045344	0.0259669	0.00289049
ENSMUSG00000006998	Psmd2	1452.75	3097.75	1404.83	2688.27	1201.95	1337.28	-0.204853	0.00310105	0.0104565	0.0367828	-0.0491467	0.493995	0.71129	0.477516
ENSMUSG00000007029	Vars	1430.83	4651.87	2214.6	4896.1	1510.42	1526.1	0.0739098	0.278361	0.427196	0.179551	0.629724	9.58442e-19	2.13517e-16	1.90491e-13
ENSMUSG00000007030	D17H6S56E-3	10.0676	24.1986	12.3176	24.4588	6.84084	8.102	0.019018	0.968655	0.980922	0.953353	0.292859	0.584763	0.779872	0.590331
ENSMUSG00000007035	Msh5	228.343	80.464	358.894	147.647	275.885	370.262	0.877642	3.85e-05	0.000209457	1.12e-05	0.653965	0.000472014	0.00416438	0.000401754
ENSMUSG00000007036	Abhd16a	557.371	292.789	465.392	378.815	667.667	576.794	0.370943	0.000275099	0.00122449	0.000165342	-0.260312	0.00402007	0.0237791	0.0053788
ENSMUSG00000007038	Neu1	561.614	447.289	577.426	411.562	567.405	394.817	-0.119777	0.330999	0.483601	0.513654	0.0394524	0.737153	0.874817	0.810505
ENSMUSG00000007039	Ddah2	30.4814	20.7093	28.9981	21.7454	24.1703	43.0522	0.0720527	0.852141	0.913047	0.759472	-0.074724	0.828663	0.925145	0.83194
ENSMUSG00000007041	Clic1	1038.85	961.13	1324.64	883.441	1428.78	2475.91	-0.120683	0.221598	0.360214	0.422923	0.350167	0.000256002	0.00252443	0.00105308
ENSMUSG00000007050	Lsm2	148.648	370.275	121.444	328.846	90.8139	113.869	-0.169668	0.186294	0.316506	0.266312	-0.292759	0.0466962	0.15314	0.0333765
ENSMUSG00000007080	Pole	175.247	293.123	289.088	317.366	228.703	239.978	0.117281	0.340066	0.49251	0.211014	0.720731	1.20098e-08	4.15665e-07	7.88622e-09
ENSMUSG00000007097	Atp1a2	1.63811	1.9613	3.49653	1.79722	2.69679	2.90244	-0.115982	0.927023	0.959849	1	1.10376	0.344229	NA	0.260006
ENSMUSG00000007207	Stx1a	130.833	22.09	143.599	18.3385	134.443	90.402	-0.283773	0.433688	0.585056	0.534715	0.135055	0.590025	0.784087	0.605894
ENSMUSG00000007216	Zfp775	101.639	21.894	91.5205	36.1481	56.597	30.6266	0.728748	0.014201	0.0389063	0.00555808	-0.152258	0.466864	0.687815	0.348364
ENSMUSG00000007338	Mrpl49	217.975	174.449	172.273	163.998	76.6307	44.3261	-0.0891122	0.590838	0.721422	0.747297	-0.33963	0.0315119	0.114765	0.0128702
ENSMUSG00000007379	Dennd2c	122.166	34.3459	64.7361	28.2063	106.517	50.1239	-0.289306	0.372782	0.526016	0.45331	-0.912769	0.000571845	0.00485501	9.23594e-05
ENSMUSG00000007411	Mark3	1279.31	1408.59	1219.82	1312.34	1024.91	962.239	-0.102922	0.192869	0.324531	0.460106	-0.0688281	0.379534	0.612852	0.37141
ENSMUSG00000007415	Gatad1	356.358	377.107	373.007	425.125	211.955	299.39	0.173446	0.180508	0.309349	0.108978	0.0652742	0.610422	0.79768	0.668776
ENSMUSG00000007458	M6pr	1637.06	10904.2	1650.86	5554.2	7704.4	12343.1	-0.972938	3.84e-34	4.34e-32	5.57e-25	0.0117777	0.887712	0.951664	0.989458
ENSMUSG00000007476	Lrrc8a	1406.29	492.469	1157.78	509.858	1221.81	898.305	0.0469644	0.693087	0.800065	0.499704	-0.280806	0.010523	0.0499975	0.0126281
ENSMUSG00000007480	Mc5r	2.26539	1.96244	7.12476	5.59828	1.3145	1.71351	1.53529	0.144449	0.260506	0.0594767	1.64522	0.0903747	0.244513	0.0125538
ENSMUSG00000007564	Ppp2r1a	1481.52	1734.5	1426.11	1644.03	2730.54	2422.85	-0.0774132	0.190229	0.321464	0.588334	-0.0555793	0.344641	0.579976	0.389919
ENSMUSG00000007570	Fance	224.528	127.697	220.461	119.766	211.035	119.733	-0.094502	0.556406	0.694186	0.702473	-0.024823	0.857049	0.938582	0.78224
ENSMUSG00000007589	Tinf2	748.351	876.983	548.531	507.289	1820.12	2385.51	-0.791641	2.18e-16	6.61e-15	3.31e-13	-0.448343	2.05448e-06	4.12382e-05	6.74772e-06
ENSMUSG00000007591	Tssk4	48.8881	15.9779	49.0486	14.3278	15.1369	6.78291	-0.168658	0.696417	0.80236	0.774278	0.00735966	0.982258	0.991726	1
ENSMUSG00000007603	Dus3l	573.591	597.694	498.622	579.85	585.758	525.887	-0.0417495	0.623571	0.747918	0.940665	-0.202824	0.0153832	0.0667901	0.0225509
ENSMUSG00000007610	Gtpbp3	303.808	128.222	294.255	189.627	128.937	64.8512	0.560671	9.09e-05	0.000453187	1.03e-05	-0.046403	0.700604	0.85301	0.61737
ENSMUSG00000007613	Tgfbr1	1035.24	1705.79	966.112	1198.35	1654.13	1883.39	-0.509864	7.62e-07	5.83e-06	9.37e-06	-0.0988647	0.341956	0.577669	0.304533
ENSMUSG00000007617	Homer1	333.419	2702	302.5	1100.14	1121.98	1619.17	-1.29751	5.9e-31	5.49e-29	4.42e-28	-0.140769	0.260858	0.490139	0.236288
ENSMUSG00000007646	Rad51c	42.8726	14.4119	43.3354	19.382	27.2031	26.3019	0.41932	0.289206	0.439471	0.219315	0.0157037	0.958542	0.982028	1
ENSMUSG00000007656	Arpp19	351.189	619.88	324.781	490.342	613.28	557.484	-0.338809	0.000789997	0.00312287	0.00346879	-0.112224	0.288535	0.523296	0.258009
ENSMUSG00000007659	Bcl2l1	316.647	5843.14	312.228	2693.18	1967.56	2768.21	-1.11715	2.1e-18	7.93e-17	4.56e-17	-0.0191175	0.892477	0.953805	0.834223
ENSMUSG00000007670	Khsrp	2176.17	4715.97	2048.81	4128.81	1925.37	1961.03	-0.191736	0.0109887	0.0312291	0.0653877	-0.0872198	0.257933	0.486601	0.255545
ENSMUSG00000007682	Dio2	2.62295	3.15288	8.61251	9.72839	4.35501	3.25666	1.63871	0.0413759	0.0956035	0.00577019	1.71734	0.0319014	0.115803	0.00540913
ENSMUSG00000007721	Ccdc124	99.4838	187.742	99.3632	215.721	141.643	152.028	0.201194	0.236573	0.377637	0.142829	-0.00654983	0.971717	0.987576	0.958899
ENSMUSG00000007739	Cct4	1991.03	6116.76	1678.39	5438.77	3395.05	3318.02	-0.169564	0.0459219	0.104535	0.146111	-0.246861	0.00477905	0.0269196	0.00628311
ENSMUSG00000007777	0610009B22Rik	29.7209	14.181	28.9564	17.8865	8.82531	7.15527	0.350988	0.437628	0.588837	0.346084	-0.0363983	0.924923	0.968993	0.911828
ENSMUSG00000007783	Cpt1c	6.5301	22.4666	4.45735	5.79554	3.15579	3.95622	-1.95297	0.00894504	0.0261999	0.0020284	-0.552673	0.487797	0.705384	0.453083
ENSMUSG00000007812	Zfp655	861.225	1994.13	844.512	1396.58	1482.77	2068.46	-0.514069	1.92e-09	2.38e-08	3.97e-07	-0.0282256	0.750878	0.883218	0.693524
ENSMUSG00000007815	Rhoa	3151.25	2968.11	2931	3457.73	3852.6	3943.08	0.220462	0.00306376	0.0103495	0.00295937	-0.104742	0.157011	0.35397	0.180513
ENSMUSG00000007817	Zmiz1	1649.15	636.14	1671.84	652.815	2762.23	2268.04	0.0355821	0.705516	0.809058	0.488067	0.0202074	0.811986	0.916716	0.929577
ENSMUSG00000007827	Ankrd26	329.767	125.712	303.029	128.828	310.372	213.419	0.0368515	0.833081	0.898778	0.689129	-0.122232	0.41389	0.643138	0.36371
ENSMUSG00000007833	Aldh16a1	321.668	261.872	371.339	398.811	270.659	282.804	0.6075	2.41e-07	2.05e-06	4.25e-08	0.207003	0.0654422	0.194641	0.082383
ENSMUSG00000007836	Hnrnpa0	1848.89	5418.44	1804.66	4452.32	3402.38	3617.72	-0.283042	0.0021057	0.00745453	0.0125488	-0.0353342	0.707441	0.856586	0.65969
ENSMUSG00000007837	Prrg2	13.7135	6.59097	13.323	10.7958	8.17794	10.1929	0.712222	0.207963	0.343392	0.128311	-0.0413272	0.930346	0.970675	1
ENSMUSG00000007850	Hnrnph1	7961.8	8790.51	5707.94	6826.76	18255.1	14538	-0.364929	4.82e-05	0.000257057	0.000570476	-0.480111	8.78629e-08	2.51307e-06	2.6243e-07
ENSMUSG00000007872	Id3	199.978	127.735	304.108	348.131	473.948	364.726	1.44333	5.16e-13	1.08e-11	4.78e-14	0.603904	0.00166412	0.0117559	0.00159689
ENSMUSG00000007877	Tcap	4.22114	17.1509	3.53678	4.44551	2.02701	5.11848	-1.96321	0.0131979	0.0365528	0.000501956	-0.255373	0.767099	0.891164	0.723636
ENSMUSG00000007880	Arid1a	10217.4	8980.6	8707.78	7973.47	15230.7	12037.4	-0.171777	0.0187117	0.0492421	0.117623	-0.230688	0.00151543	0.0108607	0.00517237
ENSMUSG00000007891	Ctsd	2238.68	310.409	2323.49	501.834	1086.84	912.711	0.693171	4.13e-08	4.04e-07	1.09e-07	0.0534141	0.631802	0.811764	0.722644
ENSMUSG00000007892	Rplp1	11057	13270.8	7310.04	9784.54	20966.2	14369.4	-0.439599	6.33e-08	5.95e-07	1.67e-05	-0.597151	2.08216e-13	1.96033e-11	1.15838e-10
ENSMUSG00000007950	Abhd8	1134.49	96.8647	834.474	183.03	463.487	266.626	0.915173	2.11e-07	1.81e-06	1.28e-07	-0.443359	0.001682	0.0118557	0.0019349
ENSMUSG00000007987	Rabl5	14.7074	8.19873	16.6828	8.38681	7.20716	3.59311	0.0562444	0.931612	0.962178	1	0.180195	0.752035	0.883523	0.722958
ENSMUSG00000007989	Fzd3	0	3.10771	0.29125	1.53668	1.61303	1.29207	-1.05289	0.473206	NA	0.41106	0.821727	0.687236	NA	1
ENSMUSG00000008028	1700008O03Rik	5.24589	9.74956	4.9996	4.40127	6.54497	5.97132	-1.15744	0.120948	0.226654	0.0828687	-0.0617932	0.933842	0.972439	1
ENSMUSG00000008035	Mid1ip1	71.456	47.4328	132.135	91.3967	108.969	214.908	0.94126	1.45e-05	8.67e-05	1.51e-06	0.884122	3.14303e-06	5.99677e-05	4.75812e-07
ENSMUSG00000008036	Ap2s1	316.895	215.894	311.807	249.19	143.222	156.524	0.206027	0.143698	0.259516	0.0872859	-0.0243729	0.852528	0.93681	0.799779
ENSMUSG00000008090	Fgfrl1	18.3116	79.4611	16.3644	28.2726	73.984	57.0544	-1.49196	1.56e-08	1.67e-07	2.72e-11	-0.165137	0.614804	0.800842	0.598767
ENSMUSG00000008129	4930432K21Rik	38.2444	16.3777	27.9318	23.958	15.8068	3.88936	0.548297	0.187004	0.317521	0.0996815	-0.45427	0.210354	0.429426	0.109252
ENSMUSG00000008136	Fhl2	10.8226	22.1713	14.4705	31.5508	84.6333	130.611	0.506375	0.0998951	0.195095	0.0592903	0.427202	0.253258	0.48187	0.295191
ENSMUSG00000008140	2310044H10Rik	823.382	763.85	688.342	813.34	582.604	559.78	0.0896103	0.329013	0.481676	0.21195	-0.259017	0.00414681	0.0243287	0.00674595
ENSMUSG00000008153	Clstn3	1.29995	1.16843	5.71095	4.9666	2.3506	5.28457	2.0985	0.0725546	0.150885	0.0231207	2.12393	0.0477478	0.155523	0.011074
ENSMUSG00000008167	Fbxw9	81.7618	146.29	61.0734	69.6266	65.6529	68.9572	-1.06759	1.28e-06	9.36e-06	2.45e-07	-0.420445	0.0617726	0.186818	0.0386894
ENSMUSG00000008193	Spib	109.919	82.3658	136.089	55.4324	181.942	216.173	-0.570373	0.36541	0.518454	0.305186	0.308118	0.619213	0.804046	0.567759
ENSMUSG00000008200	Fnbp4	2639.81	6396.17	2376.46	4537.27	4970.02	5171.08	-0.495354	4.16e-15	1.1e-13	2.2e-09	-0.151478	0.0195151	0.0802366	0.0380126
ENSMUSG00000008206	Lass4	318.083	130.687	551.506	170.938	242.685	675.207	0.384079	0.00303476	0.0102681	0.00127254	0.794325	2.85342e-16	4.33967e-14	1.151e-15
ENSMUSG00000008226	Scrn3	79.7018	13.2723	82.2201	29.4236	24.3961	14.0061	1.15847	0.00109178	0.00416632	0.000144548	0.0456804	0.845816	0.933453	0.873707
ENSMUSG00000008301	Phax	198.921	338.22	200.804	306.043	289.675	237.131	-0.144996	0.298134	0.44951	0.42812	0.0118997	0.934643	0.972475	1
ENSMUSG00000008305	Tle1	370.153	1199.97	160.58	320.547	809.298	418.47	-1.90338	7.69e-56	2.08e-53	1.56e-54	-1.20198	5.83375e-20	1.56394e-17	5.8588e-21
ENSMUSG00000008307	1700109H08Rik	176.414	475.392	176.238	265.709	129.726	276.56	-0.838401	2.51e-09	3.04e-08	2.5e-09	0.00131185	0.993037	0.996518	0.957717
ENSMUSG00000008318	Relt	632.861	292.637	497.214	337.231	356.172	230.675	0.20462	0.0814318	0.165683	0.0492609	-0.348266	0.000948125	0.00740568	0.00104921
ENSMUSG00000008333	Snrpb2	277.97	590.319	247.759	489.204	316.16	284.291	-0.271148	0.00275278	0.00942836	0.0100153	-0.16686	0.0989471	0.259354	0.0855783
ENSMUSG00000008348	Ubc	3861.4	5546.09	3550.78	3656.05	12580.1	13576.7	-0.601548	1.93e-06	1.37e-05	1.99e-05	-0.121068	0.338013	0.574211	0.320382
ENSMUSG00000008373	Prpf31	431.025	1797.89	386.743	1454.46	239.367	234.852	-0.305636	0.000208833	0.000958582	0.00314588	-0.155795	0.100551	0.261712	0.106342
ENSMUSG00000008384	Sertad1	182.943	270.88	145.926	233.127	959.943	1215.26	-0.217751	0.156903	0.277643	0.248206	-0.327641	0.0397765	0.136171	0.0368354
ENSMUSG00000008393	Carhsp1	96.7244	128.039	175.949	103.411	239.249	297.356	-0.310488	0.0610793	0.131555	0.0806196	0.85944	3.71294e-08	1.15605e-06	4.90225e-09
ENSMUSG00000008398	Elk3	678.405	127.142	946.576	692.557	601.942	1554	2.44716	1.06e-81	8.48e-79	1.85e-79	0.480462	2.81685e-06	5.43343e-05	1.70388e-05
ENSMUSG00000008429	Herpud2	721.286	424.822	686.191	485.686	838.769	911.913	0.192565	0.051454	0.114866	0.0362768	-0.0728366	0.419954	0.648568	0.416287
ENSMUSG00000008435	Rdh13	189.671	1088.17	144.025	892.468	169.901	142.656	-0.287074	0.00418406	0.0135563	0.0129898	-0.396342	0.0019259	0.0132213	0.00156668
ENSMUSG00000008438	Adam21	4.26289	12.5466	4.43175	3.17027	1.06117	2.81744	-1.95903	0.0154394	0.0417789	0.000534912	0.0606513	0.940234	0.974003	1
ENSMUSG00000008450	Nutf2	92.7086	420.968	84.9929	339.199	69.158	82.7289	-0.311415	0.0169401	0.0452339	0.0172667	-0.127986	0.439953	0.66508	0.393089
ENSMUSG00000008475	Arpc5	2435.7	3386.48	2184.85	3047.07	1675.33	2238.29	-0.152336	0.0188962	0.0496417	0.132046	-0.156999	0.0164768	0.070627	0.0320194
ENSMUSG00000008482	Rnf151	3.58473	6.57009	1.17747	2.94155	10.8548	9.44315	-1.18022	0.139902	0.254222	0.125761	-1.60018	0.103834	0.266814	0.1298
ENSMUSG00000008496	Pou2f2	145.215	482.583	432.184	1853.66	333.738	1973.16	1.94175	7.13e-30	6.25e-28	1.3e-27	1.571	7.17095e-18	1.35027e-15	2.24778e-16
ENSMUSG00000008540	Mgst1	1.6242	5.83871	16.9235	24.1058	1.37964	4.40576	2.05098	0.00253441	0.00876291	2.65e-05	3.37419	9.25458e-05	0.00107317	1.10649e-07
ENSMUSG00000008601	Rab25	16.6716	1.96358	9.20376	4.21552	4.5605	1.9646	1.12893	0.274909	0.423452	0.188919	-0.857435	0.262411	0.491771	0.0711285
ENSMUSG00000008604	Ubqln4	632.184	2897.82	546.082	2195.03	870.564	811.455	-0.400846	1.24e-05	7.5e-05	0.000196732	-0.212325	0.033679	0.120248	0.0356529
ENSMUSG00000008668	Rps18	2223.12	3408.6	1834.34	3084.91	4393.51	3760.92	-0.143722	0.0951555	0.187677	0.261179	-0.277924	0.00140924	0.010243	0.00323556
ENSMUSG00000008682	Rpl10	4726.61	7651.83	3448.01	5650.19	8562.74	6318.04	-0.437213	5.79e-14	1.39e-12	8.47e-08	-0.455196	1.10126e-14	1.27143e-12	7.98951e-10
ENSMUSG00000008683	Rps15a	6059.38	9674.1	5237.79	7402.32	11073	10071.7	-0.385943	9.46e-08	8.64e-07	3.41e-05	-0.210339	0.00377555	0.0226376	0.0093639
ENSMUSG00000008686	Zfp955a	59.7624	70.1797	52.4477	46.041	26.6313	14.1633	-0.608574	0.0114326	0.0323048	0.00437927	-0.188393	0.413583	0.642914	0.317444
ENSMUSG00000008690	Ncaph2	1043.86	1410.71	936.254	1453.84	1056.76	1071.83	0.0429444	0.571324	0.705681	0.357532	-0.157814	0.0411481	0.139515	0.0552618
ENSMUSG00000008730	Hipk1	6605.9	4568.2	6829.74	4143.34	9771.92	13105.5	-0.141061	0.0430787	0.0989238	0.209318	0.0480047	0.483603	0.701293	0.651274
ENSMUSG00000008734	Gprc5b	102.953	0	70.4529	2.17897	51.2634	27.6751	3.3373	0.0128955	0.0358356	0.0337193	-0.550584	0.0547329	0.171705	0.0233533
ENSMUSG00000008763	Man1a2	1673.64	2052.74	1392.39	1844.04	1057.46	888.212	-0.155187	0.0176122	0.0467289	0.135583	-0.265632	5.31544e-05	0.000676777	0.000570961
ENSMUSG00000008822	Acyp1	113.363	31.2358	121.354	44.5507	44.7236	41.5009	0.507498	0.049365	0.11094	0.0202386	0.0977889	0.599869	0.790875	0.58752
ENSMUSG00000008843	Cldn13	0.320596	0.770851	9.0771	9.25601	0	2.23382	3.58555	0.0256544	0.0641775	0.0102592	4.69257	0.00595471	0.0321761	0.00211678
ENSMUSG00000008845	Cd163	12.479	16.1969	10.2561	1.03464	4.17194	3.03261	-3.91435	0.000532959	0.00220628	6.87e-05	-0.27856	0.727363	0.86841	0.727008
ENSMUSG00000008855	Hdac5	733.739	66.6714	618.105	132.91	1698.98	1369	0.9835	1.63e-09	2.05e-08	1.28e-09	-0.247753	0.016632	0.0709845	0.024768
ENSMUSG00000008859	Rala	298.053	128.684	232.592	151.161	181.626	109.431	0.231759	0.131939	0.243102	0.0629632	-0.358438	0.00645863	0.0342576	0.0022034
ENSMUSG00000008892	Vdac3	441.953	468.056	384.724	453.417	251.863	179.295	-0.0451935	0.692304	0.799327	0.944298	-0.200714	0.0759906	0.215479	0.058948
ENSMUSG00000008932	Slc1a7	4.92347	5.79582	4.95496	6.73416	12.1417	13.0146	0.187626	0.790279	0.868208	0.752678	0.0251706	0.971791	0.987588	1
ENSMUSG00000008958	Vps72	353.417	168.948	340.534	269.371	254.945	268.304	0.672755	1.65e-08	1.76e-07	2.39e-09	-0.0544932	0.592146	0.785736	0.534484
ENSMUSG00000008976	Gabpa	975.014	1514.68	932.093	1275.31	907.237	933.186	-0.247779	0.000115516	0.000561159	0.00593316	-0.0651085	0.324332	0.560877	0.339063
ENSMUSG00000008999	Bmp7	42.1746	34.7919	104.932	42.7607	39.134	83.3079	0.303759	0.351827	0.504729	0.285918	1.31148	9.24652e-06	0.00015128	1.38709e-06
ENSMUSG00000009013	Dynll1	724.376	628.711	615.617	777.234	1179.07	739.654	0.304669	0.0330259	0.0794072	0.0193172	-0.235438	0.0968452	0.255601	0.0915242
ENSMUSG00000009030	Pdcl	337.055	182.421	304.265	198.848	269.833	245.18	0.126376	0.347916	0.500734	0.227844	-0.147576	0.211577	0.430585	0.171518
ENSMUSG00000009035	Tmem184b	338.923	319.1	321.213	378.178	623.881	611.176	0.243353	0.0255155	0.0638937	0.014575	-0.0785406	0.459265	0.681654	0.431321
ENSMUSG00000009073	Nf2	1053.09	1314.01	929.773	1106.71	784.505	1036.86	-0.248796	0.0026923	0.00924959	0.0224619	-0.1798	0.0302399	0.111415	0.0405488
ENSMUSG00000009076	Zmat5	112.342	46.9619	102.392	76.0569	30.946	24.7317	0.6992	0.0039211	0.012839	0.00058571	-0.133294	0.523303	0.734892	0.403357
ENSMUSG00000009079	Ewsr1	3969.78	7957.09	3439.36	5910.66	8692.56	9420.63	-0.428697	7.28e-19	2.87e-17	4.45e-09	-0.206749	3.03257e-05	0.000422609	0.00132972
ENSMUSG00000009090	Ap1b1	1918.52	1066.24	1673.19	1065.43	1614.77	1480.09	-0.00125796	0.988668	0.992704	0.725572	-0.197575	0.0190381	0.0786843	0.0297182
ENSMUSG00000009092	Derl3	6.49131	10.1889	5.55212	10.4255	9.12136	8.38439	0.0406465	0.947613	0.97122	1	-0.219788	0.741968	0.878242	0.777147
ENSMUSG00000009112	Bcl2l13	709.34	703.938	655.044	707.644	972.633	1039.69	0.00621475	0.94007	0.966564	0.653035	-0.114617	0.155723	0.352421	0.173306
ENSMUSG00000009115	1700027D21Rik	4.22592	0.396435	1.78338	0.751977	3.59731	1.76757	0.807483	0.657986	0.774496	1	-1.24814	0.294497	NA	0.188215
ENSMUSG00000009145	Dqx1	169.028	144.575	150.244	126.941	96.8976	81.0556	-0.191744	0.2595	0.405515	0.328383	-0.169499	0.288305	0.52301	0.218179
ENSMUSG00000009207	Lnp	568.516	822.819	449.622	643.256	669.769	509.156	-0.356285	0.0015374	0.00565175	0.0047362	-0.33791	0.00311195	0.0194245	0.00238386
ENSMUSG00000009291	Pttg1ip	795.371	653.727	683.883	374.819	1411.01	1116.51	-0.803739	1.12e-21	5.75e-20	4.26e-16	-0.217682	0.00352496	0.0214357	0.00854718
ENSMUSG00000009292	Trpm2	81.8205	91.0587	126.566	125.29	92.801	102.763	0.464432	0.0832965	0.168821	0.0540613	0.630079	0.0173956	0.0732162	0.0143547
ENSMUSG00000009293	Ube2g2	313.523	968.725	310.776	726.201	397.851	637.865	-0.415915	7.32e-05	0.000371173	0.00058157	-0.0139229	0.903843	0.95835	0.854107
ENSMUSG00000009350	Mpo	25.0646	34.0674	375.213	332.291	85.3825	389.459	3.2879	2.21e-12	4.22e-11	7.56e-17	3.90246	1.20615e-16	1.94669e-14	9.86963e-22
ENSMUSG00000009376	Met	14.3111	10.8208	50.1733	33.4568	31.4933	63.488	1.61786	4.36e-05	0.000234904	1.2e-06	1.80489	1.73262e-07	4.61362e-06	1.66202e-10
ENSMUSG00000009406	Elk1	227.698	551.313	228.828	284.331	205.197	228.191	-0.957796	6.34e-11	9.92e-10	2.26e-10	0.00764424	0.95983	0.982566	0.989505
ENSMUSG00000009418	Nav1	133.389	99.1659	157.283	67.2031	68.6859	62.8084	-0.558074	0.138729	0.25264	0.160752	0.238035	0.5119	0.726359	0.537032
ENSMUSG00000009470	Tnpo1	4295.58	9069.49	3836.61	7080.06	3269.69	4525.77	-0.357368	2.09e-09	2.57e-08	1.16e-05	-0.162946	0.00724809	0.0374283	0.0190113
ENSMUSG00000009535	Rnmt	773.96	1703.73	652.214	1246.84	443.332	750.108	-0.449835	2.88e-09	3.46e-08	1.53e-06	-0.246319	0.00222084	0.0148529	0.00448705
ENSMUSG00000009549	Srp14	416.938	377.566	378.565	417.41	307.522	324.598	0.146268	0.252549	0.397306	0.161087	-0.140487	0.261499	0.490528	0.239549
ENSMUSG00000009555	Cdk9	829.245	1728.54	829.176	1377.71	1478.47	1436.7	-0.327192	1.27e-07	1.14e-06	0.000112153	-0.00109525	0.986804	0.993944	0.895345
ENSMUSG00000009563	Tor2a	280.471	147.435	261.588	240.795	240.967	199.038	0.705982	6.86e-07	5.32e-06	1.12e-07	-0.101524	0.427691	0.655238	0.381974
ENSMUSG00000009566	Fpgs	175.585	648.186	149.72	482.8	319.429	204.965	-0.423642	0.00167015	0.00607048	0.00362421	-0.232641	0.127983	0.308015	0.11546
ENSMUSG00000009569	Mkl2	713.329	318.865	809.366	353.337	685.293	431.683	0.150565	0.147544	0.264493	0.103199	0.182623	0.0392708	0.134856	0.0798574
ENSMUSG00000009575	Cbx5	1422.77	802.631	1499.33	1471.96	420.934	512.58	0.874857	2.23e-28	1.77e-26	2.93e-22	0.0755545	0.314287	0.550664	0.473853
ENSMUSG00000009585	Apobec3	1825.04	2342.27	3828.73	3670.44	419.345	568.729	0.648272	1.36e-14	3.45e-13	2.25e-12	1.06885	5.14708e-37	2.03528e-33	1.98477e-27
ENSMUSG00000009614	Sardh	8.50273	4.69459	7.76873	2.76641	2.60393	2.51229	-0.719352	0.417358	0.570131	0.532123	-0.133446	0.85152	0.936678	0.906162
ENSMUSG00000009621	Vav2	371.151	321.804	479.24	466.183	354.774	451.789	0.534543	0.000662879	0.00267082	0.000327245	0.367464	0.0168411	0.0715871	0.0213602
ENSMUSG00000009628	Tex15	9.38581	394.663	12.2576	955.136	84.2368	654.103	1.27508	2.63e-15	7.08e-14	2.12e-17	0.363269	0.341303	0.577306	0.373791
ENSMUSG00000009630	Ppp2cb	536.66	936.684	496.585	796.649	940.864	1274.1	-0.233231	0.00212966	0.00753414	0.0216302	-0.112185	0.162978	0.363046	0.175851
ENSMUSG00000009633	G0s2	15.4504	1.56372	9.23307	2.90883	53.6841	8.47437	0.895195	0.341914	0.494545	0.395978	-0.742524	0.111878	0.281085	0.0510599
ENSMUSG00000009640	Dmap1	214.742	293.376	187.485	239.992	116.131	83.1194	-0.290018	0.0328276	0.0790271	0.044825	-0.196758	0.153707	0.349307	0.10864
ENSMUSG00000009647	Ccdc109a	562.105	1038.7	540.2	667.79	1044.01	1400.58	-0.638703	7.97e-11	1.22e-09	6.65e-09	-0.0571111	0.569743	0.768648	0.525731
ENSMUSG00000009654	Oit3	3.23631	2.71356	3.02232	0.337507	4.83908	5.3877	-2.80296	0.0635736	0.135887	0.0828006	-0.115954	0.908262	0.961155	1
ENSMUSG00000009681	Bcr	552.524	285.82	603.047	345.353	740.675	825.481	0.271435	0.00996652	0.0287146	0.00506511	0.125873	0.167858	0.370036	0.231523
ENSMUSG00000009687	Fxyd5	2187.74	812.159	2022.76	1195.72	2946.67	3687.3	0.557672	1.39e-11	2.37e-10	6e-10	-0.113078	0.137384	0.322738	0.1721
ENSMUSG00000009731	Kcnd1	47.2263	35.3601	45.2403	36.206	37.9701	21.5288	0.0252606	0.931508	0.962178	0.853945	-0.0583312	0.826236	0.92392	0.784464
ENSMUSG00000009733	Tfcp2	151.44	90.7714	149.861	121.361	74.5452	46.5528	0.412574	0.0260789	0.0651098	0.00757655	-0.0151023	0.927892	0.969935	0.871159
ENSMUSG00000009739	Pou6f1	713.007	559.031	847.083	194.225	1930.26	3746.52	-1.52096	6.24e-34	6.88e-32	9.94e-29	0.248442	0.0236044	0.0927419	0.0453234
ENSMUSG00000009741	Ubp1	1867.37	3556.81	1868.96	2832.74	2716.68	3489.34	-0.328582	1.84e-06	1.31e-05	0.000278636	0.00120294	0.986352	0.993819	0.911836
ENSMUSG00000009772	Nuak2	70.5839	140.193	103.594	140.585	335.412	248.129	0.00514044	0.983834	0.990101	0.900778	0.5537	0.034762	0.12328	0.0374786
ENSMUSG00000009828	Ick	233.029	34.9788	191.593	57.1982	135.856	62.946	0.707613	0.00226849	0.0079602	0.000823427	-0.282029	0.066095	0.195736	0.0331487
ENSMUSG00000009863	Sdhb	536.449	674.848	472.894	666.368	300.22	396.548	-0.0177617	0.836772	0.901826	0.853411	-0.181446	0.0383443	0.132624	0.0401649
ENSMUSG00000009894	Snap47	224.569	47.7666	184.98	83.4303	86.9057	52.9812	0.803806	5.87e-05	0.000307022	7.05e-06	-0.279703	0.0503585	0.161468	0.020008
ENSMUSG00000009905	Kdsr	558.221	556.444	543.299	578.947	402.067	497.449	0.0566492	0.51903	0.661629	0.331785	-0.0388703	0.649464	0.822299	0.594531
ENSMUSG00000009907	Vps4b	1630.54	2414.66	1514.6	2029.72	1100.38	1604.92	-0.250286	0.00048305	0.00202015	0.00824272	-0.106405	0.142368	0.331153	0.153771
ENSMUSG00000009927	Rps25	2840.81	5317.6	2283.72	3979.5	5822.05	4457.7	-0.417743	1.57e-08	1.68e-07	1.15e-05	-0.315289	2.6346e-05	0.000375419	0.000231084
ENSMUSG00000009941	Nxf2	0.322422	1.96244	1.21991	1.42699	2.62653	3.13574	-0.441236	0.731484	0.827838	1	1.77157	0.273442	NA	0.381956
ENSMUSG00000009995	Taz	734.702	329.155	578.95	404.315	413.175	533.662	0.295094	0.00446206	0.0143373	0.00235609	-0.343846	0.000181252	0.00190743	0.000307192
ENSMUSG00000010021	Kif19a	4.87259	6.98284	9.90265	3.93286	5.13761	2.27899	-0.82066	0.302278	0.45404	0.329816	1.01418	0.162924	0.363046	0.0753455
ENSMUSG00000010025	Aldh3a2	664.825	108.495	579.103	198.185	242.349	238.027	0.866707	1.56e-08	1.67e-07	1.01e-08	-0.199478	0.0953057	0.253	0.0951547
ENSMUSG00000010044	Zmynd10	21.9187	5.3971	19.2711	8.8804	6.9563	4.34281	0.696114	0.299507	0.450901	0.222319	-0.190558	0.717925	0.86259	0.663581
ENSMUSG00000010045	Tmem115	233.342	293.689	216.539	312.255	219.398	242.241	0.087262	0.515108	0.657931	0.33957	-0.109883	0.419971	0.648568	0.370451
ENSMUSG00000010047	Hyal2	46.3508	201.39	45.1408	183.362	23.6887	21.543	-0.134909	0.486324	0.633192	0.547422	-0.0448119	0.852161	0.936732	0.853851
ENSMUSG00000010048	Ifrd2	235.378	3160.4	193.572	2429.88	304.877	462.293	-0.379348	3.71e-08	3.66e-07	2.98e-05	-0.285486	0.00483927	0.0271814	0.00829064
ENSMUSG00000010051	Hyal1	8.77792	5.42026	8.34467	4.67333	11.2185	6.89494	-0.212838	0.760437	0.848731	1	-0.079954	0.889151	0.952401	1
ENSMUSG00000010054	Tusc2	193.257	366.853	156.666	360.368	125.238	157.975	-0.0263513	0.834793	0.900278	0.950116	-0.306085	0.0268898	0.10219	0.0185402
ENSMUSG00000010057	Nprl2	257.341	75.9246	245.856	107.585	152.436	118.507	0.50233	0.00547392	0.0170881	0.0023067	-0.067518	0.634515	0.813366	0.575783
ENSMUSG00000010066	Cacna2d2	22.932	1.98446	32.7932	3.23573	25.2567	22.4716	0.738768	0.387524	0.541345	0.432354	0.519106	0.153549	0.349049	0.0633539
ENSMUSG00000010067	Rassf1	674.012	1046.23	675.2	757.298	735.702	795.372	-0.467238	3.27e-07	2.7e-06	1.51e-05	0.00234804	0.979707	0.990352	0.943002
ENSMUSG00000010095	Slc3a2	829.747	3633.9	701.525	2105.18	4114.2	4813.18	-0.787666	1.69e-21	8.48e-20	5.87e-16	-0.24238	0.00659798	0.0347752	0.0104618
ENSMUSG00000010097	Nxf1	3260.74	3577.15	2389.46	3213.62	9691.3	7174.55	-0.155021	0.0842323	0.170274	0.22499	-0.448644	5.87429e-07	1.36638e-05	2.29222e-06
ENSMUSG00000010110	Stx5a	1424.87	676.302	1214.3	570.594	2280.49	2391.77	-0.245483	0.00851722	0.0251403	0.0456897	-0.230653	0.00645031	0.0342364	0.0134846
ENSMUSG00000010142	Tnfrsf13b	316.835	96.7714	324.997	116.001	202.421	180.388	0.262482	0.241362	0.383527	0.182872	0.0367272	0.85315	0.937168	0.900685
ENSMUSG00000010175	Prox1	0.658759	1.58574	0.310283	0.337507	25.9717	29.3658	-2.00343	0.170299	0.295509	0.380267	-1.03666	0.524712	0.735737	1
ENSMUSG00000010205	Raver1	1486.83	4771.7	1434.24	3426.06	2035.74	2595.29	-0.477778	7.54e-10	1.01e-08	7.1e-07	-0.0523227	0.517161	0.730091	0.501021
ENSMUSG00000010277	2610507B11Rik	3786.31	5312.48	3471.91	5568.5	3838.97	2974.64	0.0674486	0.283962	0.433213	0.17815	-0.125222	0.0486072	0.157788	0.080757
ENSMUSG00000010290	AI597479	305.527	347.148	235.395	356.525	155.105	212.143	0.0391081	0.72482	0.823469	0.494329	-0.376194	0.000860897	0.00681181	0.000398552
ENSMUSG00000010307	Tmem86a	29.2337	5.04699	22.3454	8.72648	26.7518	24.8484	0.782193	0.175034	0.301973	0.156421	-0.393542	0.287059	0.521921	0.17273
ENSMUSG00000010342	Tex14	19.2752	50.9043	19.899	19.1299	47.4001	47.7599	-1.41083	5.94e-06	3.84e-05	1.11e-07	0.0441774	0.893134	0.953862	0.935776
ENSMUSG00000010358	Ifi35	501.874	739.743	430.034	732.595	331.309	275.238	-0.0151998	0.889934	0.939889	0.853506	-0.223626	0.0474707	0.154877	0.0462117
ENSMUSG00000010362	Rdm1	147.992	38.7564	178.827	55.1311	36.337	49.5477	0.49998	0.0655723	0.139236	0.0353223	0.27216	0.210214	0.429273	0.172423
ENSMUSG00000010376	Nedd8	277.718	445.768	270.975	471.048	135.52	136.603	0.0793935	0.556596	0.694294	0.395805	-0.0378319	0.78671	0.902711	0.750902
ENSMUSG00000010392	Gosr1	974.668	636.183	991.299	651.154	404.04	455.719	0.0339295	0.730955	0.827519	0.534428	0.0236481	0.799002	0.909981	0.893115
ENSMUSG00000010406	Mrpl52	117.184	255.543	137.296	322.651	160.34	178.925	0.336437	0.0106638	0.0304305	0.00309385	0.226215	0.128533	0.308873	0.136017
ENSMUSG00000010453	4632411B12Rik	1273.98	2259.25	1208.88	1818.45	2359.43	2671.83	-0.313649	0.000389568	0.00166965	0.00464593	-0.0761071	0.397471	0.628476	0.387059
ENSMUSG00000010492	Gm16119	1.98175	3.06367	3.0011	3.35602	3.5297	2.79041	0.105124	0.924489	0.958543	1	0.599759	0.597701	0.789874	0.507611
ENSMUSG00000010517	Faf1	842.037	589.17	749.942	571.071	866.959	704.285	-0.0452555	0.581389	0.713997	0.922543	-0.166733	0.0268473	0.102053	0.0338457
ENSMUSG00000010538	1700021C14Rik	10.8402	13.9285	16.9871	13.966	4.55803	4.10061	0.00635987	0.990313	0.993835	1	0.648981	0.204744	0.422496	0.105744
ENSMUSG00000010554	Mettl16	764.663	3220.39	596.507	2204.8	585.186	533.146	-0.546653	3.77e-14	9.23e-13	5.57e-10	-0.358141	9.60743e-06	0.000156017	4.16801e-05
ENSMUSG00000010607	Pigyl	46.1089	5.39938	45.5571	10.7294	18.0395	9.38909	0.990631	0.0720998	0.150122	0.0424037	-0.0163158	0.961275	0.983155	0.931819
ENSMUSG00000010608	Rbm25	2315.41	5273.05	2169.78	4186.28	3190.15	3801.77	-0.333181	8.21e-08	7.57e-07	8.4e-05	-0.0937668	0.143325	0.332889	0.176929
ENSMUSG00000010609	Psen2	674.716	254.371	915.647	286.019	404.936	613.679	0.173263	0.174693	0.301539	0.12941	0.440157	6.54563e-05	0.000804447	0.000247826
ENSMUSG00000010660	Plcd1	4.1787	2.37975	7.04644	0.675015	7.18456	6.33444	-1.72539	0.223642	0.362525	0.323284	0.748615	0.419037	0.647889	0.310878
ENSMUSG00000010663	Fads1	231.486	80.6273	194.391	109.17	89.6503	89.5428	0.438874	0.0203355	0.0528263	0.00714526	-0.252141	0.110644	0.278946	0.0636369
ENSMUSG00000010721	Lmbr1	45.0286	23.2064	58.0167	29.2918	32.4867	31.8689	0.339047	0.357553	0.511118	0.275044	0.368543	0.246508	0.474044	0.183206
ENSMUSG00000010751	Tnfrsf22	125.777	166.092	117.328	149.552	84.4172	89.9653	-0.154509	0.441509	0.592203	0.559057	-0.102079	0.614333	0.800536	0.573046
ENSMUSG00000010755	Cars	464.328	2028.63	296.48	1119.51	823.925	675.878	-0.858456	4.98e-11	7.93e-10	4.68e-10	-0.647808	3.58335e-06	6.66799e-05	2.82489e-06
ENSMUSG00000010911	Apip	36.2916	15.1201	37.563	28.8685	31.6787	28.1908	0.940361	0.0094513	0.0274562	0.00217143	0.0513468	0.861866	0.940847	0.916084
ENSMUSG00000010914	Pdhx	198.824	311.936	185.41	210.873	151.182	116.29	-0.561628	3.34e-05	0.000184403	4.52e-05	-0.0998398	0.467794	0.688795	0.413062
ENSMUSG00000010936	Vac14	724.561	1819.54	684.509	1518.25	764.144	673.521	-0.261427	0.000505539	0.00210526	0.00794194	-0.0824791	0.308131	0.544183	0.304027
ENSMUSG00000011008	Mcoln2	52.2196	726.473	207.513	790.295	148.612	283.222	0.122622	0.534923	0.674951	0.43368	1.98941	5.47961e-18	1.07506e-15	7.76219e-18
ENSMUSG00000011052	1700049J03Rik	0.967265	3.12858	0.29125	2.85398	1.26684	3.48997	-0.122387	0.917223	0.955156	1	-1.61315	0.347555	NA	0.633749
ENSMUSG00000011096	Akt1s1	221.589	288.439	207.662	273.949	163.31	148.57	-0.0731471	0.56732	0.703027	0.756223	-0.095378	0.462298	0.683892	0.415741
ENSMUSG00000011114	Tbrg1	698.854	649.811	642.9	760.619	730.261	722.984	0.225903	0.0129504	0.0359409	0.00895127	-0.12136	0.17369	0.378201	0.187229
ENSMUSG00000011148	Adssl1	12.3996	15.229	27.0815	24.1713	50.7596	81.2462	0.679927	0.0974304	0.191159	0.0574775	1.1238	0.0051885	0.0287147	0.00186709
ENSMUSG00000011158	Brf1	1360.74	1210.21	1161.77	1093.9	1815.21	1262.24	-0.146248	0.153487	0.273158	0.312807	-0.227763	0.0239154	0.0936773	0.024629
ENSMUSG00000011171	Vipr2	5.17562	2.36002	4.13612	0.719251	3.02039	3.13574	-1.69797	0.221379	0.360007	0.30801	-0.326491	0.718546	0.86259	0.632064
ENSMUSG00000011179	Odc1	420.015	9568.77	490.288	5004.42	7558.14	10517.8	-0.935016	1.19e-21	6.04e-20	3.37e-17	0.222943	0.0436514	0.145263	0.0729552
ENSMUSG00000011254	Thg1l	69.2524	143.936	55.8821	134.621	56.9174	84.8301	-0.0955651	0.600586	0.729283	0.717415	-0.311593	0.13281	0.315555	0.0925301
ENSMUSG00000011256	Adam19	722.072	828.634	2458.39	1564.78	627.269	1657.15	0.917294	5.25e-10	7.16e-09	9.15e-10	1.76718	2.17339e-33	4.91093e-30	3.46515e-29
ENSMUSG00000011257	Pabpc4	637.993	4139.34	677.565	3474.95	1204.12	1308.41	-0.252423	0.000782973	0.00309877	0.0102233	0.0855627	0.31373	0.55014	0.418372
ENSMUSG00000011267	Zfp296	6.81739	66.1356	9.1716	88.1881	22.8308	26.813	0.416935	0.1089	0.208642	0.0214442	0.422475	0.360301	0.595084	0.424039
ENSMUSG00000011306	Sugp1	520.117	559.396	499.068	527.272	528.586	395.936	-0.0846699	0.364671	0.517781	0.630904	-0.0597631	0.514136	0.727912	0.481591
ENSMUSG00000011382	Dhdh	28.4857	23.721	37.2352	33.0548	51.0198	40.3542	0.475141	0.142182	0.257332	0.072735	0.389766	0.189534	0.40073	0.150704
ENSMUSG00000011427	Zfp790	406.123	337.2	357.848	329.16	112.095	90.4234	-0.0378119	0.74294	0.83662	1	-0.182647	0.0953485	0.253	0.0747642
ENSMUSG00000011463	Cpb1	2.24417	13.1006	1.79803	1.1116	0	0	-3.56309	0.233118	0.373615	0.0156717	-0.322919	0.913479	0.964017	1
ENSMUSG00000011658	Fuz	288.074	69.2202	251.081	119.412	101.496	90.0915	0.788075	3.82e-06	2.56e-05	3.23e-07	-0.19843	0.11558	0.287214	0.0657559
ENSMUSG00000011751	Spnb4	2.6526	1.54284	2.04684	2.04716	3.50198	2.65135	0.44098	0.734555	0.830195	0.770915	-0.357162	0.760116	NA	1
ENSMUSG00000011752	Pgam1	295.486	2664.16	336.751	1694.84	758.055	1058.24	-0.652532	1.29e-09	1.66e-08	4.78e-08	0.187127	0.125909	0.304417	0.164578
ENSMUSG00000011831	Evi5	48.7337	65.2581	84.0085	58.2753	49.5752	64.3313	-0.164545	0.526359	0.668364	0.612339	0.783068	0.00186559	0.0128856	0.000401096
ENSMUSG00000011832	Evi5l	243.92	42.7507	193.418	64.9281	179.488	111.46	0.609109	0.00396567	0.0129672	0.00159135	-0.334004	0.0187731	0.077813	0.00669843
ENSMUSG00000011837	Snapc2	93.1668	95.0971	90.878	73.4732	139.9	86.1979	-0.371508	0.0518176	0.115537	0.0598429	-0.036736	0.836802	0.929146	0.808827
ENSMUSG00000011877	Git1	623.297	1534.6	653.928	1282.36	1100.52	1237.67	-0.258662	0.00410809	0.0133417	0.0236065	0.0682952	0.472666	0.692879	0.573187
ENSMUSG00000011884	Gltp	963.022	250.307	904.299	472.058	560.436	577.171	0.917181	2.47e-16	7.41e-15	5.24e-15	-0.0913531	0.337526	0.573586	0.344855
ENSMUSG00000011958	Bnip2	892.993	344.751	752.052	582.324	377.396	477.883	0.754563	4.94e-13	1.04e-11	3.1e-13	-0.248439	0.00821927	0.041245	0.00923588
ENSMUSG00000011960	Ccnt1	2182.78	4503.13	1763.31	3468.43	5155.48	7729.47	-0.376922	4.87e-05	0.000259181	0.000640739	-0.30804	0.00107618	0.00823109	0.00161395
ENSMUSG00000012076	Brms1l	249.958	239.329	185.4	254.514	104.978	112.594	0.0908969	0.465582	0.614017	0.288913	-0.431422	0.000470633	0.00415634	0.000128659
ENSMUSG00000012114	Med15	1030.42	1512.83	1065.63	1437.84	1657.24	2337.67	-0.0730446	0.321609	0.474438	0.67174	0.0481983	0.519924	0.731836	0.675815
ENSMUSG00000012117	Dhdds	346.931	226.4	369.576	329.036	237.799	192.807	0.540553	3.02e-06	2.06e-05	7.06e-07	0.0908555	0.389721	0.62033	0.45447
ENSMUSG00000012123	Aim1l	102.392	76.277	105.466	80.8478	137.26	92.097	0.0824723	0.69053	0.798138	0.563624	0.0419249	0.823763	0.922506	0.878899
ENSMUSG00000012126	Ubxn11	818.357	247.69	396.147	263.71	618.066	262.664	0.0916807	0.543705	0.682535	0.410091	-1.04591	3.53867e-14	3.78183e-12	8.94554e-15
ENSMUSG00000012187	Mogat1	12.4911	4.95777	10.93	4.92326	9.51257	9.51037	-0.00412371	0.995666	0.996976	1	-0.188472	0.758223	0.887337	0.735639
ENSMUSG00000012211	Tex22	10.8966	8.15355	5.32016	3.63869	3.7103	2.68727	-1.17064	0.126905	0.235748	0.103777	-1.02757	0.129513	0.310474	0.0439011
ENSMUSG00000012296	Tjap1	276.1	417.916	246.33	414.204	515.94	987.349	-0.0128527	0.892906	0.941603	0.836194	-0.166209	0.101861	0.263493	0.105391
ENSMUSG00000012350	Ehf	8.71792	7.68992	6.41493	11.96	3.17839	2.79041	0.640557	0.422447	0.574396	0.348547	-0.439809	0.583512	0.778919	0.593572
ENSMUSG00000012396	Nanog	5.9083	9.41576	7.07204	10.4583	9.51521	11.6464	0.158983	0.785643	0.865272	0.807161	0.267341	0.666876	0.833649	0.6742
ENSMUSG00000012405	Rpl15	1867.12	3622.41	1417.5	2720.95	3389.24	2744.86	-0.412445	6.69e-10	8.97e-09	3.14e-06	-0.398032	8.05507e-09	2.91549e-07	8.48003e-07
ENSMUSG00000012422	Tmem167	989.034	1810.93	975.448	1507.11	460.548	628.185	-0.264551	0.00792187	0.0236161	0.0280203	-0.0199564	0.844102	0.93279	0.780236
ENSMUSG00000012428	Steap4	3.90898	6.07988	20.4479	45.3307	0	0.53845	2.88905	0.000314626	0.00138097	4.07e-05	2.38743	0.00427266	0.0248367	0.00159166
ENSMUSG00000012429	2810021B07Rik	349.472	400.643	321.082	396.532	126.856	203.557	-0.0154622	0.896205	0.943181	0.872656	-0.123562	0.296207	0.531133	0.256629
ENSMUSG00000012443	Kif11	86.6393	117.45	191.617	181.423	88.6345	150.403	0.629091	0.00772178	0.0230914	0.00353766	1.14233	1.31757e-06	2.76027e-05	5.85846e-07
ENSMUSG00000012483	Rpa3	106.908	35.4121	82.2369	50.5931	24.4967	25.23	0.515409	0.0416539	0.0961797	0.0120319	-0.378989	0.0584844	0.17983	0.0125689
ENSMUSG00000012519	Mlkl	7.12224	16.773	36.9111	36.0384	7.63138	21.2517	1.1065	0.00869105	0.0255632	0.000466766	2.36344	4.74856e-07	1.12775e-05	5.38584e-11
ENSMUSG00000012535	Tnpo3	1969.23	5106.66	1709.37	3411.33	3058.11	2745.61	-0.582292	4.75e-16	1.37e-14	1.28e-11	-0.203826	0.0058619	0.0317962	0.00916441
ENSMUSG00000012609	Ttll5	586.241	365.166	524.63	315.566	461.149	341.709	-0.212925	0.0647149	0.137939	0.146094	-0.159763	0.127854	0.307802	0.120504
ENSMUSG00000012640	Zfp715	679.102	758.985	653.801	798.661	804.618	799.691	0.072647	0.417462	0.570226	0.263779	-0.0546108	0.54049	0.74695	0.502502
ENSMUSG00000012819	Cdh23	10.4087	327.946	19.5397	428.844	171.471	532.347	0.386104	0.0329662	0.079313	0.0155523	0.904506	0.0105843	0.0501686	0.0120437
ENSMUSG00000012848	Rps5	7454.79	10617.6	5671.41	8038.2	13686.7	10147.5	-0.401373	1.49e-09	1.88e-08	1.21e-05	-0.394665	3.13239e-09	1.27365e-07	1.47773e-06
ENSMUSG00000012889	Podnl1	269.888	96.8483	702.949	172.84	120.561	291.097	0.838818	5.91e-05	0.000308648	3.68e-05	1.38032	8.79702e-14	8.86258e-12	2.63117e-13
ENSMUSG00000013033	Lphn1	2228.28	1154.75	1536.96	1006.83	2861.23	1497.17	-0.198001	0.10838	0.207812	0.201317	-0.535559	8.46537e-06	0.000139767	7.50216e-06
ENSMUSG00000013089	Etv5	51.5934	45.6917	77.3302	68.5711	93.4531	95.1335	0.586546	0.017858	0.0472628	0.00648487	0.585491	0.0115174	0.0535538	0.0057501
ENSMUSG00000013150	Gfod2	193.41	104.401	131.266	96.3351	199.499	134.493	-0.118486	0.521149	0.663512	0.664012	-0.558711	0.000631119	0.00526221	0.000190554
ENSMUSG00000013155	E130303B06Rik	13.088	4.69573	15.3209	4.75029	15.7415	10.9194	0.0121464	0.985868	0.991311	1	0.231418	0.629012	0.809856	0.591466
ENSMUSG00000013160	Atp6v0d1	461.319	175.89	418.23	211.709	1483.59	1951.01	0.265418	0.0151452	0.0411032	0.0113118	-0.141439	0.0844909	0.233513	0.107405
ENSMUSG00000013236	Ptprs	240.687	1037.74	605.316	5877.85	412.569	1208.03	2.50218	7.47e-71	4.03e-68	6.09e-61	1.32881	1.15622e-18	2.50519e-16	7.36973e-17
ENSMUSG00000013275	Slc41a1	594.659	19814.2	620.64	6745.31	12669.7	30599.1	-1.55448	3.28e-64	1.17e-61	2.8e-49	0.0609108	0.55088	0.754723	0.645883
ENSMUSG00000013367	Iglon5	0	0.374417	0.580312	0	1.24424	9.92754	-1.0649	0.595768	0.725485	1	1.70539	0.374747	NA	0.503759
ENSMUSG00000013415	Igf2bp1	2.58599	5.47001	2.34684	2.90973	0.692382	0.968784	-0.910932	0.497571	0.643001	0.485935	-0.140021	0.919515	NA	1
ENSMUSG00000013419	Zfp651	8.12282	14.2227	6.83351	4.25041	17.6305	10.9956	-1.78782	0.0164488	0.0441118	0.005608	-0.253392	0.716936	0.862307	0.749522
ENSMUSG00000013465	Cobra1	1000.11	715.775	1005.23	919.206	511.61	410.812	0.359701	0.000698775	0.00280062	0.000375102	0.00661386	0.948778	0.977591	0.980563
ENSMUSG00000013495	Tmem175	361.957	112.785	342.84	186.06	112.711	105.174	0.717285	3.64e-05	0.000198918	8.61e-06	-0.0786426	0.600893	0.791673	0.546275
ENSMUSG00000013523	Bcas1	5.19684	0.396435	3.33041	0	0.368787	1.02284	-1.0649	0.597517	NA	1	-0.65026	0.608336	NA	0.439433
ENSMUSG00000013539	D16H22S680E	488.349	215.677	516.57	276.429	234.765	207.545	0.356885	0.00452012	0.0144888	0.00189026	0.0811869	0.456687	0.679403	0.526428
ENSMUSG00000013584	Aldh1a2	2.672	5.15822	1.15843	4.39066	0.920645	0	-0.230681	0.857312	0.916242	0.896718	-1.1815	0.41486	NA	0.384296
ENSMUSG00000013593	Ndufs2	774.549	592.002	732.543	720.692	627.771	555.357	0.283515	0.00235143	0.00821675	0.00133416	-0.0811518	0.364061	0.598439	0.346133
ENSMUSG00000013622	0610007C21Rik	186.55	53.3478	155.314	58.0789	87.9166	45.5567	0.12575	0.551112	0.689714	0.424884	-0.264344	0.087768	0.239638	0.0383823
ENSMUSG00000013629	Cad	1051.11	5762.87	1055.7	6069	770.387	570.961	0.0746735	0.31413	0.466569	0.200616	0.00546365	0.945849	0.97596	0.964801
ENSMUSG00000013646	Sh3bp5l	356.299	132.042	319.244	163.402	160.451	77.7488	0.305511	0.0671462	0.141858	0.033333	-0.159049	0.271754	0.504197	0.223901
ENSMUSG00000013662	Atad1	1036.22	3062.18	936.859	2526.11	1067.12	1203.73	-0.277488	0.00126729	0.00475802	0.00965531	-0.145343	0.107704	0.273709	0.109523
ENSMUSG00000013663	Pten	4330.24	3305.51	3369.16	3200.35	2808.35	1949.82	-0.0468648	0.456164	0.605891	0.884969	-0.361848	4.66292e-09	1.79886e-07	5.87404e-07
ENSMUSG00000013698	Pea15a	572.714	114.13	499.712	160.614	454.493	674.54	0.488483	0.000523157	0.00216946	0.000296747	-0.197506	0.0532498	0.168157	0.0515025
ENSMUSG00000013701	Timm23	431.51	2877.97	404.981	1988.27	960.367	1168.19	-0.533018	1.85e-12	3.57e-11	1.5e-08	-0.0925053	0.306002	0.541889	0.316178
ENSMUSG00000013707	Tnfaip8l2	492.32	36.0197	412.717	83.5961	280.043	157.437	1.20549	1.38e-08	1.49e-07	2.01e-09	-0.254978	0.0473148	0.154464	0.0375885
ENSMUSG00000013736	Trnt1	638.636	1925.58	539.012	1433.43	845.799	911.997	-0.425908	1.26e-07	1.13e-06	1.23e-05	-0.24576	0.00527015	0.0290673	0.0080091
ENSMUSG00000013787	Ehmt2	1493.67	537.555	1866.98	953.071	1535.78	1562.78	0.825715	8.93e-17	2.84e-15	3.24e-15	0.321462	0.000431595	0.00388092	0.00228561
ENSMUSG00000013822	Elof1	103.093	133.448	110.538	124.164	59.8354	70.6117	-0.104653	0.522735	0.664833	0.636437	0.0980304	0.549651	0.753791	0.555409
ENSMUSG00000013833	Med16	371.51	463.052	359.311	381.286	530.196	430.511	-0.277639	0.0354273	0.083908	0.07224	-0.0473448	0.718461	0.86259	0.670798
ENSMUSG00000013846	St3gal1	2754.22	4933.07	2475.43	1659.02	2438.57	2080.03	-1.57217	4.49e-67	1.79e-64	2.02e-51	-0.153967	0.0877753	0.239638	0.099706
ENSMUSG00000013858	ORF61	1289.57	2557.49	1273.11	2287.09	1890.32	1985.45	-0.16132	0.0446689	0.102141	0.173411	-0.0191139	0.816988	0.91992	0.759889
ENSMUSG00000013878	Rnf170	372.786	150.606	400.05	246.315	148.334	255.604	0.708845	2.24e-08	2.3e-07	2.27e-09	0.101939	0.330813	0.566899	0.379005
ENSMUSG00000013921	Clip3	1.92723	0.795153	7.10572	1.87419	2.6742	7.89964	1.23008	0.381657	0.535112	0.471074	1.86856	0.0572851	0.177176	0.00788963
ENSMUSG00000013973	Dedd	476.853	425.958	426.01	522.213	483.074	619.942	0.292739	0.00424456	0.0137317	0.0020397	-0.163156	0.102951	0.265511	0.0994225
ENSMUSG00000013974	1810033B17Rik	7.49189	15.9373	39.8462	47.5834	5.73465	6.32127	1.57818	0.000352785	0.00152764	3.59e-06	2.40944	6.51743e-07	1.49835e-05	4.35769e-10
ENSMUSG00000013989	D430018E03Rik	27.727	14.4616	33.4284	17.2482	7.76678	8.8919	0.24737	0.567084	0.702873	0.489157	0.269786	0.45356	0.676278	0.353648
ENSMUSG00000013997	Nit1	247.005	98.0807	211.812	121.148	126.978	113.436	0.305107	0.0603628	0.130355	0.0262466	-0.220759	0.0958412	0.253923	0.0526925
ENSMUSG00000014030	Pax5	39.9994	72.462	95.9493	48.7313	99.4062	114.397	-0.572703	0.467137	0.615583	0.40217	1.26168	0.108246	0.274611	0.053589
ENSMUSG00000014039	Prdm15	801.67	1400.23	680.443	1304.3	533.87	559.097	-0.102699	0.346157	0.498915	0.569916	-0.236887	0.0339883	0.121081	0.0347859
ENSMUSG00000014074	Rnf168	446.461	262.662	418.55	322.265	192.202	285.866	0.294098	0.00835851	0.0247241	0.00344286	-0.0929583	0.352702	0.587912	0.307265
ENSMUSG00000014075	Tctex1d2	14.6547	4.60309	12.9388	8.01964	6.65777	5.09145	0.785657	0.293305	0.444131	0.194772	-0.177884	0.774048	0.895161	0.714103
ENSMUSG00000014077	1500003O03Rik	947.662	242.534	863.902	316.752	927.738	926.537	0.388144	0.000750302	0.00298712	0.00075154	-0.133412	0.159063	0.35732	0.173439
ENSMUSG00000014158	Trpv4	12.5068	7.86835	10.5576	6.76472	25.2845	9.20095	-0.197957	0.758154	0.847144	0.785222	-0.234861	0.674156	0.838165	0.656866
ENSMUSG00000014164	Klhl3	305.021	228.5	255.322	46.8911	242.627	224.713	-2.2875	3.87e-26	2.66e-24	2.89e-26	-0.257613	0.148328	0.340804	0.130668
ENSMUSG00000014177	Fam18b	227.223	231.457	208.993	272.751	104.993	110.351	0.236368	0.0875956	0.175642	0.0403211	-0.122345	0.372651	0.606402	0.318184
ENSMUSG00000014195	Dnajc7	2443.21	1858.68	2298.95	1903.34	1584.95	1407.46	0.0336882	0.732943	0.829068	0.502654	-0.0878847	0.366264	0.600332	0.343039
ENSMUSG00000014198	Zfp385c	9.20575	12.9233	13.6436	8.00813	29.1148	24.3953	-0.691132	0.172313	0.298293	0.13767	0.572573	0.220548	0.44147	0.177794
ENSMUSG00000014226	Cacybp	451.007	1575.39	344.009	1483.43	471.63	337.009	-0.0870089	0.597239	0.726325	0.761889	-0.392197	0.0221733	0.0884973	0.0201303
ENSMUSG00000014232	Cluap1	261.608	221.52	238.835	237.934	85.6465	77.8359	0.101343	0.468768	0.61715	0.300954	-0.129814	0.332164	0.567983	0.256283
ENSMUSG00000014243	Zswim7	25.238	28.455	21.9143	35.527	36.4049	50.0887	0.319991	0.308953	0.461007	0.192326	-0.20054	0.534668	0.743555	0.481245
ENSMUSG00000014245	Pigl	359.877	248.222	357.624	210.251	379.188	360.033	-0.241588	0.0828002	0.168141	0.143335	-0.0075423	0.952683	0.979572	0.883886
ENSMUSG00000014294	Ndufa2	195.443	155.14	174.047	178.08	312.211	222.98	0.199293	0.155577	0.275939	0.0865592	-0.169275	0.197775	0.412421	0.162877
ENSMUSG00000014301	Pam16	93.569	180.648	98.0663	156.568	103.24	105.459	-0.207217	0.176569	0.3038	0.21235	0.0690658	0.678555	0.839805	0.729733
ENSMUSG00000014303	Glis2	7.85127	5.86187	16.9023	7.75513	14.6555	15.0322	0.426732	0.507273	0.650943	0.457778	1.10684	0.0443025	0.147028	0.014652
ENSMUSG00000014313	Cox6c	520.031	794.042	486.636	677.932	641.766	669.894	-0.226812	0.0114407	0.0323168	0.0451167	-0.0960226	0.297293	0.531943	0.282388
ENSMUSG00000014349	Ube2z	1033.18	1490.48	974.89	1367.46	1431.84	2695.39	-0.124887	0.115094	0.218113	0.330154	-0.0841749	0.295642	0.530737	0.303036
ENSMUSG00000014353	Tmem87b	1133.58	1311.87	922.626	1019.45	1257.75	1194.62	-0.364349	2.49e-06	1.72e-05	0.00014773	-0.29738	0.000107777	0.00122553	0.000331217
ENSMUSG00000014355	Anapc1	3705.72	3793.44	3341.06	4157.67	2947.87	2517.62	0.131764	0.0219366	0.056287	0.0214236	-0.149492	0.00904411	0.0444119	0.0274118
ENSMUSG00000014361	Mertk	12.419	28.7598	4.64468	1.73177	0.275929	0	-4.01544	0.000109011	0.000533584	2.48e-06	-1.40954	0.117539	0.290577	0.0579913
ENSMUSG00000014402	Tsg101	433.363	493.335	410.04	480.166	375.621	463.853	-0.0388526	0.73031	0.827181	0.985029	-0.0797615	0.47672	0.695918	0.442682
ENSMUSG00000014418	Hps5	1094.69	407.688	1010.86	561.309	972.785	897.397	0.458042	5.78e-07	4.55e-06	1.01e-06	-0.114734	0.148205	0.340621	0.165394
ENSMUSG00000014426	Map3k4	1163.42	172.225	985.964	258.889	752.683	569.834	0.588484	9.98e-07	7.46e-06	1.13e-06	-0.239011	0.00775658	0.0395251	0.0120839
ENSMUSG00000014444	Fam38a	1711.82	5968.55	1839.67	4798.17	3326.19	4990.01	-0.314877	1.79e-05	0.000104822	0.00112199	0.103612	0.174719	0.379815	0.290416
ENSMUSG00000014453	Blk	64.0938	73.2221	113.146	38.4417	517.128	603.575	-0.926936	0.188363	0.319373	0.118902	0.819705	0.237697	0.46365	0.148392
ENSMUSG00000014470	Rnf166	808.446	219.333	821.586	336.737	707.25	506.789	0.619444	1.2e-08	1.31e-07	1.28e-08	0.0230901	0.789309	0.904543	0.895779
ENSMUSG00000014496	Ankrd28	793.094	6104.49	815.176	4744.73	2086.19	9146.43	-0.363489	1.52e-07	1.34e-06	4.06e-05	0.0400036	0.609011	0.796949	0.744988
ENSMUSG00000014498	Ankrd52	1854.63	3391.91	1669.2	2736.09	1518.25	1543.86	-0.310124	3.3e-06	2.23e-05	0.000584735	-0.151672	0.0264123	0.100812	0.0446533
ENSMUSG00000014503	Pkd2l2	12.4838	1.12325	8.63811	1.40487	10.5363	1.44926	0.31001	0.807671	0.879925	1	-0.531381	0.46243	0.684017	0.28891
ENSMUSG00000014504	Srp19	294.466	405.542	285.36	397.411	275.388	257.791	-0.030851	0.772218	0.856649	0.960175	-0.0449681	0.68063	0.840685	0.604279
ENSMUSG00000014543	Klra17	8.13673	7.05574	10.7618	8.22444	14.7457	11.592	0.2332	0.728536	0.82601	0.79876	0.409929	0.509069	0.724211	0.436394
ENSMUSG00000014547	Wdfy2	208.274	92.8055	179.342	87.9519	203.902	178.872	-0.0764268	0.680875	0.79104	0.838702	-0.214846	0.164852	0.365601	0.116913
ENSMUSG00000014550	Zfyve20	522.363	855.939	490.7	699.828	544.763	503.328	-0.291312	0.000996425	0.00384024	0.00689477	-0.0897927	0.326336	0.562578	0.303837
ENSMUSG00000014551	Mrps25	336.702	566.956	268.345	453.893	156.273	108.431	-0.322664	0.00638895	0.0195617	0.0165888	-0.32738	0.0079789	0.0403718	0.00666956
ENSMUSG00000014554	Dguok	377.985	73.1636	371.423	144.943	150.476	109.624	0.983167	1.37e-09	1.75e-08	6.87e-11	-0.0255142	0.826208	0.92392	0.752971
ENSMUSG00000014592	Camta1	431.057	858.263	334.958	558.623	564.454	573.987	-0.620268	4.93e-09	5.71e-08	7.37e-08	-0.362816	0.00110546	0.00841841	0.000983257
ENSMUSG00000014599	Csf1	63.5883	76.37	217.441	371.471	679.391	1137.85	2.28172	2.41e-27	1.78e-25	4.43e-27	1.77233	7.95412e-17	1.29701e-14	2.6112e-16
ENSMUSG00000014601	Fam40a	712.048	686.599	627.628	583.938	1146.33	1139.92	-0.234737	0.00464612	0.0148472	0.0343979	-0.182501	0.0219583	0.0879691	0.0332401
ENSMUSG00000014602	Kif1a	1.63994	16.7047	0.601533	34.3478	4.37743	4.70095	1.04166	0.0649204	0.138272	0.00403577	-1.46126	0.26286	0.492321	0.465931
ENSMUSG00000014606	Slc25a11	585.412	223.64	489.159	280.548	253.598	217.426	0.330089	0.0140318	0.0385186	0.0079534	-0.259803	0.029053	0.108227	0.0254865
ENSMUSG00000014609	Chrne	12.139	13.087	10.611	7.5167	54.1481	48.4858	-0.798307	0.130756	0.24143	0.126882	-0.187027	0.697833	0.85134	0.700687
ENSMUSG00000014633	2310061C15Rik	119.372	92.7899	92.6934	42.336	53.1499	47.2972	-1.12917	2.41e-06	1.67e-05	5.02e-07	-0.365162	0.078646	0.220878	0.0412814
ENSMUSG00000014668	Chfr	1314.56	817.456	1167.6	951.891	642.919	650.274	0.218062	0.0074889	0.0224734	0.00666858	-0.171071	0.0260794	0.0999511	0.0433477
ENSMUSG00000014686	Ceacam16	6.84522	9.3497	14.3856	14.5747	22.2937	28.1904	0.649547	0.268839	0.416054	0.248054	1.07382	0.0690964	0.202061	0.0482517
ENSMUSG00000014725	Adam28	27.6093	28.3343	31.0164	28.8698	65.3317	50.3657	0.0268139	0.938122	0.965926	0.848754	0.173576	0.599438	0.790744	0.622229
ENSMUSG00000014748	Tex261	800.243	707.946	750.547	769.653	516.352	456.922	0.119652	0.14049	0.254876	0.0878266	-0.0932158	0.234094	0.458932	0.246109
ENSMUSG00000014763	Fam120b	972.899	472.685	934.906	623.203	356.763	473.441	0.397042	0.000186159	0.00086638	0.000166117	-0.0575138	0.55965	0.761526	0.531719
ENSMUSG00000014767	Tbp	697.538	623.23	578.981	569.893	321.061	331.119	-0.129925	0.15001	0.268139	0.343353	-0.269032	0.00197811	0.013492	0.00334412
ENSMUSG00000014769	Psmb1	866.901	1026.8	822.71	992.149	934.306	876.041	-0.0498822	0.572115	0.706286	0.88367	-0.0763393	0.386824	0.61802	0.379963
ENSMUSG00000014771	Pdcd2	250.856	363.291	210.273	353.382	182.354	175.719	-0.0395716	0.722761	0.822381	0.980402	-0.256783	0.0284134	0.106345	0.0179501
ENSMUSG00000014773	Dll1	12.576	14.0606	15.8609	11.3399	8.06266	5.52676	-0.298868	0.636176	0.758676	0.688575	0.332324	0.583873	0.779269	0.570458
ENSMUSG00000014778	Fhod1	528.864	206.958	647.021	348.348	378.882	396.855	0.750319	7.83e-10	1.04e-08	5.98e-10	0.290496	0.00571095	0.0311054	0.011586
ENSMUSG00000014782	Plekhg4	0.979355	6.28375	0.599344	5.34834	2.02948	3.64716	-0.220681	0.800831	0.875447	0.868585	-0.722005	0.628627	0.809674	1
ENSMUSG00000014786	Slc9a5	11.4378	57.5761	20.7428	103.693	36.4805	71.2661	0.854058	0.000893268	0.00348179	4.11e-05	0.859203	0.0188922	0.0781835	0.0122601
ENSMUSG00000014791	Elmo3	145.058	226.608	122.117	196.127	63.1289	78.7347	-0.20989	0.296631	0.447728	0.371595	-0.248334	0.229767	0.45309	0.190823
ENSMUSG00000014813	Stc1	0	9.78561	0.289062	0	5.6418	5.13662	-5.61068	9.64e-05	0.000477143	4.77e-07	0.821727	0.654659	0.825474	1
ENSMUSG00000014837	4931428F04Rik	62.4592	26.7463	49.6458	61.9233	53.1324	42.2189	1.21046	1.53e-05	9.09e-05	1.55e-07	-0.328894	0.176858	0.382817	0.0957835
ENSMUSG00000014846	Tppp3	14.3166	7.3155	17.7292	9.45724	9.16655	8.64934	0.359289	0.568538	0.703738	0.51537	0.307672	0.567225	0.766637	0.461916
ENSMUSG00000014850	Msh3	848.921	321.044	795.303	318.187	629.777	460.269	-0.0162446	0.88847	0.938876	0.865707	-0.0935731	0.351719	0.586965	0.323504
ENSMUSG00000014852	Adamts13	0.967265	0.374417	0.890595	0	3.04298	3.42311	-1.0649	0.599785	NA	1	-0.130143	0.937289	NA	1
ENSMUSG00000014856	Tmem208	235.599	252.705	212.988	336.762	109.17	135.966	0.410657	0.00240103	0.00837433	0.000545739	-0.145828	0.285502	0.520103	0.236386
ENSMUSG00000014859	E2f4	608.22	1742.45	683.336	1500.72	692.096	955.647	-0.21547	0.00904801	0.0264691	0.0498923	0.167683	0.0587204	0.180311	0.10575
ENSMUSG00000014867	Surf4	1403.66	1930.24	1268.36	1928.31	1325.27	1469.29	-0.000717107	0.991993	0.994666	0.690075	-0.146527	0.0434916	0.144953	0.0685376
ENSMUSG00000014873	Surf2	345.954	1341.01	306.978	1210.4	391.656	466.774	-0.149063	0.150563	0.268896	0.308363	-0.173605	0.135205	0.319427	0.13385
ENSMUSG00000014905	Dnajb9	591.401	1366.35	455.451	551.203	1524.55	1187.1	-1.30933	1.37e-14	3.46e-13	1.08e-13	-0.376748	0.0281801	0.105773	0.0243582
ENSMUSG00000014907	Naf1	127.511	3029.95	126.523	1711.21	358.637	528.017	-0.824141	8.63e-23	4.8e-21	1.53e-17	-0.0102335	0.936579	0.972595	0.895153
ENSMUSG00000014932	Yes1	12.636	42.811	9.19938	12.7248	202.812	138.067	-1.75048	7.64e-06	4.83e-05	2.55e-06	-0.466091	0.291569	0.527056	0.279337
ENSMUSG00000014956	Ppp1cb	2875.37	4091.25	2428.93	3466.51	3877.89	4509.64	-0.238948	0.00087353	0.00341201	0.0132401	-0.243397	0.000762851	0.00616557	0.00211358
ENSMUSG00000014959	Gorasp2	659.218	1571.41	597.654	1258.68	1213.87	1415.86	-0.320317	2.11e-06	1.49e-05	0.000374374	-0.142128	0.0555922	0.173638	0.0766867
ENSMUSG00000014980	Tsen15	91.6728	131.226	76.9117	128.807	34.4206	21.3047	-0.0266397	0.882952	0.934675	0.978419	-0.253153	0.183214	0.391661	0.119663
ENSMUSG00000015002	Efr3a	2837.95	2564.99	2753.06	3074.4	3118.37	2962.65	0.261045	5.7e-08	5.4e-07	1.37e-05	-0.04374	0.352747	0.587925	0.419094
ENSMUSG00000015013	Trappc2l	127.147	63.2691	116.891	69.412	91.5118	66.8311	0.125882	0.586664	0.718179	0.440474	-0.123445	0.539834	0.74695	0.471058
ENSMUSG00000015016	Acsf3	132.989	84.1002	121.442	101.195	73.3044	39.7336	0.270081	0.158297	0.279637	0.0749969	-0.129378	0.453302	0.675957	0.345788
ENSMUSG00000015023	Ddx19a	459.719	1215.43	416.73	971.944	761.009	688.644	-0.322209	9.32e-05	0.000463039	0.00144692	-0.140816	0.122594	0.298686	0.121792
ENSMUSG00000015027	Galns	167.446	103.342	205.729	140.589	112.848	75.4744	0.441657	0.0111767	0.0316996	0.00320268	0.298006	0.0550958	0.172428	0.0407419
ENSMUSG00000015053	Gata2	29.0172	23.7498	57.7547	79.3682	41.8066	48.5363	1.73924	1.94e-06	1.37e-05	6.39e-08	0.990687	0.0049049	0.0274914	0.00192071
ENSMUSG00000015083	C8g	6.18829	1.1893	5.05888	0.697133	2.53367	3.62014	-0.706885	0.635164	0.757754	1	-0.294023	0.727659	0.868633	0.655332
ENSMUSG00000015087	B230208H17Rik	984.38	2049.63	931.049	1654.16	822.089	689.15	-0.309263	0.00018806	0.000874253	0.00312891	-0.0802529	0.349579	0.584801	0.340976
ENSMUSG00000015092	Edf1	254.546	382.875	248.837	420.532	360.047	451.585	0.134692	0.279387	0.428184	0.159775	-0.0344872	0.789891	0.904655	0.744644
ENSMUSG00000015094	Npdc1	1.28603	0.794011	4.48885	2.5492	1.91155	7.4245	1.7004	0.205802	0.34063	0.190477	1.78195	0.0941795	0.251334	0.0393466
ENSMUSG00000015095	Fbxw5	501.21	354.718	530.581	515.523	389.432	375.422	0.538633	1.86e-08	1.95e-07	1.4e-08	0.0814383	0.3609	0.595313	0.45916
ENSMUSG00000015112	Slc25a13	58.5945	106.409	74.6878	154.076	37.2024	53.0171	0.535741	0.00722779	0.0217757	0.00105701	0.349212	0.107833	0.273859	0.0856361
ENSMUSG00000015120	Ube2i	2744.45	4092.47	2507.66	3463.07	3548.41	4363.34	-0.240598	6.46e-07	5.04e-06	0.00232711	-0.130268	0.00803239	0.040579	0.0383869
ENSMUSG00000015126	0610007P22Rik	189.088	258.006	168.126	225.557	188.695	104.915	-0.19614	0.200211	0.33415	0.280486	-0.172152	0.268739	0.500253	0.228026
ENSMUSG00000015127	Unkl	1140.22	456.816	958.179	638.395	1785.25	1248.6	0.480213	7.36e-07	5.65e-06	1.35e-06	-0.25129	0.00416116	0.0243948	0.00824061
ENSMUSG00000015133	Lrrk1	178.153	313.19	279.68	387.2	126.904	108.371	0.306332	0.402595	0.556042	0.265407	0.650523	0.0771223	0.21779	0.039461
ENSMUSG00000015134	Aldh1a3	5.2265	8.55455	6.54007	5.73008	6.17618	8.30828	-0.569848	0.363127	0.516395	0.348707	0.32101	0.608085	0.796433	0.644861
ENSMUSG00000015143	Actn1	6211	6709.03	4507.52	1924.39	6688.98	4724.16	-1.80137	2.99e-39	4.4e-37	8.08e-35	-0.462597	0.000698952	0.00574601	0.000691406
ENSMUSG00000015149	Sirt2	548.491	595.821	514.666	542.653	1214.38	1999.46	-0.134021	0.179745	0.308194	0.35937	-0.0921214	0.348888	0.584368	0.336463
ENSMUSG00000015165	Hnrnpl	5181.1	4368.03	4394.28	5053.99	6357.47	6051.91	0.21054	0.00121226	0.00457193	0.00207923	-0.237751	0.000231642	0.00233517	0.00180248
ENSMUSG00000015176	Nolc1	527.776	6830.12	465.467	4690.95	1423.5	2014.52	-0.541987	3.62e-11	5.88e-10	1.34e-08	-0.181779	0.0559321	0.17428	0.0593866
ENSMUSG00000015189	Casd1	924.411	605.623	812.17	736.55	456.822	394.723	0.283376	0.000907663	0.00353214	0.000950807	-0.187217	0.0195547	0.0803158	0.03133
ENSMUSG00000015202	Cnksr3	171.624	137.309	141.533	175.842	452.901	319.579	0.354128	0.010261	0.0294401	0.00410826	-0.278411	0.0336736	0.120248	0.0253725
ENSMUSG00000015214	Mtmr1	896.602	679.316	991.073	626.636	849.955	811.542	-0.116536	0.256396	0.401887	0.455243	0.145278	0.136653	0.321691	0.197445
ENSMUSG00000015217	Hmgb3	26.0399	67.697	47.0954	53.8227	103.395	105.431	-0.321524	0.191043	0.322416	0.182511	0.851958	0.00170553	0.0119523	0.000668678
ENSMUSG00000015222	Mtap2	14.0396	18.4966	21.416	29.1679	18.2277	41.0723	0.660508	0.138835	0.25275	0.0824092	0.607129	0.181542	0.389385	0.133007
ENSMUSG00000015243	Abca1	357.883	152.342	688.585	168.357	497.007	626.738	0.147452	0.494927	0.640732	0.430669	0.944475	2.12131e-06	4.24718e-05	4.3559e-06
ENSMUSG00000015247	Nipsnap3b	224.889	252.019	190.057	270.92	186.684	223.733	0.10552	0.387614	0.541425	0.229629	-0.242752	0.0489502	0.158494	0.0309798
ENSMUSG00000015289	Lage3	104.7	34.5209	95.789	51.8326	28.9365	15.4856	0.586744	0.03644	0.0860024	0.0106282	-0.129092	0.577298	0.773496	0.455275
ENSMUSG00000015290	Ubl4	275.337	482.708	224.229	409.901	168.117	304.858	-0.234599	0.0555462	0.12224	0.108226	-0.299144	0.0207152	0.0840566	0.0197983
ENSMUSG00000015291	Gdi1	1897.61	776.886	1939.02	1127	1182.85	1562.13	0.536172	4.42e-11	7.07e-10	1.06e-09	0.0311441	0.676857	0.839159	0.820446
ENSMUSG00000015305	Sash1	39.0939	36.1877	33.14	7.40701	16.6295	20.497	-2.2674	7.19e-05	0.000366192	2.53e-05	-0.236532	0.628666	0.809674	0.591292
ENSMUSG00000015312	Gadd45b	102.238	5892.82	108.533	1655.65	16015.3	13487.7	-1.83089	1.1e-46	2.06e-44	9.14e-42	0.0836447	0.617317	0.802508	0.68592
ENSMUSG00000015314	Slamf6	1909.11	722.775	2618	1188.4	812.775	2333.72	0.718404	1.32e-07	1.18e-06	1.54e-07	0.455331	0.000552243	0.00472408	0.00128415
ENSMUSG00000015316	Slamf1	471.862	15982.1	554.195	5505.93	9340.59	22646.2	-1.53742	4.16e-59	1.31e-56	3.66e-46	0.231349	0.0299886	0.110747	0.0524619
ENSMUSG00000015335	Zdhhc12	88.7977	56.6386	86.133	67.6113	41.6379	37.2171	0.253613	0.279699	0.428503	0.165753	-0.0434667	0.83665	0.929043	0.767526
ENSMUSG00000015337	Endog	60.611	93.6899	52.6461	92.7748	48.6798	29.7335	-0.0121989	0.960528	0.975974	0.933896	-0.206278	0.425307	0.65267	0.357068
ENSMUSG00000015340	Cybb	274.972	615.267	560.353	714.528	405.327	549.566	0.215937	0.569094	0.704166	0.416105	1.02679	0.00701317	0.0365494	0.00103213
ENSMUSG00000015341	Golga7	630.757	1044.13	637.043	1190.89	335.614	530.073	0.189303	0.0647978	0.138098	0.0353083	0.0136215	0.897344	0.955841	0.977356
ENSMUSG00000015342	Xk	53.5166	160.52	79.8161	177.072	33.5399	50.5411	0.139411	0.387075	0.540762	0.201872	0.574859	0.00284307	0.0180525	0.00105871
ENSMUSG00000015354	Pcolce2	0.660585	3.89829	0.289062	0.392351	0	0	-3.32266	0.196892	NA	0.0482499	-1.04622	0.701594	NA	1
ENSMUSG00000015355	Cd48	1026.31	380.089	1167.92	553.41	424.05	435.215	0.543941	3.82e-07	3.11e-06	1.18e-06	0.186249	0.0517681	0.165051	0.104618
ENSMUSG00000015357	Clpx	493.134	575.162	440.648	518.981	420.733	380.5	-0.148938	0.0756766	0.156177	0.217214	-0.162438	0.0513345	0.163887	0.0569231
ENSMUSG00000015363	Trabd	751.019	437.097	838.29	699.923	578.369	685.286	0.678248	4.08e-12	7.56e-11	7.75e-12	0.157967	0.0824862	0.229133	0.133733
ENSMUSG00000015377	Fam116b	416.332	556.009	356.293	481.78	402.453	365.384	-0.20702	0.0340285	0.0813545	0.103041	-0.225463	0.0233464	0.0920641	0.027398
ENSMUSG00000015396	Cd83	103.444	984.901	118.628	1601.87	2977.02	9499.3	0.701737	0.0674895	0.142331	0.0116406	0.197609	0.618855	0.803846	0.561468
ENSMUSG00000015437	Gzmb	68.2498	1129.78	225.287	2465.32	772.602	1251.48	1.12584	5.5e-05	0.000289387	1.76e-07	1.72211	8.75869e-09	3.14141e-07	4.73554e-12
ENSMUSG00000015451	C4a	23.9004	57.341	26.6564	51.3345	16.5668	20.7851	-0.15786	0.54769	0.686249	0.557697	0.159838	0.597712	0.789874	0.623197
ENSMUSG00000015452	Ager	150.576	8.18128	94.1506	15.7548	38.6496	12.2876	0.935861	0.0445255	0.101869	0.0433792	-0.677561	0.0170986	0.0723316	0.00692576
ENSMUSG00000015461	Atf6b	628.25	1625.19	601.811	1362.47	328.676	360.256	-0.254826	0.00400493	0.0130675	0.0258468	-0.0631118	0.503455	0.719792	0.483587
ENSMUSG00000015467	Egfl8	30.7947	3.13087	17.7929	3.56263	14.5121	4.25781	0.208877	0.793098	0.870448	0.821455	-0.790663	0.0932999	0.249824	0.0107879
ENSMUSG00000015468	Notch4	7.43736	2.33457	4.12366	3.23573	23.2949	13.9161	0.477182	0.58911	0.719993	0.619443	-0.852378	0.199693	0.415444	0.127293
ENSMUSG00000015474	Ppt2	58.4745	7.09864	56.739	16.298	48.8904	43.1614	1.21421	0.00662911	0.0201936	0.00355185	-0.0446863	0.856232	0.938078	0.805052
ENSMUSG00000015476	Prrt1	27.7325	2.35887	16.4163	1.06737	36.1361	13.9652	-1.11032	0.307849	0.459738	0.521947	-0.751304	0.0978715	0.257533	0.0330193
ENSMUSG00000015478	Rnf5	204.825	32.0378	165.489	72.5664	69.3808	57.2866	1.18515	3.78e-07	3.08e-06	1.01e-08	-0.308655	0.0544027	0.170957	0.0181081
ENSMUSG00000015488	5930434B04Rik	452.18	280.906	407.991	317.261	239.332	161.219	0.17223	0.138695	0.252613	0.0686173	-0.147898	0.163828	0.364095	0.126111
ENSMUSG00000015501	Hivep2	4632.36	11617.7	4533.15	9825.66	7225.53	11081.5	-0.241843	0.0129512	0.0359409	0.0512415	-0.0314055	0.748656	0.881522	0.701172
ENSMUSG00000015522	Arnt	1394.98	609.422	1185.04	700.365	1520.8	1238.26	0.200447	0.0146301	0.0398861	0.0101717	-0.234811	0.0013157	0.00969734	0.0033497
ENSMUSG00000015533	Itga2	111.535	191.06	171.252	86.103	163.563	74.8062	-1.14654	2.45e-05	0.000139438	2.54e-05	0.620183	0.0195673	0.0803468	0.0183922
ENSMUSG00000015536	Mocs2	185.465	79.5033	146.472	81.6101	90.0737	53.8027	0.0363988	0.848102	0.910059	0.698701	-0.340892	0.0297138	0.109912	0.0108004
ENSMUSG00000015542	Nat9	42.406	7.3827	34.1404	14.3375	35.3514	29.2758	0.942455	0.0564834	0.123992	0.0423911	-0.314099	0.355565	0.59022	0.218389
ENSMUSG00000015568	Lpl	224.237	354.461	249.469	263.275	282.49	334.049	-0.430148	0.0004423	0.00187042	0.000981844	0.155475	0.209344	0.428397	0.241939
ENSMUSG00000015575	Atp6v0e	575.761	473.218	572.835	542.503	922.552	1067.14	0.198877	0.0392798	0.0913908	0.0247089	-0.00736623	0.936199	0.972595	0.861211
ENSMUSG00000015597	Zfp318	709.695	675.302	775.553	1055.77	557.224	580.828	0.643955	2.6e-09	3.14e-08	1.54e-09	0.12851	0.231431	0.455178	0.299162
ENSMUSG00000015599	Ttbk1	11.9912	9.41119	32.0936	24.6237	27.1303	133.599	1.38519	0.00206929	0.00734426	0.000588238	1.41229	0.000424884	0.00382492	7.15766e-05
ENSMUSG00000015605	Srf	909.947	1916.02	875.004	1503.99	1124.42	1019.61	-0.349067	0.000254333	0.00114146	0.00276852	-0.0569762	0.561629	0.763037	0.537408
ENSMUSG00000015619	Gata3	1003.68	791.803	996.95	619.007	2006.82	1631.54	-0.353585	0.00136243	0.00507424	0.00848755	-0.00979864	0.926377	0.969537	0.866715
ENSMUSG00000015647	Lama5	7.49189	14.5102	9.25867	55.8821	10.6015	15.046	1.94819	1.53e-06	1.1e-05	4.62e-11	0.29614	0.555391	0.758406	0.534858
ENSMUSG00000015656	Hspa8	8680.83	30213.3	7378.87	32539.9	18708.8	15179.1	0.106998	0.442526	0.593188	0.310985	-0.234496	0.0933149	0.249824	0.0872589
ENSMUSG00000015659	Serac1	124.706	45.623	90.8099	35.1546	95.8615	56.0856	-0.366641	0.147523	0.264493	0.159686	-0.455676	0.0181845	0.0758832	0.00416099
ENSMUSG00000015668	Pdzd11	132.699	89.3792	114.608	102.98	74.4736	98.1786	0.202189	0.300136	0.451552	0.18209	-0.210905	0.239917	0.466634	0.172561
ENSMUSG00000015671	Psma2	639.778	1212.84	609.826	1189.49	715.629	624.868	-0.0273171	0.703177	0.807204	0.938368	-0.0704845	0.359334	0.593964	0.372592
ENSMUSG00000015672	Mrpl32	98.2634	216.802	102.721	198.455	225.848	216.128	-0.127081	0.39086	0.544777	0.515111	0.0628419	0.703951	0.854764	0.772707
ENSMUSG00000015697	Setdb1	1306.56	1660.42	1187.12	1480.12	872.594	630.175	-0.165686	0.0336323	0.0805338	0.145511	-0.138662	0.0764475	0.216619	0.096494
ENSMUSG00000015702	Anxa9	8.23483	3.87742	12.6937	14.9573	9.10388	6.48665	1.95192	0.00399197	0.0130371	0.000147309	0.631548	0.27349	0.505515	0.187159
ENSMUSG00000015709	Arnt2	28.5992	24.4013	103.028	29.4785	24.1453	88.6903	0.284055	0.432925	0.584482	0.351195	1.84601	7.49317e-09	2.72459e-07	2.3754e-11
ENSMUSG00000015711	Prune	158.847	52.1342	169.341	60.7939	84.9041	68.6456	0.216461	0.324801	0.477629	0.2146	0.0938227	0.576854	0.773371	0.580264
ENSMUSG00000015714	Lass2	1027.73	1565.55	1004.25	1667.19	909.911	1086.12	0.0906898	0.206702	0.341715	0.126727	-0.0337613	0.647902	0.821578	0.607608
ENSMUSG00000015733	Capza2	2045.49	3272.94	1967.23	2973.36	4496.96	4560.35	-0.138606	0.0353421	0.0837538	0.184708	-0.0562022	0.401254	0.631802	0.396247
ENSMUSG00000015745	Plekho1	122.709	43.0511	202.432	127.514	136.955	231.428	1.55588	1.63e-11	2.75e-10	3.45e-13	0.721703	0.000183259	0.00192471	9.65635e-05
ENSMUSG00000015747	Vps45	194.603	103.722	190.805	123.985	88.6748	50.6673	0.251546	0.159201	0.28082	0.0784035	-0.0284213	0.856639	0.938394	0.788411
ENSMUSG00000015748	Prpf3	662.927	1471	492.934	1115.27	791.178	701.162	-0.400364	4.2e-05	0.000226939	0.000427435	-0.427735	3.27327e-05	0.000450203	4.93819e-05
ENSMUSG00000015749	Anp32e	813.281	2207.11	854.678	2033.26	961.38	853.688	-0.118643	0.156859	0.277643	0.356753	0.0722423	0.414678	0.643729	0.520658
ENSMUSG00000015750	Aph1a	519.02	538.726	514.53	634.227	410.953	398.5	0.23554	0.00646468	0.0197502	0.00398275	-0.0137915	0.87176	0.945421	0.806118
ENSMUSG00000015755	Tab2	2219.6	2375.83	2273.82	2736.99	3859.52	6205.88	0.204151	0.00679145	0.0206206	0.0058984	0.0346319	0.644963	0.819981	0.779541
ENSMUSG00000015757	Ppil4	1055.64	1040.52	955.128	1033.57	1725.1	1593.8	-0.0109396	0.902538	0.94604	0.792762	-0.144282	0.101491	0.262988	0.102515
ENSMUSG00000015759	Cnih	262.3	561.99	238.117	558.147	309.41	382.446	-0.0103703	0.920103	0.956513	0.818118	-0.139891	0.221345	0.442171	0.197101
ENSMUSG00000015766	Eps8	18.2176	27.2437	35.225	42.9115	58.1247	69.214	0.659399	0.106371	0.204781	0.0721164	0.952017	0.0225691	0.0896248	0.016167
ENSMUSG00000015776	Med22	382.786	297.026	324.37	427.27	274.751	260.725	0.521658	3.23e-05	0.000178871	6.25e-06	-0.239516	0.0500415	0.160908	0.0385508
ENSMUSG00000015790	Surf1	237.425	144.71	248.602	182.902	410.057	345.109	0.335271	0.0117559	0.0330512	0.0050773	0.0642964	0.577639	0.773757	0.637851
ENSMUSG00000015804	Med28	547.265	969.163	524.263	835.294	445.853	470.901	-0.215094	0.0184072	0.0484866	0.0723544	-0.0627848	0.508241	0.723406	0.485686
ENSMUSG00000015806	Qdpr	375.297	898.096	317.532	753.309	187.788	120.041	-0.254652	0.0421371	0.0971078	0.0825568	-0.241837	0.0679692	0.199679	0.0566986
ENSMUSG00000015812	Gnrh1	31.4856	36.7695	36.7266	22.4563	11.7251	29.5497	-0.720797	0.0445795	0.101965	0.0243135	0.224547	0.500841	0.717578	0.4331
ENSMUSG00000015837	Sqstm1	1393.39	1752.28	1321.33	1450.12	4471.41	5884.81	-0.272593	0.000111125	0.000542502	0.00456077	-0.077284	0.271875	0.504197	0.298435
ENSMUSG00000015839	Nfe2l2	908.451	897.873	688.257	697.229	2198.44	1978.15	-0.364524	0.00401268	0.0130877	0.011656	-0.400178	0.00141025	0.010243	0.00144125
ENSMUSG00000015846	Rxra	217.414	133.973	328.4	229.209	256.129	251.994	0.774642	5.71e-06	3.7e-05	1.97e-06	0.595855	0.000154919	0.00166691	0.000201271
ENSMUSG00000015850	Adamtsl4	46.8925	32.8944	88.5304	88.6294	20.7587	37.8676	1.42937	4.82e-05	0.000257057	1.06e-05	0.913822	0.00630738	0.0336699	0.00398146
ENSMUSG00000015854	Cd5l	12.6839	33.844	1.80241	1.75389	0.990907	1.38631	-4.24095	1.86e-05	0.000108508	9.42e-07	-2.82674	0.00345517	0.0211278	0.00129829
ENSMUSG00000015869	Prpsap1	619.206	854.588	591.966	826.484	519.104	393.178	-0.0484582	0.581031	0.713716	0.904869	-0.0658317	0.46146	0.683164	0.438459
ENSMUSG00000015879	Fam184b	14.5281	33.072	25.9591	22.0441	14.2641	10.1968	-0.577597	0.428408	0.580162	0.423654	0.836624	0.25659	0.485116	0.257972
ENSMUSG00000015880	Ncapg	59.3184	38.17	92.1711	79.3776	33.7987	46.0844	1.06014	0.00428875	0.0138541	0.00217134	0.633774	0.0732743	0.210494	0.0610244
ENSMUSG00000015882	Lcorl	603.462	992.206	592.373	792.69	498.152	537.808	-0.32542	0.000271275	0.00121079	0.00249951	-0.0271712	0.766711	0.891106	0.705548
ENSMUSG00000015889	Lta4h	1398.69	543.47	1332.84	901.101	1664.53	1586.61	0.727063	1.08e-13	2.46e-12	6.67e-13	-0.0700778	0.438864	0.664069	0.425179
ENSMUSG00000015932	Dstn	90.9728	164.143	187.49	167.855	128.719	224.326	0.0358317	0.851273	0.912526	0.722698	1.0438	8.17584e-08	2.35551e-06	3.78939e-08
ENSMUSG00000015937	H2afy	2497.96	2454.34	2739.59	2833.36	2479.38	2952.6	0.207701	0.000127845	0.000616224	0.000801614	0.133105	0.0125224	0.0570306	0.0876003
ENSMUSG00000015942	Gtf2ird2	283.121	241.17	283.899	246.4	164.61	115.169	0.0283024	0.828698	0.89575	0.605938	0.00540148	0.965126	0.984801	0.966863
ENSMUSG00000015943	Bola1	45.2236	20.8741	39.7671	32.5642	29.5466	21.3943	0.636328	0.0754838	0.155854	0.0289979	-0.18794	0.545936	0.751333	0.43973
ENSMUSG00000015944	Gatsl2	231.51	34.7433	275.041	50.5498	99.4736	106.739	0.545823	0.0224083	0.0572953	0.0159446	0.248451	0.109204	0.276409	0.0942947
ENSMUSG00000015947	Fcgr1	3.53934	9.34285	6.47707	15.0873	4.38008	2.17585	0.693339	0.35359	0.506707	0.23041	0.864268	0.3043	0.540071	0.216672
ENSMUSG00000015950	Ncf1	128.527	210.897	265.031	220.63	457.714	492.343	0.0655413	0.854681	0.914248	0.73875	1.04369	0.00358634	0.0217671	0.000526216
ENSMUSG00000015957	Wnt11	0.979355	2.73443	0.5825	0.337507	11.9509	13.2742	-2.80831	0.0571011	0.12504	0.0904175	-0.729643	0.625342	0.807494	1
ENSMUSG00000015961	Adss	1186.68	4385.8	1298.55	3410.76	5591.32	8643.72	-0.362541	1.21e-06	8.86e-06	0.000112063	0.129528	0.100525	0.261686	0.177037
ENSMUSG00000015966	Il17rb	74.4837	15.3008	36.1718	5.70887	75.4915	13.7141	-1.40191	0.00921517	0.0268781	0.00655046	-1.03822	0.00429074	0.0249326	0.000920532
ENSMUSG00000015968	Cacna1d	41.5635	49.1562	72.5942	169.592	76.5143	137.67	1.78789	1.18e-05	7.22e-05	1.11e-05	0.802895	0.0518168	0.165139	0.0553191
ENSMUSG00000015970	Chdh	198.8	28.4816	71.0352	13.038	113.238	21.9993	-1.10291	0.00606718	0.018655	0.00505369	-1.48279	5.97834e-07	1.3865e-05	5.6277e-08
ENSMUSG00000015971	Actr8	570.03	86.8658	472.075	174.486	251.708	166.015	1.00667	4.1e-12	7.59e-11	3.79e-13	-0.27272	0.00618682	0.0331944	0.00463388
ENSMUSG00000015980	Lrrc27	18.9667	5.8896	10.0453	4.75029	7.67392	4.76425	-0.311786	0.642215	0.762235	0.85642	-0.914289	0.0671698	0.197881	0.00955994
ENSMUSG00000015981	Stk32c	19.8388	14.457	30.4406	33.4705	42.5386	101.244	1.2059	0.00289314	0.0098627	0.000679164	0.611401	0.101732	0.263311	0.0694942
ENSMUSG00000015994	Fnta	507.27	331.25	443.209	323.363	361.062	473.696	-0.0351764	0.751694	0.842962	1	-0.194942	0.0549221	0.172034	0.0510399
ENSMUSG00000016018	Skiv2l2	1051.45	2954.84	1033.68	2218.12	1423.91	1317.29	-0.413888	2.95e-10	4.16e-09	7.73e-07	-0.0248511	0.723775	0.866284	0.664996
ENSMUSG00000016024	Lbp	90.0107	3.7882	41.6048	17.7272	21.3334	9.21909	2.18267	0.000301139	0.00132804	2.48e-05	-1.11374	0.0024163	0.0158649	0.000227003
ENSMUSG00000016028	Celsr1	2728.09	969.105	2350.65	2060.15	3523.39	2733.2	1.08859	2.17e-36	2.68e-34	2.83e-28	-0.214812	0.00906353	0.0444448	0.0211366
ENSMUSG00000016087	Fli1	1858.71	800.948	1879.4	902.438	1428.78	1411.22	0.17157	0.0312502	0.0758053	0.0242586	0.0160681	0.823541	0.922387	0.951083
ENSMUSG00000016128	Stard13	0	5.39938	4.1405	52.3767	2.67172	73.6286	3.27147	1.26e-08	1.38e-07	3.4e-12	4.52287	0.00052912	0.00457078	0.00055266
ENSMUSG00000016181	Diexf	594.034	2396.46	443.157	1897.42	693.517	799.232	-0.337173	0.00039499	0.00169029	0.00312708	-0.42331	4.85928e-05	0.000628448	8.58917e-05
ENSMUSG00000016194	Hsd11b1	829.598	214.989	705.311	151.093	206.652	233.072	-0.507195	0.000323822	0.00141725	0.000880463	-0.233492	0.0393613	0.135079	0.0317141
ENSMUSG00000016206	H2-M3	562.931	206.353	566.575	300.505	576.544	590.29	0.540446	0.000340731	0.00148196	0.000195423	0.00812114	0.952543	0.979572	1
ENSMUSG00000016239	Lonrf3	2.89084	130.935	5.96413	42.2718	96.5916	136.063	-1.63777	8.58e-13	1.73e-11	4.07e-17	1.01398	0.0927624	0.248893	0.0943642
ENSMUSG00000016252	Atp5e	496.279	755.548	449.466	751.537	495.101	442.275	-0.00682725	0.949975	0.972466	0.80947	-0.1447	0.195782	0.409615	0.188548
ENSMUSG00000016253	Th1l	406.423	401.618	345.035	353.598	141.872	130.017	-0.182589	0.122128	0.228393	0.211551	-0.236277	0.0401957	0.137131	0.030541
ENSMUSG00000016255	Tubb1	74.2998	106.879	37.5133	44.2961	0.275929	2.13993	-1.26727	0.0146058	0.0398329	0.0142739	-0.98513	0.05812	0.17892	0.050552
ENSMUSG00000016256	Ctsz	260.583	698.097	296.335	636.536	349.572	459.248	-0.13253	0.476822	0.624414	0.598971	0.185076	0.336301	0.57215	0.363556
ENSMUSG00000016257	Slmo2	248.935	756.659	216.549	665.094	457.577	819.344	-0.183973	0.0946173	0.186902	0.18764	-0.20078	0.106725	0.27227	0.0991642
ENSMUSG00000016283	H2-M2	8.19787	8.94985	1.44968	1.01252	7.80933	1.35929	-3.06735	0.00586182	0.0181133	0.000268659	-2.47665	0.0108664	0.0511842	0.000224777
ENSMUSG00000016308	Ube2a	231.329	495.314	222.557	340.399	763.837	1031.46	-0.541904	2.25e-08	2.32e-07	1.09e-06	-0.0584731	0.581611	0.777233	0.572998
ENSMUSG00000016319	Slc25a5	1664.7	6045.37	1488.56	4898.54	2371.18	2362.36	-0.303482	0.000107754	0.00052805	0.00261172	-0.161832	0.0476542	0.155348	0.0618598
ENSMUSG00000016344	Ppdpf	425.247	127.328	356.664	171.288	165.586	125.198	0.427936	0.00434955	0.0140226	0.00127085	-0.254204	0.038561	0.133258	0.0211549
ENSMUSG00000016356	Col20a1	153.824	192.561	167.549	189.952	108.214	112.765	-0.020849	0.89163	0.940968	0.920249	0.120895	0.428763	0.656214	0.439724
ENSMUSG00000016382	Pls3	8.11551	3.13087	9.11231	7.0686	3.61744	5.16329	1.1917	0.162682	0.285457	0.0994769	0.16749	0.81535	0.919182	0.841356
ENSMUSG00000016386	Mpped2	0.644844	1.14527	3.25428	5.04446	2.3732	1.02284	2.12265	0.0888687	0.177705	0.0189438	2.32168	0.0957559	NA	0.0293396
ENSMUSG00000016409	Nkap	371.348	253.721	348.335	322.664	160.574	141.541	0.347384	0.00397188	0.0129774	0.001327	-0.0913975	0.415859	0.644741	0.354977
ENSMUSG00000016427	Ndufa1	95.3165	140.537	106.194	152.454	74.4361	81.4059	0.117972	0.493948	0.639837	0.325113	0.153378	0.39119	0.621792	0.364495
ENSMUSG00000016477	E2f3	109.519	264.394	160.977	305.17	133.383	284.361	0.20906	0.118289	0.222907	0.0580871	0.554846	0.000210419	0.00215557	0.000152151
ENSMUSG00000016481	Cr1l	961.464	665.892	856.177	831.249	532.848	582.189	0.31948	0.000138709	0.000663814	0.000190406	-0.168193	0.0345765	0.122678	0.0520978
ENSMUSG00000016487	Ppfibp1	79.3271	129.844	134.365	247.542	214.745	686.021	0.933098	5.37e-12	9.75e-11	2.89e-13	0.758926	3.48182e-07	8.57819e-06	3.05541e-07
ENSMUSG00000016493	Cd46	169.286	37.7166	169.463	56.152	59.2985	33.6204	0.572626	0.0295212	0.0721864	0.014072	0.00268748	0.989533	0.995196	0.976477
ENSMUSG00000016494	Cd34	5.2265	4.62625	39.2645	36.874	12.0967	30.1063	2.98845	3.38e-08	3.36e-07	1.43e-13	2.90755	4.14546e-09	1.61898e-07	2.15058e-14
ENSMUSG00000016495	5033414D02Rik	1179.84	905.722	994.523	1121.74	1384.56	1320.93	0.307659	0.000515128	0.00214093	0.00029953	-0.245801	0.00447789	0.0256898	0.00577412
ENSMUSG00000016496	Cd274	478.641	4989.36	560.748	4046.11	7750.65	10167.8	-0.30205	0.00562725	0.0174918	0.0191167	0.228716	0.0538741	0.169611	0.0786375
ENSMUSG00000016498	Pdcd1lg2	22.8314	201.719	31.113	271.368	197.633	418.167	0.429971	0.0124043	0.0346184	0.00522795	0.444993	0.0980835	0.257834	0.112032
ENSMUSG00000016503	Gtf3a	347.623	331.821	332.638	510.546	220.497	202.932	0.620187	2.99e-06	2.04e-05	5.29e-07	-0.0653022	0.621779	0.805658	0.577487
ENSMUSG00000016510	Mtif3	243.325	109.693	233.156	132.412	101.821	65.3509	0.271207	0.119223	0.224237	0.0642517	-0.0614422	0.683173	0.841623	0.610619
ENSMUSG00000016520	Lnx2	557.534	968.518	653.69	1411.12	1371.13	5292.13	0.543134	2.51e-09	3.04e-08	2.08e-08	0.228805	0.0164359	0.0704706	0.040323
ENSMUSG00000016526	Dyrk3	3.57447	14.8117	16.8093	28.9994	43.5247	37.2971	0.976144	0.0177024	0.0469251	0.00312163	2.23027	7.03634e-05	0.000854135	3.27591e-06
ENSMUSG00000016528	Mapkapk2	702.603	4209.02	843.939	4636.85	4244.81	8551.2	0.139964	0.133385	0.245146	0.0873313	0.263739	0.00848864	0.0423548	0.0194772
ENSMUSG00000016529	Il10	1.60663	82.8249	75.8483	3378.64	522.979	16371	5.35257	2.95e-68	1.3e-65	1.66e-91	5.53968	8.20104e-15	9.60858e-13	1.84473e-34
ENSMUSG00000016534	Lamp2	646.759	1929.9	843.099	2464.73	1039.7	1428.55	0.353052	2.54e-05	0.000144164	3.87e-05	0.382621	2.09551e-05	0.000307464	0.000194959
ENSMUSG00000016541	Atxn10	921.461	916.559	729.56	714.106	830.794	534.15	-0.360674	4.32e-05	0.000232931	0.000802471	-0.336824	9.2375e-05	0.00107197	0.000240895
ENSMUSG00000016552	Foxred2	147.384	748.776	160.435	482.269	134.044	157.665	-0.634491	5.21e-07	4.13e-06	1.17e-06	0.125592	0.395011	0.626041	0.454563
ENSMUSG00000016554	Eif3d	1054.93	4276.05	943.058	3337.42	1671.07	2189.81	-0.357565	3.99e-07	3.24e-06	9.02e-05	-0.162511	0.0337586	0.120504	0.0489018
ENSMUSG00000016559	H3f3b	5253.89	7870.6	4902.17	6091.1	13568.4	12651.9	-0.369658	0.000411185	0.00175198	0.00238741	-0.100053	0.339601	0.575562	0.317512
ENSMUSG00000016619	Nup50	1009.29	1739.65	892.832	1360.76	1850.78	1685.83	-0.35467	3.81e-07	3.1e-06	9.42e-05	-0.17739	0.014113	0.0624056	0.0251485
ENSMUSG00000016624	Phf21b	32.9232	16.0322	67.8791	56.2069	26.4281	56.5938	1.81327	4.4e-08	4.29e-07	3.4e-11	1.04217	0.000146408	0.00158939	5.56782e-06
ENSMUSG00000016637	Ift27	75.4619	24.1523	71.8594	36.355	28.1091	35.3645	0.587208	0.060138	0.129962	0.0273226	-0.0713639	0.77231	0.89387	0.70626
ENSMUSG00000016664	Pacsin2	352.779	520.967	455.26	553.9	306.929	468.549	0.0868143	0.424287	0.576258	0.272473	0.367598	0.000861796	0.00681551	0.00164544
ENSMUSG00000016756	Cmah	5282.7	744.342	4375.59	808.646	3080.22	2127.26	0.117982	0.314193	0.466594	0.213925	-0.271819	0.013043	0.0588309	0.0155569
ENSMUSG00000016757	Ttll12	484.672	328.859	426.354	386.994	375.495	165.098	0.234386	0.0495482	0.111262	0.0233882	-0.185854	0.0988992	0.259332	0.0832888
ENSMUSG00000016758	Bik	4.87259	1.16843	6.24882	3.5299	3.38653	4.73722	1.61221	0.181136	0.309945	0.122193	0.354498	0.689387	0.845784	0.686438
ENSMUSG00000016831	Tox4	1213.97	2581.93	1132.59	2131.29	3309.26	4367.78	-0.277199	1.33e-05	7.98e-05	0.00187806	-0.100492	0.133603	0.316767	0.168916
ENSMUSG00000016833	Mrps18c	133.146	158.714	116.838	145.384	108.603	81.4561	-0.123556	0.431801	0.583614	0.544391	-0.187957	0.232836	0.457202	0.161837
ENSMUSG00000016921	Srsf6	4757.84	10087.7	3494.38	7693.44	4328.31	5551.43	-0.390876	3.08e-06	2.1e-05	0.000131274	-0.445266	1.42816e-07	3.87465e-06	1.1767e-06
ENSMUSG00000016933	Plcg1	6536.52	1895.99	5757.53	1696.74	11930	9011.25	-0.161208	0.0289529	0.0709834	0.158734	-0.183171	0.00810491	0.0408526	0.0228018
ENSMUSG00000016940	Kctd2	622.449	123.331	570.121	180.321	503.209	395.325	0.548474	0.000100169	0.000493769	5.32e-05	-0.127444	0.23067	0.45406	0.212608
ENSMUSG00000016942	Tmprss6	0.338163	5.82126	0.580312	1.08948	2.30541	1.25615	-2.42238	0.0531053	0.117813	0.0113645	0.747146	0.674756	NA	1
ENSMUSG00000016946	Kctd5	299.301	493.063	250.487	422.2	234.255	226.961	-0.223763	0.0226107	0.0576895	0.0529756	-0.256908	0.0140529	0.0622268	0.00994618
ENSMUSG00000016984	Etaa1	411.879	274.193	396.612	303.909	386.903	236.454	0.145244	0.251093	0.395689	0.15125	-0.0555889	0.635848	0.814091	0.580804
ENSMUSG00000017002	Slpi	26.0732	36.2515	36.9827	49.9222	6.47735	13.1664	0.468706	0.345603	0.49846	0.289071	0.503909	0.315717	0.552277	0.298666
ENSMUSG00000017009	Sdc4	64.5036	293.783	126.408	143.916	201.037	309.866	-1.02827	0.0183513	0.048362	0.00548253	0.97002	0.0290615	0.108233	0.00970057
ENSMUSG00000017057	Il13ra1	29.6294	26.4671	66.9556	86.4793	13.2931	16.2221	1.71051	1.12e-05	6.89e-05	1.3e-06	1.17656	0.00196708	0.0134457	0.000914257
ENSMUSG00000017119	Nbr1	1936.53	423.965	1670.2	686.337	1109.66	975.989	0.69249	7.53e-14	1.77e-12	2.58e-12	-0.213571	0.00705467	0.0366931	0.0159623
ENSMUSG00000017132	Cyth1	3743.36	1621.48	3268.59	2350.58	5384.13	4245.34	0.536041	1.43e-09	1.81e-08	1.78e-08	-0.195573	0.0229408	0.0908953	0.0366214
ENSMUSG00000017144	Rnd3	44.715	52.4798	75.5571	46.8577	37.7925	52.6131	-0.157348	0.719619	0.820008	0.772689	0.755957	0.0780254	0.219898	0.0687743
ENSMUSG00000017146	Brca1	81.8072	40.6611	113.772	78.5115	78.8409	146.203	0.950376	8.32e-05	0.000417927	7.51e-06	0.474687	0.0214899	0.0865084	0.0113736
ENSMUSG00000017165	Gast	0	1.5417	0	0.392351	1.45255	3.62014	-1.98866	0.341548	NA	0.390559	-0.140068	0.951187	NA	1
ENSMUSG00000017167	Cntnap1	10.7736	5.39596	13.1218	8.89946	12.1894	6.06023	0.722877	0.350625	0.503535	0.283171	0.289112	0.675164	0.838495	0.680583
ENSMUSG00000017176	Nt5c3l	598.731	476.878	558.131	492.923	396.645	354.957	0.0469145	0.614547	0.740543	0.418144	-0.101814	0.245686	0.473026	0.247809
ENSMUSG00000017188	Ccdc56	119.428	105.164	114.641	129.736	34.3629	27.1363	0.301371	0.13193	0.243102	0.0564212	-0.0603903	0.755364	0.886085	0.675658
ENSMUSG00000017195	Zpbp2	18.5861	6.19568	25.2067	8.51952	10.7896	8.25422	0.469727	0.450219	0.600258	0.38523	0.438523	0.360598	0.595313	0.209302
ENSMUSG00000017210	Med24	748.098	528.551	777.269	672.503	698.39	585.784	0.347442	1.17e-05	7.16e-05	2.14e-05	0.0557255	0.445485	0.669515	0.605049
ENSMUSG00000017221	Psmd3	923.277	2176.04	825.632	1990.81	684.882	670.923	-0.127933	0.0850696	0.171501	0.28494	-0.162197	0.0402602	0.13727	0.0578948
ENSMUSG00000017264	Exosc10	1298.56	2766.09	1112.24	2236.25	1569.11	1825.43	-0.306822	3.11e-06	2.11e-05	0.000847652	-0.223797	0.00120444	0.0090309	0.00529604
ENSMUSG00000017286	Glod4	138.337	72.1759	178.768	134.492	81.4442	64.7204	0.90025	1.3e-06	9.45e-06	2.85e-08	0.369756	0.0221162	0.0883509	0.0121064
ENSMUSG00000017288	Vps53	659.647	361.582	588.298	386.348	393.007	268.045	0.0946627	0.407663	0.56096	0.259325	-0.164535	0.115976	0.287896	0.0932981
ENSMUSG00000017291	Taok1	4490.71	2742.72	3929.77	3092.58	3262.32	4196.4	0.172873	0.00465443	0.0148652	0.00781352	-0.192533	0.00113703	0.00861738	0.00825513
ENSMUSG00000017299	Dnttip1	323.068	458.632	316.469	413.326	483.955	960.538	-0.151806	0.139509	0.253729	0.289529	-0.030056	0.774645	0.895589	0.721291
ENSMUSG00000017307	Acot8	298.181	192.687	288.051	220.893	161.833	144.481	0.194969	0.161644	0.284052	0.0818981	-0.0502822	0.692857	0.848213	0.62229
ENSMUSG00000017309	Cd300lg	4.19262	3.10999	13.9202	3.31269	5.27813	8.3442	0.0744955	0.9314	0.962178	1	1.7209	0.0115186	0.0535538	0.000346147
ENSMUSG00000017314	Mpp2	13.6202	5.79468	47.0054	19.0193	48.7705	312.677	1.71181	0.00098755	0.0038129	0.000355037	1.78005	5.8919e-06	0.000101961	9.23612e-07
ENSMUSG00000017376	Nlk	2305.17	715.276	1700.92	820.8	1367.9	952.543	0.19774	0.0175632	0.0466152	0.0155555	-0.438508	3.81034e-09	1.50295e-07	4.00204e-07
ENSMUSG00000017386	Traf4	297.52	2211.48	223.897	922.405	2061.29	1971.87	-1.26146	3.16e-44	5.29e-42	2.63e-35	-0.412337	0.000171403	0.00181952	0.000308208
ENSMUSG00000017390	Aldoc	13.7117	6.65474	17.8521	10.8082	19.2612	12.9022	0.708719	0.209417	0.345264	0.180297	0.378227	0.410529	0.640077	0.314274
ENSMUSG00000017400	Stac2	1.94479	3.06367	5.87116	2.72218	4.42015	7.12824	-0.14192	0.899171	0.944937	1	1.59141	0.142115	0.330807	0.0694108
ENSMUSG00000017404	Rpl19	4647.2	6147.45	3902.33	4958.29	11138	8235.05	-0.309987	0.000159187	0.00075214	0.00358614	-0.252256	0.00215265	0.0144851	0.00561769
ENSMUSG00000017405	Nek8	98.5993	900.623	79.6449	376.594	259.59	467.949	-1.25668	1.18e-17	4.14e-16	2.58e-16	-0.303129	0.0967779	0.255548	0.0879058
ENSMUSG00000017412	Cacnb4	3.87385	9.29882	12.0373	8.49866	4.65619	4.39687	-0.140322	0.859614	0.917707	0.921711	1.63048	0.0478441	0.15562	0.0163588
ENSMUSG00000017417	Plxdc1	22.9119	6.98741	65.1604	9.75895	14.2339	16.8534	0.503267	0.424947	0.57696	0.371211	1.50963	0.00229608	0.0152209	0.000605341
ENSMUSG00000017418	Arl5b	711.669	3453.88	499.418	893.974	12147.7	13083	-1.95026	1.37e-58	4.26e-56	2.08e-52	-0.510397	4.67832e-05	0.00061104	4.37653e-05
ENSMUSG00000017421	Zfp207	3108.35	2997.03	2554.93	3003.38	3934.51	4710.07	0.00251639	0.974073	0.98399	0.655257	-0.282918	0.000239849	0.00240107	0.000679293
ENSMUSG00000017428	Psmd11	963.751	2968.69	907.018	2371.79	2789.43	3014.74	-0.323614	5.99e-08	5.65e-07	7.4e-05	-0.0869079	0.188219	0.39907	0.209025
ENSMUSG00000017453	Pipox	4.92347	1.5417	2.09147	0.359625	0.920645	0.856755	-1.99225	0.229185	0.368974	0.382589	-1.23816	0.271775	NA	0.11598
ENSMUSG00000017466	Timp2	601.141	70.0896	456.884	96.1303	394.83	222.061	0.459739	0.0457113	0.104127	0.0398114	-0.395939	0.0368716	0.129112	0.0366221
ENSMUSG00000017478	Zc3h18	1245.14	3504.78	1167.35	2672.43	2123.95	2156.67	-0.391341	7.15e-09	8.12e-08	1.25e-05	-0.0933636	0.1926	0.404855	0.221723
ENSMUSG00000017485	Top2b	6095.65	2002.03	5484.12	2712.02	5902.66	5729.29	0.437559	1.14e-09	1.48e-08	1.83e-08	-0.15247	0.0262448	0.100269	0.04409
ENSMUSG00000017493	Igfbp4	3047.63	1553.41	3408.91	6011.4	3580.69	2166.88	1.9522	6.87e-32	6.81e-30	6.92e-32	0.161751	0.328044	0.56417	0.363979
ENSMUSG00000017499	Cdc6	34.9122	42.8201	59.808	45.052	48.4468	28.9042	0.0837982	0.82195	0.89057	0.771966	0.776296	0.0331644	0.118975	0.0235653
ENSMUSG00000017548	Suz12	2051.01	4451.15	1939.94	3505.63	2717.59	2885.31	-0.34435	1.37e-05	8.23e-05	0.000324696	-0.0802721	0.32033	0.557083	0.296887
ENSMUSG00000017550	Atad5	211.555	108.18	227.01	156.216	284.677	277.017	0.532737	0.00174488	0.00630117	0.000574109	0.102424	0.49569	0.712757	0.537313
ENSMUSG00000017561	Crlf3	3111.88	571.196	2782.58	801.655	2628.88	1799.88	0.488599	5.53e-08	5.25e-07	2.25e-07	-0.161708	0.0394606	0.135361	0.0601057
ENSMUSG00000017607	Tns4	8.77975	13.248	19.4343	64.051	12.0236	10.0307	2.27872	6.92e-08	6.46e-07	1.14e-11	1.14578	0.0133659	0.0599231	0.00546472
ENSMUSG00000017615	Tnfaip1	341.596	458.306	243.864	424.312	326.037	314.333	-0.113647	0.343222	0.495966	0.525164	-0.485799	8.83321e-05	0.00103416	3.90569e-05
ENSMUSG00000017631	Abr	1655.68	267.64	1990.84	487.813	1683.11	1757.11	0.867018	1.19e-17	4.17e-16	4.23e-15	0.265975	0.000901093	0.00708027	0.00819299
ENSMUSG00000017639	Rab11fip4	1379.74	1171.39	936.983	889.588	2359.8	2460.98	-0.39622	0.001202	0.00453732	0.00435806	-0.558188	3.79107e-06	6.97496e-05	5.4547e-06
ENSMUSG00000017652	Cd40	72.4394	440.593	82.9453	262.942	127.174	145.468	-0.744173	0.000993693	0.00383308	0.00131646	0.196327	0.434873	0.661111	0.478447
ENSMUSG00000017664	Slc35c2	443.21	578.322	421.546	561.547	223.916	178.196	-0.0420121	0.682504	0.792272	0.96191	-0.0730567	0.482142	0.699987	0.435485
ENSMUSG00000017670	Elmo2	795.083	545.848	829.588	815.634	615.997	447.837	0.577052	7.84e-11	1.21e-09	3.2e-10	0.0615319	0.464034	0.68544	0.592733
ENSMUSG00000017677	Wsb1	996.714	2732.88	978.221	2153.18	6172.51	10792.1	-0.344032	5.34e-06	3.48e-05	0.000342858	-0.0272312	0.733193	0.872605	0.678763
ENSMUSG00000017679	Ttpal	1038.19	1732.95	982.13	1574.26	976.398	1276.18	-0.139137	0.0941103	0.186071	0.268682	-0.0810007	0.341264	0.577301	0.338211
ENSMUSG00000017686	Rhot1	887.275	1542.65	768.47	1299.03	701.281	627.177	-0.248416	0.000248433	0.00111768	0.0083024	-0.207377	0.00355803	0.0216036	0.00886484
ENSMUSG00000017692	Rhbdl3	21.5212	41.2485	21.9926	19.0644	38.3693	33.1261	-1.10814	0.000482213	0.00201715	5.19e-05	0.0273508	0.931564	0.971231	1
ENSMUSG00000017697	Ada	129.36	114.073	113.391	116.392	239.068	139.644	0.0332024	0.857957	0.916639	0.72429	-0.186998	0.292419	0.52779	0.241869
ENSMUSG00000017707	Serinc3	4019.09	3124.9	6646.37	3126.7	6785.2	7889.38	0.0012245	0.990978	0.994009	0.772085	0.725739	1.27999e-11	8.29735e-10	8.05215e-10
ENSMUSG00000017713	Tha1	165.744	95.2107	223.611	185.158	41.5249	27.0296	0.960673	1.36e-07	1.21e-06	2.99e-09	0.432497	0.00910347	0.0445512	0.00510438
ENSMUSG00000017715	Pgs1	970.839	3716.2	945.19	2280.23	1524.44	2140.75	-0.704782	6.58e-23	3.7e-21	1.46e-15	-0.0386164	0.615762	0.801475	0.578331
ENSMUSG00000017716	Birc5	30.8561	28.0609	47.189	36.3095	28.9621	27.536	0.376932	0.234855	0.375718	0.13999	0.60824	0.0382265	0.13242	0.012382
ENSMUSG00000017718	Afmid	107.303	129.54	120.931	119.178	56.3359	74.1596	-0.119479	0.495081	0.640808	0.611228	0.174586	0.309543	0.54558	0.295349
ENSMUSG00000017721	Pigt	650.554	1115	678.281	1067.47	386.32	406.541	-0.0631952	0.472889	0.620818	0.786717	0.0593364	0.514202	0.727927	0.62083
ENSMUSG00000017734	Dbndd2	42.6706	51.3792	36.9717	34.3233	10.4157	10.8384	-0.588319	0.106315	0.204743	0.0844307	-0.204267	0.567176	0.766637	0.503356
ENSMUSG00000017737	Mmp9	21.4363	17.2079	295.083	186.928	2.8096	50.7409	3.43212	1.2e-16	3.74e-15	2.19e-17	3.77985	7.236e-22	2.79151e-19	4.47009e-21
ENSMUSG00000017740	Slc12a5	5.52588	3.15631	10.2136	5.01083	2.53367	5.60785	0.683731	0.454477	0.604369	0.369041	0.888504	0.255351	0.484048	0.156537
ENSMUSG00000017747	Ghdc	48.0815	26.4683	46.5707	32.9229	49.6804	39.2404	0.314889	0.291801	0.442271	0.203825	-0.0457716	0.855438	0.93781	0.815172
ENSMUSG00000017754	Pltp	25.4701	26.4671	24.297	29.1167	13.0823	11.5692	0.146043	0.724517	0.823299	0.64316	-0.0680957	0.867834	0.943023	0.869264
ENSMUSG00000017756	Slc12a7	4776.65	630.851	3637.18	711.676	3417.05	1914.71	0.172202	0.129779	0.240008	0.0842239	-0.393174	0.000164323	0.00175378	0.000322482
ENSMUSG00000017760	Ctsa	998.023	429.249	1214.31	976.712	621.479	697.88	1.18684	5.21e-26	3.52e-24	9.09e-24	0.282417	0.00758786	0.0389035	0.0183098
ENSMUSG00000017764	Zswim1	84.2713	43.6689	79.2021	78.4044	55.4777	36.1395	0.846372	0.000457461	0.00192419	2.61e-05	-0.0899937	0.674791	0.838493	0.600253
ENSMUSG00000017765	Slc12a4	210.399	388.902	244.637	483.96	364.1	692.52	0.31668	0.00170932	0.00619267	0.000893784	0.215674	0.0519123	0.165377	0.0763517
ENSMUSG00000017774	Myo1c	336.805	514.623	615.652	1129.63	1633.02	4713.27	1.13394	5.82e-11	9.15e-10	2.69e-11	0.869423	7.16576e-07	1.63551e-05	1.23405e-06
ENSMUSG00000017776	Crk	1413.15	1549.57	1222.81	1547.34	905.119	1772.86	-0.00286835	0.971718	0.982894	0.719026	-0.208898	0.00968458	0.0468157	0.0162279
ENSMUSG00000017778	Cox7c	409.362	715.271	359.879	658.806	604.477	561.802	-0.116893	0.271193	0.418854	0.462051	-0.187567	0.091952	0.247406	0.0940876
ENSMUSG00000017781	Pitpna	1945.56	2374.04	1772.82	2279.89	2032.03	2724.1	-0.0585557	0.323428	0.476437	0.763853	-0.134228	0.0241148	0.0943418	0.0539073
ENSMUSG00000017801	Mlx	438.855	232.596	405.096	344.535	228.54	142.445	0.565659	7.29e-07	5.61e-06	1.24e-07	-0.115907	0.25658	0.485116	0.217203
ENSMUSG00000017802	Fam134c	1607.97	515.086	1537.15	811.712	1449.1	1040.31	0.654156	8.97e-11	1.37e-09	3.12e-10	-0.0653283	0.478631	0.697327	0.463489
ENSMUSG00000017830	Dhx58	297.471	230.115	270.194	251.306	139.373	92.3848	0.127637	0.602488	0.730903	0.522566	-0.139137	0.563788	0.764721	0.536937
ENSMUSG00000017831	Rab5a	746.161	1064.52	710.958	839.262	1564.56	1732.17	-0.342656	0.000138203	0.000661769	0.00180749	-0.0696521	0.44186	0.666562	0.422525
ENSMUSG00000017837	Nkiras2	209.862	208.742	190.106	219.229	96.8398	97.797	0.071158	0.579603	0.71264	0.373636	-0.141695	0.257575	0.486224	0.182919
ENSMUSG00000017843	Ppp2r5c	2769.96	884.211	3311.11	1140.06	2152.47	2593.77	0.366506	0.00013614	0.000652453	0.000180328	0.25713	0.00423448	0.0246829	0.0148081
ENSMUSG00000017858	Ift52	423.507	277.76	410.341	359.45	188.865	173.13	0.373318	0.000801639	0.00316218	0.000291829	-0.0456173	0.656126	0.826857	0.590465
ENSMUSG00000017861	Mybl2	53.2564	73.7572	79.527	80.418	66.4932	67.0943	0.131113	0.638019	0.759805	0.544876	0.578108	0.0383181	0.132621	0.0278995
ENSMUSG00000017897	Eya2	331.412	13.5552	230.939	13.8143	230.857	74.5181	0.0175573	0.965602	0.979287	1	-0.519542	0.0283477	0.1062	0.0191098
ENSMUSG00000017929	B4galt5	646.299	1466.45	746.661	1455.5	951.07	1017.03	-0.0100356	0.93523	0.964312	0.85194	0.207978	0.100755	0.262062	0.130378
ENSMUSG00000017999	Ddx27	718.972	3924.35	691.079	3088.22	1120.93	1445.01	-0.345475	6.32e-08	5.94e-07	6.01e-05	-0.0572051	0.439174	0.664284	0.432578
ENSMUSG00000018001	Cyth3	323.287	132.685	480.244	148.575	500.617	478.93	0.169804	0.361222	0.514386	0.304941	0.570115	0.000498333	0.00434513	0.000735317
ENSMUSG00000018008	Cyth4	1610.46	627.149	2236.83	619.133	1173.26	2530.07	-0.0189508	0.85993	0.917869	0.891615	0.473598	1.55734e-06	3.21573e-05	1.45252e-05
ENSMUSG00000018012	Rac3	12.4014	5.00409	10.5532	5.17537	4.65601	5.60287	0.0231209	0.975557	0.984671	1	-0.228266	0.709024	0.857855	0.651925
ENSMUSG00000018040	Rrp7a	555.055	1873.14	482.05	1525.53	1285.48	1683.9	-0.296403	6.21e-06	3.99e-05	0.000924226	-0.204731	0.00759603	0.0389327	0.0153544
ENSMUSG00000018042	Cyb5r3	251.889	287.664	286.914	267.803	330.863	474.134	-0.0996589	0.418541	0.571141	0.594977	0.18781	0.117514	0.29056	0.14908
ENSMUSG00000018068	Ints2	449.841	1137.32	371.307	939.656	371.26	251.758	-0.276065	0.0173215	0.046069	0.0418396	-0.275742	0.0249091	0.096542	0.0202695
ENSMUSG00000018076	Med13l	4089.69	3844.62	3255.92	3259.13	7633.43	7298.09	-0.23874	0.00224672	0.00789535	0.0235692	-0.328999	2.22665e-05	0.0003243	0.00013422
ENSMUSG00000018102	Hist1h2bc	135.972	57.4929	198.877	99.4303	55.3573	47.3989	0.796588	0.0113689	0.032152	0.0077464	0.547	0.0613362	0.185889	0.059593
ENSMUSG00000018126	Baiap2l2	6.29187	2.33686	6.753	2.06928	5.25553	4.09564	-0.130658	0.901482	0.945644	1	0.113048	0.885247	0.950702	0.899075
ENSMUSG00000018143	Mafk	534.401	2726.82	413.649	1652.67	2138.68	1742.52	-0.721828	2.33e-19	9.53e-18	1.13e-13	-0.369285	5.89112e-05	0.000738739	0.000221134
ENSMUSG00000018160	Med1	2459.73	6002.24	2243.58	4281.39	2251.79	2691.49	-0.4874	1.91e-15	5.19e-14	4.4e-09	-0.132838	0.03575	0.125937	0.0682619
ENSMUSG00000018166	Erbb3	104.563	29.0323	160.249	50.5074	52.8713	62.9411	0.796295	0.00709445	0.0214048	0.00269153	0.613633	0.00892938	0.0440811	0.00439506
ENSMUSG00000018167	Stard3	542.143	1174.19	444.317	735.587	533.584	584.922	-0.675583	1.84e-09	2.29e-08	3.47e-08	-0.287596	0.0135237	0.060425	0.0129505
ENSMUSG00000018168	Ikzf3	2834.78	10085.1	4282.55	8154.32	3047.25	5182.54	-0.30657	0.000266899	0.00119338	0.00398641	0.595167	3.08481e-12	2.34579e-10	7.7383e-10
ENSMUSG00000018169	Mfng	1280.81	1233.36	1312.33	1042.58	704.943	519.748	-0.242983	0.0249209	0.06262	0.0752621	0.0346482	0.745113	0.879919	0.828003
ENSMUSG00000018171	Vmp1	747.501	3655.97	1754.85	3939.87	2885.11	11149.4	0.107868	0.629377	0.753194	0.428463	1.23082	4.74759e-08	1.44409e-06	4.20311e-11
ENSMUSG00000018189	Uchl5	195.364	449.588	209.235	424.16	202.989	175.014	-0.0853487	0.549516	0.688077	0.73892	0.0991627	0.514933	0.728608	0.566554
ENSMUSG00000018196	Glrx2	287.707	230.457	262.255	240.562	168.044	151.641	0.0590437	0.662748	0.777842	0.470634	-0.132734	0.299835	0.535149	0.247937
ENSMUSG00000018199	Trove2	150.191	37.7663	142.164	45.6814	55.4248	51.3309	0.280605	0.334295	0.486763	0.269888	-0.0791796	0.736209	0.874352	0.684699
ENSMUSG00000018209	Stk4	8467.8	1293.09	7017.66	1977.48	8068.16	6661.98	0.61211	2.12e-18	7.99e-17	3.69e-14	-0.271049	2.06468e-05	0.000303786	0.000472927
ENSMUSG00000018217	Pmp22	0.322422	0.374417	0	1.03464	8.08526	6.36573	1.35121	0.424655	0.576711	0.631816	-1.10186	0.55844	NA	1
ENSMUSG00000018238	Gdf9	5.26711	10.6491	4.11928	3.58384	10.6216	2.53932	-1.55927	0.0606285	0.130862	0.0281275	-0.345733	0.675874	0.838784	0.65757
ENSMUSG00000018239	Zcchc10	78.0564	203.246	76.2267	147.655	132.971	67.9866	-0.462455	0.00273503	0.00937526	0.00157362	-0.0379636	0.830766	0.926357	0.799656
ENSMUSG00000018286	Psmb6	417.973	903.333	340.69	723.351	615.982	649.118	-0.319557	3.39e-05	0.000186903	0.00117918	-0.296184	0.000596931	0.00501415	0.00145066
ENSMUSG00000018287	Spag7	107.606	144.63	123.695	134.727	89.7083	125.851	-0.103718	0.503213	0.647493	0.652623	0.201313	0.194769	0.407976	0.176688
ENSMUSG00000018293	Pfn1	5622.31	8386.32	5407.14	9038.25	4333.56	5862.32	0.108063	0.236057	0.37715	0.156064	-0.0564524	0.537264	0.744973	0.513209
ENSMUSG00000018322	Tomm34	900.961	783.959	895.313	838.307	1270.02	1244.36	0.0957944	0.327714	0.480733	0.21707	-0.00987433	0.917513	0.965483	0.856272
ENSMUSG00000018326	Ywhab	2476.27	2537.08	2189.23	2663.54	1715.47	1504.45	0.069645	0.3302	0.482731	0.201838	-0.17812	0.0123639	0.0565365	0.0226486
ENSMUSG00000018334	Ksr1	538.121	8061	622.399	5722.48	775.003	1279.74	-0.494161	2e-07	1.72e-06	8.52e-06	0.208763	0.0471032	0.154091	0.0770755
ENSMUSG00000018339	Gpx3	6.19376	1.58688	5.11379	1.83085	2.05208	1.87071	0.214408	0.862652	0.919602	1	-0.28342	0.75655	0.886849	0.667981
ENSMUSG00000018340	Anxa6	6118.51	3592.12	6873.28	5463.93	5455.48	6793.38	0.605041	6.32e-17	2.03e-15	6.91e-14	0.167719	0.0185711	0.0771418	0.0621808
ENSMUSG00000018341	Il12rb2	75.809	497.974	146.121	1050.73	205.196	201.86	1.07654	3.11e-07	2.58e-06	1.17e-07	0.947228	5.47598e-05	0.000690149	6.49869e-05
ENSMUSG00000018347	Zkscan6	318.096	370.101	304.705	409.267	248.29	332.891	0.145384	0.220022	0.358252	0.141493	-0.0629881	0.596855	0.789181	0.557636
ENSMUSG00000018362	Kpna2	240.383	1324.15	321.611	1350.16	1098.16	1112.11	0.0277518	0.792305	0.869717	0.554173	0.417531	0.000570599	0.00484702	0.00101226
ENSMUSG00000018363	Smurf2	1538.62	639.892	1306.78	687.538	2055.2	1406.99	0.102407	0.317211	0.46973	0.198939	-0.235435	0.0132404	0.059512	0.014662
ENSMUSG00000018372	Ccdc45	645.565	163.295	538.361	223.6	473.532	347.321	0.453271	0.000634949	0.00257501	0.00044365	-0.262225	0.0142734	0.0629918	0.0162772
ENSMUSG00000018377	Vezf1	1534.03	1047.02	1209.98	1039.15	1866.4	1947.93	-0.010618	0.890437	0.940064	0.785804	-0.342081	3.20465e-06	6.0922e-05	4.12214e-05
ENSMUSG00000018378	Cuedc1	97.209	101.657	114.459	56.7891	123.785	61.5547	-0.828907	4.61e-05	0.000247091	1.15e-05	0.237842	0.187929	0.398614	0.164838
ENSMUSG00000018379	Srsf1	4194.18	8596.04	3182.43	7760.92	6253.7	6586.75	-0.147412	0.0419493	0.0967551	0.188576	-0.398561	6.12412e-08	1.80047e-06	2.25621e-06
ENSMUSG00000018381	Abi3	525.887	375.521	470.978	326.968	291.355	128.441	-0.198937	0.16728	0.291356	0.245475	-0.157725	0.251141	0.479051	0.201282
ENSMUSG00000018387	Shroom1	2.31444	3.13201	2.95866	3.49627	2.07467	8.5864	0.187741	0.844297	0.907403	0.824244	0.365443	0.707197	0.856369	0.812842
ENSMUSG00000018395	Kif3a	94.5058	21.4999	66.283	18.9335	60.7204	35.9254	-0.167985	0.634868	0.757466	0.742137	-0.51371	0.0428633	0.143597	0.01659
ENSMUSG00000018398	2008-09-01	28.3016	31.2441	99.4851	101.698	28.114	36.0545	1.70754	6.51e-05	0.000336108	2.78e-05	1.81174	1.91814e-05	0.000285144	1.19468e-05
ENSMUSG00000018401	Mtmr4	989.144	327.701	886.664	550.215	418.257	229.178	0.747242	1.17e-12	2.33e-11	3.84e-12	-0.157921	0.0883693	0.240657	0.0955523
ENSMUSG00000018405	Mrm1	230.575	317.437	187.126	346.631	127.342	170.134	0.124198	0.294391	0.44523	0.162866	-0.301855	0.0154948	0.0672008	0.0101176
ENSMUSG00000018412	1700081L11Rik	3912.18	2716.47	3438.65	2583.4	5502.09	5165.65	-0.0729149	0.130483	0.241084	0.582988	-0.185802	4.77619e-05	0.000621259	0.00269892
ENSMUSG00000018415	4933439F18Rik	528.717	918.502	433.298	857.521	467.27	395.569	-0.0984063	0.238544	0.380204	0.497443	-0.287358	0.00124384	0.00926698	0.00238808
ENSMUSG00000018417	Myo1b	11.7087	7.3584	8.81668	5.82916	19.2412	14.2565	-0.344562	0.617884	0.743362	0.780108	-0.406747	0.500899	0.717578	0.416489
ENSMUSG00000018425	Dhx40	920.921	658.39	756.227	471.434	1297.54	985.138	-0.483564	1.41e-05	8.44e-05	0.000102404	-0.283658	0.00715949	0.0371278	0.00691488
ENSMUSG00000018427	Ypel2	95.897	37.4975	126.456	24.5158	144.807	168.547	-0.62159	0.022692	0.0578265	0.031946	0.39743	0.0304768	0.112027	0.0181929
ENSMUSG00000018428	Akap1	33.654	278.511	52.5554	426.975	27.374	28.6983	0.615465	0.000698944	0.00280063	8.46e-05	0.641908	0.00892308	0.0440638	0.00736246
ENSMUSG00000018433	Nol11	653.378	3532.06	566.641	2616.72	974.564	1022.99	-0.432835	6.14e-13	1.26e-11	4.42e-08	-0.206028	0.00438732	0.0253169	0.00922414
ENSMUSG00000018442	Derl2	721.437	662.941	676.412	723.672	293.663	435.015	0.125888	0.0960582	0.189168	0.0542243	-0.0931468	0.201261	0.417653	0.203741
ENSMUSG00000018446	C1qbp	335.486	3551.73	300.851	2583.62	412.64	540.903	-0.458685	8.04e-09	9.03e-08	1.89e-06	-0.158461	0.111033	0.279428	0.119237
ENSMUSG00000018449	Rpain	213.549	136.883	178.131	206.953	132.181	119.255	0.592218	9.23e-05	0.000459554	9.7e-06	-0.26278	0.0633239	0.190164	0.0389143
ENSMUSG00000018451	6330403K07Rik	4.51321	1.1893	7.93047	2.88671	4.97961	7.9537	1.30012	0.28187	0.430846	0.271872	0.809046	0.345613	0.580975	0.282559
ENSMUSG00000018459	Slc13a3	0	0.374417	0.289062	26.7563	2.28034	46.5322	5.9988	2.02e-06	1.43e-05	1.37e-15	0.821727	0.632541	0.812218	1
ENSMUSG00000018470	Kcnab3	9.7785	3.12972	14.5979	3.94347	11.0804	11.8744	0.348598	0.652785	0.77092	0.658608	0.5737	0.262765	0.492203	0.164312
ENSMUSG00000018474	Chd3	12208.5	6395.1	11958.1	8500.52	14504.2	11540.9	0.410398	8.55e-07	6.48e-06	1.24e-06	-0.0299076	0.7177	0.86259	0.65673
ENSMUSG00000018476	Kdm6b	2879.27	44516.2	1512.49	18737.5	44136.6	68594.6	-1.24838	3.39e-31	3.19e-29	6.87e-27	-0.928611	3.46526e-17	5.89355e-15	2.60754e-16
ENSMUSG00000018481	Appbp2	1214.6	2826.06	1031.14	2094.47	2150.41	2751.17	-0.432197	4.04e-13	8.53e-12	7.38e-08	-0.235833	0.000215267	0.00219246	0.00136571
ENSMUSG00000018500	Adora2b	2.63869	10.9332	6.58251	23.4993	14.4445	28.5304	1.10678	0.0218797	0.0561748	0.00482776	1.3216	0.0566494	0.175932	0.0612779
ENSMUSG00000018501	Ncor1	8798.69	7216.18	8570.79	6759.83	13400.8	14168.9	-0.0945059	0.118031	0.222596	0.434465	-0.0378264	0.527306	0.737631	0.511099
ENSMUSG00000018507	Trpv2	910.548	185.317	1057.58	245.072	605.972	686.447	0.403096	0.00301562	0.0102137	0.00171242	0.215895	0.0520107	0.165463	0.0754111
ENSMUSG00000018509	Cenpv	8.87968	31.1534	14.0717	30.7639	8.9833	8.94987	-0.0126796	0.974475	0.984232	1	0.677081	0.155412	0.351868	0.121777
ENSMUSG00000018537	Pcgf2	21.7946	38.4977	50.8948	57.5663	31.2172	36.2163	0.587006	0.0846265	0.170788	0.0413194	1.22319	0.000538829	0.00463188	0.000124092
ENSMUSG00000018541	Cwc25	391.326	498.034	336.811	436.307	955.985	893.659	-0.192044	0.0359807	0.0850265	0.112628	-0.215102	0.020362	0.0828474	0.0217044
ENSMUSG00000018543	1700001P01Rik	8.45437	53.9159	4.68931	18.0298	7.37275	9.79346	-1.57946	0.00044734	0.0018873	5.8e-07	-0.843249	0.157884	0.355329	0.121581
ENSMUSG00000018547	Pip4k2b	1524.94	397.859	1492.83	747.066	773.288	452.613	0.908684	9.84e-30	8.49e-28	1.37e-23	-0.0306071	0.638725	0.815768	0.618463
ENSMUSG00000018548	Trim37	289.464	955.225	349.119	760.171	133.94	147.438	-0.330021	0.00289003	0.00985413	0.00912605	0.268581	0.025971	0.0996564	0.0339698
ENSMUSG00000018559	Ctdnep1	584.037	901.633	641.305	1462.19	638.562	765.53	0.698261	1.48e-12	2.9e-11	6.76e-12	0.133825	0.190499	0.402072	0.258695
ENSMUSG00000018565	Rai12	174.907	941.702	150.659	802.849	236.093	506.559	-0.228762	0.00837383	0.0247648	0.0398582	-0.215183	0.0661699	0.195884	0.067693
ENSMUSG00000018567	Gabarap	744.536	671.01	730.703	947.917	945.648	1069.52	0.499477	9.12e-07	6.87e-06	1.46e-06	-0.0276779	0.783052	0.901094	0.736112
ENSMUSG00000018570	2810408A11Rik	27.8379	3.96777	18.9915	4.68484	18.8671	13.7589	0.266182	0.698951	0.804098	0.68759	-0.551144	0.17221	0.376067	0.054999
ENSMUSG00000018572	Phf23	533.615	790.9	463.237	1025.31	529.804	562.875	0.374022	0.000334393	0.00145818	0.000179222	-0.205394	0.0577937	0.178296	0.0589445
ENSMUSG00000018574	Acadvl	721.966	632.793	484.95	536.403	545.996	531.413	-0.238741	0.0464164	0.105475	0.099233	-0.574135	1.11622e-06	2.37302e-05	9.99678e-07
ENSMUSG00000018581	Dnahc11	21.609	9.7693	15.9583	5.38107	16.7524	8.15606	-0.849138	0.153728	0.273469	0.106535	-0.434672	0.333529	0.569639	0.207086
ENSMUSG00000018583	G3bp1	1831.71	9906.5	1718.55	8054.49	2620.52	3401.88	-0.298421	7.88e-06	4.97e-05	0.000855974	-0.0923809	0.192098	0.404152	0.21168
ENSMUSG00000018585	Atox1	169.763	223.172	158.796	216.803	94.878	73.0077	-0.0415559	0.746156	0.83883	0.966116	-0.0964987	0.462632	0.684017	0.383714
ENSMUSG00000018593	Sparc	3.58839	3.55274	1.18403	2.49436	3.52458	3.23888	-0.489521	0.634281	0.757024	0.814463	-1.59898	0.150956	0.345285	0.138729
ENSMUSG00000018599	Smcr7	155.183	80.5357	133.67	100.47	134.19	115.23	0.31965	0.0656473	0.139341	0.0277106	-0.216613	0.140505	0.327971	0.081644
ENSMUSG00000018648	Dusp14	2.31809	19.621	5.57334	21.1337	263.568	1264.91	0.129422	0.667217	0.781298	0.723105	1.29887	0.0451868	0.149242	0.0813083
ENSMUSG00000018651	Tada2a	105.026	563.243	89.1875	449.332	76.0363	53.9201	-0.325452	0.0114572	0.0323525	0.0161021	-0.234494	0.15243	0.347505	0.124164
ENSMUSG00000018654	Ikzf1	12347.3	17618.7	9568.31	12470.3	12458.3	8373.04	-0.498536	8.69e-11	1.33e-09	8.74e-08	-0.367791	1.74203e-06	3.55532e-05	1.18902e-05
ENSMUSG00000018659	Pnpo	232.181	484.884	208.496	451.595	456.353	1122.44	-0.103072	0.312542	0.465019	0.53277	-0.154956	0.173531	0.37796	0.154954
ENSMUSG00000018661	Cog1	796.446	493.415	807.301	608.122	420.697	476.002	0.300926	0.00973237	0.028132	0.0071874	0.0186528	0.866349	0.942827	0.940099
ENSMUSG00000018666	Cbx1	608.421	748.273	542.116	708.264	357	311.974	-0.0800744	0.426149	0.578225	0.684615	-0.16641	0.0999638	0.26074	0.0909524
ENSMUSG00000018669	Cdk5rap3	454.727	248.425	473.131	316.921	399.904	276.399	0.351607	0.00308655	0.0104197	0.00165168	0.0562138	0.596571	0.78908	0.677985
ENSMUSG00000018677	Slc25a39	176.445	425.632	191.743	384.685	154.42	150.393	-0.144571	0.202885	0.337232	0.310494	0.11919	0.347613	0.58285	0.383865
ENSMUSG00000018678	Sp2	424.74	327.4	434.902	352.694	720.059	921.028	0.109998	0.30916	0.461233	0.218973	0.0341779	0.7339	0.87292	0.833145
ENSMUSG00000018697	Aatf	410.508	2300.58	401.392	1914.89	406.291	372.162	-0.265086	0.00195697	0.00697965	0.0157587	-0.032265	0.744197	0.879547	0.691491
ENSMUSG00000018707	Dync1h1	13013.4	7514.35	13245.3	9089.71	12253.4	11730.6	0.274433	0.00163041	0.00594411	0.00145914	0.0254199	0.769065	0.892493	0.872442
ENSMUSG00000018733	Pex12	107.921	226.084	110.211	230.152	68.2974	68.6563	0.027048	0.846596	0.909287	0.610236	0.0313368	0.84162	0.931815	0.906627
ENSMUSG00000018736	Ndel1	547.304	1042.07	530.695	833.612	2611.17	2468.56	-0.322266	7.23e-05	0.00036764	0.00183622	-0.0444521	0.603336	0.793264	0.57208
ENSMUSG00000018740	Slc25a35	75.3042	7.64588	56.4843	6.06759	22.9263	13.6021	-0.337823	0.528485	0.670263	0.630825	-0.413219	0.143689	0.333441	0.0313746
ENSMUSG00000018750	Zbtb4	1915.74	339.6	1665.34	381.514	2250.48	3154.53	0.169081	0.0701913	0.146938	0.0600971	-0.202262	0.00456258	0.0260905	0.0165739
ENSMUSG00000018752	BC096441	7.86701	5.4214	7.80023	2.95306	13.5265	11.9245	-0.902158	0.239889	0.381622	0.306418	-0.0181815	0.975394	0.989367	1
ENSMUSG00000018761	Mpdu1	346.4	347.899	294.943	288.656	535.574	728.633	-0.266492	0.00588713	0.0181823	0.0223698	-0.231834	0.0118243	0.0545719	0.0129502
ENSMUSG00000018765	Fxr2	789.262	1370.63	757.659	1204.17	1189.61	1553.27	-0.186306	0.0314067	0.076141	0.120377	-0.0596719	0.503495	0.719792	0.48824
ENSMUSG00000018770	Atp5g3	773.899	1673.05	721.155	1534.75	1190.31	1117.8	-0.124075	0.119587	0.224746	0.315348	-0.102582	0.223909	0.445779	0.224808
ENSMUSG00000018774	Cd68	82.1102	114.113	79.2117	74.2548	83.7632	102.323	-0.615729	0.0139034	0.0382036	0.0137409	-0.0516821	0.834888	0.927984	0.810173
ENSMUSG00000018776	Amac1	0	0	0	0	8.01482	3.9075	-0.103107	0.961099	0.976435	1	-0.140068	0.947173	NA	1
ENSMUSG00000018796	Acsl1	210.566	237.318	239.672	255.906	272.498	223.455	0.113965	0.397939	0.551705	0.27045	0.186855	0.159337	0.357684	0.179
ENSMUSG00000018800	Abca5	19.8618	19.3962	12.8686	8.91097	58.8567	55.9288	-1.10947	0.012532	0.0349399	0.00627133	-0.617332	0.115498	0.287193	0.0614264
ENSMUSG00000018809	Smyd4	253.313	36.1935	213.14	54.4826	140.886	90.0563	0.592558	0.00898221	0.026295	0.00426826	-0.248546	0.0850042	0.234644	0.047796
ENSMUSG00000018819	Lsp1	3352.28	820.077	3895.8	1235.02	2095.85	1915.44	0.591616	1.44e-07	1.27e-06	4.11e-07	0.216668	0.0425121	0.142794	0.0799373
ENSMUSG00000018820	Zfyve27	1068.13	862.311	1010.27	743.226	675.749	1014.66	-0.214621	0.0125014	0.0348601	0.0625586	-0.0803147	0.325675	0.562097	0.323046
ENSMUSG00000018821	Avpi1	21.5926	20.1022	14.2239	9.06399	65.8207	45.6897	-1.15669	0.00823075	0.0244022	0.00429512	-0.60096	0.112102	0.281491	0.0693117
ENSMUSG00000018830	Myh11	0.998748	0.794011	3.87704	1.80873	1.93415	0.372363	1.20695	0.448875	NA	0.471207	1.96971	0.157022	NA	0.0512613
ENSMUSG00000018841	Rad51l3	418.008	155.677	435.33	207.86	178.495	101.033	0.416463	0.00136793	0.00509135	0.00031842	0.0591296	0.575226	0.77216	0.639377
ENSMUSG00000018846	Pank3	1570.93	3411.59	1209.89	2845.49	2064.31	2746.22	-0.261777	0.00135095	0.00503933	0.0123072	-0.376924	7.84573e-06	0.00013049	3.09771e-05
ENSMUSG00000018848	Rars	504.279	2570.58	495.321	2147.7	997.929	1364.47	-0.259443	0.00124105	0.00466996	0.0124433	-0.0260261	0.776224	0.896524	0.717885
ENSMUSG00000018849	Wwc1	0	1.49767	0	0	3.52458	4.63409	-2.92351	0.143128	NA	0.132083	-0.140068	0.949235	NA	1
ENSMUSG00000018858	Ict1	363.771	113.104	293.468	125.965	150.604	93.366	0.156654	0.338034	0.490586	0.231762	-0.310829	0.0189651	0.0784034	0.0123801
ENSMUSG00000018861	Fdxr	251.618	157.025	255.374	153.194	208.843	166.348	-0.0369071	0.812469	0.883208	1	0.0206828	0.881428	0.949564	0.946179
ENSMUSG00000018865	Sult4a1	0.643017	1.56486	1.20307	3.22422	2.99532	8.30437	1.05407	0.352291	0.505168	0.292426	0.871216	0.54713	0.751962	0.695228
ENSMUSG00000018882	Mrpl45	127.576	248.405	118.597	201.913	119.52	73.8203	-0.296172	0.0419907	0.0968237	0.0512699	-0.104675	0.505898	0.721651	0.439618
ENSMUSG00000018899	Irf1	2909.67	7902.12	2568.65	9855.26	27899.8	10299.1	0.318723	0.00234102	0.00818248	0.00123138	-0.179891	0.0900857	0.244113	0.0861499
ENSMUSG00000018900	Slc22a5	293.931	357.52	275.17	276.166	321.631	228.436	-0.370662	0.00207405	0.00735806	0.00477296	-0.0954775	0.42062	0.649068	0.373003
ENSMUSG00000018906	P4ha2	97.9747	86.5717	28.7566	17.9241	151.089	54.9408	-2.2803	9.38e-09	1.04e-07	3.43e-09	-1.76306	1.5226e-06	3.14811e-05	3.33034e-07
ENSMUSG00000018909	Arrb1	2056.16	407.636	2020.14	571.622	1297.99	1461.23	0.490361	1.21e-05	7.37e-05	1.89e-05	-0.0255881	0.796905	0.908835	0.747143
ENSMUSG00000018914	Il3	0	344.248	0	3.24724	43.1561	25.571	-6.724	2.56e-33	2.72e-31	2.92e-59	-0.140068	0.933922	0.972439	1
ENSMUSG00000018916	Csf2	0.643017	45.1341	0.599344	7.31944	244.865	223.339	-2.58851	1.91e-07	1.65e-06	8.24e-08	-0.138178	0.925948	0.969537	1
ENSMUSG00000018919	Tm4sf5	0	0.396435	0.578123	0.697133	1.08377	3.62511	0.76303	0.725583	NA	1	1.69799	0.434382	NA	0.510137
ENSMUSG00000018920	Cxcl16	10.1112	21.7991	7.02084	22.3741	59.143	75.6764	0.0514082	0.88856	0.938912	0.810176	-0.513813	0.271435	0.503851	0.207826
ENSMUSG00000018921	Pelp1	527.899	2020.46	443.318	1683.57	444.818	438.479	-0.263569	0.00248337	0.0086042	0.0166147	-0.252196	0.00937711	0.0456643	0.0116156
ENSMUSG00000018923	Med11	151.368	252.84	116.566	254.265	412.3	451.522	0.0095313	0.940438	0.966675	0.733806	-0.380714	0.00697396	0.036393	0.00573277
ENSMUSG00000018924	Alox15	8.49064	3.83338	15.506	26.3121	2.09462	2.79041	2.761	2.91e-05	0.000163099	4.21e-09	0.865988	0.124791	0.302363	0.0498027
ENSMUSG00000018925	Gm11435	37.8606	34.8687	91.7701	27.9227	68.5535	54.5688	-0.325387	0.306573	0.458641	0.335243	1.275	3.60737e-06	6.70479e-05	1.25104e-07
ENSMUSG00000018927	Ccl6	43.5435	56.4571	90.6203	107.358	17.7383	15.7509	0.925748	0.0059367	0.0183177	0.00210798	1.05547	0.00179469	0.0124776	0.000857483
ENSMUSG00000018930	Ccl4	41.5416	1286.52	78.3979	2421.88	4999.48	9496.91	0.912885	1.93e-05	0.000112042	3.29e-07	0.916186	0.000485417	0.00426073	0.000159179
ENSMUSG00000018931	Gm16515	198.865	102	196.16	94.7723	103.176	121.078	-0.105682	0.570682	0.705297	0.709204	-0.0203197	0.89855	0.955965	0.854533
ENSMUSG00000018932	Map2k3	314.711	10909.7	366.314	3154.36	4202.4	9714.04	-1.78976	2.54e-74	1.52e-71	1.46e-60	0.21858	0.0567752	0.176185	0.0847813
ENSMUSG00000018965	Ywhah	1102.67	1012.82	952.037	1174.79	983.323	1193.62	0.212974	0.0117039	0.0329326	0.00896091	-0.212806	0.010747	0.0508632	0.0184539
ENSMUSG00000018974	Sart3	835.091	1737.39	760.253	1323.66	1393.76	1214.18	-0.392333	1.26e-05	7.65e-05	0.000249246	-0.135855	0.144448	0.33476	0.145818
ENSMUSG00000018983	E2f2	304.493	73.6623	511.703	199.382	214.122	275.239	1.43588	1.6e-18	6.16e-17	1.4e-20	0.748498	1.66279e-09	7.05104e-08	9.79955e-10
ENSMUSG00000018986	Slfn3	107.858	104.026	90.6043	128.175	38.7532	34.6521	0.302487	0.161602	0.284008	0.0849894	-0.253463	0.238042	0.464142	0.184328
ENSMUSG00000018995	Nars2	375.151	624.157	302.556	691.957	164.863	126.698	0.146959	0.133549	0.245314	0.0665397	-0.310079	0.00319479	0.019832	0.00279735
ENSMUSG00000018999	Slc35b4	698.214	280.354	647.279	442.827	236.047	162.576	0.656307	9.32e-08	8.53e-07	6.28e-08	-0.109856	0.324676	0.561063	0.309017
ENSMUSG00000019027	Dnahc1	0.965439	1.94042	2.35931	0.337507	4.67861	5.09643	-2.31888	0.126106	0.234445	0.225399	1.27654	0.289336	NA	0.238637
ENSMUSG00000019039	Dalrd3	455.42	171.899	447.506	264.25	299.997	341.412	0.616154	7.54e-07	5.77e-06	2.09e-07	-0.0262428	0.800763	0.911134	0.738112
ENSMUSG00000019054	Fis1	454.94	264.397	455.948	386.036	366.732	343.314	0.547787	1.12e-06	8.27e-06	6.24e-07	0.00197941	0.984579	0.992801	0.950632
ENSMUSG00000019055	Plod1	137.695	60.9785	122.566	98.1694	87.254	84.2333	0.681243	0.00744223	0.0223494	0.0030568	-0.169241	0.465514	0.68685	0.418844
ENSMUSG00000019066	Rab3d	161.747	8.50937	158.038	40.7201	62.7202	46.9967	2.26201	9.35e-10	1.22e-08	7.23e-13	-0.0327519	0.853977	0.937394	0.771296
ENSMUSG00000019080	Mfsd3	58.1872	18.6717	55.8893	28.1833	13.9152	7.88684	0.594444	0.0767233	0.157985	0.0325977	-0.0566492	0.824691	0.923217	0.769874
ENSMUSG00000019082	Slc25a22	418.492	1310.79	362.714	1173.07	523.751	356.285	-0.16018	0.0661081	0.14016	0.191229	-0.206277	0.0358838	0.12635	0.0388005
ENSMUSG00000019087	Atp6ap1	844.602	685.456	787.091	653.936	797.236	891.063	-0.067985	0.405631	0.559128	0.729713	-0.101161	0.189241	0.40035	0.203774
ENSMUSG00000019088	Dnase1l1	103.617	20.9668	114.936	28.542	50.1172	59.9703	0.443613	0.142918	0.258381	0.0943754	0.148966	0.448706	0.672146	0.384672
ENSMUSG00000019122	Ccl9	48.6385	82.969	71.2109	94.514	165.549	120.045	0.185858	0.372221	0.525479	0.244043	0.551144	0.0121073	0.0555398	0.00810799
ENSMUSG00000019132	BC005537	4396.57	4175.24	4128.01	4072.64	6004.13	8843.86	-0.0362073	0.646982	0.765796	0.998922	-0.0910196	0.246772	0.474379	0.252409
ENSMUSG00000019139	Isyna1	547.783	1977.96	499.638	1078.18	1293.34	1530.91	-0.87586	1.34e-12	2.64e-11	2.77e-11	-0.133624	0.300075	0.535408	0.276126
ENSMUSG00000019143	Hars2	590.885	480.521	524.879	455.857	495.527	270.168	-0.077539	0.499041	0.644091	0.739758	-0.170928	0.120839	0.295686	0.114705
ENSMUSG00000019158	Tmem160	108.266	68.2013	107.536	72.6876	67.6878	65.9598	0.0932175	0.654795	0.772314	0.531866	-0.0102687	0.955081	0.980879	0.913983
ENSMUSG00000019173	Rab5c	1168.91	1491.94	1111.41	1499.94	1152.97	1288.32	0.00771829	0.892129	0.941231	0.558771	-0.0731176	0.205209	0.423345	0.257738
ENSMUSG00000019178	Styxl1	3.63926	3.13201	4.10244	2.46163	5.19039	2.92058	-0.322582	0.763462	0.850294	1	0.185615	0.846993	0.934036	1
ENSMUSG00000019179	Mdh2	1022.34	1892.77	934.259	1816.17	1001.89	1010.5	-0.0596328	0.470945	0.619188	0.803129	-0.130792	0.126461	0.305286	0.143017
ENSMUSG00000019188	H13	2334.87	5841.7	2151.48	4863.99	3433.48	4853.54	-0.264291	0.00019241	0.000891754	0.00618979	-0.118311	0.104411	0.267912	0.131608
ENSMUSG00000019189	Rnf145	3330.9	2304.14	3022.2	1986.6	3391.37	3256.39	-0.2145	0.000470836	0.00197499	0.0182451	-0.14037	0.0166889	0.071112	0.0389366
ENSMUSG00000019194	Scn1b	13.148	44.7154	10.3578	12.2891	12.1894	16.8808	-1.85976	1.45e-05	8.65e-05	1.31e-07	-0.338445	0.466377	0.687403	0.435613
ENSMUSG00000019210	Atp6v1e1	588.269	480.78	571.448	519.39	812.12	964.233	0.110111	0.231291	0.371244	0.151605	-0.0423212	0.626472	0.808318	0.594386
ENSMUSG00000019214	Chtf18	66.6475	13.9471	59.5257	42.6713	55.5026	43.0892	1.61424	3.56e-06	2.39e-05	6.17e-08	-0.162624	0.527767	0.737903	0.419524
ENSMUSG00000019235	Rps6kl1	7.47432	3.46125	5.02891	0.697133	9.19409	4.59817	-2.27494	0.0716553	0.149367	0.0735686	-0.573209	0.4311	0.657898	0.317036
ENSMUSG00000019254	Ppp1r12c	1657.87	2582.63	1512.59	2230.59	2814.26	2611.95	-0.211998	0.0219725	0.0563531	0.0772659	-0.132432	0.15638	0.353289	0.151878
ENSMUSG00000019256	Ahr	111.681	1121.73	638.09	3607.78	991.622	6310.11	1.68575	1.54e-24	9.59e-23	2.87e-23	2.51278	3.92958e-43	2.0718e-39	2.50969e-39
ENSMUSG00000019261	Mtap1s	539.631	1257.92	479.74	1155.36	634.352	1065.08	-0.123001	0.118049	0.222605	0.334045	-0.171182	0.0472478	0.154373	0.0610468
ENSMUSG00000019295	Tmem129	185.452	41.9799	154.36	96.6827	36.9873	23.5474	1.1984	5.98e-07	4.69e-06	1.43e-08	-0.266031	0.173416	0.377813	0.10512
ENSMUSG00000019297	2610027L16Rik	434.353	1626.49	404.511	1289.97	585.09	922.524	-0.333863	0.000340976	0.00148225	0.00230436	-0.10399	0.314709	0.551058	0.295754
ENSMUSG00000019301	Hsd17b1	10.7966	0.770851	7.38232	2.49526	2.25774	1.98273	1.69654	0.204224	0.338755	0.195548	-0.546397	0.476934	0.695975	0.285205
ENSMUSG00000019302	Atp6v0a1	66.5878	210.408	127.965	268.902	131.953	173.204	0.354244	0.398415	0.551953	0.261915	0.942257	0.0281972	0.105811	0.00977153
ENSMUSG00000019303	Psmc3ip	26.3726	15.2788	16.2561	17.2115	6.68549	9.43426	0.182044	0.688495	0.796577	0.576036	-0.697881	0.0934013	0.24993	0.0250285
ENSMUSG00000019312	Grb7	5.5804	1.98446	13.9904	3.203	8.52166	7.61761	0.72894	0.437053	0.588394	0.441021	1.32767	0.0355347	0.125346	0.00398655
ENSMUSG00000019320	Noxo1	27.4471	5.05041	24.0717	8.20232	20.4002	23.5119	0.710914	0.23099	0.37096	0.202379	-0.190518	0.624428	0.807098	0.539779
ENSMUSG00000019326	Aoc3	6.24829	28.5848	5.05013	6.79745	5.09241	12.1486	-2.06215	0.000476203	0.001996	1.32e-05	-0.304015	0.647201	0.821328	0.671833
ENSMUSG00000019338	Zfp687	1184.09	580.065	1103.96	661.264	1179.55	1190.45	0.189472	0.0469623	0.106498	0.0339454	-0.100787	0.250504	0.478356	0.260582
ENSMUSG00000019362	D8Ertd738e	317.251	637.378	289.664	471.492	795.424	828.868	-0.434761	0.000129326	0.000622826	0.000672641	-0.133113	0.265776	0.496137	0.253053
ENSMUSG00000019370	Calm3	1299.69	519.097	1282.65	809.372	834.661	810.763	0.642182	9.75e-09	1.08e-07	1.5e-08	-0.019627	0.851887	0.936732	0.796983
ENSMUSG00000019373	Cops3	552.952	641.168	523.841	628.91	768.419	1017.62	-0.0257529	0.769798	0.854792	0.940883	-0.0774287	0.377314	0.610117	0.360519
ENSMUSG00000019428	Fkbp8	1808.13	1195.02	1716.11	1465.78	1540.25	1567.09	0.294535	0.000108279	0.000530309	0.000245994	-0.0758058	0.299188	0.534235	0.327835
ENSMUSG00000019432	Ddx39b	4009.56	6420.5	3750.25	5639.93	4688.35	4669.83	-0.187095	0.00842716	0.0249008	0.079879	-0.0966767	0.176577	0.382486	0.218689
ENSMUSG00000019433	Gipc1	196.737	75.1898	194.861	92.4934	88.8776	53.5545	0.300547	0.113666	0.216132	0.0583413	-0.0145519	0.924837	0.968993	0.865001
ENSMUSG00000019437	Tlcd1	61.265	733.598	67.6778	446.479	359.374	492.067	-0.717838	3.73e-11	6.05e-10	1.12e-10	0.143853	0.399601	0.630504	0.457987
ENSMUSG00000019461	Plscr3	170.888	135.663	133.187	184.303	133.051	100.099	0.440752	0.00379911	0.0124934	0.000628896	-0.359957	0.014639	0.064354	0.00583596
ENSMUSG00000019464	Ptger1	12.987	8.94985	13.839	7.92056	9.87147	6.01613	-0.173538	0.809534	0.881152	0.837265	0.091508	0.888968	0.952372	0.951173
ENSMUSG00000019467	Arhgef25	1.60663	2.71013	5.94948	4.1934	0.968311	1.6374	0.645275	0.530346	0.671463	0.513147	1.87284	0.0747923	0.21319	0.0133255
ENSMUSG00000019470	Xab2	1026.93	1638.01	971.002	1375.76	1240.66	1356.95	-0.251979	0.00241766	0.00842357	0.0215922	-0.081647	0.334439	0.570515	0.338919
ENSMUSG00000019471	Cdc37	1215.64	2810.89	1102.86	2246.63	1459.47	1339.1	-0.322718	5.01e-05	0.000266253	0.00143173	-0.141094	0.0877567	0.239638	0.104577
ENSMUSG00000019478	Rab4a	150.618	27.9728	155.105	33.2371	161.624	130.815	0.260167	0.311855	0.464303	0.279908	0.0420851	0.782716	0.900961	0.841063
ENSMUSG00000019487	Trip10	36.666	88.5069	43.9801	57.0991	67.8532	69.6646	-0.628896	0.0127266	0.0354116	0.00867351	0.266264	0.327439	0.563742	0.313716
ENSMUSG00000019489	Cd70	0	5.841	0.599344	1.12221	0.275929	3.08666	-2.40864	0.0711381	0.148585	0.0113108	1.72159	0.349221	NA	0.50329
ENSMUSG00000019494	Cops6	339.56	824.839	294.14	777.3	230.358	210.022	-0.0864688	0.340183	0.492637	0.598535	-0.207158	0.0419032	0.141439	0.0370326
ENSMUSG00000019505	Ubb	3532.26	4833.02	3610.28	4675.26	10773.2	10595.5	-0.0477244	0.609356	0.736334	0.899596	0.0312592	0.738351	0.875712	0.838525
ENSMUSG00000019518	Ap4m1	243.162	117.754	210.971	129.312	179.188	136.681	0.136876	0.404648	0.558187	0.280724	-0.203404	0.150381	0.344373	0.0994615
ENSMUSG00000019528	Gyg	282.246	169.492	338.907	260.897	140.804	130.031	0.62205	1.23e-06	9.02e-06	7.05e-08	0.26295	0.0211516	0.0854545	0.0189666
ENSMUSG00000019539	Rcn3	24.2016	5.08988	123.432	12.1034	16.9859	53.0701	1.27343	0.0156304	0.0422352	0.00732845	2.35084	3.3406e-15	4.09599e-13	3.15779e-25
ENSMUSG00000019558	Slc6a8	5.83073	9.69868	13.1862	11.9958	32.278	72.2665	0.300051	0.542462	0.681435	0.559312	1.16048	0.0226682	0.0899504	0.0115493
ENSMUSG00000019564	Arid3a	251.164	70.3444	305.968	203.369	182.886	184.842	1.53773	3.71e-19	1.49e-17	4.31e-22	0.284735	0.0389988	0.134395	0.0362049
ENSMUSG00000019578	Ubxn6	633.954	495.218	547.377	412.284	777.846	651.678	-0.263913	0.00208316	0.00738255	0.0164471	-0.211664	0.00666929	0.0351159	0.0118719
ENSMUSG00000019579	D17Wsu104e	233.811	980.336	209.125	732.601	266.339	403.062	-0.420789	1.69e-05	9.96e-05	0.000181448	-0.160881	0.167378	0.369241	0.156487
ENSMUSG00000019590	Cyb561	3.28353	3.15403	5.31578	2.23381	1.3371	3.36905	-0.512388	0.622719	0.747402	0.801973	0.700033	0.435648	0.661686	0.396205
ENSMUSG00000019647	Sema6a	2.94354	34.0328	2.61031	5.46954	9.28713	4.60706	-2.64196	6.29e-05	0.000326131	3.82e-07	-0.152318	0.859275	0.939497	1
ENSMUSG00000019659	Ccdc12	269.406	207.004	273.169	218.471	221.679	165.36	0.0791599	0.547712	0.686249	0.375277	0.0199717	0.869364	0.94377	0.942983
ENSMUSG00000019689	1110001J03Rik	45.7714	43.6503	39.1862	53.2741	16.1981	30.856	0.287317	0.29332	0.444131	0.162652	-0.224624	0.404593	0.634614	0.311492
ENSMUSG00000019699	Akt3	1048.9	558.734	1186.1	803.65	963.907	1280.46	0.523693	6.23e-07	4.88e-06	7.64e-07	0.177291	0.0736107	0.211034	0.120159
ENSMUSG00000019710	Mrpl24	892.256	1047.14	744.145	1070.09	709.16	700.529	0.0309026	0.687958	0.796231	0.458855	-0.262312	0.000733062	0.00597057	0.0025735
ENSMUSG00000019715	Gle1	603.125	387.479	591.606	537.463	440.574	344.018	0.470856	3.84e-05	0.000209264	2.3e-05	-0.0283054	0.794038	0.907117	0.739566
ENSMUSG00000019726	Lyst	5771.86	1345.77	3749.21	1762.21	5263.3	4033.63	0.388537	6.25e-05	0.000324698	5.89e-05	-0.622389	2.33758e-11	1.44428e-09	5.59141e-10
ENSMUSG00000019731	Slc35e1	1029.47	2365.26	1077.61	1897.72	1613.82	2188.39	-0.318212	7.18e-05	0.000365925	0.00180963	0.0653413	0.432103	0.658754	0.552601
ENSMUSG00000019734	Tmc4	215.036	78.8737	200.382	87.313	130.533	91.1357	0.137717	0.456658	0.606384	0.325811	-0.102363	0.485382	0.702856	0.399647
ENSMUSG00000019737	AI428936	45.5069	77.8385	40.7815	48.2987	22.3163	15.943	-0.690108	0.0231056	0.0587373	0.00995727	-0.159175	0.608097	0.796433	0.520602
ENSMUSG00000019738	Polr2i	62.7495	36.1784	59.3523	37.5644	40.5868	20.8338	0.0550371	0.856936	0.916133	0.77941	-0.0806576	0.763713	0.890261	0.711026
ENSMUSG00000019756	Prl8a1	248.663	333.757	241.672	266.45	344.894	354.381	-0.326372	0.0115983	0.0326849	0.0239661	-0.0400094	0.757189	0.886948	0.69891
ENSMUSG00000019761	Krt10	16.7013	17.7873	8.32345	13.0738	6.9337	3.18091	-0.450419	0.356278	0.509599	0.278404	-1.00551	0.0444149	0.14737	0.00816196
ENSMUSG00000019763	Rmnd1	642.853	135.934	496.325	201.231	398.802	283.718	0.560303	3.41e-05	0.000187838	1.49e-05	-0.373564	0.000338982	0.00317982	0.000379294
ENSMUSG00000019767	Gm221	4.55382	0	3.60263	1.03464	2.90246	3.16277	2.31869	0.151212	0.269913	0.254137	-0.347771	0.704442	NA	0.583479
ENSMUSG00000019768	Esr1	109.271	61.0434	67.6968	47.3371	82.5482	80.5762	-0.366531	0.0950154	0.18747	0.100931	-0.687966	0.00020583	0.00211678	1.01701e-05
ENSMUSG00000019769	Syne1	2873.27	428.743	3258.48	1053.98	3164.35	3818.14	1.2975	1.82e-19	7.59e-18	3.14e-18	0.181357	0.182358	0.390561	0.234117
ENSMUSG00000019773	Fbxo5	159.893	89.4454	153.686	92.949	81.3266	46.9931	0.0546703	0.774973	0.858603	0.604515	-0.0572401	0.73092	0.871145	0.646619
ENSMUSG00000019774	Mtrf1l	233.06	193.413	227.539	220.107	126.236	142.189	0.185414	0.159663	0.281397	0.0785732	-0.035442	0.775141	0.895901	0.710405
ENSMUSG00000019777	Hdac2	837.83	2242.39	697.533	1653.24	1000.8	578.097	-0.439842	1.48e-06	1.07e-05	3.14e-05	-0.264539	0.00589359	0.0319462	0.00663906
ENSMUSG00000019782	Rwdd1	218.566	446.022	196.06	447.062	209.134	172.292	0.00378796	0.972212	0.98308	0.716585	-0.159101	0.187736	0.398394	0.158377
ENSMUSG00000019789	Hey2	0	0.396435	0.289062	0.359625	3.47691	2.1129	-0.10312	0.962351	NA	1	0.821727	0.706807	NA	1
ENSMUSG00000019790	Stxbp5	1146.28	880.701	1299.51	922.14	1756.68	3123.64	0.0666641	0.420315	0.572395	0.285239	0.181205	0.0210939	0.0852433	0.0599249
ENSMUSG00000019791	Hint3	134.482	36.8266	115.278	73.6072	42.1246	39.9371	0.991977	0.00011544	0.000560951	8.12e-06	-0.220876	0.294422	0.529836	0.195218
ENSMUSG00000019792	Trmt11	276.429	972.674	238.349	728.594	134.851	118.229	-0.417042	2.61e-06	1.8e-05	2.49e-05	-0.213057	0.0427594	0.143381	0.0369849
ENSMUSG00000019794	Katna1	529.106	1189.45	468.08	1197.15	1865.65	2318.5	0.0091593	0.908381	0.9494	0.616874	-0.176395	0.0434273	0.144852	0.0525261
ENSMUSG00000019795	Pcmt1	566.696	525.772	533.536	566.507	588.971	570.966	0.107509	0.255866	0.40122	0.152781	-0.0872858	0.342044	0.577669	0.321144
ENSMUSG00000019796	Lrp11	23.4883	41.8059	19.8001	61.1884	10.5312	8.59564	0.547029	0.103135	0.199744	0.0295788	-0.245372	0.513395	0.727594	0.426674
ENSMUSG00000019797	1700021F05Rik	40.8981	42.4006	48.6241	51.9038	41.5051	33.1709	0.289325	0.269045	0.416296	0.13718	0.250476	0.322908	0.559597	0.264761
ENSMUSG00000019802	Sec63	1727.99	2974.46	1372.91	2272.77	4556.49	3810.19	-0.388303	2.85e-06	1.96e-05	7.16e-05	-0.331395	8.58613e-05	0.00100972	0.000138612
ENSMUSG00000019804	Snx3	642.868	764.885	575.44	830.217	699.208	1008.14	0.116781	0.275445	0.424044	0.168298	-0.161043	0.135325	0.319564	0.13057
ENSMUSG00000019806	Aig1	377.691	2900.24	400.969	963.167	838.684	3892.85	-1.5912	2.25e-32	2.26e-30	1.64e-29	0.0854887	0.548704	0.753373	0.60324
ENSMUSG00000019808	Adat2	50.0977	147.552	53.4817	87.7776	195.82	264.545	-0.747809	8.76e-06	5.47e-05	3.56e-06	0.0992556	0.616748	0.802031	0.673839
ENSMUSG00000019809	Pex3	303.961	383.067	252.289	261.504	469.453	487.936	-0.547606	0.000108821	0.000532808	0.000227435	-0.267576	0.0566841	0.175996	0.0431295
ENSMUSG00000019810	Fuca2	152.231	53.1952	283.904	100.539	104.76	223.614	0.92068	1.98e-05	0.000114797	4.38e-06	0.898592	2.66932e-07	6.78788e-06	6.50458e-08
ENSMUSG00000019813	Cep57l1	184.008	26.867	170.309	53.5047	79.746	36.5673	0.995003	0.000182949	0.000853098	3.16e-05	-0.110689	0.547071	0.751962	0.452359
ENSMUSG00000019814	Ltv1	258.081	1319.84	225.774	1141.23	674.956	1186.89	-0.209839	0.00639805	0.0195788	0.0421031	-0.192664	0.0542262	0.170456	0.0598587
ENSMUSG00000019815	Fam164b	0.996922	4.65169	0	1.81934	4.97713	7.75667	-1.36274	0.173154	0.299438	0.158215	-2.58775	0.101006	0.262443	0.253292
ENSMUSG00000019817	Plagl1	7.75978	297.057	10.2686	249.426	1895.72	6020.77	-0.251736	0.330803	0.483402	0.262951	0.402797	0.377051	0.609921	0.405713
ENSMUSG00000019818	Cd164	3590.33	4790.78	3184.55	4462.99	5082.14	4266.26	-0.102169	0.209064	0.344938	0.462405	-0.173115	0.0339064	0.120951	0.0447722
ENSMUSG00000019820	Utrn	18234	12273.2	16247.8	13180.9	21563.9	25930.4	0.102813	0.234392	0.375049	0.157663	-0.166431	0.0534675	0.168532	0.0704302
ENSMUSG00000019822	Smpd2	209.532	17.7456	195.065	30.2123	234.402	148.15	0.749638	0.00946351	0.0274782	0.00606137	-0.103744	0.457643	0.680122	0.374858
ENSMUSG00000019823	Mical1	1082.92	210.656	1484.82	351.156	1747.73	2324.75	0.736016	4.78e-11	7.62e-10	3.45e-10	0.455054	1.68148e-07	4.48498e-06	9.92471e-06
ENSMUSG00000019826	Zbtb24	392.027	159.605	387.228	199.968	215.582	231.312	0.323313	0.0167413	0.0448103	0.00671153	-0.0179551	0.873598	0.946189	0.799067
ENSMUSG00000019832	Rab32	41.8423	31.404	79.1824	60.3184	14.382	25.0461	0.942593	0.00109627	0.00418059	4.7e-05	0.920254	0.000468337	0.00413999	1.37881e-05
ENSMUSG00000019837	Gtf3c6	84.7888	104.03	82.5494	95.4062	80.9228	61.846	-0.128356	0.484991	0.632074	0.583936	-0.0360459	0.84409	0.93279	0.785863
ENSMUSG00000019838	Slc16a10	262.992	204.856	135.432	109.455	364.518	201.307	-0.902976	7.87e-06	4.97e-05	9.71e-06	-0.955495	7.12267e-07	1.62802e-05	1.99545e-07
ENSMUSG00000019841	Rev3l	4223.29	2592.01	3125.23	1975.22	4739.99	4572.51	-0.392217	9.67e-09	1.07e-07	1.63e-05	-0.434427	4.24189e-11	2.51289e-09	3.35149e-08
ENSMUSG00000019842	Traf3ip2	683.113	480.101	817.872	374.897	879.856	1160.97	-0.355664	0.000686159	0.00275467	0.00566779	0.260072	0.00619283	0.0332153	0.0202647
ENSMUSG00000019843	Fyn	4412.82	12734.3	4179.25	12089.6	7782.3	10679.1	-0.0750177	0.36414	0.517254	0.673698	-0.0786691	0.347393	0.582642	0.337133
ENSMUSG00000019845	Tube1	59.8732	11.5939	44.9637	16.9284	29.3531	18.8539	0.55674	0.249934	0.394396	0.21209	-0.412245	0.279896	0.513765	0.179047
ENSMUSG00000019849	Prep	455.97	1858.56	427.897	1458.29	566.704	470.842	-0.349688	6.01e-05	0.000313331	0.000713478	-0.0925651	0.344244	0.579615	0.322671
ENSMUSG00000019850	Tnfaip3	3408.73	19654	3847.67	14074.5	123299	73630.2	-0.481724	0.0609731	0.131402	0.0341546	0.17481	0.49741	0.714203	0.434255
ENSMUSG00000019851	Perp	2.2987	18.0272	16.7911	156.829	29.4211	227	3.12799	5.47e-21	2.66e-19	1.11e-26	2.86609	5.11197e-06	9.05443e-05	1.19193e-07
ENSMUSG00000019852	D10Bwg1379e	17.8178	16.1631	8.01754	7.94178	21.4587	23.9596	-1.01815	0.0931557	0.184529	0.0770827	-1.15621	0.0466179	0.152915	0.0242391
ENSMUSG00000019854	Reps1	1058.23	1114.14	1193.09	895.586	1920.42	2059.4	-0.316553	3.41e-06	2.3e-05	0.000706971	0.173514	0.0076703	0.0392244	0.0431994
ENSMUSG00000019856	Fam184a	7.91059	11.2392	8.28319	10.3592	11.0806	9.11098	-0.112513	0.846623	0.909287	0.910983	0.0736906	0.901536	0.957381	0.904685
ENSMUSG00000019857	Asf1a	185.652	232.092	154.669	233.697	225.93	230.157	0.0125506	0.926257	0.959313	0.748749	-0.265206	0.0565063	0.175574	0.0421611
ENSMUSG00000019861	Gopc	553.385	286.614	500.164	400.359	259.546	200.752	0.481296	4.45e-06	2.94e-05	1.69e-06	-0.146999	0.116052	0.287937	0.106662
ENSMUSG00000019863	Qrsl1	205.219	226.727	183.045	211.354	108.128	90.7502	-0.0999221	0.464785	0.613449	0.628177	-0.165271	0.220955	0.442096	0.167642
ENSMUSG00000019864	Rtn4ip1	233.511	327.437	200.272	319.355	110.918	76.8789	-0.0369447	0.738596	0.833465	1	-0.222383	0.0548411	0.171869	0.0367152
ENSMUSG00000019866	Aim1	1574.61	1788.21	1369.05	1312.91	3214.6	2850.38	-0.44639	6.09e-05	0.000317108	0.000499251	-0.201992	0.0680142	0.199701	0.070636
ENSMUSG00000019867	Gje1	12.7572	17.1	11.7907	11.0266	22.3944	19.376	-0.647422	0.160187	0.282024	0.114275	-0.108486	0.809117	0.915516	0.840137
ENSMUSG00000019868	Vta1	404.891	534.518	382.439	443.039	347.501	390.01	-0.268575	0.00269623	0.0092593	0.012085	-0.0822579	0.360427	0.595205	0.324562
ENSMUSG00000019872	Smpdl3a	580.444	64.2266	898.04	120.386	462.659	856.367	0.91312	4.4e-05	0.000236783	4.37e-05	0.629129	0.00052393	0.0045309	0.000960418
ENSMUSG00000019873	Reep3	306.29	884.771	379.079	694.078	424.132	855.416	-0.349707	0.000112351	0.000547689	0.00107621	0.307273	0.00217011	0.0145814	0.00489899
ENSMUSG00000019876	Pkib	346.774	610.873	379.276	470.294	615.548	696.181	-0.377978	0.00189321	0.00678548	0.00543693	0.130912	0.292442	0.52779	0.350309
ENSMUSG00000019877	Serinc1	1627.53	2053.89	1424.73	1635.91	5743.48	5668.51	-0.328271	4.8e-06	3.15e-05	0.000555227	-0.192203	0.00738878	0.0380927	0.0169674
ENSMUSG00000019878	Hsf2	185.148	176.886	150.813	155.313	399.184	272.317	-0.1887	0.211812	0.348032	0.289673	-0.295194	0.0425066	0.142794	0.0257542
ENSMUSG00000019883	Echdc1	160.091	111.001	133.343	109.435	46.976	40.7511	-0.0211461	0.909197	0.949929	0.951791	-0.262685	0.12344	0.299962	0.0628509
ENSMUSG00000019889	Ptprk	13.125	17.5925	10.1237	5.06568	11.1507	8.79267	-1.79368	0.00139728	0.00518332	7.93e-05	-0.374955	0.437486	0.662871	0.345472
ENSMUSG00000019891	Dcbld1	1.65751	2.3137	0.909627	1.87419	3.73024	4.45911	-0.337332	0.783093	0.864037	1	-0.875805	0.519081	NA	0.744369
ENSMUSG00000019897	Ccdc59	487.478	1006.97	434.189	775.605	968.376	899.186	-0.376715	5.24e-05	0.000276917	0.000642201	-0.16695	0.090325	0.244455	0.092016
ENSMUSG00000019907	Ppp1r12a	2816.13	2012.2	3334.52	2457.44	3127.69	3857.87	0.287818	5.82e-05	0.000304434	0.000185569	0.243529	0.000466044	0.00412272	0.00590833
ENSMUSG00000019916	P4ha1	714.533	792.206	456.231	693.907	942.155	1021.16	-0.19295	0.260356	0.40642	0.372191	-0.64779	0.000165627	0.00176531	0.000141626
ENSMUSG00000019917	2010-09-01	8.10525	8.64833	10.6806	3.89923	5.04739	4.53095	-1.12676	0.133422	0.245184	0.0947202	0.393386	0.543835	0.749989	0.463842
ENSMUSG00000019920	Lims1	2280.58	663.75	2067.81	1112.6	1704.9	3020.56	0.744721	3.66e-16	1.07e-14	2.53e-14	-0.141591	0.0916816	0.247069	0.114253
ENSMUSG00000019923	Zwint	585.815	1028.37	567.211	778.3	1225	1443.17	-0.401963	0.000120136	0.000582757	0.000892633	-0.0464562	0.663724	0.831534	0.616461
ENSMUSG00000019927	Ube2d1	478.957	392.126	405.562	427.722	281.704	187.476	0.123517	0.307521	0.459525	0.18495	-0.24054	0.040334	0.137433	0.0322547
ENSMUSG00000019935	Slc17a8	2.25147	2.338	2.94181	2.50587	4.97961	3.94342	0.110166	0.916963	0.955069	1	0.3782	0.702319	0.853934	0.813755
ENSMUSG00000019942	Cdk1	19.7898	19.1342	58.518	50.6542	27.5848	34.3964	1.41232	0.000166083	0.000782003	1.26e-05	1.5587	1.3432e-05	0.000208902	3.99398e-07
ENSMUSG00000019943	Atp2b1	2504.26	4303.07	3171.07	3512.05	9543.31	27032.7	-0.293469	0.000228124	0.00103483	0.00388462	0.340516	2.08683e-05	0.000306475	0.000234358
ENSMUSG00000019944	Rhobtb1	9.45608	5.02154	8.02629	3.61657	8.0879	10.8426	-0.478844	0.572698	0.706642	0.721946	-0.23858	0.735854	0.874177	0.770314
ENSMUSG00000019945	1700040L02Rik	6.20768	2.68697	16.8525	6.73416	7.53587	22.2874	1.28545	0.102638	0.199083	0.0673872	1.43491	0.0159053	0.0686048	0.00230098
ENSMUSG00000019947	Arid5b	770.865	5480.03	1216.22	5505.33	2070.71	5747.66	0.00652978	0.948987	0.971735	0.691274	0.658451	8.56056e-10	3.82493e-08	9.52037e-09
ENSMUSG00000019948	Actr6	239.591	190.457	186.757	212.613	123.398	82.1652	0.15828	0.294764	0.445754	0.170164	-0.358684	0.0136879	0.0609864	0.00563689
ENSMUSG00000019951	Uhrf1bp1l	1334.96	3645.73	1250.87	2415.73	2875.43	3516.9	-0.593415	1.61e-10	2.36e-09	9.57e-09	-0.0932044	0.328035	0.56417	0.291438
ENSMUSG00000019952	Poc1b	383.707	111.542	310.006	138.586	189.582	125.208	0.308329	0.0474229	0.107354	0.0241515	-0.307275	0.0128027	0.0580895	0.00687547
ENSMUSG00000019960	Dusp6	225.275	151.928	395.852	1613.65	2160.83	3496.69	3.40682	4.12e-90	4.06e-87	1.28e-81	0.812192	9.3893e-07	2.05125e-05	1.85765e-06
ENSMUSG00000019961	Tmpo	2228.02	1781.02	2230.33	2526.22	1448.16	1289.34	0.504446	8.47e-12	1.49e-10	2.9e-10	0.000986804	0.989168	0.994977	0.915531
ENSMUSG00000019966	Kitl	3.96168	17.5982	1.76216	7.57154	5.13761	8.02589	-1.21218	0.0404852	0.0937915	0.00602012	-1.1488	0.177286	0.383379	0.184437
ENSMUSG00000019969	Psen1	986.644	1705.7	1005.01	1706.51	1599.77	1999.65	0.000299504	0.996554	0.997567	0.656708	0.0264891	0.713256	0.860532	0.852527
ENSMUSG00000019970	Sgk1	904.707	1308.41	943.755	1172.23	2403.14	1730.42	-0.157237	0.211997	0.348267	0.345434	0.0611198	0.629119	0.809927	0.701392
ENSMUSG00000019971	Cep290	67.618	34.4927	77.5102	31.6565	57.0408	39.0476	-0.115524	0.718282	0.819042	0.773067	0.197524	0.465438	0.686802	0.427526
ENSMUSG00000019975	Ikbip	12.3275	19.9559	28.48	15.566	6.17618	5.45065	-0.344937	0.5112	0.65415	0.527211	1.20674	0.0187465	0.0777652	0.00559055
ENSMUSG00000019977	Hbs1l	1344.02	2615.37	1288.51	1922.18	2758.79	3009.6	-0.444525	2.38e-09	2.89e-08	1.97e-06	-0.0610487	0.423903	0.651654	0.417104
ENSMUSG00000019978	Epb4.1l2	1180.01	1421.77	915.774	1230.16	2404.73	4885.98	-0.209563	0.0087393	0.0256961	0.0525387	-0.366195	5.1679e-06	9.13303e-05	2.63002e-05
ENSMUSG00000019979	Apaf1	961.533	2306.01	1203.65	1595.36	643.317	847.44	-0.530888	2.91e-05	0.000163099	0.000213908	0.323646	0.011813	0.0545375	0.0209886
ENSMUSG00000019982	Myb	477.76	551.914	2449.67	1851.42	872.213	2742.03	1.74618	1.84e-12	3.57e-11	3.64e-17	2.35787	1.57897e-21	5.31375e-19	5.59461e-28
ENSMUSG00000019984	Med23	1050.41	1536.79	920.376	1174.17	1226.01	1014.83	-0.388237	3.74e-08	3.69e-07	1.2e-05	-0.190666	0.0077494	0.0395119	0.013371
ENSMUSG00000019986	Ahi1	164.189	800.339	196.745	812.853	394.883	813.718	0.0211213	0.841273	0.905226	0.600762	0.262807	0.0405343	0.137996	0.058498
ENSMUSG00000019987	Arg1	1.62237	1.56486	1.51335	0.719251	57.703	74.0302	-1.10668	0.400911	0.554219	0.699222	-0.133481	0.894146	0.95417	1
ENSMUSG00000019988	Nedd1	380.145	485.854	399.371	532.39	146.485	167.089	0.132244	0.156688	0.277381	0.0764106	0.070528	0.45647	0.679145	0.534861
ENSMUSG00000019990	Pde7b	7.22947	17.2309	11.1511	6.68993	10.0221	5.46381	-1.37848	0.0561628	0.123402	0.0372725	0.631525	0.37627	0.609275	0.32212
ENSMUSG00000019992	Fam54a	30.6856	59.2533	32.608	47.2128	28.7088	31.9958	-0.321677	0.389707	0.543531	0.390593	0.091747	0.813586	0.917866	0.871025
ENSMUSG00000019996	Mtap7	278.436	146.58	185.143	159.179	213.357	120.539	0.119725	0.445486	0.595915	0.322381	-0.588139	3.4144e-05	0.000465967	9.27358e-06
ENSMUSG00000019998	Stx7	272.847	150.751	261.178	262.789	204.906	174.99	0.802203	5e-08	4.8e-07	7.81e-09	-0.0626178	0.643204	0.819065	0.583814
ENSMUSG00000020000	Moxd1	0	1.12325	0	15.7982	0	0.242196	3.80886	0.345755	0.498508	2.5e-07	-0.140067	0.9739	0.9886	1
ENSMUSG00000020003	Pex7	154.897	153.076	155.604	163.063	172.271	242.529	0.0915571	0.594887	0.724622	0.446146	0.0066865	0.968176	0.986577	1
ENSMUSG00000020007	Il20ra	1.28603	1.14641	3.21184	1.01252	1.38229	0.484392	-0.146028	0.935638	NA	1	1.31562	0.411278	NA	0.26009
ENSMUSG00000020009	Ifngr1	1128.95	659.707	2165.62	591.423	2091.75	3816.2	-0.157443	0.304609	0.456641	0.428423	0.939728	2.15406e-10	1.08161e-08	1.51472e-09
ENSMUSG00000020014	Gm872	16.7006	26.6164	19.5404	28.8286	31.9572	44.9293	0.113513	0.742472	0.836279	0.673117	0.229299	0.532433	0.741756	0.516417
ENSMUSG00000020015	Cdk17	2539.51	11772.8	2446.32	6521.32	8208.97	17961.2	-0.852355	1.54e-31	1.47e-29	2.52e-22	-0.0541713	0.471406	0.691801	0.454218
ENSMUSG00000020017	Hal	26.9439	10.7547	28.3417	9.58815	8.59704	6.87289	-0.190244	0.725659	0.823875	0.906672	0.0765671	0.859338	0.939497	0.8775
ENSMUSG00000020018	Snrpf	170.306	658.318	151.222	509.372	368.032	428.727	-0.368988	0.00109222	0.00416707	0.00349797	-0.173904	0.196643	0.410873	0.186651
ENSMUSG00000020019	Ntn4	1.28238	1.14527	4.17048	4.67333	0.346191	1.02284	2.01554	0.157466	0.278493	0.0453518	1.68672	0.214358	NA	0.0905102
ENSMUSG00000020020	Usp44	0.338163	3.08569	0	1.01252	2.00688	6.01115	-1.55919	0.307736	0.459682	0.26875	-1.10186	0.587743	NA	1
ENSMUSG00000020021	Fgd6	139.532	189.549	104.192	151.794	371.425	357.589	-0.324466	0.10997	0.210379	0.150785	-0.419562	0.0424122	0.142558	0.0361045
ENSMUSG00000020022	Ndufa12	125.094	407.998	124.995	359.636	95.1167	92.5096	-0.181049	0.202606	0.336839	0.282327	-0.00355004	0.982599	0.99188	0.963085
ENSMUSG00000020023	Tmcc3	130.461	108.098	48.2333	32.9017	272.35	264.03	-1.71817	2.08e-14	5.18e-13	9.06e-17	-1.42858	2.46197e-13	2.26401e-11	1.50541e-16
ENSMUSG00000020024	Ccdc41	387.49	1591.68	360.01	782.966	723.645	1312.64	-1.02292	1.31e-27	9.88e-26	5.52e-24	-0.105908	0.308734	0.544881	0.282279
ENSMUSG00000020027	Socs2	35.8692	118.179	72.0225	215.935	82.7087	331.348	0.87071	1.76e-05	0.000103242	4.76e-06	1.00622	3.06471e-05	0.000426436	2.37387e-05
ENSMUSG00000020029	Nudt4	373.755	1360.07	408.347	889.592	1244.19	1561.58	-0.61175	1.19e-11	2.06e-10	3.6e-09	0.12714	0.204218	0.421575	0.279624
ENSMUSG00000020032	Nuak1	5.5998	3.10657	3.5836	4.95599	5.45873	10.6634	0.688543	0.399815	0.553298	0.310456	-0.644315	0.386219	0.617552	0.296102
ENSMUSG00000020034	Tcp11l2	1276.28	221.404	1109.95	399.92	1691.38	1683.04	0.851127	8.15e-16	2.31e-14	1.88e-14	-0.201093	0.0141251	0.0624416	0.0251051
ENSMUSG00000020038	Cry1	517.347	984.476	446.135	794.431	595.547	810.601	-0.309378	0.00175355	0.00632964	0.00856564	-0.213325	0.0391988	0.134755	0.0383091
ENSMUSG00000020042	Btbd11	625.999	386.196	1026.65	363.974	824.602	1300.54	-0.0841636	0.481233	0.628618	0.701499	0.712653	5.34447e-11	3.08516e-09	1.59241e-09
ENSMUSG00000020044	Timp3	3.26962	5.53149	4.16391	12.0697	1.0135	2.01865	1.1384	0.189034	0.320123	0.0729012	0.347476	0.713896	0.860592	0.866814
ENSMUSG00000020048	Hsp90b1	2475.95	4196.89	2563.84	5794.84	3139.6	3556.93	0.465205	9.39e-06	5.84e-05	5e-06	0.0501468	0.635854	0.814091	0.723674
ENSMUSG00000020053	Igf1	11.8111	16.9469	2.944	1.84146	0	0.744726	-3.215	0.00121112	0.00456864	4.85e-05	-1.99855	0.0247026	0.0960715	0.00393269
ENSMUSG00000020056	Ccdc53	326.869	106.871	329.418	149.842	168.443	130.722	0.484713	0.00357203	0.0118373	0.00183485	0.0105214	0.939143	0.973486	1
ENSMUSG00000020057	Dram1	5.49987	62.8205	15.6502	84.3989	14.2816	61.5985	0.426632	0.130895	0.241632	0.0486293	1.50024	0.00137943	0.0100824	0.000557946
ENSMUSG00000020059	Sycp3	2.96294	1.98332	3.91292	5.27138	3.38918	6.36146	1.44182	0.162837	0.285698	0.0987771	0.397854	0.675199	0.838495	0.853073
ENSMUSG00000020063	Sirt1	888.505	993.012	747.247	782.611	2805.3	2265.9	-0.343424	3.04e-05	0.000169333	0.000787884	-0.249635	0.00210936	0.014258	0.00411299
ENSMUSG00000020064	Herc4	2188.1	1273.78	2352.22	1575.47	1471.52	1699.74	0.305547	7.36e-05	0.000373119	8.46e-05	0.104246	0.155953	0.352739	0.265367
ENSMUSG00000020068	Pbld2	20.3332	21.9997	12.371	8.22444	14.8636	9.88344	-1.41402	0.00527629	0.0165576	0.000705508	-0.710877	0.12296	0.299254	0.0448467
ENSMUSG00000020069	Hnrnph3	546.85	264.131	427.711	319.603	1139.38	1117.25	0.271804	0.0452644	0.103263	0.0261156	-0.354363	0.0046557	0.0264509	0.00407482
ENSMUSG00000020070	Rufy2	1349.65	615.861	1007.35	521.934	523.598	342.314	-0.240143	0.0149469	0.0406309	0.0545638	-0.421611	2.77288e-06	5.3617e-05	7.96826e-06
ENSMUSG00000020072	Pbld1	34.8285	34.544	33.3838	25.6774	45.0895	54.2768	-0.429623	0.187551	0.318351	0.174709	-0.0556489	0.854058	0.937394	0.83512
ENSMUSG00000020074	Ccar1	1323.87	1668.46	1286.37	1561.79	1504.77	1553.06	-0.0963499	0.243801	0.386962	0.515478	-0.0414673	0.616567	0.801861	0.567955
ENSMUSG00000020075	Ddx21	2136.97	18795.3	1999.91	15368.2	4484.55	6939.78	-0.290395	2.84e-06	1.95e-05	0.000808433	-0.0961035	0.146546	0.338134	0.182078
ENSMUSG00000020076	Ddx50	1179.03	1903.14	1096.3	1680.36	1270.55	1764.73	-0.180172	0.00467355	0.0149178	0.0610988	-0.104815	0.110877	0.279214	0.142013
ENSMUSG00000020077	Srgn	801.994	16880.8	1271.88	9343.23	12881.8	22641.6	-0.853286	2.43e-19	9.91e-18	3.09e-15	0.664547	4.8086e-11	2.81695e-09	1.90561e-09
ENSMUSG00000020078	Vps26a	519.356	478.508	542.571	490.604	774.755	715.205	0.0368698	0.697883	0.80322	0.486039	0.0627623	0.489313	0.706736	0.593621
ENSMUSG00000020079	Supv3l1	270.587	1129.22	249.069	884.324	484.832	609.708	-0.351634	8.07e-05	0.000406142	0.000804073	-0.118022	0.2686	0.500197	0.248336
ENSMUSG00000020083	2010107G23Rik	1.62602	0.374417	4.49323	0	2.07467	1.80349	-1.06489	0.584646	NA	1	1.45991	0.244811	NA	0.0867473
ENSMUSG00000020085	Aifm2	6.19011	7.07434	14.4178	8.35318	5.30073	7.6578	0.267528	0.701901	0.806529	0.712617	1.2204	0.0648804	0.19346	0.0227982
ENSMUSG00000020087	Tysnd1	290.118	215.781	278.186	339.236	162.714	126.93	0.651891	1.33e-06	9.7e-06	1.47e-07	-0.0620596	0.631733	0.811764	0.578416
ENSMUSG00000020088	Sar1a	816.334	2119.94	723.668	1810.73	1564.49	1907.45	-0.227367	0.0024811	0.0085981	0.0258683	-0.17502	0.0303861	0.111797	0.0424352
ENSMUSG00000020089	Ppa1	175.968	3543.29	158.655	3133.82	317.147	407.234	-0.177167	0.0684409	0.143975	0.178325	-0.151476	0.241681	0.468293	0.240589
ENSMUSG00000020091	Eif4ebp2	1513.72	877.423	1520.05	1101.38	880.643	874.02	0.328305	5.04e-05	0.000267455	0.000107789	0.00603023	0.93692	0.972595	0.962937
ENSMUSG00000020092	X99384	8.08403	7.33866	9.98825	4.69544	10.9227	7.39747	-0.647906	0.376706	0.530307	0.45249	0.303469	0.636421	0.814489	0.614054
ENSMUSG00000020097	Sgpl1	837.78	1260.25	907.68	1373.09	1741.69	2882.66	0.122945	0.205701	0.340598	0.125009	0.115109	0.24343	0.470471	0.320116
ENSMUSG00000020099	Unc5b	0.322422	2.73443	1.78338	2.59344	5.2956	6.54071	-0.0926572	0.927566	0.960253	1	2.34138	0.112909	0.283147	0.132818
ENSMUSG00000020100	Slc29a3	543.44	810.449	521.91	647.875	386.966	376.451	-0.321689	0.000622394	0.00252899	0.00371058	-0.0581354	0.542475	0.748785	0.495831
ENSMUSG00000020101	4632428N05Rik	3304.36	21724.3	3379.22	9338.73	14363.9	24783.9	-1.21793	1.77e-66	6.75e-64	5.67e-47	0.0322965	0.656434	0.826857	0.79267
ENSMUSG00000020102	Slc16a7	12.4329	4.27271	15.948	8.08419	3.36146	7.10619	0.906956	0.191485	0.323032	0.10074	0.361412	0.503699	0.71994	0.372177
ENSMUSG00000020105	Lrig3	4.58531	1.16729	7.36919	3.24633	5.22534	2.99669	1.47749	0.19976	0.333563	0.165477	0.688322	0.387337	0.618402	0.26465
ENSMUSG00000020107	Anapc16	446.599	372.503	446.749	305.481	150.305	152.327	-0.28737	0.0204377	0.0530506	0.0447869	0.000577596	0.996052	0.997755	0.941547
ENSMUSG00000020108	Ddit4	1021.72	158.789	1947.64	263.522	736.166	407.135	0.729926	0.0688461	0.144573	0.0161524	0.93081	0.0176806	0.0741963	0.00261362
ENSMUSG00000020109	Dnajb12	443.168	374.333	471.378	372.684	584.089	791.89	-0.00655098	0.942359	0.96779	0.779353	0.088501	0.285528	0.520103	0.399108
ENSMUSG00000020111	Micu1	616.331	496.949	470.361	383.166	724.749	926.719	-0.376404	0.00017527	0.000820034	0.00145377	-0.390769	3.37626e-05	0.000461558	6.92576e-05
ENSMUSG00000020114	Cand1	1969.52	4640.88	1850.31	4245.48	2976.46	3253.07	-0.128534	0.0161486	0.043446	0.190836	-0.0906688	0.107978	0.274051	0.169945
ENSMUSG00000020115	Tbk1	1217.41	1479.08	1170.19	1434.86	1418.38	2299.92	-0.0442232	0.486154	0.63308	0.921351	-0.0575066	0.365898	0.600138	0.387702
ENSMUSG00000020116	Pno1	182.051	1673.93	154.65	1424.97	272.86	437.867	-0.231959	0.00588741	0.0181823	0.0275108	-0.234571	0.0459136	0.151106	0.0440713
ENSMUSG00000020120	Plek	441.168	1210.53	624.263	1802.4	5288.78	7316.21	0.574507	0.0295919	0.0723277	0.00504063	0.500846	0.0604845	0.184048	0.025569
ENSMUSG00000020121	Srgap1	1.95871	1.566	1.48994	2.12412	3.10812	1.15301	0.460318	0.715788	0.816977	0.763701	-0.399265	0.74365	NA	1
ENSMUSG00000020122	Egfr	4.89016	2.35887	4.12585	2.50587	2.53367	1.3952	0.106028	0.917389	0.955269	1	-0.242816	0.769819	0.892817	0.728451
ENSMUSG00000020124	Usp15	1755.5	2686.76	1655.44	2261.63	2431.8	2805.65	-0.248963	8.63e-05	0.000431939	0.00503909	-0.0848861	0.187387	0.397859	0.213956
ENSMUSG00000020125	Elane	3.26049	1.93814	64.2385	41.7694	12.4429	52.3862	4.42627	3.99e-09	4.69e-08	2.87e-15	4.29611	3.55587e-13	3.21365e-11	3.1527e-19
ENSMUSG00000020128	Vps54	1924.1	5333.7	3045.89	5524.34	2139.49	5873.37	0.0506341	0.574754	0.708239	0.402799	0.66258	5.04486e-13	4.40854e-11	1.8014e-10
ENSMUSG00000020130	Tbc1d15	1039.52	2039.67	916.588	1570.26	2008.05	2394.12	-0.377182	2.04e-07	1.75e-06	3.7e-05	-0.181966	0.016132	0.0694501	0.024735
ENSMUSG00000020131	Pcsk4	44.9524	172.393	36.8291	157.552	19.6072	19.7036	-0.13091	0.539866	0.679407	0.593507	-0.280447	0.282119	0.515931	0.227313
ENSMUSG00000020132	Rab21	876.734	617.166	858.712	743.184	798.302	1144.49	0.268519	0.00227333	0.00797378	0.00204231	-0.029665	0.721148	0.864514	0.666127
ENSMUSG00000020133	2310011J03Rik	226.552	301.287	249.972	313.261	97.4217	160.573	0.0552617	0.669801	0.783204	0.460948	0.142242	0.277716	0.510831	0.291707
ENSMUSG00000020134	Peli1	5405.84	10769.2	5472.69	7368.07	7992.62	11723	-0.547797	5.02e-14	1.21e-12	8e-10	0.0177826	0.807937	0.915018	0.934803
ENSMUSG00000020135	Apc2	5.89917	7.05803	7.14379	6.96198	6.38184	5.20846	-0.0236721	0.971378	0.982645	1	0.275762	0.667877	0.834161	0.669859
ENSMUSG00000020137	Thap2	219.225	101.056	193.056	138.123	62.5897	79.8123	0.446202	0.0292866	0.0717385	0.0139276	-0.184362	0.322456	0.559057	0.280117
ENSMUSG00000020140	Lgr5	5.2265	2.75531	3.5836	5.66463	6.91375	9.31832	1.06655	0.202872	0.337232	0.158616	-0.550543	0.468431	0.689353	0.382255
ENSMUSG00000020142	Slc1a4	14.4092	40.437	5.86678	38.2837	53.7475	67.2398	-0.0784034	0.797763	0.87348	0.911962	-1.282	0.00468257	0.0265673	0.00253754
ENSMUSG00000020143	Dock2	18674.1	11763.4	19922.1	14739.5	21608.3	26421.9	0.32527	2.69e-07	2.26e-06	8.08e-06	0.0933239	0.137369	0.322738	0.30296
ENSMUSG00000020149	Rab1	1092.53	1534.33	1046.35	1319.55	3787.8	3524.13	-0.21837	0.00154681	0.0056739	0.0233519	-0.0615325	0.377958	0.610827	0.367833
ENSMUSG00000020152	Actr2	5990.99	9130.93	5860.73	8377.47	6092.68	7174	-0.124247	0.0528223	0.117318	0.245668	-0.031684	0.623139	0.80643	0.578939
ENSMUSG00000020153	Ndufs7	316.907	242.799	261.316	323.529	154.395	156.518	0.41453	0.000773783	0.00306529	0.000157793	-0.280225	0.0180735	0.0755866	0.0117198
ENSMUSG00000020156	Mum1	1658.57	319.407	1248.88	474.846	1069.9	592.213	0.569266	1.45e-06	1.05e-05	8.2e-07	-0.409401	7.78714e-05	0.000929579	0.000117114
ENSMUSG00000020160	Meis1	19.8413	15.2811	43.2462	32.1688	14.3042	10.116	1.08367	0.0131733	0.0364968	0.00166985	1.12172	0.00546509	0.0299105	0.000341664
ENSMUSG00000020163	Uqcr11	68.0992	83.0883	79.0105	106.998	29.4887	34.5341	0.362395	0.0946411	0.186905	0.0352659	0.209888	0.338152	0.574372	0.297494
ENSMUSG00000020166	Cnot2	1832.7	3052.21	1568.03	2222.82	2791.18	2642.48	-0.457651	2.05e-12	3.93e-11	5.29e-08	-0.225147	0.000684865	0.00564193	0.00265973
ENSMUSG00000020167	Tcf3	1200.63	537.481	1192.5	692.445	893.637	664.788	0.367259	6.67e-05	0.000343184	0.000100742	-0.0102513	0.90227	0.957653	0.83419
ENSMUSG00000020170	Frs2	834.129	966.131	755.169	777.283	1206.3	1164.71	-0.315084	0.000161613	0.000762957	0.00285075	-0.143274	0.0822835	0.228678	0.095748
ENSMUSG00000020171	Yeats4	394.235	300.161	304.751	345.34	367.763	404.94	0.201703	0.0686942	0.144348	0.0306613	-0.372711	0.000416052	0.00376901	0.000263989
ENSMUSG00000020173	Cobl	0.322422	0.748833	0.620566	1.42699	2.18748	5.50898	0.902868	0.575902	0.709378	0.698046	0.776893	0.675266	NA	1
ENSMUSG00000020175	Rab36	2.92963	0.79287	5.30769	2.14624	1.63562	4.67001	1.4684	0.281125	0.430022	0.30053	0.857134	0.343284	0.578799	0.283554
ENSMUSG00000020176	Grb10	3.58656	15.6972	28.9922	34.0156	12.0314	18.6349	1.12739	0.0352629	0.0836014	0.0157562	3.01075	3.73545e-06	6.89543e-05	1.94177e-07
ENSMUSG00000020178	Adora2a	249.35	626.421	418.97	926.969	1515.32	7303.14	0.566651	8.19e-05	0.000411353	7.45e-05	0.746772	7.54812e-07	1.71289e-05	3.03943e-06
ENSMUSG00000020180	Snrpd3	281.739	781.874	239.032	576.054	178.844	169.438	-0.440937	2.69e-05	0.000151813	0.000128941	-0.236602	0.043112	0.144135	0.0361911
ENSMUSG00000020182	Ddc	6.81739	2.38089	6.11121	1.08948	2.32801	3.13574	-1.11613	0.371654	0.524822	0.531852	-0.152786	0.857417	0.938713	0.901794
ENSMUSG00000020183	Cpm	707.02	80.1533	492.464	43.6651	538.939	372.519	-0.881496	0.000110433	0.000539599	0.000206327	-0.522142	0.00141174	0.0102476	0.00114516
ENSMUSG00000020184	Mdm2	1089.7	1021.03	1072.96	952.612	2474.58	3116.84	-0.0998615	0.196237	0.328927	0.476606	-0.021726	0.771249	0.893669	0.713727
ENSMUSG00000020185	E2f7	22.1375	23.4172	33.0376	35.1589	28.129	45.0922	0.581508	0.101612	0.197595	0.0543189	0.577599	0.0944637	0.251658	0.0622533
ENSMUSG00000020186	Csrp2	3.85628	7.03258	4.43394	2.83186	21.0348	24.7598	-1.2861	0.0858725	0.172746	0.0944734	0.188027	0.789639	0.904655	0.854261
ENSMUSG00000020189	Osbpl8	3219.49	2963.51	2626.25	2564.6	4904.94	7235.7	-0.208655	0.00298095	0.0101188	0.037046	-0.293766	2.3013e-05	0.00033333	0.00023976
ENSMUSG00000020190	Mknk2	3522.49	1055.36	3652.44	1239.5	6875.97	6856.53	0.231828	0.026661	0.0662963	0.017447	0.0519434	0.602091	0.792351	0.695013
ENSMUSG00000020191	4930415F15Rik	16.3613	45.4366	15.1445	18.4337	50.5583	47.9039	-1.3019	8.67e-05	0.00043373	6.07e-06	-0.111682	0.760068	0.888442	0.723709
ENSMUSG00000020193	Zpbp	74.6758	32.7255	70.5999	36.7019	43.5973	34.6735	0.161159	0.596135	0.725772	0.4793	-0.0802642	0.753277	0.884528	0.697365
ENSMUSG00000020196	Cabin1	2534.06	4923.56	2376.21	4283.07	2898.15	2595.03	-0.201138	0.0109903	0.0312291	0.0702229	-0.092749	0.24791	0.475181	0.263206
ENSMUSG00000020198	Ap3d1	1954.24	1342.41	1915.41	1456.98	2257.82	2173.28	0.117117	0.16396	0.287278	0.0980771	-0.0290027	0.721671	0.864747	0.663147
ENSMUSG00000020205	Phlda1	38.2206	122.361	34.3029	89.1246	867.598	1109.14	-0.45326	0.00792833	0.023627	0.0136469	-0.162706	0.466672	0.687602	0.468194
ENSMUSG00000020211	Sf3a2	384.501	1055.68	375.206	984.157	504.335	599.362	-0.100939	0.317016	0.469524	0.541923	-0.0368912	0.73691	0.87469	0.694091
ENSMUSG00000020212	Mdm1	76.1043	10.5181	75.2358	21.5491	92.5777	70.038	1.0441	0.00432195	0.0139443	0.00247502	-0.0162829	0.934413	0.972471	0.911514
ENSMUSG00000020219	Timm13	195.147	493.763	159.854	449.385	177.828	205.656	-0.135638	0.201408	0.335387	0.337431	-0.289149	0.0194315	0.0799762	0.0134364
ENSMUSG00000020220	Vps13d	6057.81	7600.98	5345.95	6271.9	6676.95	6861.37	-0.277579	5.08e-05	0.000269166	0.00310839	-0.180342	0.0084832	0.042341	0.0190765
ENSMUSG00000020224	Llph	79.4503	287.885	75.2572	199.353	207.673	225.616	-0.531585	0.00034276	0.00148808	0.000315767	-0.0803052	0.654591	0.825453	0.632789
ENSMUSG00000020225	Tmbim4	151.471	89.4373	210.856	117.351	125.001	163.475	0.394387	0.0280409	0.0691494	0.0136105	0.477119	0.00215508	0.0144866	0.00143339
ENSMUSG00000020226	Slc5a4b	4.97617	3.81022	4.14488	3.73777	3.61744	1.8796	-0.059599	0.952504	0.973638	1	-0.256009	0.783983	0.901681	0.765076
ENSMUSG00000020227	Irak3	79.7241	43.8542	91.0535	46.3321	129.166	182.512	0.0892457	0.72993	0.827031	0.656132	0.190039	0.382721	0.615318	0.381872
ENSMUSG00000020228	Helb	816.522	176.238	831.327	299.505	630.458	619.087	0.762749	1.35e-10	2e-09	2.85e-10	0.0256929	0.781348	0.900181	0.883677
ENSMUSG00000020230	Prmt2	124.421	22.6197	100.637	40.7157	61.867	56.9815	0.84646	0.0040256	0.0131196	0.00129531	-0.306827	0.142534	0.331343	0.0705509
ENSMUSG00000020231	Dip2a	185.527	24.4675	275.589	45.4938	123.687	151.663	0.894245	0.000487891	0.00203836	0.000214854	0.570231	0.000123439	0.00137689	4.07023e-05
ENSMUSG00000020232	Hmg20b	258.759	116.861	311.464	204.904	372.333	340.201	0.80887	2.96e-08	2.97e-07	2.23e-09	0.267138	0.0307693	0.112761	0.0319937
ENSMUSG00000020234	4930404N11Rik	68.8129	37.3931	53.4363	31.2899	10.0895	24.5525	-0.25213	0.418661	0.571212	0.433862	-0.364317	0.17733	0.383379	0.0878616
ENSMUSG00000020235	Fzr1	423.259	354.814	426.089	428.039	299.146	449.911	0.272496	0.00566534	0.0176004	0.00358889	0.00895474	0.923575	0.968517	1
ENSMUSG00000020238	Ncln	1709.42	1538.11	2083.8	1329.62	1189.46	1077.97	-0.210359	0.0967493	0.190238	0.191829	0.28539	0.0224962	0.089515	0.0353233
ENSMUSG00000020246	Hcfc2	633.837	350.39	521.884	372.881	473.523	471.856	0.0867992	0.396995	0.550714	0.253759	-0.279228	0.0023384	0.0154531	0.00265703
ENSMUSG00000020248	Nfyb	555.444	1298.68	465.876	881.217	262.326	248.82	-0.559083	1.54e-07	1.36e-06	3.4e-06	-0.254172	0.0225628	0.0896248	0.0247172
ENSMUSG00000020250	Txnrd1	712.318	4692.33	717.055	2545.53	861.617	1002.93	-0.881687	1.05e-29	9.04e-28	2.26e-22	0.010212	0.905596	0.959398	0.993772
ENSMUSG00000020251	Glt8d2	25.1956	1.94042	13.3077	2.79914	9.58548	3.30183	0.562177	0.539876	0.679407	0.590181	-0.919038	0.0582375	0.179219	0.00418429
ENSMUSG00000020253	Ppm1m	525.632	77.6915	519.282	160.892	279.75	281.358	1.04699	3.37e-12	6.29e-11	3.97e-13	-0.0183844	0.85412	0.937394	0.784975
ENSMUSG00000020255	D10Wsu102e	722.342	1914.7	598.466	1419.89	715.497	579.316	-0.431779	4.09e-06	2.72e-05	9.41e-05	-0.271607	0.00608776	0.0327693	0.00800205
ENSMUSG00000020256	Aldh1l2	6.9034	6.98626	7.07204	5.46954	21.8024	21.7628	-0.362965	0.563218	0.699665	0.744741	0.0448552	0.937365	0.972595	1
ENSMUSG00000020257	Wdr82	2599.7	3074.59	2271.86	3028.86	2083.19	2036.96	-0.0223705	0.733056	0.829113	0.861175	-0.194674	0.00306715	0.0191903	0.00978597
ENSMUSG00000020258	Glyctk	200.267	49.0113	181.603	97.0464	70.1152	28.7914	0.986752	5.58e-06	3.62e-05	1.85e-07	-0.140959	0.4135	0.64291	0.311503
ENSMUSG00000020260	Pofut2	252.673	431.293	216.724	344.507	374.435	444.505	-0.324672	0.00169074	0.00613202	0.00633523	-0.223055	0.0431795	0.144248	0.0384142
ENSMUSG00000020261	Slc36a1	560.744	86.327	537.617	166.165	253.64	213.801	0.937965	3.7e-09	4.37e-08	7.8e-10	-0.06035	0.606415	0.795488	0.546103
ENSMUSG00000020262	Adarb1	39.5854	236.572	84.515	718.441	83.6673	238.608	1.60174	9.62e-18	3.4e-16	1.58e-19	1.09327	3.07436e-06	5.88706e-05	1.86615e-06
ENSMUSG00000020263	Appl2	1185.67	630.389	961.382	574.319	843.622	879.721	-0.13679	0.221807	0.360318	0.397003	-0.302159	0.00421587	0.0246243	0.00432224
ENSMUSG00000020265	Sumo3	531.622	444.446	488.38	421.679	499.776	352.462	-0.0730937	0.531098	0.671999	0.749555	-0.1232	0.27148	0.503851	0.262745
ENSMUSG00000020267	Hint1	276.338	427.945	285.032	487.258	308.093	340.046	0.18735	0.125807	0.233967	0.0727235	0.0429797	0.735322	0.873692	0.802014
ENSMUSG00000020268	Lyrm7	116.467	86.7431	107.633	102.638	32.0125	19.5147	0.243031	0.239326	0.380943	0.118875	-0.113365	0.558485	0.760792	0.455951
ENSMUSG00000020271	Fbxw11	955.767	3448.5	984.988	2599.44	3174.47	7277.91	-0.408141	6.16e-12	1.11e-10	4.86e-07	0.0430089	0.513718	0.727698	0.682805
ENSMUSG00000020272	Stk10	5261.12	678.042	5707.78	999.155	4978.2	4417.94	0.559111	7.56e-12	1.34e-10	7.7e-10	0.117543	0.0949272	0.252517	0.220476
ENSMUSG00000020273	Papolg	1120.97	1056.06	971.573	1109.53	558.974	830.17	0.0704828	0.518729	0.661396	0.346478	-0.20672	0.0562441	0.175017	0.0552897
ENSMUSG00000020275	Rel	674.886	12894	605.465	5031.03	15152.2	23994.5	-1.35759	6.95e-53	1.69e-50	9.86e-43	-0.155972	0.112932	0.283147	0.107931
ENSMUSG00000020277	Pfkl	658.968	1006.01	604.449	1035.15	1081.45	838.183	0.0414866	0.715272	0.816666	0.527927	-0.125154	0.280595	0.514213	0.277207
ENSMUSG00000020279	Il9r	78.2686	21.1768	72.6539	13.5095	57.1836	56.7514	-0.66098	0.154819	0.274885	0.171668	-0.10709	0.773782	0.894919	0.742186
ENSMUSG00000020280	Pus10	344.553	487.287	351.94	455.273	266.304	190.541	-0.0961344	0.323477	0.476437	0.54522	0.0298815	0.763858	0.890261	0.857224
ENSMUSG00000020282	Rhbdf1	9.08643	31.1037	11.7819	9.84959	47.5835	23.7807	-1.66786	4.94e-05	0.000262733	7.84e-07	0.373587	0.394575	0.625663	0.358373
ENSMUSG00000020283	Pex13	309.107	319.724	250.832	273.083	380.556	351.394	-0.229126	0.0487997	0.109936	0.0979454	-0.301013	0.00802148	0.0405484	0.00568847
ENSMUSG00000020284	1810043G02Rik	61.9509	19.0472	70.8794	13.8342	30.5419	28.0353	-0.444927	0.275764	0.424412	0.277763	0.194594	0.516493	0.72964	0.467267
ENSMUSG00000020287	Mpg	193.439	168.165	177.936	158.648	84.6579	87.0358	-0.0867899	0.603198	0.731499	0.764716	-0.12202	0.442957	0.667437	0.381718
ENSMUSG00000020288	Ahsa2	554.73	287.836	404.973	464.977	328.98	299.809	0.690314	0.000212568	0.000972528	8.17e-05	-0.45479	0.0123634	0.0565365	0.00981944
ENSMUSG00000020289	Nprl3	585.29	488.708	550.336	537.432	474.5	321.592	0.137498	0.193996	0.32602	0.130741	-0.088674	0.38522	0.616845	0.368397
ENSMUSG00000020290	Xpo1	3793.07	1791.57	2808.66	2495.85	2356.61	1463.05	0.478298	1.06e-11	1.84e-10	1.09e-09	-0.433742	1.56936e-10	8.11194e-09	6.35026e-08
ENSMUSG00000020297	Nsg2	2341.2	200.471	1577.48	368.143	1547.15	642.974	0.87728	4.56e-08	4.43e-07	2.75e-08	-0.569324	6.53711e-05	0.000804447	7.18004e-05
ENSMUSG00000020300	Cpeb4	1201.4	627.946	945.801	768.471	2811.13	2589.21	0.290706	0.000183616	0.000855732	0.000277085	-0.34467	1.056e-06	2.27273e-05	2.08736e-05
ENSMUSG00000020303	Stc2	3.91081	3.12858	4.46763	9.56386	5.92302	2.78152	1.62386	0.0660603	0.140076	0.0170309	0.187675	0.828955	0.92537	1
ENSMUSG00000020305	Asb3	467.285	136.18	436.296	195.954	130.658	110.635	0.523945	0.000217458	0.000992999	7.37e-05	-0.0991103	0.387099	0.61821	0.336009
ENSMUSG00000020307	Cdc34	315.822	835.716	259.647	709.797	337.517	368.895	-0.235268	0.0380835	0.0891152	0.0780161	-0.284275	0.0218578	0.0876583	0.0179796
ENSMUSG00000020308	Gm16517	91.6044	37.0627	90.8889	64.2871	37.0696	25.8805	0.797549	0.00193617	0.00691871	0.000300683	-0.0146123	0.946149	0.976015	0.935168
ENSMUSG00000020309	Chac2	27.476	34.7954	19.3209	34.9931	7.99505	6.96713	0.0122315	0.9718	0.982894	0.905751	-0.50915	0.160497	0.359368	0.0879493
ENSMUSG00000020311	Erlec1	458.024	159.917	466.578	213.86	209.657	164.484	0.419009	0.00147508	0.00544538	0.000362544	0.0280882	0.79409	0.907117	0.884032
ENSMUSG00000020315	Spnb2	10099.9	1628.81	8554.15	2547	11011.6	8390.83	0.644518	2.95e-26	2.03e-24	1.14e-17	-0.239648	1.39144e-05	0.000215557	0.00085626
ENSMUSG00000020319	Wdpcp	9.72945	8.66122	17.1913	7.57064	6.75063	7.29433	-0.184878	0.776292	0.859439	0.794751	0.817104	0.15828	0.356017	0.071958
ENSMUSG00000020321	Mdh1	654.659	297.88	667.863	385.049	721.136	743.027	0.370715	0.00153968	0.00565642	0.00123209	0.0284703	0.785938	0.902711	0.87472
ENSMUSG00000020323	Prss57	0.658759	0	5.11379	1.37215	0.990907	2.51229	2.71633	0.108757	0.208416	0.134405	2.95996	0.0413998	NA	0.00343524
ENSMUSG00000020325	Fstl3	2.28478	0.794011	0.599344	1.45972	5.34592	1.98273	0.891778	0.549463	0.688062	0.693411	-1.94308	0.169494	NA	0.192216
ENSMUSG00000020326	Ccng1	1446.64	384.695	1414.99	741.888	605.847	594.551	0.944807	3.03e-13	6.51e-12	2.03e-13	-0.032205	0.789578	0.904655	0.737073
ENSMUSG00000020328	Nudcd2	173	106.434	170.895	250.321	101.84	82.7908	1.23239	1.26e-15	3.48e-14	3.91e-20	-0.015819	0.912369	0.963594	0.854475
ENSMUSG00000020329	Polrmt	587.473	725.687	461.146	844.387	367.081	225.137	0.217564	0.0399722	0.09277	0.0238042	-0.350313	0.00120473	0.0090309	0.00172174
ENSMUSG00000020330	Hmmr	159.909	171.535	186.864	168.42	233.114	204.89	-0.0260707	0.857311	0.916242	0.963049	0.225753	0.10483	0.268487	0.109549
ENSMUSG00000020331	Hcn2	0	0	4.20635	0.697133	1.26684	1.53426	1.73014	0.384855	NA	0.50598	4.54	0.0093697	NA	0.000315621
ENSMUSG00000020333	Acsl6	0.320596	49.8877	3.87704	16.1662	1.26684	3.31997	-1.62146	0.000374041	0.00161093	3.66e-08	3.45809	0.00785541	0.0398898	0.00222566
ENSMUSG00000020334	Slc22a4	3.92655	3.08455	11.2528	8.58407	16.361	36.0011	1.4753	0.0328103	0.0790222	0.0159837	1.52104	0.0110226	0.0517804	0.00345687
ENSMUSG00000020340	Cyfip2	5670.96	2745.01	6572.39	4679.93	7906.67	9602.44	0.769127	5.06e-34	5.68e-32	9.7e-23	0.21275	0.000519219	0.00449999	0.0116511
ENSMUSG00000020346	Mgat1	815.518	476.315	1032.04	438.019	504.121	593.871	-0.121323	0.20461	0.339228	0.411553	0.3392	6.06598e-05	0.000758464	0.000403046
ENSMUSG00000020349	Ppp2ca	2923.18	6208.54	2712.21	3853.25	6737.14	9781.07	-0.687993	9.12e-23	5.04e-21	1.38e-15	-0.107808	0.128916	0.309417	0.149013
ENSMUSG00000020358	Hnrnpab	2161.43	11172.3	1843.66	7446.85	4461.13	5395.51	-0.585033	1.33e-16	4.11e-15	1.01e-11	-0.229546	0.00192786	0.0132291	0.00409957
ENSMUSG00000020359	Agxt2l2	264.166	375.394	245.684	342.435	216.513	271.081	-0.131539	0.253769	0.398925	0.396663	-0.102844	0.384983	0.616698	0.319102
ENSMUSG00000020361	Hspa4	2108.33	7949.19	1899.23	6327.94	3157.57	3406.16	-0.329174	2.05e-08	2.13e-07	4.91e-05	-0.151153	0.0151377	0.0659778	0.0318064
ENSMUSG00000020362	Cnot6	2418.25	1913.72	2058.3	1996.11	2277.55	2649.37	0.060564	0.472461	0.620548	0.294563	-0.232354	0.00510675	0.0283714	0.00722224
ENSMUSG00000020363	Gfpt2	4.53443	4.66914	1.75778	2.51648	15.5283	14.6427	-0.885674	0.302231	0.454011	0.37973	-1.36142	0.119026	0.292789	0.0927558
ENSMUSG00000020366	Mapk9	1030.96	508.542	895.716	630.184	708.517	635.286	0.309895	0.000821911	0.00322845	0.000559447	-0.202569	0.016525	0.0707243	0.02131
ENSMUSG00000020368	Canx	2660.83	9650.37	2797.37	8633.06	2560.47	2739.21	-0.160777	0.0492143	0.110661	0.157302	0.0720716	0.388597	0.61954	0.496247
ENSMUSG00000020372	Gnb2l1	11287.9	19600.8	8993.67	15141.9	21271.3	17935.5	-0.372275	1.99e-09	2.45e-08	2.19e-05	-0.32794	1.44996e-07	3.92704e-06	2.21815e-05
ENSMUSG00000020375	Rufy1	290.872	121.309	270.57	138.152	170.049	146.298	0.186971	0.194162	0.326267	0.111453	-0.104083	0.365466	0.599841	0.282639
ENSMUSG00000020376	Rnf130	253.745	117.407	244.669	126.932	192.448	132.679	0.119259	0.475941	0.623663	0.357359	-0.051525	0.718171	0.86259	0.634404
ENSMUSG00000020380	Rad50	788.365	476.65	768.931	715.479	360.874	274.564	0.585847	1.49e-08	1.6e-07	5.67e-08	-0.0357911	0.715065	0.861137	0.673176
ENSMUSG00000020381	3010026O09Rik	33.7407	5.4214	26.4704	7.25525	19.7504	5.3877	0.412514	0.502164	0.646577	0.431527	-0.346018	0.398916	0.629895	0.249223
ENSMUSG00000020383	Il13	0.641191	26.0786	0	3.35602	201.935	149.483	-2.97885	0.000215285	0.000983884	1.66e-06	-1.99307	0.235274	0.46042	0.508962
ENSMUSG00000020385	Clk4	2035.4	1815.16	1945.32	1863.21	2909.58	3645.98	0.0368842	0.710258	0.813103	0.487331	-0.0655044	0.50504	0.72112	0.472548
ENSMUSG00000020386	Sar1b	273.286	498.115	275.03	498.27	162.292	171.032	0.00155775	0.987611	0.992411	0.724647	0.00836534	0.938252	0.973117	1
ENSMUSG00000020387	Phf15	2443.37	1037.3	2442.02	1673.44	1931.22	1875.6	0.690658	1.32e-08	1.44e-07	3.95e-08	-0.000919661	0.993813	0.996626	0.935926
ENSMUSG00000020388	Pdlim4	468.725	14.4107	242.075	24.3685	294.932	83.9837	0.764587	0.057708	0.125921	0.0525449	-0.952332	0.000715048	0.0058419	0.000506795
ENSMUSG00000020389	Cdkl3	70.7892	45.803	78.1739	39.6656	59.6853	45.4037	-0.207017	0.43321	0.584679	0.473931	0.145282	0.518554	0.731208	0.489641
ENSMUSG00000020390	Ube2b	1374.11	541.55	1163.39	671.353	2938.56	2745.94	0.307488	0.00169685	0.00615282	0.00112121	-0.240283	0.00723257	0.0374093	0.0105157
ENSMUSG00000020392	Cdkn2aipnl	538.466	299.939	455.768	372.285	181.312	113.781	0.309347	0.00643007	0.0196552	0.00241778	-0.241131	0.0201919	0.0823752	0.0160082
ENSMUSG00000020393	Kremen1	808.269	465.328	602.588	332.212	1219.55	1201.4	-0.484694	2.67e-07	2.24e-06	2.25e-05	-0.423375	2.45382e-07	6.33149e-06	5.19846e-06
ENSMUSG00000020395	Itk	9066.6	21831.2	6065.95	16290.8	10386.6	12571.9	-0.422379	1.18e-10	1.77e-09	1.08e-06	-0.579699	2.20857e-18	4.72068e-16	1.36203e-13
ENSMUSG00000020396	Nefh	2.6072	11.7074	1.17966	14.0221	4.19189	1.36818	0.253469	0.691737	0.798837	0.558948	-1.1406	0.269455	0.500996	0.40862
ENSMUSG00000020397	Med7	79.9678	233.512	120.143	363.041	639.03	1148.47	0.635524	2.81e-07	2.35e-06	7.73e-08	0.585703	0.000128928	0.00142805	0.000197481
ENSMUSG00000020399	Havcr2	21.9472	58.3856	83.3228	230.842	432.922	1412.84	1.98438	4.02e-05	0.000218138	1.48e-08	1.92124	0.000140742	0.00153844	4.47367e-07
ENSMUSG00000020400	Tnip1	1816.37	803.019	1692.84	1221.87	3043.03	3009.12	0.605729	9.38e-13	1.88e-11	3.33e-11	-0.101892	0.199613	0.415432	0.222237
ENSMUSG00000020401	Fam71b	5.22833	15.054	5.95167	20.8329	2.90246	2.46713	0.461306	0.405795	0.559191	0.234911	0.184285	0.783996	0.901681	0.88188
ENSMUSG00000020402	Vdac1	625.861	618.727	578.909	697.002	452.294	406.673	0.17416	0.0785854	0.161007	0.0559245	-0.113075	0.247641	0.475068	0.251122
ENSMUSG00000020407	Upp1	3.20961	10.9783	5.90047	17.1133	11.798	19.9312	0.651953	0.236376	0.377395	0.128718	0.864075	0.221196	0.442171	0.171562
ENSMUSG00000020409	Slu7	649.586	536.8	650.656	494.204	827.104	673.855	-0.119571	0.195647	0.328137	0.413234	0.00185662	0.982892	0.991986	0.936014
[truncated: 15,182 more rows]
