# Supplementary material for: Chromatin Priming Renders T Cell Tolerance-Associated Genes Sensitive to Activation below the Signaling Threshold for Immune Response Genes
Source: Cell Rep. 2020 Jun 9;31(10):107748. doi: 10.1016/j.celrep.2020.107748 (PMC7296351; doi:10.1016/j.celrep.2020.107748)
Supplement: Table S2. Differentially Regulated Genes between T0 and N0, Related to Figures 1 and S1 [file mmc3.xlsx]

## Sheet: ST2
976 genes that are 2-fold different between T0 and N0
		T0 /N0 fold change			Read Counts where one minimum average value = > 3
ENSEMBLE code	mgi_symbol	log2 values	pvalue	FDR	N0	NAg	T0	TAg	N-PI	T-PI
ENSMUSG00000023926	Rhag	7.38637	1.93248e-07	5.10835e-06	0	9.84824	30.1827	30.4521	0.346191	4.87628
ENSMUSG00000028825	Rhd	6.25614	0.000272607	0.00265167	0	2.75303	13.7817	7.27521	0.368787	1.49834
ENSMUSG00000058174	Gm5148	5.88841	1.16869e-06	2.47127e-05	0.320596	6.61185	20.8869	26.1224	7.34768	212.309
ENSMUSG00000052234	Epx	5.86366	1.53837e-05	0.000236466	0.320596	2.75303	20.5064	29.6576	0.368787	6.8231
ENSMUSG00000076745	Tcrg-V4	5.72542	2.85484e-05	0.000401377	0.338163	0.396435	18.5795	1.73177	1.77615	3.67419
ENSMUSG00000032496	Ltf	5.65203	2.57823e-11	1.56845e-09	7.71073	19.4973	389.233	216.312	0	8.72972
ENSMUSG00000032484	Ngp	5.6382	4.83968e-19	1.17768e-16	8.87602	28.7984	441.26	284.036	0	19.3127
ENSMUSG00000022026	Olfm4	5.62339	7.06409e-05	0.000856189	0	1.93814	8.89348	13.9112	0	0.372363
ENSMUSG00000091694	Apol11b	5.60525	0.00159916	0.0113579	0	0.770851	8.77338	9.22329	0	6.49163
ENSMUSG00000026835	Fcnb	5.57622	2.85981e-05	0.000401719	0.338163	0.396435	16.7369	5.67524	0.644716	6.22241
ENSMUSG00000016529	Il10	5.53968	8.20104e-15	9.60858e-13	1.60663	82.8249	75.8483	3378.64	522.979	16371
ENSMUSG00000040809	Chi3l3	5.49506	2.55718e-19	6.5237e-17	2.91389	5.44456	132.486	33.0884	0.368787	4.90331
ENSMUSG00000072601	Ear1	5.4592	4.05985e-05	0.000542812	0.320596	0	15.4694	16.3644	0	0.910813
ENSMUSG00000062148	Ear6	5.43629	0.000253092	0.00250198	0	0	7.83458	15.6663	0	2.16696
ENSMUSG00000020541	Tom1l1	5.3007	0.000326158	0.00307461	0	3.13087	7.1101	9.02819	1.03857	1.52537
ENSMUSG00000037095	Lrg1	5.26425	6.75874e-06	0.000115073	0.658759	4.18692	25.1393	47.5782	0	1.38631
ENSMUSG00000026822	Lcn2	5.2523	1.88116e-20	5.51006e-18	3.56717	18.4192	136.848	150.537	0.275929	2.59729
ENSMUSG00000000157	Itgb2l	5.25204	7.46968e-06	0.000125289	0.658759	3.45782	24.9417	21.5818	0	0.242196
ENSMUSG00000052270	Fpr2	5.04775	0.000143023	0.00156014	0.320596	24.2777	11.6436	56.4237	0.368787	1.11709
ENSMUSG00000063683	Glyat	5.02083	0.000563351	0.00479318	0	0	5.83243	1.81934	1.44991	32.9618
ENSMUSG00000040314	Ctsg	5.01296	8.37787e-10	3.76457e-08	1.29995	3.12972	42.2751	35.4279	8.94341	33.7894
ENSMUSG00000027073	Prg2	4.88342	9.54334e-12	6.37006e-10	2.26174	8.10495	67.4189	100.137	4.49554	25.7147
ENSMUSG00000086878	Miat	4.82313	2.48673e-15	3.24185e-13	8.37975	4.73634	238.41	64.1168	41.7659	229.566
ENSMUSG00000086717	Gm15655	4.70227	0.000952144	0.00742607	0	1.98446	4.67181	14.3712	1.26684	8.02589
ENSMUSG00000008843	Cldn13	4.69257	0.00595471	0.0321761	0.320596	0.770851	9.0771	9.25601	0	2.23382
ENSMUSG00000087275	1110002J07Rik	4.6554	0.000472312	0.00416438	0.320596	16.8702	8.8379	3.16937	4.00617	4.14969
ENSMUSG00000038132	Rbm24	4.64107	3.26009e-06	6.15332e-05	0.996922	0	24.5203	3.23573	1.52017	14.207
ENSMUSG00000038357	Camp	4.62387	2.61449e-15	3.36206e-13	3.88594	3.06253	96.4562	62.2272	0	6.89529
ENSMUSG00000039542	Ncam1	4.62292	0.000798198	0.00639893	0.338163	1.58688	8.67836	6.17728	1.54276	3.48997
ENSMUSG00000004668	Abca13	4.54577	1.19736e-12	9.66254e-11	2.92415	9.86808	68.613	72.1731	0.62212	6.56774
ENSMUSG00000016128	Stard13	4.52287	0.00052912	0.00457078	0	5.39938	4.1405	52.3767	2.67172	73.6286
ENSMUSG00000038527	C1rl	4.5166	0.00314194	0.019604	0	2.35659	4.12147	11.4496	0	0.780646
ENSMUSG00000041237	Pklr	4.50745	1.50767e-06	3.1254e-05	1.29995	14.4119	29.7012	41.6708	1.28943	1.3952
ENSMUSG00000031762	Mt2	4.45829	0.000814378	0.00651874	0.338163	64.211	7.73285	52.2255	13.4591	40.0381
ENSMUSG00000062991	Nrg1	4.45734	0.00108363	0.00827608	0.320596	1.52083	7.7241	12.2364	1.54276	8.11587
ENSMUSG00000056054	S100a8	4.35403	5.33268e-29	7.02891e-26	28.7529	71.1463	588.063	852.136	0.990907	16.863
ENSMUSG00000056071	S100a9	4.35289	1.47992e-14	1.69623e-12	21.5762	63.3936	440.88	675.155	0.920645	15.8402
ENSMUSG00000020125	Elane	4.29611	3.55587e-13	3.21365e-11	3.26049	1.93814	64.2385	41.7694	12.4429	52.3862
ENSMUSG00000057729	Prtn3	4.26081	5.5583e-13	4.77802e-11	4.19262	3.17719	81.1605	49.9686	11.3314	64.0955
ENSMUSG00000041134	Cyyr1	4.18878	0.00205336	0.0139511	0	13.7105	3.33041	26.9089	1.35969	3.1898
ENSMUSG00000029915	Clec5a	4.15566	7.42825e-06	0.000124727	0.963613	5.81898	17.427	71.0297	3.29384	9.19598
ENSMUSG00000056399	Prss34	4.06602	8.94222e-05	0.00104306	3.88959	7.81143	65.3311	145.562	6.06107	21.6198
ENSMUSG00000035472	Slc25a21	4.06251	0.00168492	0.0118604	0.658759	3.88084	10.9344	15.6178	0.968311	1.02284
ENSMUSG00000024681	Ms4a3	4.03917	3.0998e-05	0.000430164	0.963613	3.15517	16.1134	22.4784	0.714979	11.0898
ENSMUSG00000091387	Gcnt4	4.0374	0.000947621	0.0074054	0.676326	62.2396	10.7412	20.8843	6.89116	9.51535
ENSMUSG00000025489	Ifitm5	4.02331	0.00773832	0.0394956	0	2.73557	2.91403	3.58384	3.02039	5.18143
ENSMUSG00000029866	Kel	3.93775	0.000137132	0.00150522	2.28296	4.25069	35.0066	20.6698	0.551857	10.1196
ENSMUSG00000076754	Trgv2	3.91279	4.0457e-21	1.33314e-18	7.1592	1.16843	108.169	9.93626	4.90422	28.4198
ENSMUSG00000009350	Mpo	3.90246	1.20615e-16	1.94669e-14	25.0646	34.0674	375.213	332.291	85.3825	389.459
ENSMUSG00000064246	Chi3l1	3.89682	7.92127e-07	1.78731e-05	1.6242	16.0869	24.3183	71.0869	1.0135	2.12179
ENSMUSG00000074695	Il22	3.88693	0.00431628	0.0250534	0	70.6118	2.6696	23.5617	190.518	451.85
ENSMUSG00000042680	Fam59a	3.86577	0.00282869	0.0179973	0.643017	2.73101	9.49939	12.9389	0.346191	4.05545
ENSMUSG00000020473	Aebp1	3.83917	0.00214412	0.0144436	0.322422	41.2485	4.974	259.331	3.6651	4.88517
ENSMUSG00000076755	Gm16602	3.82267	3.81018e-27	3.01328e-24	14.7401	3.48098	208.285	13.674	6.86097	53.4161
ENSMUSG00000017737	Mmp9	3.77985	7.236e-22	2.79151e-19	21.4363	17.2079	295.083	186.928	2.8096	50.7409
ENSMUSG00000031722	Hp	3.74915	2.77724e-17	4.77473e-15	6.54584	12.7358	87.9133	154.267	4.40268	11.9732
ENSMUSG00000065408	Mir31	3.71906	0.00457036	0.0261161	0	19.2245	2.40175	35.9521	10.2277	162.378
ENSMUSG00000051839	Gypa	3.68426	0.00462186	0.0263198	1.63811	3.81136	21.0227	13.7206	0.346191	4.47689
ENSMUSG00000035835	BC005764	3.68119	0.000332453	0.00312815	0.963613	3.79048	12.5679	10.3052	8.18306	13.5527
ENSMUSG00000026532	Spna1	3.67969	0.000612377	0.00512214	4.18896	11.2647	53.8558	39.9877	3.24865	12.718
ENSMUSG00000055639	Dach1	3.67249	1.13356e-08	3.95794e-07	2.26722	10.539	29.173	40.0557	7.73907	15.1182
ENSMUSG00000049690	Nckap5	3.65709	9.1127e-07	1.99911e-05	2.26722	5.0876	28.7405	6.72049	6.19877	36.3557
ENSMUSG00000005800	Mmp8	3.64784	2.25897e-11	1.4067e-09	4.9707	18.068	61.7202	194.421	0.990907	2.99669
ENSMUSG00000020490	Btnl10	3.64178	0.00826555	0.0414378	1.32117	1.91726	16.4052	10.9657	0.346191	4.80017
ENSMUSG00000006574	Slc4a1	3.61896	0.00841506	0.0420142	14.7869	20.202	181.812	104.216	2.44346	60.9167
ENSMUSG00000078817	Nlrp12	3.61878	4.7271e-06	8.47715e-05	1.9781	0.770851	24.1126	38.3103	0	0
ENSMUSG00000031543	Ank1	3.60943	0.00021853	0.00222282	7.1446	18.3553	87.2928	84.4179	6.81842	24.8256
ENSMUSG00000076757	Tcrg-C	3.60035	1.52042e-59	2.40485e-55	55.7959	22.7947	677.092	67.3105	30.6378	151.623
ENSMUSG00000037169	Mycn	3.54294	4.51443e-06	8.12341e-05	1.62602	3.8554	19.0596	12.4979	13.845	17.8058
ENSMUSG00000028132	Tmem56	3.52339	0.00453953	0.0259859	0.979355	7.05004	11.2703	18.9044	3.45679	5.06051
ENSMUSG00000035606	Ky	3.50003	2.51995e-05	0.00036038	1.96236	0.396435	22.1844	0.675015	0.644716	6.01115
ENSMUSG00000068587	Mgam	3.48273	4.32943e-07	1.04635e-05	2.31627	4.97865	25.5923	67.8688	1.72848	3.23888
ENSMUSG00000037211	Spry1	3.47104	3.79603e-18	7.79763e-16	29.7659	6771.21	331.063	7217.06	5545.68	53720
ENSMUSG00000020333	Acsl6	3.45809	0.00785541	0.0398898	0.320596	49.8877	3.87704	16.1662	1.26684	3.31997
ENSMUSG00000027556	Car1	3.44414	5.42986e-08	1.62352e-06	18.2285	73.4677	198.556	280.014	11.7505	29.9348
ENSMUSG00000076756	Trgj4	3.38271	2.58519e-10	1.27383e-08	6.16889	1.98674	64.5845	5.90522	0.920645	7.63077
ENSMUSG00000024620	Pdgfrb	3.38135	2.6666e-15	3.40142e-13	7.22947	2.77733	74.9965	14.7622	9.10123	35.6963
ENSMUSG00000026815	Gfi1b	3.37862	0.000186127	0.00194578	1.94479	3.5273	20.3563	10.7706	0.275929	5.41473
ENSMUSG00000008540	Mgst1	3.37419	9.25458e-05	0.00107317	1.6242	5.83871	16.9235	24.1058	1.37964	4.40576
ENSMUSG00000076753	Trgj2	3.35979	0.00038135	0.00350279	1.3036	2.35887	13.4329	3.29057	1.95922	3.26591
ENSMUSG00000054191	Klf1	3.34509	4.66096e-05	0.000609276	2.28478	5.88503	23.2557	28.6876	0.644716	2.84838
ENSMUSG00000006235	Epor	3.34462	8.9412e-05	0.00104306	1.94662	5.86302	19.8747	17.8728	1.63562	3.53514
ENSMUSG00000087158	Gm14093	3.31699	0.00984956	0.0474853	0.643017	0.374417	6.48297	6.56963	1.91155	3.01055
ENSMUSG00000028332	Hemgn	3.30579	0.000884515	0.00697079	3.57447	2.73215	35.395	22.8045	2.32801	3.87122
ENSMUSG00000052376	4921508M14Rik	3.30037	0.0029997	0.0188288	1.62237	0	16.0475	0.392351	0.644716	1.9646
ENSMUSG00000045629	Sh3tc2	3.2896	0.0044309	0.0255035	1.63994	3.92031	16.0086	14.0178	0.275929	0.614559
ENSMUSG00000042066	Tmcc2	3.27865	3.3372e-05	0.000457009	5.21076	7.78028	50.6141	29.7625	7.2121	39.2347
ENSMUSG00000030000	Add2	3.27189	0.00459796	0.0262265	1.6048	7.40129	15.6347	19.2755	1.08377	2.49416
ENSMUSG00000046908	Ltb4r1	3.26122	2.21787e-10	1.11005e-08	3.94046	13.6919	37.6267	19.8828	10.3455	19.7751
ENSMUSG00000058975	Kcnc1	3.25478	9.58966e-12	6.37309e-10	9.03669	1.94042	86.9	65.9263	15.4833	89.1153
ENSMUSG00000030144	Clec4d	3.21668	8.96085e-06	0.000147027	1.96419	6.61413	18.1653	33.9196	16.9582	27.0246
ENSMUSG00000085723	Gm15915	3.19151	2.44836e-06	4.81064e-05	2.58599	9.72298	23.855	35.892	2.57886	9.80662
ENSMUSG00000073940	Hbb-b2	3.1767	0.00538391	0.0295685	10.3058	26.5229	93.3124	59.7843	4.17442	26.7731
ENSMUSG00000091682	Gm17356	3.1454	3.33411e-08	1.05683e-06	5.19684	1.19159	46.1418	10.9815	1.26684	9.02171
ENSMUSG00000076752	Gm16603	3.12808	5.39321e-16	7.8261e-14	10.113	8.61832	88.5002	19.3935	5.75972	15.9391
ENSMUSG00000038168	Leprel1	3.10771	0.00991737	0.0477368	0.643017	1.58574	5.61578	3.18088	5.20787	21.0725
ENSMUSG00000023995	Tspo2	3.10562	0.00220286	0.0147451	1.3036	1.54284	11.2381	14.561	4.78894	13.4947
ENSMUSG00000058624	Gda	3.09565	2.32456e-10	1.15259e-08	24.112	60.5303	206.211	368.426	11.2714	55.3096
ENSMUSG00000069917	Hba-a2	3.06387	0.00231001	0.0153004	9.0246	23.5311	75.5995	41.2657	5.46632	33.6357
ENSMUSG00000079138	Gm8818	3.0512	3.13698e-05	0.0004341	1.67507	12.7403	13.4935	25.734	28.3424	111.174
ENSMUSG00000071324	Armc2	3.02243	0.00275781	0.0176315	2.27087	0.374417	18.5012	0.337507	0.275929	2.09476
ENSMUSG00000024164	C3	3.01612	2.83916e-28	2.9938e-25	23.3569	108.563	189.834	281.141	41.3746	121.26
ENSMUSG00000020176	Grb10	3.01075	3.73545e-06	6.89543e-05	3.58656	15.6972	28.9922	34.0156	12.0314	18.6349
ENSMUSG00000020646	Mboat2	3.00507	0.00498192	0.0278343	1.28238	7.68992	10.4368	8.57256	5.25041	1.90663
ENSMUSG00000045094	Arhgef37	2.97697	0.000643227	0.00534064	2.30235	1.14527	18.057	8.37746	0	1.26504
ENSMUSG00000021256	Vash1	2.97136	1.52741e-05	0.000235011	1.97993	55.797	15.3743	44.3925	11.314	31.0925
ENSMUSG00000030124	Lag3	2.93521	9.75985e-14	9.64822e-12	35.8894	139.528	275.266	2646.25	110.389	2149.7
ENSMUSG00000041329	Atp1b2	2.93478	3.6406e-05	0.000495553	3.62169	16.5657	27.5798	38.2263	32.5393	20.9864
ENSMUSG00000060445	Sycp2	2.92782	0.00836156	0.0417867	1.3036	1.16843	9.90993	19.7249	0	0
ENSMUSG00000016494	Cd34	2.90755	4.14546e-09	1.61898e-07	5.2265	4.62625	39.2645	36.874	12.0967	30.1063
ENSMUSG00000051910	Sox6	2.88025	0.00424581	0.0247161	2.24965	4.25069	16.6745	10.4225	1.61303	6.05632
ENSMUSG00000049999	Ppp1r3d	2.87315	0.000595046	0.00500098	1.94479	8.17671	14.2758	44.1589	3.29384	7.58561
ENSMUSG00000024501	Dpysl3	2.87125	0.00932966	0.0454753	1.63811	2.38432	11.9452	9.98804	6.40956	11.9067
ENSMUSG00000042155	Klhl23	2.8706	0.000289936	0.0027882	2.26174	6.63272	16.6878	15.8402	3.61744	2.97855
ENSMUSG00000026193	Fn1	2.86838	8.55606e-35	2.70662e-31	65.6502	65.1388	480.252	250.727	106.933	248.255
ENSMUSG00000019851	Perp	2.86609	5.11197e-06	9.05443e-05	2.2987	18.0272	16.7911	156.829	29.4211	227
ENSMUSG00000073394	Gm10497	2.86048	0.000344999	0.003227	1.28603	10.0268	9.48407	47.4371	42.5161	149.974
ENSMUSG00000076509	Igkv14-126	2.83293	0.00265246	0.0170683	2.89449	7.3584	20.7705	14.0678	14.8465	8.7788
ENSMUSG00000040732	Erg	2.82869	1.72564e-05	0.000260692	2.97502	8.64377	20.9308	25.2174	12.1018	26.1728
ENSMUSG00000005947	Itgae	2.82692	1.32797e-10	6.93218e-09	118.189	67.9448	838.732	86.828	287.176	752.668
ENSMUSG00000028644	Ermap	2.82646	9.09538e-07	1.99911e-05	14.6771	25.7578	104.157	109.191	15.5083	24.8306
ENSMUSG00000002808	Epdr1	2.82522	0.000148889	0.001613	2.89814	4.69345	20.7259	23.9519	1.70589	7.92276
ENSMUSG00000063911	Tdgf1-ps2	2.81732	0.000367198	0.00340045	1.28603	69.2141	9.27333	63.0592	24.1027	150.717
ENSMUSG00000037759	Ptger2	2.81138	3.30013e-15	4.07798e-13	47.6727	260.02	335.323	2288.85	396.509	5526.01
ENSMUSG00000004655	Aqp1	2.7927	7.37464e-05	0.000885685	17.0007	29.0276	117.793	111.778	5.57153	20.2819
ENSMUSG00000034773	BC030867	2.78624	0.000185749	0.00194516	2.26722	7.33866	15.7563	10.6418	3.98622	9.32614
ENSMUSG00000023828	Slc22a3	2.77881	7.79203e-08	2.25314e-06	7.51128	7.49622	51.5687	54.3398	14.1488	29.7787
ENSMUSG00000022755	Gpr128	2.77827	0.00896031	0.0441654	1.32117	3.15174	9.0289	17.8083	1.28943	2.22493
ENSMUSG00000052305	Hbb-b1	2.76722	0.00859479	0.0427362	53.5393	99.8704	364.591	221.78	16.2835	112.903
ENSMUSG00000090709	Gm17173	2.75532	1.91516e-14	2.13324e-12	73.5567	220.748	497.335	1763.77	85.1197	580.269
ENSMUSG00000048148	Nwd1	2.7362	0.000197993	0.00205354	2.9805	5.02611	19.727	15.6642	4.51549	4.45875
ENSMUSG00000047907	Tshz2	2.73473	3.34764e-07	8.3254e-06	3.9229	7.51823	26.1163	34.2721	18.8774	67.4994
ENSMUSG00000085133	B930095G15Rik	2.73449	3.2085e-18	6.76652e-16	17.6346	54.6505	117.54	640.448	32.2129	222.119
ENSMUSG00000022824	Muc13	2.72454	8.4384e-11	4.60242e-09	8.17187	34.9556	54.0217	103.246	21.3862	51.0478
ENSMUSG00000025555	Farp1	2.70884	7.01716e-14	7.35036e-12	46.4163	136.883	304.026	1410.19	119.97	693.882
ENSMUSG00000041754	Trem3	2.69689	0.00783048	0.0398119	1.65568	3.06139	10.6469	13.8227	0.368787	1.73165
ENSMUSG00000033278	Ptprm	2.67856	5.51992e-06	9.65093e-05	4.91138	8.56972	31.4701	23.533	0.275929	29.6802
ENSMUSG00000055435	Maf	2.67287	6.8998e-18	1.31487e-15	426.819	622.114	2722.36	10208.4	398.357	3276.92
ENSMUSG00000022157	Mcpt8	2.67031	0.000486519	0.00426804	3.87019	6.2177	24.8584	72.6173	7.81198	13.3691
ENSMUSG00000004032	Gstm5	2.66529	0.00803268	0.040579	1.62237	3.83338	10.3285	12.5254	1.35969	1.61037
ENSMUSG00000087380	2210408F21Rik	2.65449	0.00822577	0.0412645	1.6242	3.5273	10.2392	1.1116	0.898048	1.3952
ENSMUSG00000026700	Tnfsf4	2.64678	1.47747e-06	3.06681e-05	2.89267	31.579	18.4281	133.617	42.3479	856.712
ENSMUSG00000030142	Clec4e	2.63914	1.51813e-06	3.14296e-05	4.24897	46.7387	26.3818	132.374	65.2119	93.781
ENSMUSG00000031565	Fgfr1	2.63845	2.24021e-16	3.50825e-14	13.002	8.59402	81.1816	13.598	43.474	190.988
ENSMUSG00000022623	Shank3	2.6312	3.03729e-07	7.63764e-06	6.47557	12.5257	40.3496	50.1837	5.06999	14.7818
ENSMUSG00000055782	Abcd2	2.61905	3.66658e-06	6.79887e-05	5.26163	2.35887	32.1792	9.43422	4.44522	5.90801
ENSMUSG00000060112	Olfr60	2.61876	0.000146169	0.00158788	3.87567	4.34219	23.9568	8.61896	5.27566	9.1469
ENSMUSG00000051177	Plcb1	2.61323	0.00293997	0.0185561	1.62602	1.93928	9.94581	9.46785	1.35969	7.45152
ENSMUSG00000023473	Celsr3	2.60949	0.00535562	0.029454	1.3036	1.93928	7.95606	13.8121	2.00441	8.03514
ENSMUSG00000076764	Trav6-2	2.6081	0.00569101	0.0310075	1.33691	3.4601	8.01316	6.11183	5.02215	4.39189
ENSMUSG00000029716	Tfr2	2.60695	3.23906e-05	0.000446663	5.20893	8.9916	31.8111	44.8074	3.50463	10.2327
ENSMUSG00000058325	Dock1	2.60693	3.12184e-06	5.96355e-05	5.81134	6.98398	35.6662	15.8729	11.2186	13.898
ENSMUSG00000033174	Mgll	2.58805	0.00214529	0.0144454	1.94662	15.4516	11.732	20.8604	10.7369	6.1054
ENSMUSG00000042476	Abcb4	2.58267	8.62368e-06	0.000141789	8.75374	16.2874	52.5887	52.3317	21.1277	24.1933
ENSMUSG00000025270	Alas2	2.58233	0.00347323	0.0211863	8.38523	12.0089	50.3265	27.6729	3.69017	13.1572
ENSMUSG00000031877	Ces2g	2.57459	3.91258e-05	0.000526235	8.42037	18.7552	50.3422	95.1898	5.13778	13.1714
ENSMUSG00000050931	Sgms2	2.57271	3.16906e-08	1.00855e-06	5.18771	23.8242	31.0179	28.0696	141.122	162.758
ENSMUSG00000050953	Gja1	2.56756	0.00258771	0.0167676	1.30178	41.8085	7.79433	47.8348	28.5758	53.7867
ENSMUSG00000026748	Plxdc2	2.56061	9.14686e-25	5.78704e-22	34.0855	59.8358	200.68	137.185	54.2813	165.176
ENSMUSG00000058297	Spock2	2.55717	1.65145e-34	4.35349e-31	81.0987	29.8702	477.802	85.7366	103.798	541.911
ENSMUSG00000033542	Arhgef5	2.54634	2.41191e-11	1.4844e-09	9.74884	12.8747	57.1576	28.412	19.6829	36.392
ENSMUSG00000024697	Gna14	2.54097	0.00710735	0.0369008	1.62237	1.58802	9.48845	6.65503	6.12604	7.3932
ENSMUSG00000029752	Asns	2.5408	2.29061e-07	5.95898e-06	4.85685	34.3343	28.4726	114.937	45.647	73.3715
ENSMUSG00000004609	Cd33	2.53832	2.498e-08	8.1298e-07	13.1159	22.06	76.0108	109.647	177.063	127.235
ENSMUSG00000042265	Trem1	2.53773	9.72796e-05	0.00111985	4.2768	4.95549	24.7061	27.058	4.56315	9.28631
ENSMUSG00000000673	Haao	2.53426	3.54734e-11	2.13339e-09	19.8333	14.7422	115.047	10.3273	12.3275	39.8588
ENSMUSG00000027199	Gatm	2.5325	1.12238e-05	0.000178239	7.4871	37.3075	43.4122	78.0427	4.28475	10.9415
ENSMUSG00000041992	Rapgef5	2.53011	2.23099e-06	4.44428e-05	10.9924	22.6965	63.669	74.9002	15.7368	45.95
ENSMUSG00000031765	Mt1	2.52417	0.000410328	0.00374072	3.26049	94.3302	18.8093	61.1882	28.1467	74.4651
ENSMUSG00000019256	Ahr	2.51278	3.92958e-43	2.0718e-39	111.681	1121.73	638.09	3607.78	991.622	6310.11
ENSMUSG00000024665	Fads2	2.49872	0.000292719	0.00281113	2.92963	8.59516	16.6051	22.3404	5.71471	12.8264
ENSMUSG00000039007	Pgcp	2.49175	1.0378e-07	2.91045e-06	7.80587	13.3338	44.0007	17.1027	12.0487	27.2216
ENSMUSG00000039109	F13a1	2.47534	1.38451e-20	4.15505e-18	57.2451	69.3647	318.872	209.158	43.685	130.007
ENSMUSG00000026950	Neb	2.45795	4.80487e-20	1.33331e-17	331.035	712.128	1818.88	1521.12	312.608	1258.73
ENSMUSG00000045636	Mtus1	2.45667	8.78987e-11	4.72889e-09	11.4481	3.12972	62.8034	55.4364	4.28722	8.84673
ENSMUSG00000036718	Micall2	2.44659	0.00697182	0.036393	2.59146	1.1893	14.1843	7.12435	3.68523	4.00139
ENSMUSG00000027075	Slc43a1	2.44491	1.78766e-12	1.41377e-10	16.9037	55.7033	92.2104	131.522	12.6511	44.1398
ENSMUSG00000040197	Cd209e	2.44261	0.00523066	0.0289076	1.92905	25.1916	10.5788	11.6659	0.692382	1.52537
ENSMUSG00000046186	Cd109	2.43788	0.00146162	0.0105467	1.96054	0.396435	10.5935	11.07	9.42235	39.5828
ENSMUSG00000082604	Gm8482	2.43034	0.00190702	0.0131088	2.01324	2.38203	10.6132	2.12412	8.98578	36.2622
ENSMUSG00000022324	Matn2	2.41374	5.30473e-12	3.80781e-10	16.5747	4.29815	88.5722	15.7327	13.7572	35.3474
ENSMUSG00000032028	Fam55b	2.41299	0.00275431	0.0176234	6.14106	11.6994	32.7878	18.5257	4.09903	5.58473
ENSMUSG00000006310	Zbtb32	2.41077	5.10883e-15	6.16842e-13	15.8669	53.1055	84.924	647.735	321.308	971.781
ENSMUSG00000032549	Rab6b	2.40975	0.00647399	0.0342931	7.20095	7.87292	38.2819	4.74058	3.2287	3.22074
ENSMUSG00000013974	1810033B17Rik	2.40944	6.51743e-07	1.49835e-05	7.49189	15.9373	39.8462	47.5834	5.73465	6.32127
ENSMUSG00000040254	Sema3d	2.40853	0.00373878	0.0224767	2.28478	1.16729	12.1368	1.48184	4.32977	6.981
ENSMUSG00000001986	Gria3	2.40202	1.61869e-14	1.84193e-12	39.6502	22.0865	209.34	73.7161	40.695	112.595
ENSMUSG00000069516	Lyz2	2.39435	2.77015e-24	1.62279e-21	201.691	246.935	1060.96	832.818	156.604	372.656
ENSMUSG00000027718	Il21	2.39123	2.711e-06	5.25489e-05	7.0992	461.767	37.4827	3629.24	1346.73	22311.5
ENSMUSG00000028862	Map3k6	2.38842	0.00250219	0.0163136	2.62295	5.02725	13.7263	7.32161	3.20098	3.43591
ENSMUSG00000025804	Ccr1	2.3878	1.59874e-08	5.33486e-07	11.7808	33.8939	61.4969	122.156	173.813	275.938
ENSMUSG00000012428	Steap4	2.38743	0.00427266	0.0248367	3.90898	6.07988	20.4479	45.3307	0	0.53845
ENSMUSG00000046456	Tmem150b	2.36648	1.93456e-07	5.10835e-06	11.4499	1.52083	58.9767	2.51648	3.04298	9.94177
ENSMUSG00000039115	Itga9	2.36607	1.27693e-05	0.000199972	37.5308	72.1655	193.609	98.9659	36.3776	295.478
ENSMUSG00000012519	Mlkl	2.36344	4.74856e-07	1.12775e-05	7.12224	16.773	36.9111	36.0384	7.63138	21.2517
ENSMUSG00000075042	4930431P03Rik	2.36319	3.6808e-23	1.74897e-20	58.5414	122.471	301.866	570.389	35.073	149.153
ENSMUSG00000004105	Angptl2	2.36045	3.06665e-12	2.34324e-10	41.8497	349.15	215.403	8271.46	237.222	3527.92
ENSMUSG00000040447	Spns2	2.36006	2.00805e-06	4.04089e-05	9.41729	13.1576	48.4762	32.0764	21.9105	33.8783
ENSMUSG00000019982	Myb	2.35787	1.57897e-21	5.31375e-19	477.76	551.914	2449.67	1851.42	872.213	2742.03
ENSMUSG00000019539	Rcn3	2.35084	3.3406e-15	4.09599e-13	24.2016	5.08988	123.432	12.1034	16.9859	53.0701
ENSMUSG00000075591	Gm10874	2.34826	1.97558e-06	3.99077e-05	11.9791	3.4601	61.1765	9.31392	4.65601	5.53565
ENSMUSG00000037661	Gpr160	2.34654	3.32976e-06	6.24015e-05	9.3785	1.93928	47.9201	6.9841	13.1302	23.7996
ENSMUSG00000006014	Prg4	2.34462	1.45081e-06	3.01941e-05	7.18703	3.48326	36.4471	17.2809	6.08332	25.203
ENSMUSG00000028717	Tal1	2.33026	4.64288e-08	1.41496e-06	13.3317	27.4001	67.1888	91.9012	9.37716	20.672
ENSMUSG00000044162	Tnip3	2.32775	1.5436e-08	5.17271e-07	5.53318	700.443	27.9019	3319.15	61.1924	416.567
ENSMUSG00000084956	Gm16194	2.32123	0.00104489	0.00804238	2.58781	7.34095	13.0237	22.4532	5.64444	8.94062
ENSMUSG00000050066	A130023I24Rik	2.31951	0.000579859	0.00490144	4.61679	1.19045	22.9021	3.23573	11.2209	21.5814
ENSMUSG00000073755	5730409E04Rik	2.31539	9.76494e-05	0.00112329	6.19011	1.56486	30.8649	8.01784	1.26684	2.44508
ENSMUSG00000049687	Fam109b	2.3091	6.36864e-06	0.000109255	10.0991	12.432	50.0795	35.0494	3.41177	11.3629
ENSMUSG00000074417	Gm14548	2.30792	0.000368363	0.0034086	4.19627	11.6994	20.9008	17.5605	1.84129	5.41473
ENSMUSG00000021360	Gcnt2	2.28842	1.68181e-08	5.60025e-07	19.2394	32.2178	93.9477	93.6276	94.4539	131.296
ENSMUSG00000076869	Trdd2	2.28353	9.51658e-05	0.00109791	4.58713	4.71661	22.3182	6.89653	7.85947	15.3021
ENSMUSG00000085362	C030034L19Rik	2.28323	9.02793e-14	9.03764e-12	34.1803	6.30349	166.529	15.6969	17.9267	38.4106
ENSMUSG00000071637	Cebpd	2.2823	0.000357328	0.00332658	4.2314	3.06139	20.6014	22.2466	6.58751	10.663
ENSMUSG00000052212	Cd177	2.28197	2.37715e-07	6.15373e-06	17.4073	12.2976	84.5469	89.0246	9.03609	6.40557
ENSMUSG00000022584	Ly6c2	2.27842	3.11947e-10	1.51687e-08	96.4953	102.804	468.484	388.228	132.276	271.501
ENSMUSG00000027435	Cd93	2.26861	6.53199e-15	7.82701e-13	28.9834	31.0629	139.837	55.3691	203.299	300.852
ENSMUSG00000074158	9830147E19Rik	2.26141	0.00104877	0.00806043	4.31194	6.21427	20.5261	10.7073	1.70589	5.75615
ENSMUSG00000032369	Plscr1	2.2573	5.09914e-08	1.53918e-06	21.0092	314.147	100.873	1048.14	363.032	1508.79
ENSMUSG00000074093	Svip	2.25445	0.0101138	0.0485199	2.89632	1.16729	13.9246	8.12536	0.275929	1.8796
ENSMUSG00000022651	Retnlg	2.24228	2.10978e-06	4.22946e-05	18.3339	32.1856	86.7139	294.659	0.368787	0.372363
ENSMUSG00000022469	Rapgef3	2.24195	1.53968e-08	5.17053e-07	10.7966	9.39146	51.0545	14.6865	20.8913	51.3438
ENSMUSG00000062661	Ncs1	2.23514	4.33945e-06	7.87122e-05	3.90898	169.22	18.6359	389.03	58.8976	327.776
ENSMUSG00000034612	Chst11	2.23406	4.76474e-28	4.71025e-25	44.5762	357.722	210.493	896.576	317.186	862.178
ENSMUSG00000016526	Dyrk3	2.23027	7.03634e-05	0.000854135	3.57447	14.8117	16.8093	28.9994	43.5247	37.2971
ENSMUSG00000074813	Gm14005	2.22453	1.04504e-09	4.59976e-08	9.104	93.8831	42.5362	190.356	150.45	443.22
ENSMUSG00000022861	Dgkg	2.22399	3.87365e-11	2.32081e-09	14.7722	9.69982	68.8406	91.7603	23.0167	55.5315
ENSMUSG00000078122	F630028O10Rik	2.2206	3.77806e-12	2.81876e-10	34.2934	8.88265	159.914	92.0224	5.43878	9.24114
ENSMUSG00000028859	Csf3r	2.21627	6.1724e-07	1.42732e-05	62.0403	37.5974	288.251	349.85	27.4921	34.2108
ENSMUSG00000021565	Slc6a19	2.21595	1.76269e-05	0.000265528	9.50147	0.79287	44.1286	0.359625	9.86653	20.587
ENSMUSG00000076749	Gm17004	2.19783	1.98221e-06	3.99906e-05	9.7785	7.05118	44.8963	12.3988	4.32977	4.93923
ENSMUSG00000022586	Ly6i	2.18848	0.00671772	0.0353121	1.62602	19.0924	7.47748	21.3637	2.97272	2.41805
ENSMUSG00000026011	Ctla4	2.18773	1.89476e-29	2.7245e-26	469.295	4545.28	2138.95	8564.89	6275.61	38526.7
ENSMUSG00000062866	Phactr2	2.186	3.32422e-18	6.91831e-16	76.1694	163.148	347.444	996.379	110.457	685.174
ENSMUSG00000021614	Vcan	2.18428	7.55138e-10	3.41258e-08	11.7796	32.1783	53.4276	107.16	10.8497	13.7998
ENSMUSG00000026814	Eng	2.18307	5.427e-13	4.69065e-11	29.1046	12.1236	132.171	41.7632	20.257	68.6371
ENSMUSG00000038152	5033430I15Rik	2.18201	0.00410018	0.0241267	1.60663	6.96196	7.38822	43.0225	27.163	121.49
ENSMUSG00000024548	Setbp1	2.17885	6.61535e-17	1.10142e-14	52.7576	105.217	239.16	958.747	129.327	382.714
ENSMUSG00000074361	Gpr77	2.17665	0.00410378	0.0241389	2.91571	7.38612	13.2257	11.0342	3.70765	5.32973
ENSMUSG00000038973	Cldnd2	2.17583	1.8398e-11	1.17339e-09	13.7431	17.9171	62.0841	89.6067	32.424	67.1448
ENSMUSG00000021281	Tnfaip2	2.17409	1.99997e-07	5.2671e-06	27.2725	316.511	123.27	435.409	114.873	202.241
ENSMUSG00000050232	Cxcr3	2.17339	1.9657e-11	1.2387e-09	175.072	242.933	790.348	737.459	465.955	2349.56
ENSMUSG00000078616	Trim30c	2.17293	3.36313e-05	0.000460162	9.69249	29.0174	43.8865	26.23	6.15111	8.1742
ENSMUSG00000053550	Shisa7	2.16956	0.00744789	0.0383349	2.6072	8.06662	11.7161	1.74238	5.75972	3.91639
ENSMUSG00000046207	Pik3r6	2.16722	6.73614e-06	0.000114936	6.52645	10.8196	29.3413	40.7308	12.2798	11.6912
ENSMUSG00000073858	Itpripl2	2.16685	1.47796e-08	5.00577e-07	13.6396	8.08635	61.4093	30.4065	13.9403	34.0273
ENSMUSG00000039891	Txlnb	2.1622	0.000230056	0.00232066	4.20836	5.08988	18.9535	5.03295	11.4518	14.3425
ENSMUSG00000021879	Dnahc12	2.15685	0.000243731	0.00242611	3.55873	37.8047	15.9839	18.4106	8.26833	12.9064
ENSMUSG00000027398	Il1b	2.14488	0.000339067	0.00317982	33.2219	253.201	146.927	280.744	127.775	146.522
ENSMUSG00000039167	Eltd1	2.13744	0.00030409	0.00289746	4.27498	5.04584	18.7537	13.637	31.0288	34.6244
ENSMUSG00000001227	Sema6b	2.13733	0.00332897	0.0205484	2.60538	5.07015	11.4548	19.4325	1.54276	8.88265
ENSMUSG00000037994	Nhedc2	2.13235	4.34196e-07	1.04635e-05	8.75123	55.9141	38.5899	71.3854	19.5422	103.348
ENSMUSG00000060591	Ifitm2	2.12109	2.0939e-10	1.05475e-08	12.0948	84.1291	52.5165	84.2376	63.4002	93.1309
ENSMUSG00000025810	Nrp1	2.11976	1.05544e-08	3.71347e-07	323.494	363.734	1406.44	2132.1	272.515	1370.12
ENSMUSG00000032420	Nt5e	2.1042	3.7361e-06	6.89543e-05	293.777	47.5185	1263.4	272.21	432.334	5239.18
ENSMUSG00000039450	Dcxr	2.09712	6.72866e-05	0.000823103	8.11186	5.55808	34.8605	10.763	8.17812	13.5619
ENSMUSG00000047415	Gpr68	2.09522	6.8844e-54	5.44453e-50	189.387	152.767	810.346	513.897	377.067	1439.56
ENSMUSG00000043110	Lrrn4	2.07699	0.00109462	0.00834392	7.17129	0	30.2971	0	0.737575	1.12598
ENSMUSG00000031712	Il15	2.0667	0.00139454	0.0101694	5.17745	20.1405	21.7686	11.1966	5.48644	5.0694
ENSMUSG00000031785	Gpr56	2.06524	1.90178e-14	2.13324e-12	35.6299	63.7292	149.152	181.277	107.349	228.716
ENSMUSG00000030638	Sh3gl3	2.06083	1.67992e-05	0.000254758	6.45801	35.7219	27.2506	129.896	15.5788	84.261
ENSMUSG00000055629	B4galnt4	2.06022	2.31848e-12	1.80647e-10	28.4919	38.4119	119.26	146.87	29.7722	117.598
ENSMUSG00000004698	Hdac9	2.05847	1.44489e-09	6.21027e-08	30.2281	25.5908	126.135	73.8395	30.7451	132.811
ENSMUSG00000033032	Afap1l1	2.03159	0.00169609	0.0119178	3.25022	7.0789	13.3421	10.088	3.96363	7.58169
ENSMUSG00000064147	Rab44	2.02933	6.67076e-12	4.58745e-10	24.6708	49.2377	101.12	163.892	24.6922	65.7336
ENSMUSG00000022479	Vdr	2.02829	0.00185299	0.012812	2.60355	16.2828	10.6403	21.9436	26.9098	38.0287
ENSMUSG00000092572	Serpinb10-ps	2.02676	0.000127724	0.00141769	7.81248	4.18578	31.8726	7.41762	8.94076	8.01203
ENSMUSG00000021876	Rnase4	2.02174	0.00233216	0.0154278	6.46348	4.73862	26.3644	2.21169	2.62653	3.517
ENSMUSG00000022033	Pbk	2.01956	0.000293803	0.00281641	6.50227	6.1934	26.4528	20.1836	5.34592	10.9956
ENSMUSG00000031586	Rbpms	2.01808	7.2199e-10	3.29098e-08	17.8413	15.5826	72.55	23.0752	37.2832	72.0865
ENSMUSG00000024053	Emilin2	2.01452	6.99233e-15	8.31561e-13	39.7841	52.8146	160.837	139.26	118.384	179.129
ENSMUSG00000024066	Xdh	2.01011	1.43457e-23	7.56354e-21	269.643	191.755	1086.81	488.422	255.75	963.534
ENSMUSG00000058427	Cxcl2	2.00928	0.000585073	0.00493026	2.97868	36.3166	11.8543	52.0697	198.605	216.007
ENSMUSG00000021069	Pygl	2.00916	2.22472e-10	1.11005e-08	31.2009	37.2287	125.845	149.756	16.9859	22.5783
ENSMUSG00000062995	Ica1	2.009	0.00640335	0.0340443	3.23448	4.72117	13.1189	10.4994	2.25774	12.9964
ENSMUSG00000087176	D230022J07Rik	2.00825	0.00793802	0.0401907	2.94172	2.71127	11.8243	2.23381	2.14229	5.82301
ENSMUSG00000037129	Tmprss13	2.00822	4.45383e-06	8.0418e-05	22.023	2.33686	88.9022	9.50058	4.49289	22.0359
ENSMUSG00000026389	Steap3	2.00741	0.000214135	0.00218656	11.1451	13.7059	44.7615	39.9315	8.45917	9.10706
ENSMUSG00000073859	Itpripl2	2.00729	4.10964e-05	0.000547617	9.10035	5.49088	36.6724	21.8648	6.86874	11.6819
ENSMUSG00000034059	Ypel4	2.00475	0.00741351	0.0381841	2.26539	9.80306	9.13638	7.86482	28.6634	171.294
ENSMUSG00000040711	Sh3pxd2b	2.00393	0.000207018	0.00212348	3.92655	12.615	15.7541	13.5737	50.9201	54.0982
ENSMUSG00000025701	Alox5	1.99839	3.28339e-06	6.17519e-05	12.3312	19.3731	49.4276	48.0452	5.80492	5.51289
ENSMUSG00000011008	Mcoln2	1.98941	5.47961e-18	1.07506e-15	52.2196	726.473	207.513	790.295	148.612	283.222
ENSMUSG00000006575	Rundc3a	1.98091	6.77751e-12	4.64069e-10	27.4851	5.069	108.615	34.1579	46.1108	180.638
ENSMUSG00000068874	Selenbp1	1.97813	0.0028512	0.0180969	4.56591	7.00828	17.9889	18.8641	4.16929	7.33452
ENSMUSG00000039959	Hip1	1.97662	5.50548e-18	1.07506e-15	96.8189	86.3273	381.614	202.817	109.579	289.541
ENSMUSG00000033960	9430020K01Rik	1.97145	0.00437771	0.025296	2.97502	10.8231	11.5799	16.8169	34.418	42.8886
ENSMUSG00000039013	Siglec5	1.96613	0.00376114	0.0225683	3.56899	2.70899	14.0388	16.494	13.8077	17.1991
ENSMUSG00000036499	Eea1	1.96512	6.35642e-16	8.97674e-14	289.018	3390.68	1129.01	16772.4	2856.75	17739.2
ENSMUSG00000022126	Irg1	1.96395	0.00681433	0.0357487	3.60047	89.0933	13.9743	155.617	300.122	237.641
ENSMUSG00000021822	Plau	1.95986	0.00374743	0.0225116	2.28296	1.96358	8.90157	3.91074	407.867	476.84
ENSMUSG00000005124	Wisp1	1.9586	0.00207726	0.0140832	2.2793	47.2414	8.87159	42.589	57.4595	222.945
ENSMUSG00000049103	Ccr2	1.95414	1.80796e-12	1.42272e-10	249.582	171.41	967.434	626.056	367.151	682.197
ENSMUSG00000026669	Mcm10	1.95367	1.58539e-06	3.26087e-05	11.6984	22.5909	45.489	57.0266	21.198	25.8132
ENSMUSG00000058794	Nfe2	1.95143	9.62915e-07	2.08696e-05	17.5298	16.8414	68.0056	48.9985	10.9702	41.275
ENSMUSG00000028378	Ptgr1	1.95112	0.00660101	0.0347796	4.55017	3.13201	17.6736	18.8681	4.54073	5.10923
ENSMUSG00000092060	Bend4	1.92632	4.63809e-13	4.09836e-11	16.5959	267.789	63.1502	92.2249	290.006	1571.66
ENSMUSG00000052125	F730043M19Rik	1.92505	3.75004e-19	9.26788e-17	44.3398	447.347	168.738	723.825	245.928	1187.43
ENSMUSG00000051726	Kcnf1	1.9226	5.74089e-12	4.07121e-10	63.8854	81.1007	242.682	278.331	12.761	43.6948
ENSMUSG00000020399	Havcr2	1.92124	0.000140742	0.00153844	21.9472	58.3856	83.3228	230.842	432.922	1412.84
ENSMUSG00000028150	Rorc	1.92052	3.52277e-08	1.11439e-06	58.1645	389.988	220.381	217.079	204.01	634.963
ENSMUSG00000032827	Ppp1r9a	1.91263	0.0101008	0.0484869	4.83563	8.22303	18.3014	22.7739	2.00441	4.57576
ENSMUSG00000067577	A430093F15Rik	1.9099	1.53617e-27	1.34987e-24	75.4663	310.432	284.424	573.09	505.516	2368.63
ENSMUSG00000000791	Il12rb1	1.90429	1.40582e-28	1.6978e-25	112.626	491.108	422.129	610.491	72.1998	144.194
ENSMUSG00000063193	Cd300lb	1.90193	0.00243199	0.0159613	8.11369	0.374417	30.3811	12.5245	5.14025	8.68953
ENSMUSG00000025330	Padi4	1.9018	3.75247e-05	0.000508158	9.75728	10.0928	36.5787	51.2205	3.24865	5.66582
ENSMUSG00000022636	Alcam	1.89552	3.09783e-14	3.33323e-12	96.2407	637.55	358.525	8482.08	422.57	1413.65
ENSMUSG00000071552	Tigit	1.89387	2.42868e-06	4.77791e-05	62.1075	161.206	231.098	1138.87	234.06	1158.1
ENSMUSG00000051375	Pcdh1	1.89028	0.00102092	0.00788089	8.38341	2.35773	31.2234	12.6372	5.75972	8.06608
ENSMUSG00000045312	Lhfpl2	1.8866	0.00333228	0.0205484	3.61804	18.0781	13.3084	13.6467	29.0947	47.5878
ENSMUSG00000031428	Zcchc18	1.8841	1.6606e-06	3.3979e-05	21.3419	12.4737	79.0711	11.9706	25.6706	37.5407
ENSMUSG00000043230	Fam124b	1.8797	2.33592e-09	9.72297e-08	26.4186	26.226	97.265	32.6182	19.4292	42.1015
ENSMUSG00000025094	Slc18a2	1.87906	3.33407e-07	8.30473e-06	11.4239	15.6764	42.0372	41.158	33.0689	36.6872
ENSMUSG00000024659	Anxa1	1.86811	6.69969e-10	3.08049e-08	51.1857	36.9761	186.971	165.86	54.937	58.6381
ENSMUSG00000028678	Kif2c	1.86801	0.000192174	0.00200107	9.7518	8.50709	35.7102	19.4758	6.93635	6.25335
ENSMUSG00000029121	Crmp1	1.86676	8.24483e-07	1.84715e-05	47.0315	8.68438	171.717	34.5485	40.0052	80.9628
ENSMUSG00000025375	Aatk	1.86531	0.00653401	0.0345171	3.87385	2.71013	14.2114	10.0544	0.990907	4.55798
ENSMUSG00000002565	Scin	1.86476	2.75392e-05	0.000389279	10.7282	44.6645	39.1943	59.5555	34.0898	61.0298
ENSMUSG00000035493	Tgfbi	1.85978	7.1629e-08	2.08264e-06	49.8426	26.0198	180.983	124.365	52.7041	82.1994
ENSMUSG00000025429	Pstpip2	1.85943	0.000130527	0.00144374	9.37668	68.6652	34.1623	73.5144	33.9542	24.4273
ENSMUSG00000071722	Spin4	1.85724	0.00828817	0.0415117	1.96236	44.9141	7.07356	33.7722	61.7621	260.493
ENSMUSG00000030187	Klra2	1.85717	0.006304	0.0336632	7.49006	11.2578	27.1166	22.6231	4.74887	4.61203
ENSMUSG00000057766	Ankrd29	1.85484	0.00850934	0.0424447	5.2265	1.58574	18.8964	2.93094	2.09727	2.41805
ENSMUSG00000078816	Prkcc	1.84851	0.0102852	0.049104	2.63869	2.73215	9.40575	2.53859	14.5877	15.7996
ENSMUSG00000024011	Pi16	1.84841	0.00124013	0.00924808	6.91184	7.4313	24.7778	38.995	7.04651	10.3582
ENSMUSG00000015709	Arnt2	1.84601	7.49317e-09	2.72459e-07	28.5992	24.4013	103.028	29.4785	24.1453	88.6903
ENSMUSG00000025997	Ikzf2	1.84115	1.83284e-10	9.32154e-09	1251.01	1602.06	4482.7	6598.18	1881.05	6779.03
ENSMUSG00000070476	9030418K01Rik	1.83052	0.00684003	0.0358478	4.19444	10.9309	14.9959	23.9068	8.0879	18.2771
ENSMUSG00000032698	Lmo2	1.82066	1.58269e-05	0.000241868	33.702	36.072	119.25	87.0988	52.2323	86.3864
ENSMUSG00000026463	Atp2b4	1.81682	5.34447e-12	3.80781e-10	746.043	958.207	2628.55	1618.73	3364.22	14609.6
ENSMUSG00000056091	St3gal5	1.81571	0.000121848	0.00136493	12.4348	8.22075	43.7283	24.3221	21.9832	23.87
ENSMUSG00000029082	Bst1	1.81535	0.00899519	0.0442679	4.58531	8.79115	16.0717	33.8882	2.3732	2.40916
ENSMUSG00000018398	2008-09-01	1.81174	1.91814e-05	0.000285144	28.3016	31.2441	99.4851	101.698	28.114	36.0545
ENSMUSG00000009376	Met	1.80489	1.73262e-07	4.61362e-06	14.3111	10.8208	50.1733	33.4568	31.4933	63.488
ENSMUSG00000001444	Tbx21	1.79583	1.43684e-13	1.38576e-11	110.851	3982.89	385.443	5356.32	1265.5	4848.4
ENSMUSG00000004612	Nkg7	1.79314	5.82291e-16	8.37282e-14	155.24	228.396	538.634	1214.98	318.661	788.989
ENSMUSG00000022900	Ildr1	1.78876	6.47667e-07	1.49332e-05	19.2122	25.8956	66.5136	72.5162	79.7857	153.117
ENSMUSG00000047821	Trim16	1.78658	9.82696e-05	0.0011296	6.5301	13.6004	22.5524	17.0942	32.7977	57.0811
ENSMUSG00000017314	Mpp2	1.78005	5.8919e-06	0.000101961	13.6202	5.79468	47.0054	19.0193	48.7705	312.677
ENSMUSG00000002980	Bcam	1.77776	0.00718079	0.0371901	4.51686	12.8155	15.5616	24.4592	5.2956	6.56774
ENSMUSG00000046668	Cxxc5	1.7764	1.90296e-09	8.00507e-08	49.4415	22.4565	169.511	35.3076	74.9573	72.7182
ENSMUSG00000030545	Pex11a	1.77627	0.000120189	0.00134825	5.81864	62.9375	20.0476	60.7063	21.0546	51.8612
ENSMUSG00000020841	Cpd	1.77558	7.34198e-21	2.32256e-18	96.1674	495.16	329.363	1759.66	1484.67	7829.13
ENSMUSG00000014599	Csf1	1.77233	7.95412e-17	1.29701e-14	63.5883	76.37	217.441	371.471	679.391	1137.85
ENSMUSG00000022440	C1qtnf6	1.76956	2.12224e-08	6.94979e-07	21.84	10.866	74.5231	16.145	8.22578	22.9819
ENSMUSG00000011256	Adam19	1.76718	2.17339e-33	4.91093e-30	722.072	828.634	2458.39	1564.78	627.269	1657.15
ENSMUSG00000078606	Gm4070	1.76693	7.216e-14	7.45983e-12	181.246	246.257	617.502	595.584	103.613	306.295
ENSMUSG00000052534	Pbx1	1.76602	1.49067e-07	4.02354e-06	20.1872	17.4535	68.7878	78.7836	20.4777	28.5813
ENSMUSG00000030259	Rassf8	1.75814	0.000332288	0.00312815	5.83986	7.42788	19.8544	26.5054	16.7951	40.7038
ENSMUSG00000062593	Lilrb4	1.7576	2.21051e-06	4.40903e-05	74.2893	946.261	251.283	2960.53	1215.65	3697.51
ENSMUSG00000027068	Dhrs9	1.75658	0.00886476	0.043858	5.20345	5.70546	17.5828	46.924	8.7125	11.2427
ENSMUSG00000026478	Lamc1	1.75451	3.2123e-06	6.0922e-05	85.5054	107.917	288.736	449.754	423.037	1118.47
ENSMUSG00000061991	Hist1h2af	1.7541	5.57355e-05	0.000701327	17.4504	20.9577	59.1202	58.7663	24.2913	47.5522
ENSMUSG00000054555	Adam12	1.75156	2.14986e-06	4.29347e-05	18.271	15.9999	61.4809	19.2268	31.8593	45.1292
ENSMUSG00000043157	Arl11	1.73486	0.00714612	0.0370712	4.88834	0	16.2926	3.12604	7.07175	7.72075
ENSMUSG00000032899	Styk1	1.73325	0.000204956	0.00211054	9.87842	17.384	32.6593	28.3775	30.3947	17.1731
ENSMUSG00000038517	Tbkbp1	1.72636	2.69203e-12	2.06698e-10	24.6096	1205.62	82.0196	941.753	328.348	467.452
ENSMUSG00000037474	Dtl	1.72561	1.76523e-10	9.00666e-09	32.1572	40.3664	106.65	90.4822	98.416	126.539
ENSMUSG00000028328	Tmod1	1.72517	0.00171471	0.012006	4.54835	13.9539	15.0896	15.5797	15.0066	21.9239
ENSMUSG00000033910	Gucy1a3	1.72374	1.40101e-07	3.80752e-06	38.7583	14.0583	128.122	89.6202	14.7031	28.4098
ENSMUSG00000015437	Gzmb	1.72211	8.75869e-09	3.14141e-07	68.2498	1129.78	225.287	2465.32	772.602	1251.48
ENSMUSG00000033350	Chst2	1.72197	9.66576e-07	2.09143e-05	69.0852	771.088	228.238	879.854	628.139	1470.68
ENSMUSG00000040998	Npnt	1.72133	0.000514924	0.00446767	6.19011	15.2488	20.4537	150.785	44.1394	70.0807
ENSMUSG00000024867	Pip5k1b	1.72091	1.28733e-06	2.70048e-05	20.854	24.7759	68.7835	30.0425	40.1705	38.6607
ENSMUSG00000038379	Ttk	1.72041	0.00169816	0.0119271	9.36641	5.8653	30.9951	25.2838	4.51813	4.71909
ENSMUSG00000036587	Fut7	1.71757	0.000179494	0.00189271	12.3469	5.42254	40.7339	8.0948	6.73068	12.1525
ENSMUSG00000000915	Hip1r	1.71563	7.11253e-24	3.94144e-21	337.206	185.172	1108.51	275.634	562.899	1132.36
ENSMUSG00000030272	Camk1	1.71303	0.0100936	0.0484671	4.26471	3.1506	13.9583	11.0351	4.03142	7.82389
ENSMUSG00000044629	Cnrip1	1.71184	5.90056e-05	0.000738948	13.6893	6.61071	44.9315	15.8942	8.58945	22.5121
ENSMUSG00000048521	Cxcr6	1.71146	3.53839e-09	1.4133e-07	74.3193	70.881	243.704	194.098	231.717	441.82
ENSMUSG00000028337	Coro2a	1.70321	4.49561e-08	1.37538e-06	407.492	592.583	1326.92	925.954	395.426	473.164
ENSMUSG00000020897	Aurkb	1.69835	0.000175912	0.00185865	17.1171	13.5981	55.7832	44.0076	13.7322	21.83
ENSMUSG00000026764	Kif5c	1.6945	1.52798e-10	7.92394e-09	40.7836	18.4085	132.186	55.0527	31.5205	129.097
ENSMUSG00000069792	Gm11428	1.69332	0.00957188	0.046427	3.9229	4.31675	12.6535	22.1272	5.30073	8.19625
ENSMUSG00000025348	Itga7	1.69298	9.96306e-11	5.27043e-09	40.5589	1.93928	131.637	3.88862	53.062	139.151
ENSMUSG00000033147	Slc22a15	1.68233	1.59777e-16	2.55272e-14	127.569	230.035	409.829	431.432	175.585	949.791
ENSMUSG00000034271	Jdp2	1.68213	0.00126444	0.00939835	10.7487	13.2643	34.5686	10.2052	44.2946	60.2869
ENSMUSG00000074272	Ceacam1	1.68088	0.000487878	0.00427091	15.9789	9.58745	51.2255	13.7458	9.72088	12.1617
ENSMUSG00000031788	Kifc3	1.68079	0.00318835	0.0198076	4.19992	5.13392	13.5338	35.4718	28.3024	87.2812
ENSMUSG00000043079	Synpo	1.6785	2.42326e-15	3.22089e-13	66.6533	522.331	214.073	1254.92	277.134	2043.8
ENSMUSG00000076665	Ighv7-3	1.67542	0.00624122	0.0334295	6.19376	4.56134	19.7935	8.58407	16.0854	3.69624
ENSMUSG00000056749	Nfil3	1.67538	1.36231e-12	1.08827e-10	33.2317	208.034	106.418	1291.99	660.735	3768.67
ENSMUSG00000031563	Wwc2	1.67355	2.4127e-05	0.000347556	10.7718	25.0238	34.387	34.5659	21.1303	41.8195
ENSMUSG00000052698	Tln2	1.6733	0.00758071	0.038892	3.90898	6.65817	12.521	11.5044	9.90395	16.1596
ENSMUSG00000056671	Prelid2	1.67178	5.84574e-08	1.72826e-06	13.5876	66.5669	43.6722	235.647	40.8503	254.755
ENSMUSG00000066363	Serpina3f	1.67024	0.0005703	0.00484702	18.6929	286.669	59.7453	318.742	227.146	414.62
ENSMUSG00000026833	Olfm1	1.66967	0.00155736	0.0111259	11.9458	11.7052	38.1608	30.3588	12.8117	19.4336
ENSMUSG00000001020	S100a4	1.66962	7.71766e-13	6.48773e-11	124.395	127.253	396.125	196.876	195.268	400.931
ENSMUSG00000047880	Cxcr5	1.66845	4.38274e-05	0.000577682	146.784	721.722	466.895	1250.21	449.434	2923.16
ENSMUSG00000034903	Cobll1	1.66826	3.89705e-22	1.5805e-19	74.8402	306.644	238.316	457.644	755.28	2672.22
ENSMUSG00000000204	Slfn4	1.66786	0.000100133	0.00114904	27.2374	68.4475	86.7022	212.194	9.19409	12.1667
ENSMUSG00000031974	Abcb10	1.66599	0.000319843	0.00302569	39.8467	50.8883	126.588	79.6051	32.5241	51.9576
ENSMUSG00000044505	Lingo4	1.66578	0.000370082	0.00342115	10.3604	47.9959	32.9761	13.4861	28.3799	52.426
ENSMUSG00000026342	Slc35f5	1.66554	0.00138128	0.0100867	6.48288	13.6687	20.6314	25.3165	27.3718	38.9494
ENSMUSG00000022211	Lrrc16b	1.66477	0.00635924	0.0338717	5.18771	5.02611	16.4924	4.28097	10.9902	16.8282
ENSMUSG00000074570	Cass4	1.66441	4.87345e-09	1.86192e-07	27.3464	83.4801	86.6767	50.7776	134.354	361.133
ENSMUSG00000026836	Acvr1	1.66424	6.95747e-05	0.000845209	9.15966	13.889	28.9901	18.2271	28.227	42.5283
ENSMUSG00000041488	Stx3	1.6599	6.20659e-05	0.000772989	9.44216	8.08635	29.8916	23.2419	28.6233	61.4509
ENSMUSG00000028068	Iqgap3	1.65874	0.000252267	0.00249537	13.559	8.54999	43.042	31.8419	13.8026	28.4326
ENSMUSG00000068606	Gm4841	1.65858	0.000382537	0.00351166	12.0161	45.2788	37.9963	184.386	11.4344	18.2365
ENSMUSG00000068129	Cst7	1.65533	1.02674e-18	2.25554e-16	99.7931	158.224	314.355	457.566	115.74	337.046
ENSMUSG00000047534	Mis18bp1	1.65441	2.82125e-05	0.000397362	19.7612	31.1674	62.3942	54.5216	35.8961	29.762
ENSMUSG00000068227	Il2rb	1.65231	1.03368e-10	5.43179e-09	1131.48	6605.99	3557.2	6252.85	3295.26	9875.02
ENSMUSG00000021596	Mctp1	1.65229	8.65141e-11	4.68628e-09	48.9635	37.1648	154.053	85.964	21.9857	60.9615
ENSMUSG00000026981	Il1rn	1.64875	0.0104272	0.0496023	2.92597	74.0613	9.23964	161.166	33.2246	106.548
ENSMUSG00000029821	Dfna5	1.64807	0.00674683	0.0354319	4.9059	7.67018	15.3487	12.7775	7.12207	5.33862
ENSMUSG00000004933	Matk	1.64769	1.50277e-28	1.6978e-25	158.464	40.8069	497.291	109.337	131.704	359.433
ENSMUSG00000041540	Sox5	1.64679	1.88355e-05	0.000280529	18.4393	30.9657	57.5008	41.1395	29.2804	50.333
ENSMUSG00000024754	Tmem2	1.64561	2.50051e-15	3.24185e-13	95.6727	351.102	299.801	922.594	204.876	761.347
ENSMUSG00000053469	Tg	1.64168	0.0032123	0.0199251	5.56466	26.5051	17.2769	13.4671	7.44566	18.6573
ENSMUSG00000041895	Wipi1	1.63969	0.0071086	0.0369008	5.8556	4.69687	18.2612	5.57616	9.56535	9.00784
ENSMUSG00000029490	Mfsd7a	1.63947	0.0092602	0.0452063	5.83438	5.02268	18.2143	8.67164	2.85727	4.04656
ENSMUSG00000030653	Pde2a	1.6389	1.24162e-29	1.96387e-26	760.268	203.308	2368.53	381.933	1167.63	2566.83
ENSMUSG00000021217	Tshz3	1.63682	0.000717305	0.00585731	9.14757	13.5507	28.45	13.8815	15.5987	11.1389
ENSMUSG00000039741	Bahcc1	1.63321	9.31858e-07	2.03862e-05	21.6156	15.2104	66.9804	40.9347	77.4742	58.0267
ENSMUSG00000030427	Lilra6	1.63305	0.000167105	0.00177867	13.9462	13.2237	43.3617	40.0876	3.87077	7.03399
ENSMUSG00000037419	Endod1	1.6322	5.90088e-10	2.76137e-08	113.752	89.2124	353.178	166.139	95.2418	262.978
ENSMUSG00000074682	Zcchc3	1.6308	0.000263822	0.00258543	11.4111	15.9836	35.3236	38.7924	4.74887	7.16025
ENSMUSG00000069833	Ahnak	1.63042	1.32204e-26	9.95748e-24	8446.66	4752.29	26151.9	9917.61	41664.6	142618
ENSMUSG00000041481	Serpina3g	1.62524	9.15298e-06	0.000150024	162.803	1965.34	502.532	2850.76	411.022	980.622
ENSMUSG00000041390	Mdfic	1.62317	9.42244e-11	5.02677e-09	235.556	785.13	726.055	2524.99	530.671	1757.19
ENSMUSG00000073274	Gm14636	1.62259	7.79306e-07	1.76342e-05	16.2698	50.9509	50.155	67.1707	263.155	329.446
ENSMUSG00000069830	Nlrp1a	1.6222	0.00465059	0.0264313	9.104	5.42369	28.068	12.9977	1.77615	4.54411
ENSMUSG00000028556	Dock7	1.61985	0.000522842	0.00452481	17.1456	21.8189	52.886	40.8325	21.682	31.0039
ENSMUSG00000069267	Hist1h3b	1.61799	0.000260503	0.00256083	16.4832	15.957	50.8223	45.631	18.8071	35.5655
ENSMUSG00000005672	Kit	1.61797	1.28556e-05	0.000201125	105.407	181.404	323.706	258.225	395.954	798.502
ENSMUSG00000042284	Itga1	1.61763	1.03881e-05	0.000167491	19.9018	8.70982	61.1971	28.1514	19.8208	42.9281
ENSMUSG00000029322	Plac8	1.61749	2.1653e-09	9.06045e-08	123.053	194.01	377.879	374.974	112.522	246.874
ENSMUSG00000093440		1.61747	0.0070485	0.0366731	3.5496	3.9469	11.0274	21.8445	6.67772	91.6571
ENSMUSG00000021375	Kif13a	1.61425	1.56357e-17	2.77827e-15	90.4029	76.1774	277.3	302.216	130.881	403.002
ENSMUSG00000031004	Mki67	1.60783	8.36296e-07	1.86568e-05	326.95	477.411	996.766	914.956	321.883	530.792
ENSMUSG00000058773	Hist1h1b	1.60752	2.80196e-06	5.41131e-05	68.3295	66.9566	208.553	176.203	77.8933	122.439
ENSMUSG00000034311	Kif4	1.60621	2.27847e-06	4.53315e-05	18.8382	29.2559	57.5447	51.1214	31.631	58.7825
ENSMUSG00000039899	Fgl2	1.60294	3.55917e-08	1.12366e-06	120.713	165.44	366.928	235.22	161.699	272.76
ENSMUSG00000030189	Csda	1.60199	1.39228e-20	4.15505e-18	153.878	1350.89	467.893	2964.3	497.574	1524.37
ENSMUSG00000050179	A930002I21Rik	1.60092	0.000188325	0.00196616	13.7153	12.8793	41.6479	39.1776	2.55627	9.28595
ENSMUSG00000051339	2900026A02Rik	1.59908	9.19827e-08	2.60267e-06	26.0095	12.8538	79.0369	31.8304	49.3374	72.2978
ENSMUSG00000047139	Cd24a	1.59673	0.00118297	0.00888886	77.1594	2315.35	233.479	615.944	1052.57	886.879
ENSMUSG00000055137	5033411D12Rik	1.59657	0.00896041	0.0441654	3.92107	15.1641	11.8602	11.9401	11.2012	9.4211
ENSMUSG00000038963	Slco4a1	1.59583	5.82143e-08	1.7243e-06	15.368	59.2108	46.3291	215.997	371.714	1101.47
ENSMUSG00000034361	Cpne2	1.59543	6.49502e-06	0.000111181	17.7279	23.4092	53.4744	47.4716	23.0017	30.0479
ENSMUSG00000059108	Ifitm6	1.5927	0.0031936	0.019832	9.38946	7.006	28.4273	36.6882	4.49042	9.28702
ENSMUSG00000032281	Acsbg1	1.59119	1.88762e-07	5.00822e-06	79.2019	13.379	238.842	35.7233	101.473	257.963
ENSMUSG00000034041	Lyl1	1.58741	0.000142931	0.00156014	23.6139	23.3211	71.1464	26.9177	7.5334	18.0929
ENSMUSG00000027379	Bub1	1.58236	7.15755e-05	0.000865306	15.5111	20.4997	46.6563	47.5061	12.8567	20.8872
ENSMUSG00000022034	Esco2	1.58184	0.000581674	0.00490947	12.6833	10.182	38.0035	31.5022	7.09682	8.68953
ENSMUSG00000030257	Srgap3	1.58083	1.01039e-11	6.65892e-10	63.7731	91.7984	191.045	266.192	293.277	376.42
ENSMUSG00000031016	Wee1	1.57498	3.57591e-13	3.21365e-11	25.966	264.96	77.9274	312.244	256.025	617.44
ENSMUSG00000039286	Fndc3b	1.5747	3.52572e-09	1.41214e-07	25.7314	140.652	76.8084	220.373	130.331	212.396
ENSMUSG00000025321	Itgb8	1.5725	3.51053e-05	0.000478261	87.3788	326.039	260.149	2162.57	636.101	2873.14
ENSMUSG00000020614	Fam20a	1.57186	0.00445895	0.025609	4.88468	5.1362	14.5788	53.1042	20.6083	108.054
ENSMUSG00000008496	Pou2f2	1.571	7.17095e-18	1.35027e-15	145.215	482.583	432.184	1853.66	333.738	1973.16
ENSMUSG00000090124	Ugt1a7c	1.56798	0.00818406	0.0411677	6.14106	1.93928	18.2905	12.3736	7.398	11.8391
ENSMUSG00000079293	Clec7a	1.56641	0.000119599	0.00134354	22.4544	42.475	66.4908	76.5927	108.975	151.824
ENSMUSG00000025702	2008-03-01	1.56528	0.00218434	0.0146459	14.9523	17.5625	44.3042	35.5417	7.83705	11.4842
ENSMUSG00000019942	Cdk1	1.5587	1.3432e-05	0.000208902	19.7898	19.1342	58.518	50.6542	27.5848	34.3964
ENSMUSG00000023015	Racgap1	1.55725	3.1309e-12	2.36945e-10	136.716	67.2114	402.851	124.08	121.462	178.668
ENSMUSG00000089672	Gp49a	1.55133	0.000240977	0.00240779	113.309	1292.56	332.183	4046.13	2439.71	8460.93
ENSMUSG00000074743	Thbd	1.55072	0.0093579	0.0455989	5.85195	1.9856	17.1913	1.73177	9.65062	13.9962
ENSMUSG00000079227	Ccr5	1.54877	4.4321e-07	1.06377e-05	93.3677	302.491	273.437	721.277	677.163	1346.63
ENSMUSG00000027562	Car2	1.54633	0.00294731	0.0185875	65.5646	192.294	191.51	234.371	147.812	123.823
ENSMUSG00000038304	Cd160	1.54521	4.59009e-10	2.18022e-08	57.5449	111.945	167.794	465.673	82.6586	307.745
ENSMUSG00000053101	Gpr141	1.54348	0.00142036	0.0103007	26.9622	38.5862	78.6307	67.7688	15.807	18.2376
ENSMUSG00000003541	Ier3	1.54139	0.000114346	0.00129279	6.18829	110.829	17.997	138.797	448.36	484.734
ENSMUSG00000035547	Capn5	1.53752	0.000113838	0.00128889	10.8124	10.9366	31.2908	22.1462	21.3531	34.5519
ENSMUSG00000041431	Ccnb1	1.53182	0.00041807	0.00378296	19.1189	14.3226	55.4906	51.4792	18.3806	15.0012
ENSMUSG00000022723	Crybg3	1.52265	2.44911e-15	3.22813e-13	67.2447	52.2014	193.71	108.388	126.559	257.171
ENSMUSG00000026014	Raph1	1.52185	5.36573e-11	3.08617e-09	51.2483	78.6963	147.709	134.213	150.843	393.842
ENSMUSG00000032220	Myo1e	1.52024	4.84025e-05	0.0006265	126.872	380.164	364.169	746.71	821.871	1444.33
ENSMUSG00000025809	Itgb1	1.51951	4.08305e-10	1.95111e-08	1850.76	3170.18	5306.54	3126.82	2101.59	5814.07
ENSMUSG00000075592	Nynrin	1.51799	0.00233426	0.0154352	15.7219	1.93928	44.9856	8.87734	6.4973	9.49187
ENSMUSG00000036777	Anln	1.51503	5.4976e-07	1.28823e-05	29.9815	16.5483	85.8205	61.1779	33.7383	39.4502
ENSMUSG00000040624	Plekhg1	1.51488	0.00783566	0.0398254	4.51504	5.04927	13.0084	8.25807	14.4246	27.3557
ENSMUSG00000029994	Anxa4	1.51329	1.06468e-06	2.28185e-05	23.3412	50.436	66.8714	61.0713	19.4894	40.1778
ENSMUSG00000031860	Pbx4	1.51275	5.7617e-07	1.34613e-05	22.5496	7.38612	64.3526	11.6995	20.6657	51.9313
ENSMUSG00000042064	Myo3b	1.5125	9.52987e-05	0.00109864	62.9727	46.89	179.737	50.7807	50.1122	183.902
ENSMUSG00000017417	Plxdc1	1.50963	0.00229608	0.0152209	22.9119	6.98741	65.1604	9.75895	14.2339	16.8534
ENSMUSG00000001247	Lsr	1.5086	0.000447449	0.00398721	12.636	9.06564	36.0877	21.2213	13.2679	26.1732
ENSMUSG00000026826	Nr4a2	1.50834	8.05659e-22	3.03407e-19	43.2199	10954.4	122.743	2004.57	22159.3	40073.5
ENSMUSG00000000628	Hk2	1.50732	1.85265e-13	1.75556e-11	46.2846	3270.22	131.839	4145.57	441.017	1353.6
ENSMUSG00000090164	BC035044	1.50626	0.000814984	0.00652028	22.3381	39.7406	63.6084	41.2222	13.544	18.6071
ENSMUSG00000050335	Lgals3	1.50602	8.75869e-12	5.89516e-10	41.1375	45.8515	116.946	84.8418	330.491	458.283
ENSMUSG00000071064	Zfp827	1.50247	1.88827e-23	9.63445e-21	229.58	1592.52	651.224	2115.49	765.827	1937.57
ENSMUSG00000028718	Stil	1.50075	1.08268e-05	0.000173152	18.5963	15.215	52.6379	35.1409	44.0815	52.5636
ENSMUSG00000034799	Unc13a	1.50073	4.44388e-05	0.000583794	12.1354	89.2548	34.3629	155.489	24.3133	64.4874
ENSMUSG00000020057	Dram1	1.50024	0.00137943	0.0100824	5.49987	62.8205	15.6502	84.3989	14.2816	61.5985
ENSMUSG00000024533	Spire1	1.4967	2.76549e-05	0.000390551	16.9388	107.203	47.8307	220.461	15.8997	12.9872
ENSMUSG00000034958	Atcay	1.49669	2.05354e-06	4.12382e-05	26.4586	12.4111	74.6754	25.013	22.6505	52.5003
ENSMUSG00000041831	Sytl3	1.48795	3.5291e-16	5.2168e-14	75.4188	995.42	211.465	586.842	805.414	3125.38
ENSMUSG00000023903	Mmp25	1.48764	0.00409677	0.0241267	20.8097	19.8519	58.4272	36.6418	22.6929	26.4879
ENSMUSG00000026285	Pdcd1	1.48434	8.19024e-18	1.50634e-15	99.5318	1521.63	279.465	1689.6	514.629	2433.64
ENSMUSG00000076867	Trdv4	1.48334	9.05078e-05	0.00105185	10.8106	17.0814	30.1332	25.9504	98.7897	95.4643
ENSMUSG00000046179	E2f8	1.48311	0.000234178	0.00235623	24.5478	18.3147	68.8874	56.5913	21.6091	31.866
ENSMUSG00000024300	Myo1f	1.4824	1.84721e-10	9.36454e-09	325.584	93.0121	910.053	231.105	122.05	226.919
ENSMUSG00000044252	Osbpl1a	1.48149	0.00280816	0.0178883	7.8985	16.402	21.9802	27.3628	13.1102	12.745
ENSMUSG00000027715	Ccna2	1.48055	8.47024e-05	0.00099757	39.8558	37.179	111.432	102.716	33.6381	38.1101
ENSMUSG00000004085	B230120H23Rik	1.47911	2.36723e-06	4.68032e-05	24.475	45.031	68.3064	55.2391	47.0694	71.1281
ENSMUSG00000040694	Apobec2	1.47864	0.00246232	0.0161202	5.58588	2.68811	15.5946	6.22152	57.2212	134.523
ENSMUSG00000030413	Pglyrp1	1.47773	4.22582e-09	1.6463e-07	58.4499	30.8162	163.247	89.278	28.2695	53.2831
ENSMUSG00000027360	Hdc	1.47662	1.38999e-06	2.89664e-05	27.3022	72.4544	76.0838	103.113	359.306	309.751
ENSMUSG00000042751	Nmnat2	1.47352	0.000156136	0.00167772	14.2862	3.5516	39.8367	7.46186	24.7979	54.7541
ENSMUSG00000030339	Ltbr	1.47306	0.00197672	0.013492	9.16331	11.2821	25.3896	31.0952	12.5105	24.6328
ENSMUSG00000044734	Serpinb1a	1.47165	1.37344e-08	4.70211e-07	42.2182	140.273	117.257	171.35	87.8038	125.799
ENSMUSG00000033170	Card10	1.46478	0.004415	0.0254397	10.67	3.52844	29.5689	12.8208	22.8961	27.9784
ENSMUSG00000039521	Foxp3	1.46317	0.000485291	0.00426073	256.271	698.542	706.648	948.159	377.337	900.123
ENSMUSG00000056220	Pla2g4a	1.46084	0.00651905	0.034451	12.3542	28.6126	34.0643	44.6999	7.40064	11.5109
ENSMUSG00000028033	Kcnq5	1.45918	2.24763e-11	1.40517e-09	49.6478	232.091	137.081	246.751	84.1312	234.637
ENSMUSG00000029090	Gpr125	1.45815	8.24635e-05	0.000974103	16.6709	7.78028	45.7488	15.7442	10.6214	17.267
ENSMUSG00000062808	Hist1h3d	1.45603	0.000281916	0.00272725	28.2434	19.8819	77.6998	70.6215	25.6059	43.4192
ENSMUSG00000031264	Btk	1.45569	0.000830846	0.00661707	46.4512	50.1558	127.476	80.3866	52.5604	74.9072
ENSMUSG00000034471	Caskin2	1.45446	3.7093e-07	9.08205e-06	26.4059	18.2752	72.5062	28.6168	14.7005	40.1384
ENSMUSG00000039005	Tlr4	1.45376	0.000100179	0.00114904	19.4952	14.3481	53.5044	41.1886	9.26453	21.1205
ENSMUSG00000047344	Lancl3	1.45092	5.54398e-06	9.67871e-05	17.9207	84.8174	49.1627	602.319	64.8279	262.923
ENSMUSG00000069301	Hist1h2ag	1.44984	0.00629035	0.0336243	8.81671	8.17671	24.1185	21.1749	7.04668	11.6549
ENSMUSG00000038070	Cntln	1.44809	3.20916e-06	6.0922e-05	42.877	20.0105	117.26	54.5247	27.0228	76.015
ENSMUSG00000025969	Nrp2	1.44738	0.000102741	0.00117588	15.1851	56.6215	41.6142	68.4584	17.0061	22.2824
ENSMUSG00000027171	Prrg4	1.44603	9.92439e-06	0.000160834	25.9597	173.585	70.6416	187.653	760.4	2889.46
ENSMUSG00000053063	Clec12a	1.44518	1.42585e-05	0.000220241	25.0532	28.6046	68.3152	52.9008	43.4795	54.4784
ENSMUSG00000026749	Nek6	1.44482	2.98786e-07	7.53731e-06	13.6033	103.092	37.2483	640.976	51.9307	131.36
ENSMUSG00000025511	Tspan4	1.44455	0.00130534	0.00964791	7.19069	22.2639	19.5719	59.5462	3.89337	8.63548
ENSMUSG00000030134	Rasgef1a	1.44306	1.00568e-05	0.00016248	18.2025	32.0484	49.7065	77.0795	18.7543	40.9905
ENSMUSG00000032231	Anxa2	1.44231	3.4717e-16	5.18036e-14	221.746	363.609	603.111	487.198	666.848	1426.95
ENSMUSG00000049807	Arhgap23	1.44167	0.000200991	0.00207511	22.4672	32.0184	61.0616	57.4929	31.6363	60.3768
ENSMUSG00000039153	Runx2	1.43746	1.85357e-13	1.75556e-11	136.071	293.834	368.749	640.232	449.593	1083.76
ENSMUSG00000043940	Wdfy3	1.43711	0.000102009	0.00116918	45.183	64.806	122.436	103.492	33.5505	53.7742
ENSMUSG00000027330	Cdc25b	1.43594	5.21652e-12	3.76757e-10	435.754	34.8128	1179.59	66.5412	204.752	572.755
ENSMUSG00000023032	Slc4a8	1.43181	8.34878e-14	8.46491e-12	122.516	45.956	330.721	76.6046	107.306	228.584
ENSMUSG00000042213	Anubl1	1.42879	0.00112206	0.00852434	13.7226	9.06108	36.919	14.2814	6.49995	6.9401
ENSMUSG00000039377	Hlx	1.42584	0.00417385	0.0244395	9.06521	8.52797	24.4251	35.7624	5.13761	18.5008
ENSMUSG00000031202	Rab39b	1.42522	0.00274243	0.0175613	6.14106	8.26593	16.6513	38.0444	15.8919	87.4779
ENSMUSG00000030970	Ctbp2	1.42309	0.000393365	0.00359852	11.7039	17.5067	31.5082	26.0685	9.16885	20.2726
ENSMUSG00000079354	Gm2237	1.42276	7.97993e-05	0.000946876	10.7264	53.6121	28.9828	85.9799	12.232	46.7591
ENSMUSG00000035455	Fignl1	1.42041	4.50127e-05	0.000590523	22.3739	27.5961	60.144	59.7382	24.4865	42.1065
ENSMUSG00000052609	Plekhg3	1.42033	1.64833e-06	3.37715e-05	44.9071	21.0237	120.261	40.0685	45.8698	70.7849
ENSMUSG00000030148	Clec4a2	1.41889	0.00263712	0.0169973	11.0591	2.35887	29.6325	17.0279	4.12163	9.20593
ENSMUSG00000048120	Entpd1	1.41666	8.2687e-08	2.37361e-06	100.93	121.239	269.755	135.708	100.342	295.434
ENSMUSG00000036863	Syde2	1.41446	0.00014906	0.00161374	9.43851	2183.07	25.285	620.858	46.3313	151.743
ENSMUSG00000015599	Ttbk1	1.41229	0.000424884	0.00382492	11.9912	9.41119	32.0936	24.6237	27.1303	133.599
ENSMUSG00000026475	Rgs16	1.41139	0.000112636	0.00127619	26.1563	138.96	69.9027	2431.63	1048.42	5272.39
ENSMUSG00000035004	Igsf6	1.40997	5.4167e-05	0.000686079	26.9156	34.7551	71.6669	74.8732	14.9789	24.943
ENSMUSG00000046999	1110032F04Rik	1.40951	6.08309e-10	2.83824e-08	50.3063	67.9844	133.821	250.373	38.8233	112.915
ENSMUSG00000022696	Sidt1	1.40809	1.0115e-21	3.63612e-19	2284.19	640.462	6062.44	1256.78	2548.93	5673.78
ENSMUSG00000040964	Arhgef10l	1.40614	0.00223737	0.0149319	8.76401	9.69525	23.271	10.5985	29.8427	50.8818
ENSMUSG00000068923	Syt11	1.40574	6.18516e-10	2.86894e-08	307.222	115.495	814.42	326.88	180.806	393.843
ENSMUSG00000025058	5430427O19Rik	1.40449	0.000365266	0.0033905	26.5998	26.7129	70.5332	44.7366	84.9971	115.377
ENSMUSG00000039813	Tbc1d2	1.40245	0.000542459	0.00466055	11.6863	13.6444	30.9586	43.4963	18.9376	23.4894
ENSMUSG00000038843	Gcnt1	1.40235	2.79147e-09	1.14086e-07	61.3049	104.061	162.432	320.189	294.089	364.398
ENSMUSG00000091562	Gm9581	1.4017	4.8755e-12	3.55372e-10	51.7281	43.2041	137.015	62.1997	106.511	207.817
ENSMUSG00000003949	Hlf	1.39927	5.78487e-05	0.000727339	15.0734	28.7261	39.6779	25.2744	106.99	187.45
ENSMUSG00000024812	Tjp2	1.39718	2.69853e-08	8.65773e-07	68.7612	76.9273	181.474	371.023	363.543	997.566
ENSMUSG00000020902	Ntn1	1.39623	0.000761342	0.00615966	16.3273	6.63387	43.0662	10.84	17.3019	33.5713
ENSMUSG00000031442	Mcf2l	1.39606	0.00695792	0.0363452	7.53615	9.80991	19.7804	15.2643	6.4747	11.5159
ENSMUSG00000076871	Trdj2	1.39432	8.97774e-08	2.55217e-06	49.216	33.0288	129.116	68.4845	58.827	105.035
ENSMUSG00000032086	Bace1	1.39281	0.0053412	0.0293849	11.4693	2.71127	30.0453	6.47055	5.02215	8.80192
ENSMUSG00000035513	Ntng2	1.39134	1.42763e-17	2.566e-15	135.169	115.171	354.721	167.087	147.373	345.181
ENSMUSG00000086236	5830418P13Rik	1.39102	0.00685932	0.0359251	10.4179	37.0733	27.3142	11.692	10.0168	12.8702
ENSMUSG00000069312	Hist1h3h	1.3907	0.0029337	0.0185313	17.4753	13.6699	46.0189	32.5984	29.4511	28.7822
ENSMUSG00000043102	Qrfp	1.38805	0.00228478	0.0151738	12.7396	0.374417	33.3911	2.62616	10.2526	8.68953
ENSMUSG00000049625	Tifab	1.38755	1.00515e-05	0.00016248	64.5464	4.25297	168.909	27.2995	24.7954	21.4423
ENSMUSG00000024910	Ctsw	1.38346	4.78674e-10	2.26005e-08	235.303	145.025	614.208	289.043	269.7	399.462
ENSMUSG00000047507	Baiap3	1.38226	4.64178e-09	1.79509e-07	120.04	51.8123	313.386	89.0744	148.963	262.29
ENSMUSG00000041189	Chrnb1	1.38054	0.000574227	0.00486218	11.7196	4.32017	30.6073	11.2766	17.2393	29.1595
ENSMUSG00000012889	Podnl1	1.38032	8.79702e-14	8.86258e-12	269.888	96.8483	702.949	172.84	120.561	291.097
ENSMUSG00000044103	Il1f9	1.37491	0.0102179	0.048871	7.86701	10.7304	20.3417	77.4128	4.03389	2.52118
ENSMUSG00000046245	Pilra	1.37391	0.00921196	0.0449986	7.17129	22.9618	18.5839	29.816	0.968311	0.780646
ENSMUSG00000058470	Gm8369	1.37296	3.03666e-14	3.31247e-12	172.49	187.957	447.132	331.308	115.863	308.116
ENSMUSG00000041115	Iqsec2	1.37252	0.000736245	0.0059934	9.15487	21.7794	23.6787	25.1984	9.51257	18.9766
ENSMUSG00000054000	Tusc1	1.36844	0.0047253	0.0266643	8.12647	6.56667	21.0471	10.0659	11.8658	13.4719
ENSMUSG00000085786	Gm15987	1.36776	0.00283477	0.0180253	19.1764	51.8319	49.489	54.7211	6.1963	21.2731
ENSMUSG00000046591	5730590G19Rik	1.36441	4.41501e-06	7.98995e-05	27.6337	21.7771	71.383	57.2809	28.34	36.5385
ENSMUSG00000055013	Agap1	1.36334	0.00651732	0.034451	14.9468	25.7392	38.526	46.8452	13.5692	20.4159
ENSMUSG00000047181	Samd14	1.36311	0.00605533	0.0326327	14.7148	20.407	37.8271	68.5028	4.53808	14.4496
ENSMUSG00000036002	B230312A22Rik	1.36117	1.92634e-09	8.08195e-08	39.177	18.4339	100.657	27.5831	71.7614	183.316
ENSMUSG00000020642	Rnf144a	1.36054	6.31195e-09	2.33262e-07	136.308	25.2767	350.198	49.1242	86.6526	244.87
ENSMUSG00000025574	Tk1	1.35946	8.86683e-05	0.00103733	33.1706	21.4224	85.1742	60.9113	23.2926	42.7616
ENSMUSG00000036768	Kif15	1.35865	2.63602e-06	5.11583e-05	42.6716	626.227	109.813	111.407	144.833	220.744
ENSMUSG00000041695	Kcnj2	1.35725	0.00580891	0.0315629	7.781	17.4535	19.9618	60.2848	22.5977	48.0426
ENSMUSG00000039114	Nrn1	1.35219	8.28457e-07	1.85081e-05	42.6976	287.469	109.374	662.868	85.5439	292.059
ENSMUSG00000048327	Ckap2l	1.35191	0.000248393	0.00246785	18.4982	8.92669	47.3508	31.7123	16.823	28.0332
ENSMUSG00000052544	St6galnac3	1.35086	2.7533e-05	0.000389279	50.0665	32.1527	127.946	67.7001	41.4371	120.093
ENSMUSG00000049539	Hist1h1a	1.34822	7.16119e-05	0.000865306	77.0777	54.127	196.462	157.737	189.823	144.409
ENSMUSG00000041498	Kif14	1.34608	4.24143e-05	0.000562336	24.9987	15.5826	63.7349	45.6898	10.624	14.1491
ENSMUSG00000025351	Cd63	1.34556	0.0077376	0.0394956	6.18463	19.4368	15.7944	24.6215	19.5597	25.4131
ENSMUSG00000034275	Igsf9b	1.33761	0.00309275	0.0193276	12.976	16.1366	32.8166	43.1388	44.335	67.8344
ENSMUSG00000020900	Myh10	1.33496	0.00345562	0.0211278	23.4338	34.2671	59.1646	67.1815	25.189	20.0884
ENSMUSG00000033538	Casp4	1.33464	2.45115e-05	0.000352454	87.3711	780.269	220.568	1719.47	1400.09	6123.06
ENSMUSG00000062727	Hist1h2bk	1.33207	0.000242531	0.00242026	29.2052	24.5799	73.7766	69.8363	19.083	34.8161
ENSMUSG00000028565	Nfia	1.33172	9.40062e-06	0.00015313	39.4793	29.6884	99.4479	68.4934	52.3444	78.1133
ENSMUSG00000001025	S100a6	1.33112	1.4006e-09	6.05282e-08	86.4859	64.4803	217.893	168.776	142.821	253.837
ENSMUSG00000020914	Top2a	1.33033	3.4906e-09	1.40485e-07	277.438	277.289	698.236	787.475	324.972	598.026
ENSMUSG00000079730	Gm2833	1.33018	3.65697e-05	0.000497355	12.748	175.545	32.0826	93.5462	192.725	409.151
ENSMUSG00000053158	Fes	1.32971	0.00043852	0.00393015	81.7338	653.362	205.486	218.374	268.609	396.93
ENSMUSG00000013236	Ptprs	1.32881	1.15622e-18	2.50519e-16	240.687	1037.74	605.316	5877.85	412.569	1208.03
ENSMUSG00000049608	Gpr55	1.32831	7.92246e-05	0.000942177	30.8349	25.9081	77.5468	32.8469	26.7997	45.2814
ENSMUSG00000022014	Epsti1	1.32784	7.58948e-17	1.25045e-14	615.364	274.606	1545.29	379.068	446.846	656.221
ENSMUSG00000022309	Angpt1	1.3231	0.000556699	0.00474936	30.1882	26.9805	75.4253	66.4135	10.2302	19.1424
ENSMUSG00000002083	Bbc3	1.32157	3.40736e-11	2.05703e-09	81.913	29.3824	204.661	46.0304	183.671	103.13
ENSMUSG00000023827	Agpat4	1.32156	3.96965e-12	2.93402e-10	51.4276	756.507	128.942	858.436	379.426	1344.85
ENSMUSG00000046841	Ckap4	1.32059	1.22467e-05	0.000192935	24.2071	47.9287	60.5304	59.1613	45.4509	51.3071
ENSMUSG00000001435	Col18a1	1.32051	0.00887281	0.0438649	7.50398	8.93239	18.802	20.1951	10.3707	37.944
ENSMUSG00000091747	D17H6S56E-5	1.32007	2.81163e-05	0.00039636	396.996	1142.23	991.442	1409.18	251.833	324.046
ENSMUSG00000055170	Ifng	1.31996	0.00366361	0.0221342	47.0337	934.995	117.536	890.814	4919.82	8302.12
ENSMUSG00000041268	Dmxl2	1.31897	0.000131913	0.00145703	27.9353	44.0596	69.4648	113.122	84.0212	58.2661
ENSMUSG00000030167	Klrc1	1.31794	8.17384e-06	0.000135095	44.2695	70.1304	110.447	109.379	297.967	283.007
ENSMUSG00000086537	Nespas	1.31761	6.85691e-05	0.000834625	17.5734	52.1715	43.926	60.8435	9.24176	7.34839
ENSMUSG00000041729	Coro2b	1.31443	3.99314e-05	0.000535703	28.0107	10.2086	69.7093	14.6623	30.5949	53.9976
ENSMUSG00000033863	Klf9	1.31408	1.1447e-08	3.98805e-07	44.3017	239.719	110.559	551.345	230.636	716.041
ENSMUSG00000005533	Igf1r	1.31398	3.08572e-14	3.33323e-12	366.27	1810.16	911.075	3182.18	1610.01	2742.9
ENSMUSG00000028212	Ccne2	1.31251	0.000141292	0.00154338	14.6705	42.7325	36.5107	59.7558	50.0442	75.1408
ENSMUSG00000008999	Bmp7	1.31148	9.24652e-06	0.00015128	42.1746	34.7919	104.932	42.7607	39.134	83.3079
ENSMUSG00000024899	Papss2	1.31085	0.00655711	0.0346059	9.55965	25.4631	23.686	18.0098	11.0631	17.1369
ENSMUSG00000028392	Bspry	1.30949	0.00521042	0.0288057	6.22525	47.2599	15.3786	43.1574	21.6368	30.3616
ENSMUSG00000001763	Tspan33	1.30706	0.00378622	0.0226758	16.2365	40.1732	40.2588	47.3597	21.0121	16.7055
ENSMUSG00000034792	Gna15	1.30523	0.000235912	0.00237067	55.779	26.6175	138.032	38.1483	34.7192	78.5124
ENSMUSG00000002835	Chaf1a	1.30101	0.000606635	0.00507949	22.9884	24.0931	56.8202	46.9952	33.2544	44.0989
ENSMUSG00000060063	Alox5ap	1.30009	2.33604e-06	4.63021e-05	61.4217	36.8496	151.229	102.933	46.2863	55.2367
ENSMUSG00000023243	Kcnk5	1.29684	1.35056e-05	0.000209841	17.8274	142.873	44.1741	223.65	64.1579	124.777
ENSMUSG00000026483	Fam129a	1.2935	1.34975e-07	3.68085e-06	427.701	743.618	1048.7	980.44	515.703	1394.43
ENSMUSG00000040183	Ankrd6	1.29348	5.2046e-09	1.97887e-07	49.0481	150.75	120.135	129.037	56.1329	75.3596
ENSMUSG00000030200	Bcl2l14	1.28883	0.00829669	0.0415281	10.4567	7.3827	25.5682	13.0402	6.57004	8.77489
ENSMUSG00000032640	Chsy1	1.28715	8.95365e-13	7.37533e-11	250.882	1255.1	612.798	1315.67	769.194	1479.37
ENSMUSG00000069310	Hist1h3c	1.28641	1.24258e-05	0.000195366	64.837	62.191	158.49	154.393	80.3187	127.695
ENSMUSG00000003484	Cyp4f18	1.28351	0.00615256	0.0330441	34.4322	22.3441	83.8832	65.5805	38.4671	47.7169
ENSMUSG00000018925	Gm11435	1.275	3.60737e-06	6.70479e-05	37.8606	34.8687	91.7701	27.9227	68.5535	54.5688
ENSMUSG00000021687	Scamp1	1.27337	5.19964e-05	0.000664856	18.0836	43.2041	43.5293	61.746	24.9307	54.2736
ENSMUSG00000029484	Anxa3	1.27318	0.00503245	0.0280473	9.4052	26.8438	22.8349	24.1301	7.11695	11.9693
ENSMUSG00000026880	Stom	1.27313	4.44126e-08	1.36138e-06	49.1205	149.122	118.987	227.152	54.0584	118.644
ENSMUSG00000070604	Vsig10l	1.27022	0.000847425	0.00672878	16.9414	14.8535	40.9271	48.9998	14.9263	46.4732
ENSMUSG00000023045	Soat2	1.26863	1.184e-05	0.000187086	27.4621	22.2453	66.1681	29.7811	40.391	56.1119
ENSMUSG00000051378	Kif18b	1.26838	0.00278001	0.0177376	13.3856	9.74271	32.2406	25.5244	8.5469	9.72162
ENSMUSG00000073430	Gm10505	1.26796	0.00182846	0.0126623	19.568	6.58869	47.099	12.0719	12.2597	8.86878
ENSMUSG00000061615	Hist1h2ab	1.26726	0.000996985	0.0077213	30.6962	25.6405	74.1637	70.6069	29.3083	42.4028
ENSMUSG00000037341	Slc9a7	1.26614	6.43669e-22	2.54523e-19	175.661	163.983	423.164	163.321	187.684	368.648
ENSMUSG00000073102	Ccdc164	1.25814	0.0016705	0.0117957	20.6212	4.27613	49.2484	12.2352	28.7614	11.7492
ENSMUSG00000028214	Gem	1.25294	3.90409e-14	4.14436e-12	43.3363	414.737	103.681	445.785	1230.78	3369.55
ENSMUSG00000038943	Prc1	1.25202	2.75238e-10	1.352e-08	62.8793	54.2599	149.974	87.411	68.3394	74.2233
ENSMUSG00000024451	Arap3	1.25132	1.1829e-05	0.000187086	54.9959	38.5874	131.042	112.496	45.258	47.5515
ENSMUSG00000058290	Espl1	1.25062	0.00176367	0.0123052	35.3068	27.298	84.1453	78.1227	23.2977	33.9903
ENSMUSG00000028073	Pear1	1.24676	1.93634e-20	5.56855e-18	375.105	114.837	890.915	236.017	429.163	951.728
ENSMUSG00000046532	Ar	1.24621	1.32415e-08	4.54318e-07	272.002	221.572	645.303	95.73	386.898	906.932
ENSMUSG00000033192	Lpcat2	1.24502	0.00571337	0.0311079	22.409	19.8298	53.1839	45.5531	13.4008	18.4062
ENSMUSG00000034413	Neurl1b	1.24486	0.00204428	0.0138953	14.4074	5.04813	34.1192	9.30332	6.82089	8.12014
ENSMUSG00000022793	B4galt4	1.24416	0.0018199	0.0126086	12.4033	14.85	29.4283	13.4546	31.4052	85.8437
ENSMUSG00000033952	Aspm	1.24205	3.24193e-06	6.13369e-05	52.0813	58.6674	123.302	105.481	121.226	214.687
ENSMUSG00000056737	Capg	1.23904	1.93359e-11	1.22826e-09	217.158	151.468	512.614	316.152	548.716	999.606
ENSMUSG00000027469	Tpx2	1.23818	0.00122539	0.00915537	35.5626	36.1901	84.1052	70.9815	11.241	24.4582
ENSMUSG00000030208	Emp1	1.23789	9.46354e-07	2.06177e-05	16.265	49.3941	38.4324	94.4105	1349.29	5027.5
ENSMUSG00000030431	2210411K11Rik	1.23663	0.00181615	0.0125991	10.8106	46.139	25.3918	97.7036	8.80006	16.23
ENSMUSG00000035863	Palm	1.2366	0.000772895	0.00622765	21.9157	5.83986	51.5563	19.5086	21.426	25.055
ENSMUSG00000033470	Cysltr2	1.23569	5.52196e-06	9.65093e-05	44.2563	129.889	104.26	177.688	101.286	208.718
ENSMUSG00000001768	Rin2	1.23542	0.000635835	0.00529037	34.7172	14.8083	81.83	28.2359	24.883	44.9812
ENSMUSG00000025473	Adam8	1.235	2.53991e-07	6.53232e-06	119.126	138.672	280.339	254.149	214.633	330.015
ENSMUSG00000066894	Vsig10	1.23467	0.00283992	0.018047	20.117	20.4986	47.4049	29.3749	11.5196	26.5437
ENSMUSG00000027907	S100a11	1.2345	8.47729e-10	3.79845e-08	109.294	111.853	257.5	172.149	309.966	666.656
ENSMUSG00000002365	Snx9	1.23442	2.31049e-07	6.00083e-06	103.365	245.095	243.439	905.165	526.078	881.889
ENSMUSG00000031494	Cd209a	1.23422	0.00499338	0.0278885	50.6881	88.1719	119.241	92.5032	30.0233	21.8382
ENSMUSG00000024143	Rhoq	1.23274	8.21835e-07	1.84382e-05	57.8406	131.5	136.104	233.593	103.268	127.776
ENSMUSG00000018171	Vmp1	1.23082	4.74759e-08	1.44409e-06	747.501	3655.97	1754.85	3939.87	2885.11	11149.4
ENSMUSG00000043099	Hic1	1.23079	8.54678e-07	1.89848e-05	31.4603	240.632	74.3359	215.884	153.081	322.748
ENSMUSG00000076468	Trbv12-2	1.22557	0.000865163	0.00683189	15.0226	10.0974	35.2235	12.5169	15.0467	27.2846
ENSMUSG00000000552	Zfp385a	1.22458	0.00724013	0.0374239	16.9037	10.9309	39.544	19.5192	9.85876	17.4509
ENSMUSG00000075122	Cd80	1.22413	2.26021e-05	0.000328884	22.3461	118.072	52.4961	90.2321	89.8659	139.004
ENSMUSG00000018537	Pcgf2	1.22319	0.000538829	0.00463188	21.7946	38.4977	50.8948	57.5663	31.2172	36.2163
ENSMUSG00000028175	Depdc1a	1.22108	0.00963276	0.046665	15.5474	12.031	36.3365	23.4529	12.6737	18.0025
ENSMUSG00000025936	Gm4956	1.21832	5.44326e-05	0.000688586	92.1028	48.7508	214.341	44.2394	13.8224	9.92754
ENSMUSG00000026158	Ogfrl1	1.21601	6.33845e-05	0.0007857	45.2587	42.5654	105.207	88.2471	26.1551	25.9605
ENSMUSG00000091875	Mir155	1.21213	1.45363e-05	0.000224313	15.3765	2514.91	35.6194	1221.04	2015.15	5323.83
ENSMUSG00000075032	Hist1h3i	1.2109	0.000285967	0.00276138	35.2705	25.6568	81.9705	56.5471	66.9975	71.3471
ENSMUSG00000039470	Zdhhc2	1.21088	3.26596e-05	0.000449588	81.3973	79.432	188.653	183.39	124.887	267.806
ENSMUSG00000027326	Casc5	1.21082	3.03852e-06	5.83256e-05	83.2781	62.3823	192.999	169.092	63.3778	111.38
ENSMUSG00000040596	Pogk	1.2105	3.47884e-07	8.57819e-06	240.479	3779.69	556.877	2650.35	609.259	1456.88
ENSMUSG00000031995	St14	1.21021	0.000293208	0.00281412	33.4051	23.765	77.3924	35.297	37.4866	57.3773
ENSMUSG00000021675	F2rl2	1.20845	0.00883965	0.0437748	10.476	18.0086	24.1354	39.0245	10.0245	26.0594
ENSMUSG00000055725	Paqr3	1.20497	0.00027047	0.00263588	24.5108	26.4113	56.5619	31.5397	92.9034	83.2869
ENSMUSG00000082776	Gm7061	1.20407	0.00116038	0.00874406	20.2443	9.87825	46.693	18.1607	16.3386	34.0909
ENSMUSG00000002055	Spag5	1.1977	0.00045478	0.00402984	35.3335	32.6685	81.2489	49.8328	53.288	53.1433
ENSMUSG00000032691	Nlrp3	1.19744	0.00127301	0.00945756	32.1305	64.0781	73.7392	60.5114	145.909	130.009
ENSMUSG00000046798	Cldn12	1.19482	0.0010887	0.00830682	15.9298	24.9103	36.6176	38.3358	28.681	46.284
ENSMUSG00000026009	Icos	1.19445	5.94012e-19	1.42356e-16	621.308	2554.75	1422.39	6714.11	2353.11	7100.29
ENSMUSG00000075031	Hist1h2bb	1.19188	0.000439619	0.00393295	56.9473	41.7007	130.271	95.4829	52.7891	73.4231
ENSMUSG00000033287	Kctd17	1.1911	7.60433e-05	0.000910504	34.1602	67.007	78.1015	97.5494	19.9862	49.3464
ENSMUSG00000049086	Bmyc	1.19087	0.000498966	0.0043459	22.1521	20.2297	50.6285	27.2477	14.5598	11.9284
ENSMUSG00000025068	Gsto1	1.18544	1.42483e-08	4.85702e-07	40.3583	216.028	92.1058	225.29	60.1062	97.4271
ENSMUSG00000036591	Arhgap21	1.18519	2.97943e-15	3.77006e-13	95.0358	243.63	215.936	292.346	434.945	749.396
ENSMUSG00000027646	Src	1.18413	0.000450345	0.0040085	20.9049	47.5553	47.4298	37.7817	197.241	320.186
ENSMUSG00000002111	Sfpi1	1.18364	8.7566e-05	0.00102671	54.6087	54.0005	124.133	120.239	58.0645	87.5224
ENSMUSG00000046876	Atxn1	1.1835	1.03822e-15	1.42797e-13	441.547	718.975	1002.93	1672.44	619.403	1941.62
ENSMUSG00000025888	Casp1	1.18339	3.42766e-07	8.48441e-06	130.541	154.358	296.912	324.513	156.801	559.848
ENSMUSG00000068747	Sort1	1.18053	0.00295695	0.0186306	43.5496	47.4676	98.823	62.8757	28.8745	38.2883
ENSMUSG00000017057	Il13ra1	1.17656	0.00196708	0.0134457	29.6294	26.4671	66.9556	86.4793	13.2931	16.2221
ENSMUSG00000042500	Eif2c4	1.17488	6.54152e-05	0.000804447	73.4916	23.7084	166.102	33.7373	40.8426	78.9463
ENSMUSG00000045078	Rnf216	1.17269	6.10019e-20	1.60811e-17	261.56	462.184	590.357	844.153	385.183	821.716
ENSMUSG00000028702	Rad54l	1.17133	0.000436161	0.0039153	24.0406	13.9957	54.2991	41.6787	11.2236	19.5371
ENSMUSG00000027306	Nusap1	1.16876	0.00261015	0.0168707	28.5022	28.8271	64.2325	57.0687	14.8636	28.9131
ENSMUSG00000023913	Pla2g7	1.16838	0.00463938	0.026396	31.3008	45.7474	70.3313	67.0823	5.23046	5.42398
ENSMUSG00000026480	Ncf2	1.16804	0.00014733	0.0015972	81.8648	74.9469	184.072	131.953	159.355	209.071
ENSMUSG00000074802	Gas2l3	1.16689	1.87439e-06	3.80092e-05	24.5943	49.3766	55.0171	58.7521	270.591	465.99
ENSMUSG00000048376	F2r	1.16457	3.30968e-12	2.49282e-10	195.125	729.155	437.726	640.605	1554.51	2239.17
ENSMUSG00000021253	Tgfb3	1.16418	0.0041183	0.0241973	13.9426	22.404	31.3479	27.6388	33.6578	55.7762
ENSMUSG00000032867	Fbxw8	1.16392	7.04308e-11	3.92255e-09	124.19	223.249	278.682	510.018	132.618	269.028
ENSMUSG00000004508	Gab2	1.16367	2.26425e-05	0.000329169	29.7184	47.9404	66.5553	91.7335	80.9509	118.069
ENSMUSG00000006362	Cbfa2t3	1.16206	0.000600004	0.00503195	114.672	46.5727	256.778	97.538	34.6341	34.3218
ENSMUSG00000058099	Nfam1	1.15978	0.000983065	0.00762212	96.1558	22.6513	214.906	99.9385	28.4554	37.6556
ENSMUSG00000053702	Nebl	1.15899	1.16707e-06	2.47117e-05	52.4058	49.4161	117.163	46.9553	247.335	568.33
ENSMUSG00000048534	Amica1	1.15529	0.000712957	0.00583084	72.2065	436.855	160.876	600.422	523.115	757.311
ENSMUSG00000028480	Glipr2	1.15478	1.32057e-19	3.42417e-17	381.879	192.159	850.644	315.704	942.047	1667.11
ENSMUSG00000026657	Frmd4a	1.15138	8.18215e-10	3.68709e-08	111.187	71.7066	246.807	118.792	131.856	205.205
ENSMUSG00000039431	Mtmr7	1.15006	0.00798638	0.0403967	13.9729	8.99274	31.0765	12.5139	30.3216	124.146
ENSMUSG00000039713	Plekhg5	1.14635	4.68553e-05	0.000611477	48.0065	40.4385	106.484	77.6126	48.5917	79.8179
ENSMUSG00000040621	Gemin8	1.14563	5.95493e-06	0.000102775	38.837	58.5129	86.2041	178.84	26.7015	87.5661
ENSMUSG00000026628	Atf3	1.14497	0.00393882	0.02343	20.4248	802.202	45.2161	608.506	3852.31	12544.4
ENSMUSG00000023048	Prr13	1.14436	4.42299e-12	3.23882e-10	234.382	188.592	518.35	318.732	190.793	415.794
ENSMUSG00000074357	AA386476	1.1436	0.00966859	0.046777	11.1209	11.1489	24.5356	12.942	11.6349	19.1338
ENSMUSG00000041075	Fzd7	1.14295	0.00623511	0.0334081	8.84454	35.0877	19.4321	51.089	70.58	51.5717
ENSMUSG00000012443	Kif11	1.14233	1.31757e-06	2.76027e-05	86.6393	117.45	191.617	181.423	88.6345	150.403
ENSMUSG00000041515	Irf8	1.14055	6.74825e-05	0.000824861	350.977	34243.3	773.981	23775.9	3586.14	7444.92
ENSMUSG00000049313	Sorl1	1.14052	7.22651e-24	3.94144e-21	2637.69	1043.13	5815.74	1853.62	2111.92	4234.08
ENSMUSG00000001542	Ell2	1.13901	5.14855e-10	2.41646e-08	63.2519	785.166	139.689	824.979	1237.58	2940.34
ENSMUSG00000043051	Disc1	1.13896	0.00113765	0.00861791	29.1265	25.2649	64.3028	44.6755	23.1794	34.3812
ENSMUSG00000038764	Ptpn3	1.13541	1.30013e-05	0.000202803	39.2988	94.2902	86.4747	92.9553	62.9714	86.3622
ENSMUSG00000069300	Hist1h2bj	1.13445	0.00653593	0.0345171	24.0157	21.4745	52.8978	41.3354	22.3944	22.3137
ENSMUSG00000028435	Aqp3	1.13416	0.000198379	0.00205485	46.3245	6.98626	101.84	8.17266	43.2858	40.0971
ENSMUSG00000021678	F2rl1	1.13286	4.68359e-09	1.80244e-07	176.1	49.0705	386.506	129.256	202.139	250.465
ENSMUSG00000029516	Cit	1.13276	0.000397188	0.00362721	66.8616	41.5629	146.782	97.3965	62.3793	87.5426
ENSMUSG00000030161	Gabarapl1	1.13238	1.07996e-05	0.000172892	41.5953	97.1605	91.4428	137.692	152.022	396.334
ENSMUSG00000034330	Plcg2	1.13217	0.0043463	0.025163	183.335	274.824	401.935	382.201	191.428	253.537
ENSMUSG00000020553	Pctp	1.13118	0.000875112	0.00690697	29.7227	20.101	65.0931	32.1224	9.90907	12.0006
ENSMUSG00000032285	Dnaja4	1.13083	4.63477e-08	1.41496e-06	74.6261	49.5805	163.662	135.224	92.7909	191.261
ENSMUSG00000027994	Ccdc109b	1.12675	0.00016017	0.00171408	32.2022	10.4232	70.518	13.2362	21.87	45.7007
ENSMUSG00000078496	Gm13152	1.12559	3.27242e-06	6.16189e-05	32.3698	53.3467	70.6358	125.739	20.5028	22.8212
ENSMUSG00000055407	Mtap6	1.12463	0.00899315	0.0442679	21.5	1.16957	46.9439	20.2237	7.16461	19.4162
ENSMUSG00000011148	Adssl1	1.1238	0.0051885	0.0287147	12.3996	15.229	27.0815	24.1713	50.7596	81.2462
ENSMUSG00000020160	Meis1	1.12172	0.00546509	0.0299105	19.8413	15.2811	43.2462	32.1688	14.3042	10.116
ENSMUSG00000025161	Slc16a3	1.12153	0.000549921	0.00470931	36.4395	20.6922	79.3888	33.3631	83.3584	92.643
ENSMUSG00000031732	Phlpp2	1.12108	5.32739e-16	7.80216e-14	131.132	180.151	285.581	230.088	149.737	263.168
ENSMUSG00000025492	Ifitm3	1.11937	0.000444943	0.00397383	37.8942	166.115	82.4784	135.187	41.9367	51.9181
ENSMUSG00000066952	Myo1h	1.11867	4.72367e-05	0.000615946	51.8755	32.7786	112.871	28.3699	44.4674	96.6205
ENSMUSG00000058189	Hist1h2bm	1.11825	0.00173545	0.0121297	41.8182	26.073	90.9899	65.052	33.5104	35.8528
ENSMUSG00000029135	Fosl2	1.1161	1.57675e-21	5.31375e-19	166.534	28304.9	361.018	7927.88	8703.53	34158.8
ENSMUSG00000089789	Rdh1	1.11519	0.00130187	0.00964034	22.2114	23.9225	48.0591	30.1693	19.8181	35.4726
ENSMUSG00000030199	Etv6	1.11461	2.30852e-26	1.65972e-23	539.613	2318.17	1169.07	5481.55	610.484	1545.56
ENSMUSG00000027175	Tcp11l1	1.11362	0.00957008	0.046427	13.3947	9.4169	28.9636	17.2672	12.0489	11.39
ENSMUSG00000042331	Specc1	1.11285	7.1246e-05	0.000862203	44.301	72.3973	95.8218	62.052	50.1097	70.5427
ENSMUSG00000029822	Osbpl3	1.11112	4.75954e-06	8.52567e-05	226.448	188.191	489.351	255.504	418.151	757.921
ENSMUSG00000079499	6530402F18Rik	1.10865	8.72868e-11	4.712e-09	181.631	141.331	391.96	269.122	161.64	290.556
ENSMUSG00000039193	Nlrc4	1.10648	2.37594e-05	0.000342573	29.0149	30.0187	62.567	29.5236	34.7192	65.4085
ENSMUSG00000068566	Myadm	1.10549	0.00137908	0.0100824	84.0218	73.7248	180.9	118.975	187.65	224.869
ENSMUSG00000022686	B3gnt5	1.10522	6.7558e-06	0.000115073	180.336	69.1521	388.192	144.983	119.982	216.195
ENSMUSG00000073490	AI607873	1.10164	0.00416348	0.0243993	23.7042	183.965	50.9145	114.961	130.276	167.277
ENSMUSG00000038244	Mical2	1.10009	0.00210495	0.0142403	31.8439	21.5382	68.3094	15.2276	42.6568	45.1701
ENSMUSG00000059498	Fcgr3	1.09927	0.00112559	0.00854306	25.1919	32.839	53.9449	67.7927	13.2758	28.7559
ENSMUSG00000001507	Itga3	1.09883	2.47756e-05	0.000355604	36.1474	28.0586	77.6222	53.2785	94.0731	121.335
ENSMUSG00000003032	Klf4	1.0974	2.45779e-09	1.01767e-07	82.9821	69.3331	177.58	82.6071	2421.4	4116.63
ENSMUSG00000032089	Il10ra	1.0973	3.52654e-09	1.41214e-07	519.294	761.527	1111.39	894.735	599.291	1230.57
ENSMUSG00000026072	Il1r1	1.09677	0.00468423	0.0265673	21.0667	80.992	45.1591	81.8636	218.932	365.913
ENSMUSG00000056515	Rab31	1.09409	6.35609e-05	0.000787269	49.5113	25.716	105.809	67.2225	25.5276	39.3346
ENSMUSG00000020262	Adarb1	1.09327	3.07436e-06	5.88706e-05	39.5854	236.572	84.515	718.441	83.6673	238.608
ENSMUSG00000065265		1.09131	5.16851e-20	1.40949e-17	153.275	298.992	326.802	434.037	433.651	782.413
ENSMUSG00000004633	Chn2	1.0913	9.70911e-08	2.73254e-06	123.923	79.504	263.933	119.014	101.623	156.085
ENSMUSG00000033855	Ston1	1.09008	0.00272132	0.0174546	28.1918	6.98969	59.9071	8.00813	15.1145	38.6834
ENSMUSG00000062248	Cks2	1.08918	7.94562e-06	0.000131736	31.1372	163.809	66.6438	164.066	213.38	331.615
ENSMUSG00000041308	Sntb2	1.08878	5.63295e-11	3.20491e-09	204.974	85.0043	436.601	176.339	230.493	446.738
ENSMUSG00000032802	Srxn1	1.08863	0.00226285	0.0150638	16.2742	71.8963	34.6907	244.226	1172.64	2589.09
ENSMUSG00000028218	Fam92a	1.08793	3.79242e-06	6.97496e-05	51.6154	24.5765	109.75	61.3628	31.237	58.4642
ENSMUSG00000032020	Ubash3b	1.08653	1.31089e-15	1.77217e-13	727.569	5489.67	1545.31	5359.27	1293.89	5973.03
ENSMUSG00000031933	Folr4	1.08543	3.85214e-05	0.000519874	604.931	429.947	1284.03	1097.94	424.679	1028.44
ENSMUSG00000025877	Hk3	1.07874	0.000379701	0.00348967	42.9041	61.15	90.5881	96.7461	40.6074	65.6852
ENSMUSG00000030154	Klrb1f	1.07808	0.000214598	0.00218845	48.1276	52.1381	101.722	49.8518	19.9786	22.6146
ENSMUSG00000038151	Prdm1	1.07478	6.55977e-09	2.41293e-07	158.37	456.811	333.478	1415.45	811.834	1880.81
ENSMUSG00000046572	Zfp518b	1.07134	0.000222799	0.00225898	32.3014	15.8909	67.9384	29.5669	13.4335	22.6455
ENSMUSG00000041444	Arhgap32	1.06933	0.00470179	0.0265981	18.5001	15.6463	38.8744	9.95621	39.1245	81.7591
ENSMUSG00000009585	Apobec3	1.06885	5.14708e-37	2.03528e-33	1825.04	2342.27	3828.73	3670.44	419.345	568.729
ENSMUSG00000023206	Il15ra	1.06699	9.1886e-13	7.49155e-11	99.5468	851.978	209.081	838.594	137.899	434.175
ENSMUSG00000070390	Nlrp1b	1.05976	0.000271549	0.00264476	48.4804	18.6648	101.161	25.4832	20.6987	17.0206
ENSMUSG00000042377	Fam83g	1.05757	0.00475494	0.0268029	8.85185	176.311	18.3585	345.045	370.822	848.928
ENSMUSG00000030677	Kif22	1.05666	0.00241385	0.0158554	37.8006	13.9737	78.7141	51.0002	19.6852	21.5106
ENSMUSG00000018927	Ccl6	1.05547	0.00179469	0.0124776	43.5435	56.4571	90.6203	107.358	17.7383	15.7509
ENSMUSG00000061577	Gpr114	1.04959	0.00142746	0.010338	175.732	67.1593	363.788	82.0409	103.131	126.808
ENSMUSG00000040274	Cdk6	1.04677	1.58086e-17	2.77827e-15	292.954	3065.15	605.43	4500.48	500.083	888.633
ENSMUSG00000034101	Ctnnd1	1.04664	5.04041e-05	0.000647638	35.3401	68.3334	72.9673	108.69	44.5659	72.4866
ENSMUSG00000015932	Dstn	1.0438	8.17584e-08	2.35551e-06	90.9728	164.143	187.49	167.855	128.719	224.326
ENSMUSG00000015950	Ncf1	1.04369	0.00358634	0.0217671	128.527	210.897	265.031	220.63	457.714	492.343
ENSMUSG00000064168	Hist1h2bh	1.04329	0.00126302	0.00939222	38.7546	28.9475	79.9983	55.8341	45.8125	40.9034
ENSMUSG00000043154	Ppp2r3a	1.04263	0.0013052	0.00964791	17.3128	64.4085	35.5293	39.3086	93.2076	289.051
ENSMUSG00000016624	Phf21b	1.04217	0.000146408	0.00158939	32.9232	16.0322	67.8791	56.2069	26.4281	56.5938
ENSMUSG00000038623	Tm6sf1	1.04058	2.20398e-15	2.95427e-13	263.993	112.075	543.082	164.423	327.136	454.35
ENSMUSG00000023915	Tnfrsf21	1.04015	0.000104359	0.00119103	25.7537	315.39	53.0206	299.775	29.4914	35.6106
ENSMUSG00000048769	H1f0	1.04001	0.000546443	0.00468714	37.3317	9.78903	76.919	21.7097	40.5917	42.4657
ENSMUSG00000022661	Cd200	1.03938	5.09132e-05	0.00065206	129.933	773.648	267.468	2404.08	436.958	1874.37
ENSMUSG00000027074	Slc43a3	1.03907	0.000185853	0.00194516	49.6512	38.6059	101.994	74.8825	93.4187	183.578
ENSMUSG00000001228	Uhrf1	1.03855	2.6924e-05	0.000382965	101.074	86.6414	207.837	205.321	104.835	157.878
ENSMUSG00000038692	Hoxb4	1.0374	0.00632233	0.0337269	18.2885	9.76587	37.5118	16.4604	4.79141	13.5669
ENSMUSG00000040997	Abhd4	1.0358	0.000106271	0.00120928	46.0331	17.6111	94.5327	27.1456	28.824	92.4865
ENSMUSG00000025584	Pde8a	1.03425	1.53805e-07	4.13028e-06	118.553	252.9	243.207	200.9	319.44	892.718
ENSMUSG00000021279	Cdc42bpb	1.03322	0.00540912	0.0296565	33.4911	38.3461	68.5647	31.1372	47.9196	50.821
ENSMUSG00000028937	Acot7	1.0294	1.28848e-05	0.000201382	90.8821	841.721	185.776	651.63	110.484	213.367
ENSMUSG00000027323	Rad51	1.02864	0.00781022	0.0397641	27.0149	19.8541	55.1913	38.2779	12.3525	24.8438
ENSMUSG00000015340	Cybb	1.02679	0.00701317	0.0365494	274.972	615.267	560.353	714.528	405.327	549.566
ENSMUSG00000026811	St6galnac6	1.02639	1.56004e-05	0.000239101	29.3483	555.785	59.8491	344.861	48.3638	101.31
ENSMUSG00000026605	Cenpf	1.02556	9.36308e-05	0.00108416	55.1748	49.4461	112.626	82.2926	39.2901	40.1117
ENSMUSG00000038172	Ttc39b	1.02292	7.30623e-11	4.05483e-09	1910.19	2405.83	3881.92	5445.53	2616.19	8271.24
ENSMUSG00000026663	Atf6	1.01977	9.67701e-18	1.75933e-15	309.356	1858.34	627.511	1478.27	995.165	1895.7
ENSMUSG00000020798	Spns3	1.01648	0.00226234	0.0150638	40.0345	14.8337	81.0022	24.5888	19.9934	24.8526
ENSMUSG00000050468	Astl	1.01595	0.000293421	0.00281446	57.1672	176.007	115.83	111.54	175.726	224.359
ENSMUSG00000046805	Mpeg1	1.01576	0.00273256	0.0175054	338.482	503.377	684.441	519.449	196.031	260.192
ENSMUSG00000020656	Grhl1	1.01523	9.63194e-07	2.08696e-05	57.0037	1065.1	115.56	503.24	417.529	1274.97
ENSMUSG00000040322	Slc25a24	1.01499	7.08667e-14	7.37433e-12	208.29	30.2888	420.962	81.3215	123.316	165.244
ENSMUSG00000020649	Rrm2	1.01196	0.000944733	0.00739013	59.1043	50.3342	119.354	100.138	95.122	93.2042
ENSMUSG00000005824	Tnfsf14	1.01086	2.14134e-06	4.28187e-05	52.9318	1543.33	107.117	1289.62	1308.13	2346.33
ENSMUSG00000054469	Lclat1	1.00961	3.66967e-25	2.41846e-22	362.913	387.554	730.364	697.18	449.318	1002.38
ENSMUSG00000020027	Socs2	1.00622	3.06471e-05	0.000426436	35.8692	118.179	72.0225	215.935	82.7087	331.348
ENSMUSG00000092691	Mir5111	1.00621	0.00148832	0.0107004	13.4225	31.5962	26.8225	70.3056	239.418	162.882
ENSMUSG00000059326	Csf2ra	1.00505	1.4944e-07	4.02675e-06	72.3867	159.006	145.266	225.113	179.396	267.582
ENSMUSG00000033066	Gas7	1.00411	1.77325e-05	0.00026661	56.7098	78.5098	113.784	96.0371	93.669	110.377
ENSMUSG00000032815	Fanca	1.0015	0.000259276	0.00255194	58.2673	34.0029	116.787	65.1865	77.0745	93.3372
ENSMUSG00000042228	Lyn	1.00058	0.00953667	0.046313	224.113	346.612	448.445	359.081	225.564	299.894
ENSMUSG00000086894	Gm15708	-1.00027	8.2067e-07	1.84382e-05	194.74	55.2396	97.2292	45.3448	72.7569	34.4082
ENSMUSG00000076877	Traj56	-1.005	9.23684e-05	0.00107197	99.6815	82.9132	49.8522	37.5118	88.5892	60.1368
ENSMUSG00000050052	2610019F03Rik	-1.00657	7.49792e-18	1.39523e-15	1129.44	32.9363	562.07	46.2285	1548.54	431.925
ENSMUSG00000028100	Nudt17	-1.01674	0.00653849	0.0345191	40.7895	38.2475	20.0973	16.5931	6.26904	6.31665
ENSMUSG00000086320	Gm12840	-1.01941	4.0412e-11	2.40299e-09	6348	10589.5	3131.75	5643.64	9688.94	6453.31
ENSMUSG00000087179	Gm14230	-1.01994	0.00172302	0.0120535	40.2914	49.4462	19.8353	50.7891	28.4577	21.6856
ENSMUSG00000067220	Cnga1	-1.02704	0.00037709	0.00347375	144.607	1.91726	70.8962	4.04255	36.7815	9.70348
ENSMUSG00000091005	Traj55	-1.0283	0.00143031	0.0103538	48.6298	42.9558	23.8697	21.9733	48.261	33.3722
ENSMUSG00000073910	Mob3b	-1.03245	8.6549e-07	1.91193e-05	354.852	63.0081	173.32	44.1314	192.373	67.4126
ENSMUSG00000072960	BC065397	-1.0363	0.00781355	0.0397641	33.9765	17.152	16.5371	17.8789	24.8777	15.8597
ENSMUSG00000050394	Armcx6	-1.03687	0.00945316	0.0459639	21.2284	25.527	10.2985	22.3223	33.0938	18.456
ENSMUSG00000015966	Il17rb	-1.03822	0.00429074	0.0249326	74.4837	15.3008	36.1718	5.70887	75.4915	13.7141
ENSMUSG00000030283	St8sia1	-1.03984	3.75957e-23	1.74897e-20	2830.97	198.305	1376.9	184.129	1761.06	939.335
ENSMUSG00000076856	Trav13-4-dv7	-1.04106	0.00196251	0.0134202	34.823	31.0156	16.8664	18.1289	48.9578	20.6852
ENSMUSG00000006494	Pdk1	-1.04539	9.11998e-19	2.06072e-16	5278.46	479.902	2557.19	649.613	3260.94	1081.21
ENSMUSG00000012126	Ubxn11	-1.04591	3.53867e-14	3.78183e-12	818.357	247.69	396.147	263.71	618.066	262.664
ENSMUSG00000091326	Traj54	-1.04993	8.99995e-05	0.00104748	81.4238	68.3968	39.3713	28.7853	78.0479	53.3994
ENSMUSG00000076885	Traj45	-1.05102	1.04354e-11	6.84885e-10	206.228	200.897	99.5109	126.75	166.542	132.998
ENSMUSG00000049907	Rasl11b	-1.05181	0.00043615	0.0039153	45.5361	65.7822	21.9458	18.8154	175.911	57.4808
ENSMUSG00000060548	Tnfrsf19	-1.05304	0.00884884	0.0438066	15.3274	110.245	7.32674	7.57154	122.734	43.1294
ENSMUSG00000020834	Dhrs13	-1.0557	1.25078e-06	2.63081e-05	85.9845	239.741	41.5323	156.074	43.6248	15.2523
ENSMUSG00000045348	6430598A04Rik	-1.05756	1.3847e-05	0.000214723	84.5305	3.8797	40.5422	4.35794	78.8307	36.4318
ENSMUSG00000045377	Tmem88	-1.05979	0.00104319	0.0080332	27.3234	262.662	13.0552	88.2703	127.029	275.382
ENSMUSG00000047146	Tet1	-1.06193	3.84862e-12	2.85792e-10	976.532	32.3766	467.542	47.0535	440.91	103.43
ENSMUSG00000076883	Traj48	-1.06194	0.00018199	0.00191265	73.2695	77.6456	35.0837	36.0645	79.9069	65.0963
ENSMUSG00000076878	Traj53	-1.07791	4.877e-05	0.00062971	64.5592	47.9796	30.5649	19.5444	65.7584	42.6236
ENSMUSG00000087475	4933406I18Rik	-1.08065	0.000490007	0.00428438	91.3095	16.009	43.0733	10.0247	55.1543	13.8439
ENSMUSG00000041930	BC057022	-1.08536	0.000126008	0.00140159	61.0374	22.3961	28.6944	5.6204	203.954	88.7813
ENSMUSG00000025977	Boll	-1.09108	1.29355e-09	5.65194e-08	160.316	209.909	75.0667	100.227	172.028	69.0692
ENSMUSG00000077714	Snord17	-1.09234	0.000180145	0.0018983	1584.98	2665.66	743.48	1065.39	4330.65	3065.23
ENSMUSG00000085207	Gm11767	-1.09878	0.00084737	0.00672878	53.3358	7.0303	24.8855	7.86572	15.8796	14.903
ENSMUSG00000040703	Cyp2s1	-1.10271	0.000211806	0.00216697	166.986	7.03487	77.59	15.1453	85.8121	22.3315
ENSMUSG00000045730	Adrb2	-1.10437	8.48266e-13	7.06159e-11	807.645	736.048	375.594	308.335	2230.62	1237.73
ENSMUSG00000025876	Unc5a	-1.11334	0.000181112	0.00190723	87.4305	21.2067	40.4295	21.5937	81.8137	44.5971
ENSMUSG00000016024	Lbp	-1.11374	0.0024163	0.0158649	90.0107	3.7882	41.6048	17.7272	21.3334	9.21909
ENSMUSG00000058672	Tubb2a	-1.12156	1.00703e-09	4.47422e-08	116.77	186.338	53.4613	43.7041	958.004	407.184
ENSMUSG00000076875	Traj58	-1.12372	0.000741634	0.00602487	86.8306	36.7764	39.9736	18.2058	35.8833	19.7573
ENSMUSG00000065870		-1.13433	0.00943151	0.0458928	107.841	259.89	49.1803	81.0145	1440.76	518.679
ENSMUSG00000077202		-1.13617	0.00297796	0.0187286	123.892	45.0599	56.2538	38.5049	116.282	112.705
ENSMUSG00000029581	Fscn1	-1.13936	8.22304e-05	0.000972077	42.9436	656.734	19.476	257.62	31.7465	25.4544
ENSMUSG00000092215	Gm20419	-1.14035	1.09836e-13	1.07239e-11	6076.19	10522.9	2756.58	5137.86	7497.3	4853.74
ENSMUSG00000005125	Ndrg1	-1.14241	2.0756e-08	6.81115e-07	218.318	2900.86	98.8405	282.839	855.844	1538.01
ENSMUSG00000027624	Epb4.1l1	-1.14259	1.36532e-05	0.000211927	128.973	11.6797	58.275	16.6913	98.7106	34.9694
ENSMUSG00000022272	Myo10	-1.14313	8.10728e-14	8.31152e-12	812.465	4462.38	367.619	948.933	1407.7	724.573
ENSMUSG00000070942	Il1rl2	-1.14821	9.54483e-12	6.37006e-10	219.35	67.4962	98.8458	53.9752	118.314	52.824
ENSMUSG00000090316	Gm3662	-1.1491	0.000641833	0.00533186	189.81	127.79	85.4537	100.499	186.689	218.11
ENSMUSG00000044854	1700056E22Rik	-1.15511	0.000937238	0.00733513	104.281	4.2078	46.8737	11.6362	49.9664	14.7508
ENSMUSG00000087666	B230359F08Rik	-1.15807	0.000886321	0.00698154	49.7529	5.09216	22.3182	10.7303	37.3905	9.41648
ENSMUSG00000092500	Gm20400	-1.1662	8.02614e-11	4.40797e-09	922.748	1611.19	411.358	824.565	1510.91	885.445
ENSMUSG00000037577	Ephx3	-1.1664	0.00140459	0.0102145	49.19	93.0309	21.8697	25.0369	17.0084	26.4772
ENSMUSG00000093387	Mir30d	-1.16664	0.0022314	0.0149088	32.5546	37.0825	14.4091	23.609	43.5196	52.6689
ENSMUSG00000084651	Mir1904	-1.16844	6.3939e-05	0.000790096	67.8774	25.1537	30.1844	11.2545	71.6329	24.5343
ENSMUSG00000065359		-1.16846	0.000122995	0.00137291	38.4256	154.2	16.9857	89.4071	166.138	123.56
ENSMUSG00000035045	Zc3h12b	-1.16884	0.00462265	0.0263198	37.4872	11.2867	16.6769	10.4034	22.9741	16.3249
ENSMUSG00000022353	Mtss1	-1.16914	6.82705e-16	9.55606e-14	969.082	300.202	430.759	199.994	1040.8	671.9
ENSMUSG00000040498	2210010C17Rik	-1.17319	3.84401e-07	9.36837e-06	245.596	104.046	108.764	42.0427	109.694	24.821
ENSMUSG00000029360	Gm9754	-1.17454	3.34449e-06	6.26033e-05	125.58	31.6679	55.5301	20.4375	37.6518	11.6773
ENSMUSG00000090782	Traj60	-1.18225	0.00278463	0.0177574	46.1246	22.8818	20.409	9.30241	29.3203	16.7517
ENSMUSG00000076866	Trdv2-2	-1.18566	4.02702e-05	0.000539334	101.096	56.6466	44.5122	16.2441	110.805	35.5029
ENSMUSG00000079160	Gm17608	-1.19011	5.50605e-06	9.65093e-05	140.292	4.65398	61.3719	2.5492	55.1044	12.1215
ENSMUSG00000042035	Igsf3	-1.19264	5.38483e-06	9.47407e-05	105.371	98.3067	45.9911	28.129	137.203	60.6425
ENSMUSG00000028698	Pik3r3	-1.19468	0.000560282	0.00477478	71.209	14.8269	31.0654	15.719	53.0246	25.437
ENSMUSG00000049532	Sall2	-1.19509	1.58128e-10	8.14694e-09	206.784	35.643	90.256	55.5752	78.9304	18.1729
ENSMUSG00000008305	Tle1	-1.20198	5.83375e-20	1.56394e-17	370.153	1199.97	160.58	320.547	809.298	418.47
ENSMUSG00000061740	Cyp2d22	-1.21081	8.63186e-12	5.85967e-10	183.217	12.0564	79.0953	14.641	142.243	43.7752
ENSMUSG00000006344	Ggt5	-1.21472	4.42225e-11	2.60995e-09	714.48	111.899	307.541	275.52	355.213	72.2519
ENSMUSG00000023034	Nr4a1	-1.22765	1.09337e-06	2.33701e-05	1016.36	64232.8	433.884	8088.32	193235	178437
ENSMUSG00000034164	Emid1	-1.24119	8.62785e-07	1.9113e-05	147.998	13.065	62.5047	7.9745	113.334	23.5926
ENSMUSG00000031132	Cd40lg	-1.24416	8.19097e-19	1.87763e-16	942.354	7927.62	397.649	272.95	9518.12	10094.9
ENSMUSG00000022994	Adcy6	-1.25759	1.15623e-20	3.58591e-18	1481.1	209.419	619.227	264.973	1362.09	345.358
ENSMUSG00000048027	Rgmb	-1.26189	7.61031e-11	4.20882e-09	279.29	64.5187	116.232	103.014	300.068	142.933
ENSMUSG00000031239	Itm2a	-1.26197	2.44647e-11	1.49405e-09	578.34	2759.23	241.158	771.255	1400.3	416.396
ENSMUSG00000064925	Snora62	-1.26556	0.00144498	0.0104457	19.9793	66.8309	8.28976	45.2775	58.9102	54.0175
ENSMUSG00000034353	Ramp1	-1.27616	3.68052e-10	1.77484e-08	439.797	63.3863	181.405	43.1163	239.359	90.1954
ENSMUSG00000022965	Ifngr2	-1.27923	3.24295e-19	8.14185e-17	667.319	220.116	274.533	186.555	2793.53	847.188
ENSMUSG00000020142	Slc1a4	-1.282	0.00468257	0.0265673	14.4092	40.437	5.86678	38.2837	53.7475	67.2398
ENSMUSG00000030671	Pde3b	-1.28339	9.23263e-23	4.05646e-20	4286.79	720.701	1761.18	482.695	4699.39	1761.84
ENSMUSG00000079470	Utp14b	-1.29491	7.6202e-16	1.05727e-13	203.922	933.386	83.0295	276.265	2254.12	1104.31
ENSMUSG00000054679	Srsf12	-1.29623	0.0021998	0.0147308	40.7749	2.36116	16.5664	2.11352	67.1527	11.242
ENSMUSG00000064602	Snora41	-1.29885	0.000240843	0.00240779	21.9157	133.311	8.93963	81.4053	133.345	137.356
ENSMUSG00000025328	Padi3	-1.30137	0.000708748	0.00581144	40.9102	3.81136	16.5817	3.19149	45.0394	5.66582
ENSMUSG00000024140	Epas1	-1.30509	6.95761e-11	3.90243e-09	365.079	52.2177	147.513	39.8858	688.822	249.247
ENSMUSG00000006369	Fbln1	-1.31459	0.00259054	0.0167791	25.8101	4.65283	10.3769	2.85398	24.6772	5.86818
ENSMUSG00000075752		-1.32426	6.99149e-06	0.000118535	94.7415	285.028	38.0058	100.993	216.626	118.963
ENSMUSG00000091506	Gm17294	-1.32489	0.000153942	0.00165865	36.4194	61.2975	14.4961	21.8675	51.5242	15.9216
ENSMUSG00000028794	A3galt2	-1.32675	0.0049545	0.0277007	28.4462	40.7685	11.3355	27.2822	20.5983	15.6115
ENSMUSG00000023079	Gtf2ird1	-1.33277	5.34652e-07	1.25655e-05	221.975	35.9548	87.9345	29.2949	367.999	76.8241
ENSMUSG00000076876	Traj57	-1.33967	0.000290533	0.00279184	74.9259	35.8943	29.6692	19.2962	33.0384	28.5336
ENSMUSG00000036158	Prickle1	-1.35395	8.74145e-12	5.89516e-10	112.238	111.825	43.8917	72.9181	259.841	168.697
ENSMUSG00000032690	Oas2	-1.3554	5.31604e-11	3.07999e-09	627.386	1118.91	245.132	1585.02	400.133	50.3344
ENSMUSG00000029287	Tgfbr3	-1.3566	1.78932e-25	1.23051e-22	2067.49	204.328	807.112	241.138	2139.73	907.298
ENSMUSG00000053044	Cd8b1	-1.36047	1.82757e-08	6.06081e-07	199.783	108.384	77.7363	43.1703	149.894	55.6859
ENSMUSG00000039835	Nhsl1	-1.36639	9.56209e-06	0.00015544	66.4802	4.60537	25.7504	4.39066	68.3265	14.4727
ENSMUSG00000085651	Gm11695	-1.36738	1.49048e-05	0.000229639	96.1004	4.34333	37.1656	5.00022	42.1926	5.56695
ENSMUSG00000031258	Xkrx	-1.37617	5.12336e-12	3.71726e-10	247.86	450.852	95.3462	28.0439	149.097	86.8125
ENSMUSG00000026576	Atp1b1	-1.40048	1.97903e-20	5.5897e-18	1132.93	354.625	428.847	263.34	642.763	194.302
ENSMUSG00000090847	Gm17672	-1.40327	0.000178978	0.00188853	43.8024	21.5219	16.5196	17.7586	44.6756	37.917
ENSMUSG00000058743	Kcnj14	-1.40951	0.0102097	0.048871	11.8796	172.727	4.45297	39.1794	11.7027	18.1057
ENSMUSG00000029816	Gpnmb	-1.41453	0.0024689	0.0161433	25.3782	5.44228	9.57923	1.48184	83.7233	82.9025
ENSMUSG00000029094	Afap1	-1.41459	1.73132e-24	1.05324e-21	527.734	142.941	197.754	90.7625	592.718	237.234
ENSMUSG00000052512	Nav2	-1.41623	1.06882e-07	2.98685e-06	1894.33	272.624	709.728	216.211	2137.42	1374.36
ENSMUSG00000086116	Gm16608	-1.41899	0.000626712	0.00523138	39.566	5.00181	14.7705	3.62808	8.20319	1.66443
ENSMUSG00000029279	Brdt	-1.42109	1.05612e-06	2.27273e-05	102.976	1.54284	38.368	5.68585	39.6986	13.2745
ENSMUSG00000020023	Tmcc3	-1.42858	2.46197e-13	2.26401e-11	130.461	108.098	48.2333	32.9017	272.35	264.03
ENSMUSG00000039384	Dusp10	-1.44563	6.90363e-07	1.58253e-05	1867.9	174.802	685.755	256.666	7870.56	2514.56
ENSMUSG00000035235	Trim13	-1.45875	5.21585e-08	1.56842e-06	50.6734	75.038	18.327	18.8481	536.402	139.44
ENSMUSG00000024232	Bambi	-1.4642	1.81195e-05	0.000271655	55.8577	58.6428	20.2627	17.9537	271.52	83.3609
ENSMUSG00000015970	Chdh	-1.48279	5.97834e-07	1.3865e-05	198.8	28.4816	71.0352	13.038	113.238	21.9993
ENSMUSG00000076863	Trav21-dv12	-1.49597	6.16456e-09	2.28885e-07	112.648	39.8287	40.0526	23.663	79.1066	42.9505
ENSMUSG00000036356	Csgalnact1	-1.49645	0.00478743	0.0269476	28.407	11.4837	10.0622	9.90444	26.6087	13.2112
ENSMUSG00000045136	Tubb2b	-1.50766	0.000162325	0.00173362	26.0187	19.9062	9.12325	3.8559	196.583	57.9584
ENSMUSG00000082305	Gm2420	-1.52959	1.0452e-08	3.69017e-07	130.408	7.89493	45.2498	11.9316	74.2197	18.2949
ENSMUSG00000076874	Traj59	-1.55423	6.98288e-06	0.000118535	68.2057	24.9797	23.2616	15.351	21.6315	13.0092
ENSMUSG00000021559	Dapk1	-1.56513	6.1894e-16	8.81962e-14	329.704	610.339	111.209	167.372	363.073	75.7124
ENSMUSG00000001552	Jup	-1.58302	2.53643e-07	6.53232e-06	62.0471	25.7821	20.6666	15.0882	118.876	71.1007
ENSMUSG00000045775	Slc16a5	-1.60366	8.20695e-11	4.49167e-09	833.002	11.7097	273.894	7.71396	202.893	39.9883
ENSMUSG00000027380	Acoxl	-1.60812	5.4139e-08	1.62181e-06	80.1051	51.273	26.1236	26.7572	46.2965	10.8565
ENSMUSG00000025014	Dntt	-1.62104	4.28982e-07	1.03908e-05	125.312	20.9797	40.6269	10.8285	55.1367	15.5898
ENSMUSG00000048264	Dip2c	-1.62367	2.66115e-13	2.43303e-11	166.736	165.258	53.9911	71.5637	289.295	99.4632
ENSMUSG00000086752	Gm11674	-1.62369	0.00148181	0.0106729	24.6265	3.43695	7.95606	1.05676	94.1851	14.9215
ENSMUSG00000091162	Gm7677	-1.62511	0.00106577	0.00817127	40.0568	4.29929	12.9382	4.11861	9.99681	4.03767
ENSMUSG00000093037	Mir3066	-1.63936	0.00343944	0.0210629	11.1681	38.1165	3.64289	27.5861	15.9421	19.7971
ENSMUSG00000022018	1190002H23Rik	-1.64298	8.79205e-32	1.54515e-28	427.389	684.492	136.682	201.509	3087.19	2961.11
ENSMUSG00000029093	Sorcs2	-1.65198	1.87433e-12	1.46764e-10	221.6	96.3192	70.3818	64.7309	268.54	81.1399
ENSMUSG00000039831	Arhgap29	-1.66581	5.60131e-18	1.08044e-15	241.724	44.8837	76.0861	23.7187	264.596	47.267
ENSMUSG00000043391	2510009E07Rik	-1.69827	4.14051e-12	3.04607e-10	226.513	12.5698	69.8272	15.2001	75.0701	25.9487
ENSMUSG00000040867	Begain	-1.72653	1.98576e-05	0.00029354	27.5027	181.907	8.3066	52.3564	58.1498	16.3388
ENSMUSG00000053931	Cnn3	-1.74299	2.05289e-05	0.000302333	362.149	745.834	108.193	256.245	389.172	139.061
ENSMUSG00000053199	Arhgap20	-1.75234	0.00444922	0.0255783	20.7757	4.69345	6.13243	1.87419	28.7734	9.1469
ENSMUSG00000036306	Lzts1	-1.75236	1.59538e-06	3.27717e-05	64.9633	9.30339	19.2631	10.1216	24.469	3.7503
ENSMUSG00000018906	P4ha2	-1.76306	1.5226e-06	3.14811e-05	97.9747	86.5717	28.7566	17.9241	151.089	54.9408
ENSMUSG00000048218	Amigo2	-1.76742	1.98703e-27	1.65415e-24	454.151	49.2388	133.175	57.3778	918.301	301.01
ENSMUSG00000049119	Fam110b	-1.80404	1.06203e-05	0.000170504	49.8579	43.7984	14.2941	18.324	26.4708	6.95824
ENSMUSG00000076864	Trdv1	-1.83535	2.0056e-14	2.21836e-12	110.412	77.0282	31.0194	28.8623	94.8181	48.3837
ENSMUSG00000043789	Vwce	-1.85813	0.000308571	0.00293133	29.9826	36.9875	8.2495	7.93027	11.4969	4.86739
ENSMUSG00000070385	Ampd1	-1.86242	8.13758e-12	5.54794e-10	226.118	25.4851	62.0269	12.3767	147.052	24.6738
ENSMUSG00000000530	Acvrl1	-1.89282	1.98512e-23	9.8121e-21	546.535	25.1898	146.973	32.9123	199.15	31.079
ENSMUSG00000074037	Mc1r	-1.91136	0.00120924	0.00906044	22.3175	23.5504	5.92388	6.1994	4.28722	3.517
ENSMUSG00000070576	Mn1	-1.9463	0.00908264	0.0444848	32.7584	6.14708	8.46615	5.23865	40.8976	9.14867
ENSMUSG00000085903	Gm15340	-2.00541	0.00276831	0.0176912	14.3485	5.82012	3.54116	1.84146	108.912	14.4588
ENSMUSG00000024893	2700046G09Rik	-2.10653	0.00342449	0.0209987	11.4935	8.44104	2.65494	1.44911	26.96	7.13713
ENSMUSG00000030088	Aldh1l1	-2.13455	0.000185659	0.00194516	23.6216	3.54932	5.42189	5.25233	21.3784	10.6413
ENSMUSG00000029055	Plch2	-2.13714	0.00791798	0.0401535	7.81614	7.78256	1.78119	2.78853	13.5013	3.56216
ENSMUSG00000033295	Ptprf	-2.18327	8.57922e-22	3.15576e-19	273.68	529.845	60.1117	68.3309	359.88	36.9962
ENSMUSG00000036905	C1qb	-2.18545	0.00599045	0.0323493	17.7	58.3509	3.9151	2.52799	0.644716	1.28318
ENSMUSG00000043017	Ptgir	-2.21338	1.54466e-12	1.22773e-10	81.1331	5.00181	17.4826	5.38107	59.745	10.8515
ENSMUSG00000025089	Gfra1	-2.23386	0.00127776	0.0094795	12.591	13.6642	2.65056	15.7	20.7865	6.55885
ENSMUSG00000036699	Zcchc12	-2.25434	5.41767e-05	0.000686079	17.0164	10.0511	3.58579	3.60596	41.407	13.0142
ENSMUSG00000075225	Ccdc162	-2.30477	0.0018024	0.0125202	21.7997	1.56486	4.37246	0.729859	6.9337	1.25615
ENSMUSG00000076563	Igkv5-48	-2.43206	0.00108844	0.00830682	49.116	22.8316	9.06834	6.22152	12.5358	12.2104
ENSMUSG00000004885	Crabp2	-2.46355	0.0102119	0.048871	4.9253	76.7645	0.892783	72.2992	10.2275	4.80906
ENSMUSG00000037579	Kcnh3	-2.65311	3.42647e-09	1.38256e-07	55.8241	0.374417	8.83353	0.697133	41.5625	3.432
ENSMUSG00000030170	Wnt5b	-2.74205	8.84096e-06	0.00014521	25.8543	1.93928	3.87704	0.392351	20.6735	2.97855
ENSMUSG00000015854	Cd5l	-2.82674	0.00345517	0.0211278	12.6839	33.844	1.80241	1.75389	0.990907	1.38631
ENSMUSG00000038560	Sp6	-3.06589	6.33173e-33	1.25186e-29	173.717	15.141	20.6857	6.83108	159.934	24.8089
ENSMUSG00000076645	Ighv2-9-1	-3.10323	0.00696344	0.0363621	22.7769	0.374417	2.64619	4.6406	2.28034	3.17166
ENSMUSG00000070424	Art5	-3.14579	0.00316388	0.0196942	7.84762	7.31779	0.87375	1.44911	5.02215	4.14969
ENSMUSG00000036523	Greb1	-3.22374	1.71926e-09	7.27098e-08	52.5771	2.71356	5.60922	1.80873	52.6028	3.17166
ENSMUSG00000091971	Hspa1a	-4.21974	0.00327221	0.0202174	127.329	5.00409	6.83569	85.048	94.3367	90.9085
ENSMUSG00000090877	Hspa1b	-4.43434	0.000339151	0.00317982	275.324	10.0313	12.734	142.99	160.173	116.47
		colour code			colour code
			816 loci lower in T0					downregulated
			170 loci higher in T0					two-fold higher but less than 50
					475=T0, 107=N0			two-fold higher and greater than 50
