# Supplementary material for: Chromatin Priming Renders T Cell Tolerance-Associated Genes Sensitive to Activation below the Signaling Threshold for Immune Response Genes
Source: Cell Rep. 2020 Jun 9;31(10):107748. doi: 10.1016/j.celrep.2020.107748 (PMC7296351; doi:10.1016/j.celrep.2020.107748)
Supplement: Table S3. Differentially Regulated Genes between TAg and NAg, Related to Figures 1 and S1 [file mmc4.xlsx]

## Sheet: ST3
1599 genes that are 2-fold different between TAg and NAg
		TAg /NAg fold difference			Read Counts where one minimum average value = > 3
ENSEMBLE code	mgi_symbol	log2 values	pvalue	FDR	N0	NAg	T0	TAg	N-PI	T-PI
ENSMUSG00000035799	Twist1	7.39083	2.17557e-08	2.24598e-07	0	0	0.580312	36.1776	2.3732	19.6001
ENSMUSG00000072601	Ear1	6.24958	2.73251e-06	1.87987e-05	0.320596	0	15.4694	16.3644	0	0.910813
ENSMUSG00000062148	Ear6	6.18699	2.74352e-05	0.000154525	0	0	7.83458	15.6663	0	2.16696
ENSMUSG00000018459	Slc13a3	5.9988	2.02093e-06	1.42666e-05	0	0.374417	0.289062	26.7563	2.28034	46.5322
ENSMUSG00000078817	Nlrp12	5.62652	9.27179e-07	6.96528e-06	1.9781	0.770851	24.1126	38.3103	0	0
ENSMUSG00000050711	Scg2	5.52165	1.17756e-20	5.5079e-19	0	3.90058	0.289062	178.974	9.26436	249.678
ENSMUSG00000016529	Il10	5.35257	2.94834e-68	1.29921e-65	1.60663	82.8249	75.8483	3378.64	522.979	16371
ENSMUSG00000031377	Bmx	5.17832	0.00028406	0.00125969	1.62055	0.374417	10.1661	15.0852	0.275929	0.986922
ENSMUSG00000058975	Kcnc1	5.08049	2.02748e-11	3.38824e-10	9.03669	1.94042	86.9	65.9263	15.4833	89.1153
ENSMUSG00000063193	Cd300lb	4.92011	0.000188906	0.000877455	8.11369	0.374417	30.3811	12.5245	5.14025	8.68953
ENSMUSG00000059246	Foxb1	4.85492	0.00188788	0.00677073	0	0	0	6.23303	0.737575	24.7033
ENSMUSG00000038463	Olfml2b	4.80342	0.00433426	0.0139787	0.322422	0	8.89348	5.96941	0	0
ENSMUSG00000046186	Cd109	4.71304	0.000231104	0.00104675	1.96054	0.396435	10.5935	11.07	9.42235	39.5828
ENSMUSG00000004105	Angptl2	4.56637	2.89213e-48	5.69749e-46	41.8497	349.15	215.403	8271.46	237.222	3527.92
ENSMUSG00000022582	Ly6g	4.45737	0.00345491	0.0115015	1.28603	0.397576	6.25757	9.15029	0	0.242196
ENSMUSG00000020125	Elane	4.42627	3.98781e-09	4.68931e-08	3.26049	1.93814	64.2385	41.7694	12.4429	52.3862
ENSMUSG00000036832	Lpar3	4.41385	1.43592e-23	8.34875e-22	1.62055	17.1706	4.40615	365.714	0.827786	71.919
ENSMUSG00000038357	Camp	4.32772	5.28179e-11	8.34373e-10	3.88594	3.06253	96.4562	62.2272	0	6.89529
ENSMUSG00000034764	1700006J14Rik	4.30297	0.000198739	0.000917782	3.23265	0.794011	9.85802	15.3373	6.29163	7.20435
ENSMUSG00000073386	9830107B12Rik	4.25874	0.00889609	0.0260793	0.961787	0.374417	8.66589	7.96083	0	0.641588
ENSMUSG00000030124	Lag3	4.24546	9.30447e-30	8.07271e-28	35.8894	139.528	275.266	2646.25	110.389	2149.7
ENSMUSG00000056399	Prss34	4.22026	2.49054e-05	0.000141514	3.88959	7.81143	65.3311	145.562	6.06107	21.6198
ENSMUSG00000040693	Slco4c1	4.20745	0.0117635	0.033067	0	0	6.27879	3.96558	0.275929	0.372363
ENSMUSG00000045636	Mtus1	4.15768	1.7827e-12	3.45902e-11	11.4481	3.12972	62.8034	55.4364	4.28722	8.84673
ENSMUSG00000035085	1700020L24Rik	4.13212	0.00245485	0.00852124	3.24474	0.374417	12.4786	7.39767	3.57224	5.25754
ENSMUSG00000026475	Rgs16	4.1301	3.23998e-37	4.27192e-35	26.1563	138.96	69.9027	2431.63	1048.42	5272.39
ENSMUSG00000055407	Mtap6	4.09667	1.14977e-05	7.03948e-05	21.5	1.16957	46.9439	20.2237	7.16461	19.4162
ENSMUSG00000091971	Hspa1a	4.08431	0.00517132	0.0162801	127.329	5.00409	6.83569	85.048	94.3367	90.9085
ENSMUSG00000060445	Sycp2	4.08214	0.000514347	0.00213875	1.3036	1.16843	9.90993	19.7249	0	0
ENSMUSG00000091011	Gm17187	4.07866	0.00680679	0.0206635	1.92905	0.396435	3.50309	7.02527	0.551857	2.81744
ENSMUSG00000034570	Inpp5j	4.04527	0.010202	0.0293073	1.64177	0.374417	5.17746	6.91775	0.368787	0.242196
ENSMUSG00000043913	Ccdc60	4.04181	0.015099	0.0409992	1.95871	0	2.10832	3.50778	2.71939	4.383
ENSMUSG00000055435	Maf	4.03659	6.97167e-39	1.00638e-36	426.819	622.114	2722.36	10208.4	398.357	3276.92
ENSMUSG00000038793	Lefty1	4.02493	0.0115357	0.0325414	4.60105	0	3.58141	3.44143	1.24424	1.60148
ENSMUSG00000057729	Prtn3	3.99955	2.98706e-09	3.57274e-08	4.19262	3.17719	81.1605	49.9686	11.3314	64.0955
ENSMUSG00000087158	Gm14093	3.96862	0.00517882	0.0162976	0.643017	0.374417	6.48297	6.56963	1.91155	3.01055
ENSMUSG00000086425	F730016J06Rik	3.94856	0.000754943	0.00300131	4.90408	0.770851	15.4613	12.0383	0.714979	2.81744
ENSMUSG00000038132	Rbm24	3.91864	0.0044404	0.0142797	0.996922	0	24.5203	3.23573	1.52017	14.207
ENSMUSG00000078144	Capns2	3.90409	0.0109586	0.0311654	2.57024	0	4.723	3.19149	1.70589	0.883784
ENSMUSG00000043157	Arl11	3.90255	0.0042298	0.0136892	4.88834	0	16.2926	3.12604	7.07175	7.72075
ENSMUSG00000090877	Hspa1b	3.83171	0.00220157	0.00775804	275.324	10.0313	12.734	142.99	160.173	116.47
ENSMUSG00000084860	2610204G07Rik	3.80029	0.00142087	0.00526731	2.26356	0.794011	5.34794	10.8833	2.71939	11.9782
ENSMUSG00000048752	Prss50	3.77757	0.0105923	0.0302521	0.320596	0.79287	3.85363	10.683	0.551857	1.29207
ENSMUSG00000026835	Fcnb	3.77387	0.00579688	0.0179417	0.338163	0.396435	16.7369	5.67524	0.644716	6.22241
ENSMUSG00000086878	Miat	3.77079	4.07235e-08	3.99248e-07	8.37975	4.73634	238.41	64.1168	41.7659	229.566
ENSMUSG00000068587	Mgam	3.75463	4.92504e-11	7.84679e-10	2.31627	4.97865	25.5923	67.8688	1.72848	3.23888
ENSMUSG00000022636	Alcam	3.7341	3.31474e-57	9.2509e-55	96.2407	637.55	358.525	8482.08	422.57	1413.65
ENSMUSG00000034883	Lrr1	3.66413	0.0161324	0.0434093	2.26356	0.374417	4.46982	5.26077	0.644716	0.614559
ENSMUSG00000027073	Prg2	3.62053	9.99643e-11	1.50957e-09	2.26174	8.10495	67.4189	100.137	4.49554	25.7147
ENSMUSG00000006310	Zbtb32	3.61143	4.72591e-48	9.20178e-46	15.8669	53.1055	84.924	647.735	321.308	971.781
ENSMUSG00000029915	Clec5a	3.6071	8.839e-12	1.55799e-10	0.963613	5.81898	17.427	71.0297	3.29384	9.19598
ENSMUSG00000031722	Hp	3.59354	4.9327e-20	2.19093e-18	6.54584	12.7358	87.9133	154.267	4.40268	11.9732
ENSMUSG00000056054	S100a8	3.58004	8.66799e-22	4.49367e-20	28.7529	71.1463	588.063	852.136	0.990907	16.863
ENSMUSG00000085337	Gm15964	3.57662	0.0142049	0.0389107	0.963613	0.374417	2.34247	4.95599	2.6742	4.49503
ENSMUSG00000085133	B930095G15Rik	3.55557	1.18638e-40	1.83944e-38	17.6346	54.6505	117.54	640.448	32.2129	222.119
ENSMUSG00000090163	Gm16231	3.55178	0.0102382	0.0294013	17.0413	0	20.5115	2.48375	2.05208	2.1129
ENSMUSG00000030699	Tbx6	3.54599	0.000983851	0.00380124	213.774	0.794011	205.119	9.33821	46.4065	35.782
ENSMUSG00000022157	Mcpt8	3.54211	1.06801e-06	7.9272e-06	3.87019	6.2177	24.8584	72.6173	7.81198	13.3691
ENSMUSG00000070209	n-R5s27	3.54085	0.00756819	0.0226788	1.62237	0.794011	4.71425	9.11883	5.43878	8.29085
ENSMUSG00000071341	Egr4	3.52694	2.36544e-16	7.1112e-15	0.320596	6.1934	1.74094	71.7802	103.779	591.269
ENSMUSG00000040314	Ctsg	3.50693	4.84139e-08	4.67257e-07	1.29995	3.12972	42.2751	35.4279	8.94341	33.7894
ENSMUSG00000037095	Lrg1	3.49104	1.02883e-06	7.67651e-06	0.658759	4.18692	25.1393	47.5782	0	1.38631
ENSMUSG00000030500	Slc17a6	3.47364	0.0100469	0.0289214	0	0.794011	0.310283	8.69375	0.275929	7.62259
ENSMUSG00000031444	F10	3.47103	1.28501e-09	1.64759e-08	4.25262	4.62739	12.0944	51.5583	7.28254	25.709
ENSMUSG00000045903	Npas4	3.46974	1.81861e-22	9.85521e-21	8.4555	23.5215	12.4574	260.159	37.3231	99.7459
ENSMUSG00000032496	Ltf	3.46894	2.37736e-05	0.000135635	7.71073	19.4973	389.233	216.312	0	8.72972
ENSMUSG00000062157	Il28ra	3.46625	0.000758558	0.00301211	0.981181	1.5417	6.54226	17.1133	1.4725	3.91141
ENSMUSG00000052234	Epx	3.43618	6.74913e-05	0.000346457	0.320596	2.75303	20.5064	29.6576	0.368787	6.8231
ENSMUSG00000017737	Mmp9	3.43212	1.20209e-16	3.74144e-15	21.4363	17.2079	295.083	186.928	2.8096	50.7409
ENSMUSG00000005800	Mmp8	3.42276	1.42061e-14	3.57717e-13	4.9707	18.068	61.7202	194.421	0.990907	2.99669
ENSMUSG00000056071	S100a9	3.41223	5.12694e-10	7.01394e-09	21.5762	63.3936	440.88	675.155	0.920645	15.8402
ENSMUSG00000019960	Dusp6	3.40682	4.11939e-90	4.0576e-87	225.275	151.928	395.852	1613.65	2160.83	3496.69
ENSMUSG00000082233	Gm6506	3.40241	0.000258722	0.00115961	15.3867	1.14641	18.3541	12.3555	20.7135	5.14551
ENSMUSG00000020614	Fam20a	3.38227	5.74861e-10	7.79405e-09	4.88468	5.1362	14.5788	53.1042	20.6083	108.054
ENSMUSG00000078122	F630028O10Rik	3.36971	1.24683e-15	3.45665e-14	34.2934	8.88265	159.914	92.0224	5.43878	9.24114
ENSMUSG00000088113	Mir1960	3.36609	0.0129497	0.0359409	4.23323	0.396435	8.61688	4.28097	8.06778	4.72406
ENSMUSG00000025555	Farp1	3.36577	3.35454e-22	1.78323e-20	46.4163	136.883	304.026	1410.19	119.97	693.882
ENSMUSG00000008734	Gprc5b	3.3373	0.0128955	0.0358356	102.953	0	70.4529	2.17897	51.2634	27.6751
ENSMUSG00000040998	Npnt	3.30731	3.2149e-16	9.47771e-15	6.19011	15.2488	20.4537	150.785	44.1394	70.0807
ENSMUSG00000032484	Ngp	3.29918	2.73858e-08	2.75917e-07	8.87602	28.7984	441.26	284.036	0	19.3127
ENSMUSG00000009350	Mpo	3.2879	2.20726e-12	4.21925e-11	25.0646	34.0674	375.213	332.291	85.3825	389.459
ENSMUSG00000016128	Stard13	3.27147	1.26072e-08	1.37709e-07	0	5.39938	4.1405	52.3767	2.67172	73.6286
ENSMUSG00000023995	Tspo2	3.24103	0.00138016	0.00512889	1.3036	1.54284	11.2381	14.561	4.78894	13.4947
ENSMUSG00000052364	B630019K06Rik	3.24063	0.0168941	0.0451327	7.92154	0.397576	11.8858	3.92135	5.1602	5.81412
ENSMUSG00000022861	Dgkg	3.23524	6.13781e-17	1.98413e-15	14.7722	9.69982	68.8406	91.7603	23.0167	55.5315
ENSMUSG00000091682	Gm17356	3.22231	0.000898854	0.00350031	5.19684	1.19159	46.1418	10.9815	1.26684	9.02171
ENSMUSG00000028859	Csf3r	3.21767	1.76313e-12	3.42502e-11	62.0403	37.5974	288.251	349.85	27.4921	34.2108
ENSMUSG00000036136	Fam110c	3.20351	0.0121906	0.0341263	0	0.79287	0.578123	7.17919	4.95471	40.0007
ENSMUSG00000042050	Wdr60	3.20238	0.00114493	0.00434442	13.0214	1.14641	10.4193	10.6312	5.75972	4.20375
ENSMUSG00000022651	Retnlg	3.19068	2.31407e-12	4.41334e-11	18.3339	32.1856	86.7139	294.659	0.368787	0.372363
ENSMUSG00000024548	Setbp1	3.18765	4.46794e-38	6.13244e-36	52.7576	105.217	239.16	958.747	129.327	382.714
ENSMUSG00000053338	Tarm1	3.1871	0.00409576	0.0133068	0.322422	1.566	2.34247	14.1708	0.275929	0.242196
ENSMUSG00000051397	Tacstd2	3.16282	0.000521593	0.00216404	4.54835	1.54284	10.9447	13.8342	7.92991	6.1054
ENSMUSG00000037759	Ptger2	3.13835	1.90143e-20	8.67559e-19	47.6727	260.02	335.323	2288.85	396.509	5526.01
ENSMUSG00000019851	Perp	3.12799	5.47073e-21	2.65528e-19	2.2987	18.0272	16.7911	156.829	29.4211	227
ENSMUSG00000076754	Trgv2	3.07212	0.000815404	0.00320741	7.1592	1.16843	108.169	9.93626	4.90422	28.4198
ENSMUSG00000028332	Hemgn	3.06823	0.00360429	0.0119276	3.57447	2.73215	35.395	22.8045	2.32801	3.87122
ENSMUSG00000027068	Dhrs9	3.02725	5.20464e-06	3.39905e-05	5.20345	5.70546	17.5828	46.924	8.7125	11.2427
ENSMUSG00000026822	Lcn2	3.02309	5.53768e-13	1.14905e-11	3.56717	18.4192	136.848	150.537	0.275929	2.59729
ENSMUSG00000090709	Gm17173	2.99874	1.27605e-17	4.45154e-16	73.5567	220.748	497.335	1763.77	85.1197	580.269
ENSMUSG00000016494	Cd34	2.98845	3.37901e-08	3.35795e-07	5.2265	4.62625	39.2645	36.874	12.0967	30.1063
ENSMUSG00000050377	Il31ra	2.98453	0.0167991	0.044929	8.75488	0.794011	10.6769	6.1994	2.00441	2.32807
ENSMUSG00000003273	Car11	2.98111	0.0118641	0.0333105	4.55565	0.794011	11.244	6.16667	6.61523	6.68902
ENSMUSG00000062991	Nrg1	2.97527	0.00263518	0.00907384	0.320596	1.52083	7.7241	12.2364	1.54276	8.11587
ENSMUSG00000027718	Il21	2.97466	1.62134e-14	4.07648e-13	7.0992	461.767	37.4827	3629.24	1346.73	22311.5
ENSMUSG00000012428	Steap4	2.88905	0.000314626	0.00138097	3.90898	6.07988	20.4479	45.3307	0	0.53845
ENSMUSG00000023828	Slc22a3	2.87401	8.46272e-08	7.79882e-07	7.51128	7.49622	51.5687	54.3398	14.1488	29.7787
ENSMUSG00000086717	Gm15655	2.86905	0.00361415	0.0119579	0	1.98446	4.67181	14.3712	1.26684	8.02589
ENSMUSG00000030148	Clec4a2	2.86293	8.54655e-05	0.000428351	11.0591	2.35887	29.6325	17.0279	4.12163	9.20593
ENSMUSG00000004668	Abca13	2.85329	2.22028e-08	2.28651e-07	2.92415	9.86808	68.613	72.1731	0.62212	6.56774
ENSMUSG00000026573	Xcl1	2.85212	3.15674e-11	5.17218e-10	13.2893	203.047	31.9231	1465.87	2300.58	3269.81
ENSMUSG00000052212	Cd177	2.84851	1.55968e-09	1.96514e-08	17.4073	12.2976	84.5469	89.0246	9.03609	6.40557
ENSMUSG00000045094	Arhgef37	2.84639	0.00989065	0.0285108	2.30235	1.14527	18.057	8.37746	0	1.26504
ENSMUSG00000044103	Il1f9	2.84396	1.7088e-08	1.80643e-07	7.86701	10.7304	20.3417	77.4128	4.03389	2.52118
ENSMUSG00000022026	Olfm4	2.84347	0.00479645	0.0152722	0	1.93814	8.89348	13.9112	0	0.372363
ENSMUSG00000071637	Cebpd	2.84127	7.39474e-05	0.000374546	4.2314	3.06139	20.6014	22.2466	6.58751	10.663
ENSMUSG00000024681	Ms4a3	2.83986	5.83847e-05	0.00030523	0.963613	3.15517	16.1134	22.4784	0.714979	11.0898
ENSMUSG00000023473	Celsr3	2.83735	0.00105929	0.00405805	1.3036	1.93928	7.95606	13.8121	2.00441	8.03514
ENSMUSG00000047344	Lancl3	2.83082	8.59394e-30	7.49508e-28	17.9207	84.8174	49.1627	602.319	64.8279	262.923
ENSMUSG00000071552	Tigit	2.82132	5.95402e-13	1.22632e-11	62.1075	161.206	231.098	1138.87	234.06	1158.1
ENSMUSG00000065771	n-R5s54	2.82111	0.000198274	0.000916144	0	2.33571	1.80022	16.6165	9.56288	47.0073
ENSMUSG00000074093	Svip	2.8083	0.0129554	0.0359467	2.89632	1.16729	13.9246	8.12536	0.275929	1.8796
ENSMUSG00000031788	Kifc3	2.80764	2.88908e-07	2.41164e-06	4.19992	5.13392	13.5338	35.4718	28.3024	87.2812
ENSMUSG00000032021	Crtam	2.80186	5.14901e-54	1.30637e-51	58.5872	205.22	90.968	1430	280.855	513.656
ENSMUSG00000018924	Alox15	2.761	2.91231e-05	0.000163099	8.49064	3.83338	15.506	26.3121	2.09462	2.79041
ENSMUSG00000085087	Gm13528	2.75602	0.0122741	0.0343237	0	1.56486	0.909627	10.5467	0.920645	3.62511
ENSMUSG00000006575	Rundc3a	2.74482	1.51412e-08	1.62525e-07	27.4851	5.069	108.615	34.1579	46.1108	180.638
ENSMUSG00000025321	Itgb8	2.73001	1.67594e-13	3.7269e-12	87.3788	326.039	260.149	2162.57	636.101	2873.14
ENSMUSG00000091190	2310031A07Rik	2.69255	0.000521883	0.00216471	1.28786	2.35773	5.3626	15.0989	4.09903	14.9301
ENSMUSG00000022297	Fzd6	2.68527	0.0125623	0.0350126	2.26539	1.19159	8.83572	7.5158	5.25306	7.81464
ENSMUSG00000035314	Gdpd5	2.68504	8.43044e-46	1.50179e-43	98.5877	63.3479	166.358	406.413	90.1948	286.987
ENSMUSG00000090124	Ugt1a7c	2.68197	0.00119132	0.00450003	6.14106	1.93928	18.2905	12.3736	7.398	11.8391
ENSMUSG00000049625	Tifab	2.67858	1.07361e-06	7.96425e-06	64.5464	4.25297	168.909	27.2995	24.7954	21.4423
ENSMUSG00000033910	Gucy1a3	2.67061	6.33067e-12	1.13986e-10	38.7583	14.0583	128.122	89.6202	14.7031	28.4098
ENSMUSG00000020473	Aebp1	2.65119	9.79056e-22	5.05997e-20	0.322422	41.2485	4.974	259.331	3.6651	4.88517
ENSMUSG00000026749	Nek6	2.63605	1.80195e-69	8.87461e-67	13.6033	103.092	37.2483	640.976	51.9307	131.36
ENSMUSG00000056749	Nfil3	2.63573	3.31717e-46	6.03761e-44	33.2317	208.034	106.418	1291.99	660.735	3768.67
ENSMUSG00000000157	Itgb2l	2.63239	0.000531872	0.00220232	0.658759	3.45782	24.9417	21.5818	0	0.242196
ENSMUSG00000074213	Gm10642	2.62935	0.00535562	0.0167751	28.7785	1.12325	35.6428	7.14556	16.474	11.337
ENSMUSG00000038152	5033430I15Rik	2.62116	1.15536e-08	1.27029e-07	1.60663	6.96196	7.38822	43.0225	27.163	121.49
ENSMUSG00000062866	Phactr2	2.61116	2.58758e-27	1.9004e-25	76.1694	163.148	347.444	996.379	110.457	685.174
ENSMUSG00000058624	Gda	2.60664	3.34226e-08	3.32538e-07	24.112	60.5303	206.211	368.426	11.2714	55.3096
ENSMUSG00000039013	Siglec5	2.60412	0.000562727	0.00231293	3.56899	2.70899	14.0388	16.494	13.8077	17.1991
ENSMUSG00000040809	Chi3l3	2.60094	2.88941e-06	1.98048e-05	2.91389	5.44456	132.486	33.0884	0.368787	4.90331
ENSMUSG00000028378	Ptgr1	2.60066	0.00106367	0.00407299	4.55017	3.13201	17.6736	18.8681	4.54073	5.10923
ENSMUSG00000022665	Ccdc80	2.57845	0.00748156	0.0224635	1.31934	1.56486	3.2265	9.25998	5.09241	20.0276
ENSMUSG00000025810	Nrp1	2.55166	5.72531e-12	1.03634e-10	323.494	363.734	1406.44	2132.1	272.515	1370.12
ENSMUSG00000032420	Nt5e	2.51918	1.02164e-07	9.26221e-07	293.777	47.5185	1263.4	272.21	432.334	5239.18
ENSMUSG00000022755	Gpr128	2.51385	0.00620165	0.0190265	1.32117	3.15174	9.0289	17.8083	1.28943	2.22493
ENSMUSG00000013236	Ptprs	2.50218	7.46901e-71	4.03447e-68	240.687	1037.74	605.316	5877.85	412.569	1208.03
ENSMUSG00000093440		2.48083	3.25791e-05	0.000180462	3.5496	3.9469	11.0274	21.8445	6.67772	91.6571
ENSMUSG00000028238	Atp6v0d2	2.4803	0.00462581	0.0147964	19.3923	1.58688	30.8137	8.73799	18.2976	77.5358
ENSMUSG00000026062	Slc9a2	2.47208	0.00938072	0.0272803	2.59146	1.566	7.35015	8.6283	2.71674	7.9
ENSMUSG00000086517	Gm12534	2.45742	5.5274e-05	0.000290875	0	79.9593	2.08709	439.153	0.737575	152.857
ENSMUSG00000008398	Elk3	2.44716	1.06307e-81	8.4767e-79	678.405	127.142	946.576	692.557	601.942	1554
ENSMUSG00000024620	Pdgfrb	2.43861	0.000192866	0.00089362	7.22947	2.77733	74.9965	14.7622	9.10123	35.6963
ENSMUSG00000042265	Trem1	2.43614	0.000198796	0.000917795	4.2768	4.95549	24.7061	27.058	4.56315	9.28631
ENSMUSG00000049999	Ppp1r3d	2.43558	0.000188129	0.000874331	1.94479	8.17671	14.2758	44.1589	3.29384	7.58561
ENSMUSG00000051375	Pcdh1	2.43348	0.00228686	0.00801287	8.38341	2.35773	31.2234	12.6372	5.75972	8.06608
ENSMUSG00000031825	Crispld2	2.42936	0.0003539	0.00153168	7.14642	5.83757	14.7069	31.3832	3.45432	2.70932
ENSMUSG00000076650	Ighv5-17	2.42532	0.00414246	0.0134351	13.8961	6.98398	13.8493	37.4668	11.3644	45.254
ENSMUSG00000029304	Spp1	2.42187	0.00105576	0.00404918	2.9278	22.9177	6.90964	122.658	157.784	485.928
ENSMUSG00000004612	Nkg7	2.41105	2.57956e-28	2.03749e-26	155.24	228.396	538.634	1214.98	318.661	788.989
ENSMUSG00000024011	Pi16	2.39992	3.15643e-05	0.000175363	6.91184	7.4313	24.7778	38.995	7.04651	10.3582
ENSMUSG00000023328	Ache	2.39648	0.0119977	0.0336517	1.98175	1.9613	8.20554	10.1955	15.8572	23.8615
ENSMUSG00000059108	Ifitm6	2.39259	3.48135e-05	0.000191446	9.38946	7.006	28.4273	36.6882	4.49042	9.28702
ENSMUSG00000030144	Clec4d	2.36635	1.05796e-05	6.52507e-05	1.96419	6.61413	18.1653	33.9196	16.9582	27.0246
ENSMUSG00000001865	Cpa3	2.36628	0.000268857	0.00120118	9.78876	5.75178	25.9209	30.0755	9.4649	6.68902
ENSMUSG00000069792	Gm11428	2.36452	0.000300308	0.00132542	3.9229	4.31675	12.6535	22.1272	5.30073	8.19625
ENSMUSG00000002808	Epdr1	2.36213	0.000805255	0.0031742	2.89814	4.69345	20.7259	23.9519	1.70589	7.92276
ENSMUSG00000073755	5730409E04Rik	2.35799	0.00998742	0.0287699	6.19011	1.56486	30.8649	8.01784	1.26684	2.44508
ENSMUSG00000024827	Gldc	2.35138	0.00602417	0.0185431	0.641191	1.58802	2.09366	7.9639	7.23487	123.409
ENSMUSG00000031877	Ces2g	2.34749	7.29143e-05	0.000370246	8.42037	18.7552	50.3422	95.1898	5.13778	13.1714
ENSMUSG00000025330	Padi4	2.34603	6.11569e-07	4.79211e-06	9.75728	10.0928	36.5787	51.2205	3.24865	5.66582
ENSMUSG00000029716	Tfr2	2.3256	8.61254e-05	0.000431529	5.20893	8.9916	31.8111	44.8074	3.50463	10.2327
ENSMUSG00000038973	Cldnd2	2.32355	1.55315e-13	3.46767e-12	13.7431	17.9171	62.0841	89.6067	32.424	67.1448
ENSMUSG00000035274	Tpbg	2.32228	0.000278815	0.00123938	0.320596	4.36535	0.620566	21.6282	31.2477	47.2179
ENSMUSG00000074274	D930028M14Rik	2.31484	0.0170082	0.0453817	27.2246	1.16729	29.7445	5.85128	12.1391	11.9241
ENSMUSG00000004609	Cd33	2.31354	1.18885e-07	1.07028e-06	13.1159	22.06	76.0108	109.647	177.063	127.235
ENSMUSG00000036499	Eea1	2.30649	2.91186e-22	1.56279e-20	289.018	3390.68	1129.01	16772.4	2856.75	17739.2
ENSMUSG00000054191	Klf1	2.29667	0.00137415	0.00510995	2.28478	5.88503	23.2557	28.6876	0.644716	2.84838
ENSMUSG00000006014	Prg4	2.29482	0.000289187	0.00128039	7.18703	3.48326	36.4471	17.2809	6.08332	25.203
ENSMUSG00000024247	Pkdcc	2.28304	0.0162721	0.043716	3.88959	1.98446	12.8781	9.58724	1.75355	11.4401
ENSMUSG00000014599	Csf1	2.28172	2.40964e-27	1.77751e-25	63.5883	76.37	217.441	371.471	679.391	1137.85
ENSMUSG00000051177	Plcb1	2.28058	0.0102943	0.0295251	1.62602	1.93928	9.94581	9.46785	1.35969	7.45152
ENSMUSG00000017607	Tns4	2.27872	6.91568e-08	6.45862e-07	8.77975	13.248	19.4343	64.051	12.0236	10.0307
ENSMUSG00000026347	Tmem163	2.27529	2.36885e-10	3.39901e-09	20.2158	23.0742	39.1019	111.75	34.421	96.2602
ENSMUSG00000024812	Tjp2	2.27333	9.39579e-20	4.05496e-18	68.7612	76.9273	181.474	371.023	363.543	997.566
ENSMUSG00000019066	Rab3d	2.26201	9.35069e-10	1.22422e-08	161.747	8.50937	158.038	40.7201	62.7202	46.9967
ENSMUSG00000035493	Tgfbi	2.25851	1.4392e-09	1.82434e-08	49.8426	26.0198	180.983	124.365	52.7041	82.1994
ENSMUSG00000020607	Fam84a	2.25665	0.0014547	0.00537845	2.58416	3.52844	2.69519	16.8337	5.01968	30.6166
ENSMUSG00000042680	Fam59a	2.25437	0.018885	0.0496279	0.643017	2.73101	9.49939	12.9389	0.346191	4.05545
ENSMUSG00000044162	Tnip3	2.24518	6.43429e-44	1.04604e-41	5.53318	700.443	27.9019	3319.15	61.1924	416.567
ENSMUSG00000073394	Gm10497	2.23194	7.49507e-09	8.4522e-08	1.28603	10.0268	9.48407	47.4371	42.5161	149.974
ENSMUSG00000029130	Rnf32	2.22324	0.00337218	0.0112552	50.1413	1.89524	60.7726	9.11883	27.1153	23.5026
ENSMUSG00000075042	4930431P03Rik	2.22247	8.56716e-23	4.7819e-21	58.5414	122.471	301.866	570.389	35.073	149.153
ENSMUSG00000031202	Rab39b	2.21329	6.58124e-07	5.12572e-06	6.14106	8.26593	16.6513	38.0444	15.8919	87.4779
ENSMUSG00000041945	Mfsd9	2.20958	0.00929338	0.0270875	37.3709	1.56372	36.2699	7.13496	10.4157	6.50977
ENSMUSG00000021125	Arg2	2.20909	0.00129463	0.00485195	2.94172	4.67371	6.79544	21.4788	6.9563	6.23165
ENSMUSG00000047907	Tshz2	2.20657	2.70198e-06	1.86039e-05	3.9229	7.51823	26.1163	34.2721	18.8774	67.4994
ENSMUSG00000075592	Nynrin	2.20308	0.00811085	0.0241057	15.7219	1.93928	44.9856	8.87734	6.4973	9.49187
ENSMUSG00000036256	Igfbp7	2.19223	0.000967217	0.00374215	2.58599	3.90172	5.32672	17.8347	5.43613	13.7358
ENSMUSG00000030122	Ptms	2.18648	3.5261e-33	3.69029e-31	332.394	246.672	624.099	1123.24	475.158	1600.21
ENSMUSG00000016024	Lbp	2.18267	0.000301139	0.00132804	90.0107	3.7882	41.6048	17.7272	21.3334	9.21909
ENSMUSG00000026235	Epha4	2.18171	0.0138715	0.0381315	0.963613	2.31484	4.68494	10.5901	2.42086	4.98831
ENSMUSG00000052534	Pbx1	2.17477	9.34811e-10	1.22422e-08	20.1872	17.4535	68.7878	78.7836	20.4777	28.5813
ENSMUSG00000024659	Anxa1	2.16719	1.01863e-11	1.77308e-10	51.1857	36.9761	186.971	165.86	54.937	58.6381
ENSMUSG00000031342	Gpm6b	2.14311	4.25587e-06	2.82124e-05	120.797	161.102	253.989	711.317	160.089	617.904
ENSMUSG00000064246	Chi3l1	2.13822	1.35285e-05	8.12243e-05	1.6242	16.0869	24.3183	71.0869	1.0135	2.12179
ENSMUSG00000058099	Nfam1	2.13563	7.09397e-08	6.61038e-07	96.1558	22.6513	214.906	99.9385	28.4554	37.6556
ENSMUSG00000073555	Gm4951	2.13528	3.79291e-05	0.000207015	20.1813	97.9217	33.1555	429.892	28.7436	25.8513
ENSMUSG00000036186	Fam69b	2.13226	0.00779976	0.023306	6.81374	2.31598	11.8712	10.2747	2.60393	5.3877
ENSMUSG00000064065	Ipcef1	2.12262	3.1633e-70	1.60513e-67	4846	875.284	5285.57	3814.1	2934.59	2313.71
ENSMUSG00000038379	Ttk	2.11695	0.000560893	0.00230652	9.36641	5.8653	30.9951	25.2838	4.51813	4.71909
ENSMUSG00000028644	Ermap	2.08745	0.00021147	0.00096865	14.6771	25.7578	104.157	109.191	15.5083	24.8306
ENSMUSG00000026700	Tnfsf4	2.08596	1.5631e-15	4.30496e-14	2.89267	31.579	18.4281	133.617	42.3479	856.712
ENSMUSG00000039377	Hlx	2.06857	5.61087e-05	0.000294804	9.06521	8.52797	24.4251	35.7624	5.13761	18.5008
ENSMUSG00000026872	Zeb2	2.06393	6.39493e-20	2.80322e-18	303.76	1468.38	601.228	6139.24	1356.34	5996.59
ENSMUSG00000038304	Cd160	2.0593	1.43922e-18	5.57863e-17	57.5449	111.945	167.794	465.673	82.6586	307.745
ENSMUSG00000026478	Lamc1	2.05908	4.19139e-08	4.09718e-07	85.5054	107.917	288.736	449.754	423.037	1118.47
ENSMUSG00000085795	Zfp703	2.05592	3.84094e-21	1.88611e-19	142.832	883.49	186.222	3673.03	1415.82	9666.9
ENSMUSG00000008540	Mgst1	2.05098	0.00253441	0.00876291	1.6242	5.83871	16.9235	24.1058	1.37964	4.40576
ENSMUSG00000005640	Insrr	2.0478	0.0013432	0.00501379	0.963613	5.84214	5.60922	24.2198	4.4477	13.6387
ENSMUSG00000045165	AI467606	2.04263	5.88146e-40	8.79331e-38	1606.99	56.3895	1454.63	232.301	295.689	221.124
ENSMUSG00000025997	Ikzf2	2.04226	1.50896e-12	2.95182e-11	1251.01	1602.06	4482.7	6598.18	1881.05	6779.03
ENSMUSG00000079372	Gm3468	2.03396	6.42872e-06	4.12268e-05	5.21076	11.0049	13.4095	44.8082	4.47029	17.352
ENSMUSG00000024098	Twsg1	2.03009	7.4614e-49	1.50532e-46	396.016	652.659	561.979	2667.33	3486.85	8855.34
ENSMUSG00000068606	Gm4841	2.02971	7.00712e-07	5.4221e-06	12.0161	45.2788	37.9963	184.386	11.4344	18.2365
ENSMUSG00000037129	Tmprss13	2.01694	0.00811202	0.0241057	22.023	2.33686	88.9022	9.50058	4.49289	22.0359
ENSMUSG00000022623	Shank3	2.01216	2.12729e-05	0.000122537	6.47557	12.5257	40.3496	50.1837	5.06999	14.7818
ENSMUSG00000036169	Sostdc1	2.0093	0.017723	0.0469724	7.05858	4.32245	7.92171	17.3897	3.6651	18.3759
ENSMUSG00000055782	Abcd2	2.00912	0.00933947	0.0271914	5.26163	2.35887	32.1792	9.43422	4.44522	5.90801
ENSMUSG00000021069	Pygl	2.00872	2.29203e-10	3.29442e-09	31.2009	37.2287	125.845	149.756	16.9859	22.5783
ENSMUSG00000029121	Crmp1	1.9982	4.7633e-05	0.000254666	47.0315	8.68438	171.717	34.5485	40.0052	80.9628
ENSMUSG00000073859	Itpripl2	1.99729	0.000518186	0.00215189	9.10035	5.49088	36.6724	21.8648	6.86874	11.6819
ENSMUSG00000068551	Zfp467	1.99235	4.47054e-09	5.20579e-08	271.706	11.3144	264.376	44.9966	102.106	90.5517
ENSMUSG00000021375	Kif13a	1.99098	9.72345e-24	5.71295e-22	90.4029	76.1774	277.3	302.216	130.881	403.002
ENSMUSG00000058174	Gm5148	1.98977	9.25821e-06	5.76529e-05	0.320596	6.61185	20.8869	26.1224	7.34768	212.309
ENSMUSG00000020399	Havcr2	1.98438	4.02015e-05	0.000218138	21.9472	58.3856	83.3228	230.842	432.922	1412.84
ENSMUSG00000085112	A530072M11Rik	1.97737	0.000243319	0.00109615	27.5554	5.07129	25.5067	19.9597	9.92902	6.26757
ENSMUSG00000035121	Neil2	1.97437	0.0122593	0.034288	25.4174	1.96244	37.7474	7.75819	7.00414	16.9889
ENSMUSG00000032012	Pvrl1	1.96851	1.6105e-10	2.35853e-09	47.9846	137.782	88.6708	539.306	78.3742	152.712
ENSMUSG00000004500	Zfp324	1.95981	1.61281e-07	1.41692e-06	142.037	8.90581	144.315	34.8971	21.8849	12.1845
ENSMUSG00000017493	Igfbp4	1.9522	6.87053e-32	6.80752e-30	3047.63	1553.41	3408.91	6011.4	3580.69	2166.88
ENSMUSG00000015702	Anxa9	1.95192	0.00399197	0.0130371	8.23483	3.87742	12.6937	14.9573	9.10388	6.48665
ENSMUSG00000001227	Sema6b	1.9493	0.00246334	0.0085454	2.60538	5.07015	11.4548	19.4325	1.54276	8.88265
ENSMUSG00000004655	Aqp1	1.94825	0.00518603	0.0163141	17.0007	29.0276	117.793	111.778	5.57153	20.2819
ENSMUSG00000015647	Lama5	1.94819	1.5278e-06	1.0994e-05	7.49189	14.5102	9.25867	55.8821	10.6015	15.046
ENSMUSG00000076755	Gm16602	1.94778	0.00123833	0.00466079	14.7401	3.48098	208.285	13.674	6.86097	53.4161
ENSMUSG00000026193	Fn1	1.94644	7.01782e-16	1.99513e-14	65.6502	65.1388	480.252	250.727	106.933	248.255
ENSMUSG00000008496	Pou2f2	1.94175	7.13422e-30	6.25458e-28	145.215	482.583	432.184	1853.66	333.738	1973.16
ENSMUSG00000042066	Tmcc2	1.94153	0.0130127	0.0360818	5.21076	7.78028	50.6141	29.7625	7.2121	39.2347
ENSMUSG00000029082	Bst1	1.93939	0.00245128	0.0085106	4.58531	8.79115	16.0717	33.8882	2.3732	2.40916
ENSMUSG00000055629	B4galnt4	1.93866	2.02996e-11	3.389e-10	28.4919	38.4119	119.26	146.87	29.7722	117.598
ENSMUSG00000055639	Dach1	1.93363	9.48123e-06	5.88448e-05	2.26722	10.539	29.173	40.0557	7.73907	15.1182
ENSMUSG00000027556	Car1	1.93106	0.00160531	0.00586663	18.2285	73.4677	198.556	280.014	11.7505	29.9348
ENSMUSG00000031629	Mlf1ip	1.92404	0.00014031	0.000670516	31.7729	5.46658	47.7665	20.7559	21.7346	19.1879
ENSMUSG00000022584	Ly6c2	1.91763	1.38707e-07	1.23152e-06	96.4953	102.804	468.484	388.228	132.276	271.501
ENSMUSG00000093060	Mir5104	1.91508	6.34039e-07	4.95657e-06	15.7498	13.3209	21.7292	50.2193	13.6644	57.4641
ENSMUSG00000046207	Pik3r6	1.91116	1.88933e-05	0.000109927	6.52645	10.8196	29.3413	40.7308	12.2798	11.6912
ENSMUSG00000050600	Zfp831	1.9098	5.09971e-68	2.13486e-65	3463.44	334.507	4032.01	1257.65	2006.08	2071.9
ENSMUSG00000028766	Alpl	1.90109	1.39444e-09	1.77836e-08	3.24292	31.1917	2.38272	116.317	7.69387	6.78291
ENSMUSG00000073858	Itpripl2	1.89983	3.51546e-05	0.000193068	13.6396	8.08635	61.4093	30.4065	13.9403	34.0273
ENSMUSG00000028068	Iqgap3	1.89981	0.000191699	0.000888703	13.559	8.54999	43.042	31.8419	13.8026	28.4326
ENSMUSG00000025375	Aatk	1.8899	0.016849	0.0450409	3.87385	2.71013	14.2114	10.0544	0.990907	4.55798
ENSMUSG00000085723	Gm15915	1.88878	0.000325094	0.00142041	2.58599	9.72298	23.855	35.892	2.57886	9.80662
ENSMUSG00000002365	Snx9	1.88514	1.36148e-16	4.20628e-15	103.365	245.095	243.439	905.165	526.078	881.889
ENSMUSG00000046999	1110032F04Rik	1.88432	1.34586e-17	4.6756e-16	50.3063	67.9844	133.821	250.373	38.8233	112.915
ENSMUSG00000036777	Anln	1.88106	7.7554e-08	7.18275e-07	29.9815	16.5483	85.8205	61.1779	33.7383	39.4502
ENSMUSG00000033170	Card10	1.87778	0.00614561	0.0188788	10.67	3.52844	29.5689	12.8208	22.8961	27.9784
ENSMUSG00000039981	Zc3h12d	1.87694	2.12525e-44	3.59467e-42	822.032	1096.37	1280.49	4025.95	580.293	2665.64
ENSMUSG00000030410	Dmwd	1.87439	0.0157345	0.0424684	2.9205	4.27271	11.1957	15.6199	9.21934	11.0677
ENSMUSG00000030677	Kif22	1.87304	4.91395e-06	3.22051e-05	37.8006	13.9737	78.7141	51.0002	19.6852	21.5106
ENSMUSG00000051354	Samd3	1.87157	7.05566e-08	6.57834e-07	51.6831	26.6954	90.8034	97.8326	22.2113	20.8292
ENSMUSG00000038963	Slco4a1	1.87061	3.11385e-18	1.15103e-16	15.368	59.2108	46.3291	215.997	371.714	1101.47
ENSMUSG00000047414	Flrt2	1.86946	0.00585698	0.0181017	2.24782	7.03144	1.79803	25.7141	0.551857	4.67001
ENSMUSG00000049103	Ccr2	1.8686	3.35571e-11	5.48208e-10	249.582	171.41	967.434	626.056	367.151	682.197
ENSMUSG00000076287		1.86792	0.00874287	0.0257021	16.0528	3.10771	18.4031	11.4632	8.04006	6.56383
ENSMUSG00000022324	Matn2	1.86754	0.000826316	0.00324347	16.5747	4.29815	88.5722	15.7327	13.7572	35.3474
ENSMUSG00000030638	Sh3gl3	1.86056	2.61568e-07	2.20209e-06	6.45801	35.7219	27.2506	129.896	15.5788	84.261
ENSMUSG00000025804	Ccr1	1.85234	7.98e-07	6.0877e-06	11.7808	33.8939	61.4969	122.156	173.813	275.938
ENSMUSG00000032221	Mns1	1.84938	0.00173022	0.00625894	47.6222	3.90058	45.9597	13.9324	34.805	20.8701
ENSMUSG00000041431	Ccnb1	1.84693	6.26371e-05	0.000325126	19.1189	14.3226	55.4906	51.4792	18.3806	15.0012
ENSMUSG00000079657	Rab26	1.83991	0.0181974	0.0480244	5.86769	2.29282	8.51734	8.33503	16.5668	16.1994
ENSMUSG00000030259	Rassf8	1.83757	0.000131481	0.000632296	5.83986	7.42788	19.8544	26.5054	16.7951	40.7038
ENSMUSG00000062808	Hist1h3d	1.83252	1.58421e-05	9.37041e-05	28.2434	19.8819	77.6998	70.6215	25.6059	43.4192
ENSMUSG00000020841	Cpd	1.83057	6.4659e-27	4.64685e-25	96.1674	495.16	329.363	1759.66	1484.67	7829.13
ENSMUSG00000085603	Gm11346	1.83025	5.16715e-18	1.86877e-16	707.433	30.4779	682.982	109.032	189.34	130.647
ENSMUSG00000030272	Camk1	1.82861	0.0151146	0.0410289	4.26471	3.1506	13.9583	11.0351	4.03142	7.82389
ENSMUSG00000048327	Ckap2l	1.8281	4.51303e-05	0.000242136	18.4982	8.92669	47.3508	31.7123	16.823	28.0332
ENSMUSG00000076433	BC100451	1.82765	0.0021475	0.00758763	82.1469	3.43695	66.6058	12.6173	119.023	42.9857
ENSMUSG00000056671	Prelid2	1.82223	3.05465e-17	1.02505e-15	13.5876	66.5669	43.6722	235.647	40.8503	254.755
ENSMUSG00000051517	E130306D19Rik	1.81461	0.00215176	0.0075967	43.8695	3.50528	42.2947	12.3661	46.8886	23.297
ENSMUSG00000085977	Gm5970	1.8145	0.00133502	0.00498549	6.15202	33.868	12.1047	118.911	11.2737	13.4869
ENSMUSG00000016624	Phf21b	1.81327	4.4021e-08	4.28565e-07	32.9232	16.0322	67.8791	56.2069	26.4281	56.5938
ENSMUSG00000049130	C5ar1	1.80727	0.00482649	0.0153474	5.16832	9.60946	17.3091	33.6918	3.45432	6.60793
ENSMUSG00000026814	Eng	1.80072	2.96803e-06	2.02938e-05	29.1046	12.1236	132.171	41.7632	20.257	68.6371
ENSMUSG00000064951		1.79705	0.000827394	0.00324618	4.88468	5.49202	11.5755	19.1002	15.0469	55.1979
ENSMUSG00000020846	Fam101b	1.79644	5.20502e-18	1.87841e-16	1924.66	38.405	1456.77	132.718	698.457	362.605
ENSMUSG00000065774		1.79381	0.0108578	0.0309102	2.62112	3.46239	0.871562	12.2037	10.9452	27.1956
ENSMUSG00000090444	D930048G16Rik	1.78944	0.00295692	0.0100494	33.4582	3.85654	39.5535	13.4777	9.49509	6.55849
ENSMUSG00000041695	Kcnj2	1.7881	2.93306e-05	0.000164207	7.781	17.4535	19.9618	60.2848	22.5977	48.0426
ENSMUSG00000015968	Cacna1d	1.78789	1.1837e-05	7.22342e-05	41.5635	49.1562	72.5942	169.592	76.5143	137.67
ENSMUSG00000042106	6230427J02Rik	1.78594	0.00964659	0.0279177	5.88891	2.68811	5.34357	9.32543	44.9292	13.0903
ENSMUSG00000051726	Kcnf1	1.77859	1.66153e-10	2.4299e-09	63.8854	81.1007	242.682	278.331	12.761	43.6948
ENSMUSG00000032802	Srxn1	1.76792	6.64896e-10	8.92122e-09	16.2742	71.8963	34.6907	244.226	1172.64	2589.09
ENSMUSG00000035473	Galm	1.75982	1.91226e-15	5.18976e-14	126.411	56.4831	164.356	190.537	35.4289	83.2756
ENSMUSG00000025314	Ptprj	1.75728	1.64125e-09	2.06018e-08	387.849	612.876	729.562	2071.7	472.005	1113.26
ENSMUSG00000047181	Samd14	1.75444	0.00029441	0.00130145	14.7148	20.407	37.8271	68.5028	4.53808	14.4496
ENSMUSG00000069516	Lyz2	1.75411	1.06104e-13	2.42389e-12	201.691	246.935	1060.96	832.818	156.604	372.656
ENSMUSG00000035863	Palm	1.75339	0.000728739	0.00290611	21.9157	5.83986	51.5563	19.5086	21.426	25.055
ENSMUSG00000047415	Gpr68	1.75214	6.02922e-34	6.68605e-32	189.387	152.767	810.346	513.897	377.067	1439.56
ENSMUSG00000028717	Tal1	1.75189	1.15644e-05	7.06738e-05	13.3317	27.4001	67.1888	91.9012	9.37716	20.672
ENSMUSG00000001986	Gria3	1.75131	7.21435e-07	5.55933e-06	39.6502	22.0865	209.34	73.7161	40.695	112.595
ENSMUSG00000019982	Myb	1.74618	1.84303e-12	3.56781e-11	477.76	551.914	2449.67	1851.42	872.213	2742.03
ENSMUSG00000029752	Asns	1.74463	1.55135e-07	1.36521e-06	4.85685	34.3343	28.4726	114.937	45.647	73.3715
ENSMUSG00000049866	Arl4c	1.74224	2.81199e-54	7.24412e-52	5619.62	652.756	4096.07	2183.5	4902.98	3077.69
ENSMUSG00000015053	Gata2	1.73924	1.93986e-06	1.37349e-05	29.0172	23.7498	57.7547	79.3682	41.8066	48.5363
ENSMUSG00000032369	Plscr1	1.73876	2.54128e-06	1.75769e-05	21.0092	314.147	100.873	1048.14	363.032	1508.79
ENSMUSG00000024525	Impa2	1.73696	6.51984e-09	7.42685e-08	108.795	14.4616	119.504	47.8591	92.3614	318.649
ENSMUSG00000090510	Gm17554	1.73539	0.0045435	0.0145581	32.2893	3.8797	32.147	12.8659	18.8747	11.7182
ENSMUSG00000003534	Ddr1	1.73444	3.02229e-28	2.36487e-26	139.933	470.002	185.747	1564.35	192.815	1068.29
ENSMUSG00000024639	Gnaq	1.732	2.9237e-29	2.43569e-27	147.707	289.14	241.51	959.836	176.085	366.582
ENSMUSG00000064147	Rab44	1.7319	2.44136e-10	3.48216e-09	24.6708	49.2377	101.12	163.892	24.6922	65.7336
ENSMUSG00000021614	Vcan	1.7318	6.20983e-09	7.08818e-08	11.7796	32.1783	53.4276	107.16	10.8497	13.7998
ENSMUSG00000034957	Cebpa	1.72796	0.000216823	0.000990371	32.7845	12.1445	50.6652	39.9788	15.4684	26.8091
ENSMUSG00000070604	Vsig10l	1.72676	1.56172e-05	9.24714e-05	16.9414	14.8535	40.9271	48.9998	14.9263	46.4732
ENSMUSG00000041992	Rapgef5	1.71834	0.000757323	0.00300865	10.9924	22.6965	63.669	74.9002	15.7368	45.95
ENSMUSG00000079071	Gm14085	1.7153	1.92491e-06	1.36521e-05	2045.2	63.9798	2819.78	210.034	1611.82	1953.79
ENSMUSG00000059810	Rgs3	1.7145	4.84822e-69	2.31953e-66	1508.16	371.499	1823.17	1220.89	1728.83	3907.11
ENSMUSG00000017314	Mpp2	1.71181	0.00098755	0.0038129	13.6202	5.79468	47.0054	19.0193	48.7705	312.677
ENSMUSG00000017057	Il13ra1	1.71051	1.12348e-05	6.88601e-05	29.6294	26.4671	66.9556	86.4793	13.2931	16.2221
ENSMUSG00000042284	Itga1	1.71037	0.000198033	0.000915279	19.9018	8.70982	61.1971	28.1514	19.8208	42.9281
ENSMUSG00000022033	Pbk	1.70873	0.00392448	0.0128467	6.50227	6.1934	26.4528	20.1836	5.34592	10.9956
ENSMUSG00000018398	2008-09-01	1.70754	6.50739e-05	0.000336108	28.3016	31.2441	99.4851	101.698	28.114	36.0545
ENSMUSG00000040229	Gpr34	1.70342	5.5579e-07	4.3941e-06	111.447	17.9369	96.9402	58.3867	31.4003	21.623
ENSMUSG00000020897	Aurkb	1.69836	0.000409269	0.00174426	17.1171	13.5981	55.7832	44.0076	13.7322	21.83
ENSMUSG00000031767	Nudt7	1.69422	2.82352e-07	2.36217e-06	109.426	16.031	124.779	51.9378	19.7	14.2924
ENSMUSG00000042476	Abcb4	1.68796	0.00250459	0.00867231	8.75374	16.2874	52.5887	52.3317	21.1277	24.1933
ENSMUSG00000080741	Gm11398	1.68642	0.00686426	0.0208001	45.7997	3.50642	34.5839	11.3642	8.54673	4.05545
ENSMUSG00000019256	Ahr	1.68575	1.54042e-24	9.58895e-23	111.681	1121.73	638.09	3607.78	991.622	6310.11
ENSMUSG00000041390	Mdfic	1.68552	7.01395e-12	1.25212e-10	235.556	785.13	726.055	2524.99	530.671	1757.19
ENSMUSG00000031144	Syp	1.68539	0.00945268	0.0274562	7.10467	4.62853	17.4189	15.0374	14.3142	42.4593
ENSMUSG00000069268	Hist1h2bf	1.68119	9.07591e-05	0.000452445	51.8803	18.2232	84.1856	58.366	18.9376	25.3548
ENSMUSG00000039813	Tbc1d2	1.67998	3.20565e-05	0.000177921	11.6863	13.6444	30.9586	43.4963	18.9376	23.4894
ENSMUSG00000037169	Mycn	1.67652	0.00944503	0.0274435	1.62602	3.8554	19.0596	12.4979	13.845	17.8058
ENSMUSG00000032204	Aqp9	1.67463	8.13345e-06	5.11817e-05	43.8834	15.0981	40.6819	48.3027	37.5341	32.1566
ENSMUSG00000000056	Narf	1.67429	5.3321e-16	1.52887e-14	622.551	31.0376	630.047	99.6557	266.727	194.958
ENSMUSG00000025500	1600016N20Rik	1.67	0.00012149	0.000588474	56.1861	8.11066	57.5646	26.2267	44.6957	56.5927
ENSMUSG00000050965	Prkca	1.66087	1.24282e-35	1.46556e-33	1580.79	1584.91	2287.95	5011.19	1445.21	3176.41
ENSMUSG00000046567	4930430F08Rik	1.65827	9.59463e-05	0.000475244	78.112	7.78484	72.9666	24.5234	22.6251	12.9342
ENSMUSG00000035342	Lzts2	1.65694	0.00270581	0.00928841	27.4573	5.48632	36.7932	17.1018	24.5619	26.6327
ENSMUSG00000070880	Gad1	1.64675	0.00656094	0.0200151	3.27988	4.29815	4.06656	13.4449	37.1626	59.4707
ENSMUSG00000044468	Fam46c	1.64656	5.43225e-24	3.28386e-22	1651.33	253.063	2069.22	791.655	2210.56	3231.74
ENSMUSG00000089672	Gp49a	1.64645	7.00485e-05	0.000357828	113.309	1292.56	332.183	4046.13	2439.71	8460.93
ENSMUSG00000062593	Lilrb4	1.64576	4.00514e-06	2.66664e-05	74.2893	946.261	251.283	2960.53	1215.65	3697.51
ENSMUSG00000022034	Esco2	1.64219	0.000915352	0.00355959	12.6833	10.182	38.0035	31.5022	7.09682	8.68953
ENSMUSG00000048148	Nwd1	1.64084	0.0187931	0.0494253	2.9805	5.02611	19.727	15.6642	4.51549	4.45875
ENSMUSG00000022661	Cd200	1.63562	2.11567e-11	3.52155e-10	129.933	773.648	267.468	2404.08	436.958	1874.37
ENSMUSG00000000204	Slfn4	1.63312	6.4763e-05	0.000334812	27.2374	68.4475	86.7022	212.194	9.19409	12.1667
ENSMUSG00000038151	Prdm1	1.63179	9.01179e-21	4.26278e-19	158.37	456.811	333.478	1415.45	811.834	1880.81
ENSMUSG00000045031	Cetn4	1.63175	1.33818e-06	9.74255e-06	2.28113	29.5885	2.693	91.7891	8.89292	31.5257
ENSMUSG00000046179	E2f8	1.63079	0.00014078	0.000672378	24.5478	18.3147	68.8874	56.5913	21.6091	31.866
ENSMUSG00000083822	Hmgb1-ps5	1.63013	0.000896013	0.00349086	15.3552	7.01399	17.2594	21.68	17.6003	15.4283
ENSMUSG00000033720	Sfxn5	1.6284	0.000196947	0.000911269	46.2955	13.8845	48.8151	42.8151	32.4787	29.5682
ENSMUSG00000038843	Gcnt1	1.62316	6.46234e-13	1.3245e-11	61.3049	104.061	162.432	320.189	294.089	364.398
ENSMUSG00000009376	Met	1.61786	4.3628e-05	0.000234904	14.3111	10.8208	50.1733	33.4568	31.4933	63.488
ENSMUSG00000035790	1500031L02Rik	1.61651	4.08121e-05	0.000221021	107.334	10.0985	115.93	31.2606	24.8707	16.8417
ENSMUSG00000028042	Zbtb7b	1.6145	1.57235e-44	2.71433e-42	2630.48	212.203	1716.05	649.59	851.555	539.864
ENSMUSG00000019214	Chtf18	1.61424	3.56185e-06	2.39146e-05	66.6475	13.9471	59.5257	42.6713	55.5026	43.0892
ENSMUSG00000040621	Gemin8	1.61256	1.69502e-11	2.84684e-10	38.837	58.5129	86.2041	178.84	26.7015	87.5661
ENSMUSG00000052572	Dlg2	1.61085	0.00138655	0.00514805	10.4464	11.4211	16.5298	34.8793	8.93811	69.433
ENSMUSG00000084956	Gm16194	1.60688	0.00561625	0.0174608	2.58781	7.34095	13.0237	22.4532	5.64444	8.94062
ENSMUSG00000030427	Lilra6	1.60308	0.000404555	0.00172691	13.9462	13.2237	43.3617	40.0876	3.87077	7.03399
ENSMUSG00000050179	A930002I21Rik	1.60262	0.000359166	0.00155206	13.7153	12.8793	41.6479	39.1776	2.55627	9.28595
ENSMUSG00000050232	Cxcr3	1.60244	7.29311e-07	5.61228e-06	175.072	242.933	790.348	737.459	465.955	2349.56
ENSMUSG00000020262	Adarb1	1.60174	9.61739e-18	3.39754e-16	39.5854	236.572	84.515	718.441	83.6673	238.608
ENSMUSG00000039109	F13a1	1.59457	3.0484e-09	3.64091e-08	57.2451	69.3647	318.872	209.158	43.685	130.007
ENSMUSG00000028456	Unc13b	1.59223	0.000160873	0.000759892	6.17437	23.5679	10.9681	71.0065	12.8089	33.0827
ENSMUSG00000045502	Niacr1	1.59051	0.00296955	0.0100862	8.83245	23.1217	13.1437	69.3362	45.8926	78.427
ENSMUSG00000024818	Slc25a45	1.58619	1.05463e-11	1.83003e-10	407.952	29.9086	453.103	89.8009	99.6419	88.3588
ENSMUSG00000025494	Sigirr	1.58124	4.77611e-22	2.50708e-20	796.945	93.0235	916.961	278.653	334.865	300.354
ENSMUSG00000028702	Rad54l	1.58102	3.76925e-05	0.000205791	24.0406	13.9957	54.2991	41.6787	11.2236	19.5371
ENSMUSG00000056091	St3gal5	1.58035	0.00302871	0.0102518	12.4348	8.22075	43.7283	24.3221	21.9832	23.87
ENSMUSG00000002489	Tiam1	1.57876	8.01663e-21	3.82446e-19	395.043	385.201	667.144	1150.4	1311.72	3732.39
ENSMUSG00000026764	Kif5c	1.57862	1.34236e-06	9.76871e-06	40.7836	18.4085	132.186	55.0527	31.5205	129.097
ENSMUSG00000013974	1810033B17Rik	1.57818	0.000352785	0.00152764	7.49189	15.9373	39.8462	47.5834	5.73465	6.32127
ENSMUSG00000072621	Slfn10-ps	1.57655	6.99172e-29	5.73904e-27	361.665	225.055	379.243	671.217	278.215	351.339
ENSMUSG00000029162	Khk	1.57608	2.71107e-06	1.86588e-05	91.5389	12.3636	80.1623	36.82	63.706	52.4114
ENSMUSG00000076757	Tcrg-C	1.56837	5.07827e-08	4.8731e-07	55.7959	22.7947	677.092	67.3105	30.6378	151.623
ENSMUSG00000023909	Paqr4	1.56623	0.000642191	0.0026006	24.7762	9.46665	43.7665	27.7591	10.8548	13.0142
ENSMUSG00000022824	Muc13	1.56418	2.91397e-06	1.99568e-05	8.17187	34.9556	54.0217	103.246	21.3862	51.0478
ENSMUSG00000079481	Nhsl2	1.56368	5.39112e-08	5.13506e-07	97.463	26.1159	165.749	77.1658	28.2619	33.0667
ENSMUSG00000025572	Tmc6	1.56324	3.91157e-25	2.52893e-23	2893.3	273.809	2571.29	810.202	1988.66	1369.93
ENSMUSG00000040732	Erg	1.55863	0.00424623	0.0137318	2.97502	8.64377	20.9308	25.2174	12.1018	26.1728
ENSMUSG00000015745	Plekho1	1.55588	1.63373e-11	2.75219e-10	122.709	43.0511	202.432	127.514	136.955	231.428
ENSMUSG00000041498	Kif14	1.55533	3.1854e-05	0.000176914	24.9987	15.5826	63.7349	45.6898	10.624	14.1491
ENSMUSG00000026389	Steap3	1.5508	0.00444974	0.0143043	11.1451	13.7059	44.7615	39.9315	8.45917	9.10706
ENSMUSG00000005803	Sqrdl	1.55025	7.24536e-05	0.000368317	73.8608	10.1437	55.0486	29.6333	23.4253	17.299
ENSMUSG00000003484	Cyp4f18	1.54996	0.00155995	0.00571457	34.4322	22.3441	83.8832	65.5805	38.4671	47.7169
ENSMUSG00000058794	Nfe2	1.5485	0.000209776	0.000962384	17.5298	16.8414	68.0056	48.9985	10.9702	41.275
ENSMUSG00000054619	Mettl7a1	1.54729	0.00541975	0.0169436	54.2892	4.69345	71.5284	13.5507	14.0081	18.563
ENSMUSG00000049539	Hist1h1a	1.5466	1.03975e-05	6.42461e-05	77.0777	54.127	196.462	157.737	189.823	144.409
ENSMUSG00000026779	Mastl	1.54377	0.0061539	0.0189008	11.3851	5.35535	24.1507	15.719	16.2634	25.7282
ENSMUSG00000020482	Ccdc117	1.54221	7.81554e-13	1.58248e-11	545.721	196.799	485.401	573.741	833.112	891.326
ENSMUSG00000024451	Arap3	1.54207	3.77619e-07	3.0755e-06	54.9959	38.5874	131.042	112.496	45.258	47.5515
ENSMUSG00000021360	Gcnt2	1.54002	9.55779e-05	0.000473787	19.2394	32.2178	93.9477	93.6276	94.4539	131.296
ENSMUSG00000019564	Arid3a	1.53773	3.71078e-19	1.4901e-17	251.164	70.3444	305.968	203.369	182.886	184.842
ENSMUSG00000047003	Zfp41	1.53671	1.50598e-06	1.08416e-05	98.9569	14.4384	141.575	42.0564	25.0887	21.3947
ENSMUSG00000041237	Pklr	1.53667	0.01646	0.0441278	1.29995	14.4119	29.7012	41.6708	1.28943	1.3952
ENSMUSG00000030413	Pglyrp1	1.5366	9.03316e-08	8.29278e-07	58.4499	30.8162	163.247	89.278	28.2695	53.2831
ENSMUSG00000052087	Rgs14	1.53576	5.26872e-14	1.2676e-12	1522	44.1687	1182.9	128.973	846.644	379.99
ENSMUSG00000030257	Srgap3	1.53571	1.4654e-11	2.49118e-10	63.7731	91.7984	191.045	266.192	293.277	376.42
ENSMUSG00000068129	Cst7	1.53392	3.48326e-17	1.16655e-15	99.7931	158.224	314.355	457.566	115.74	337.046
ENSMUSG00000024617	Camk2a	1.53378	0.00220087	0.00775804	29.476	5.84214	36.3833	16.7758	15.9197	20.0624
ENSMUSG00000050592	Fam78a	1.53221	4.26376e-27	3.09077e-25	5248.09	172.796	3847.3	501.054	1317.68	491.87
ENSMUSG00000058297	Spock2	1.52976	7.35972e-09	8.32131e-08	81.0987	29.8702	477.802	85.7366	103.798	541.911
ENSMUSG00000004698	Hdac9	1.52771	2.30075e-05	0.000131578	30.2281	25.5908	126.135	73.8395	30.7451	132.811
ENSMUSG00000039005	Tlr4	1.52263	0.000202819	0.000934306	19.4952	14.3481	53.5044	41.1886	9.26453	21.1205
ENSMUSG00000023505	Cdca3	1.52196	0.000282545	0.0012543	37.3947	11.1941	44.6958	32.1785	22.0558	25.5671
ENSMUSG00000053985	Zfp14	1.52159	0.00641885	0.0196281	66.2251	4.72003	44.1367	13.5095	10.1372	6.93086
ENSMUSG00000058290	Espl1	1.52123	0.000251586	0.00113035	35.3068	27.298	84.1453	78.1227	23.2977	33.9903
ENSMUSG00000085287	4833418N02Rik	1.52086	0.013829	0.0380367	25.0642	3.85654	19.806	11.0572	21.8674	23.7999
ENSMUSG00000051890	Klhdc1	1.52023	8.28021e-15	2.143e-13	547.378	51.3171	473.912	148.237	171.247	85.2089
ENSMUSG00000069267	Hist1h3b	1.51979	0.000920329	0.00357645	16.4832	15.957	50.8223	45.631	18.8071	35.5655
ENSMUSG00000073102	Ccdc164	1.51974	0.0119363	0.0334964	20.6212	4.27613	49.2484	12.2352	28.7614	11.7492
ENSMUSG00000034880	Mrpl34	1.51834	8.5176e-06	5.3351e-05	84.7884	19.119	88.8977	54.5459	12.5808	11.7225
ENSMUSG00000025574	Tk1	1.51461	6.10129e-05	0.000317483	33.1706	21.4224	85.1742	60.9113	23.2926	42.7616
ENSMUSG00000022385	Gtse1	1.5144	0.000142012	0.00067749	38.6485	9.27908	49.5249	26.483	46.4545	26.5092
ENSMUSG00000031785	Gpr56	1.51282	4.33478e-09	5.06178e-08	35.6299	63.7292	149.152	181.277	107.349	228.716
ENSMUSG00000038831	Ralgps1	1.51274	7.88677e-37	1.00586e-34	447.758	152.669	393.389	435.754	424.03	424.927
ENSMUSG00000062727	Hist1h2bk	1.51041	6.84653e-05	0.000350704	29.2052	24.5799	73.7766	69.8363	19.083	34.8161
ENSMUSG00000006715	Gmnn	1.50973	7.22978e-05	0.000367748	47.3737	10.4718	61.0243	29.7408	87.3626	49.5893
ENSMUSG00000074796	Slc4a11	1.50945	0.000334841	0.00145975	3.90533	13.1808	5.92826	37.606	24.4466	40.3126
ENSMUSG00000039958	4833442J19Rik	1.50822	1.18896e-08	1.30491e-07	105.818	32.5527	195.431	92.9118	32.326	49.3791
ENSMUSG00000020914	Top2a	1.50615	2.89831e-11	4.76741e-10	277.438	277.289	698.236	787.475	324.972	598.026
ENSMUSG00000049687	Fam109b	1.50306	0.00373222	0.0123011	10.0991	12.432	50.0795	35.0494	3.41177	11.3629
ENSMUSG00000041000	Trim62	1.50204	2.30949e-08	2.36528e-07	90.2063	20.306	154.962	57.6351	105.487	222.484
ENSMUSG00000068923	Syt11	1.50129	4.57653e-10	6.29696e-09	307.222	115.495	814.42	326.88	180.806	393.843
ENSMUSG00000030142	Clec4e	1.50126	6.28833e-05	0.000326101	4.24897	46.7387	26.3818	132.374	65.2119	93.781
ENSMUSG00000041488	Stx3	1.4996	0.0011095	0.00422529	9.44216	8.08635	29.8916	23.2419	28.6233	61.4509
ENSMUSG00000025357	Dgka	1.49882	4.706e-37	6.06168e-35	17410.9	1313.3	15443.8	3713.1	17722.6	14097.2
ENSMUSG00000046807	AI646023	1.49591	4.85451e-05	0.000258634	198.303	10.561	127.529	29.6651	63.8945	20.0887
ENSMUSG00000021123	Rdh12	1.49361	0.00105894	0.00405805	51.8753	8.88265	72.035	25.0214	25.0483	22.6288
ENSMUSG00000029638	Glcci1	1.49148	6.99047e-13	1.42751e-11	186.316	73.3471	196.801	207.042	113.158	120.005
ENSMUSG00000061991	Hist1h2af	1.48952	0.000666703	0.00268493	17.4504	20.9577	59.1202	58.7663	24.2913	47.5522
ENSMUSG00000060063	Alox5ap	1.48871	6.98946e-07	5.41094e-06	61.4217	36.8496	151.229	102.933	46.2863	55.2367
ENSMUSG00000022900	Ildr1	1.48687	2.88641e-05	0.000161919	19.2122	25.8956	66.5136	72.5162	79.7857	153.117
ENSMUSG00000029414	Kntc1	1.4842	1.67893e-05	9.88176e-05	57.542	27.5972	106.736	76.9369	35.9714	43.0621
ENSMUSG00000071716	Apol7e	1.48173	1.74718e-10	2.54184e-09	279.107	45.0785	272.57	126.322	151.032	90.4991
ENSMUSG00000066860	Cdkn2d	1.47539	1.22791e-05	7.466e-05	52.3631	12.5037	38.7361	34.5238	105.04	62.8507
ENSMUSG00000022091	Sorbs3	1.4743	0.00222895	0.00783618	29.4984	8.13153	46.7501	22.8274	15.2246	16.2211
ENSMUSG00000022442	Ttll1	1.472	0.0162995	0.0437536	69.1709	3.5273	66.6336	9.62931	25.0608	21.336
ENSMUSG00000082419	Gm11425	1.46977	0.000757327	0.00300865	16.8133	14.377	22.2071	39.8734	15.4405	23.6701
ENSMUSG00000078670	Fam174b	1.46902	0.00763327	0.0228452	17.9716	6.21656	22.3863	17.1354	10.9277	9.13801
ENSMUSG00000049307	Fut4	1.46846	0.012594	0.0350915	17.9218	5.51176	23.9084	15.0989	9.92655	7.72466
ENSMUSG00000027715	Ccna2	1.46816	0.000138278	0.000661942	39.8558	37.179	111.432	102.716	33.6381	38.1101
ENSMUSG00000033282	Rpgrip1l	1.466	0.000113124	0.00055082	84.4544	10.1889	98.7974	28.1863	32.8604	23.6015
ENSMUSG00000035105	Egln3	1.46501	9.09538e-26	6.04374e-24	52.3832	313.826	84.9673	865.691	104.178	183.493
ENSMUSG00000061615	Hist1h2ab	1.46482	0.000250893	0.00112754	30.6962	25.6405	74.1637	70.6069	29.3083	42.4028
ENSMUSG00000090942	F830016B08Rik	1.46451	9.17633e-07	6.91112e-06	76.98	64.9043	110.688	178.58	53.5032	75.5039
ENSMUSG00000022436	Sh3bp1	1.46169	5.42303e-36	6.533e-34	1841.91	131.19	1379.66	361.421	1563.89	914.255
ENSMUSG00000030339	Ltbr	1.45791	0.00208015	0.00737344	9.16331	11.2821	25.3896	31.0952	12.5105	24.6328
ENSMUSG00000023094	Msrb2	1.45781	0.00196757	0.00701595	109.988	6.61299	74.2707	18.2837	37.6319	13.8262
ENSMUSG00000033278	Ptprm	1.4578	0.0094843	0.0275338	4.91138	8.56972	31.4701	23.533	0.275929	29.6802
ENSMUSG00000022364	Wdr67	1.45596	2.56511e-06	1.77271e-05	119.615	14.3944	124.598	39.6253	154.949	161.388
ENSMUSG00000030589	Rasgrp4	1.45565	6.42426e-06	4.12162e-05	96.7275	37.7109	170.735	103.337	48.5216	56.1962
ENSMUSG00000038070	Cntln	1.45552	5.43696e-05	0.000286476	42.877	20.0105	117.26	54.5247	27.0228	76.015
ENSMUSG00000048521	Cxcr6	1.45521	8.90703e-07	6.73051e-06	74.3193	70.881	243.704	194.098	231.717	441.82
ENSMUSG00000034563	Ccpg1	1.45471	0.000158859	0.000750801	137.341	8.64377	135.92	23.4127	391.811	194.156
ENSMUSG00000038712	Fam63a	1.45371	1.8911e-09	2.34741e-08	319.325	23.9773	287.212	65.7216	170.492	113.155
ENSMUSG00000039167	Eltd1	1.45227	0.0173019	0.0460384	4.27498	5.04584	18.7537	13.637	31.0288	34.6244
ENSMUSG00000092021	Gbp11	1.45162	2e-07	1.72591e-06	38.2832	106.366	33.3479	291.36	43.8555	16.209
ENSMUSG00000028494	Plin2	1.4482	1.66676e-05	9.81883e-05	116.642	29.4705	129.387	80.6797	27.118	18.7152
ENSMUSG00000032285	Dnaja4	1.44788	2.07482e-10	2.99766e-09	74.6261	49.5805	163.662	135.224	92.7909	191.261
ENSMUSG00000047557	Lxn	1.44672	0.00543884	0.0169832	33.945	7.05118	43.5082	19.1184	9.49262	10.6282
ENSMUSG00000090069	E430024P14Rik	1.44627	0.0066141	0.0201516	4.58348	18.6485	8.63592	50.7736	48.168	29.4366
ENSMUSG00000090069	D030054H15Rik	1.44627	0.0066141	0.0201516	4.58348	18.6485	8.63592	50.7736	48.168	29.4366
ENSMUSG00000032035	Ets1	1.44494	9.69701e-58	2.75214e-55	23529.9	2525.31	22357.4	6876.27	17698.7	12623.7
ENSMUSG00000044854	1700056E22Rik	1.44393	0.0156785	0.0423241	104.281	4.2078	46.8737	11.6362	49.9664	14.7508
ENSMUSG00000007872	Id3	1.44333	5.16015e-13	1.07739e-11	199.978	127.735	304.108	348.131	473.948	364.726
ENSMUSG00000027326	Casc5	1.44307	9.94669e-08	9.03239e-07	83.2781	62.3823	192.999	169.092	63.3778	111.38
ENSMUSG00000024590	Lmnb1	1.44081	2.9497e-26	2.03262e-24	465.911	740.942	641.068	2011.77	1531.23	4415.43
ENSMUSG00000063364	3300002I08Rik	1.43964	8.79942e-07	6.65521e-06	113.874	43.9145	145.773	119.037	28.3626	20.444
ENSMUSG00000033124	Atg9a	1.43932	2.54088e-15	6.85138e-14	523.486	47.5266	427.821	128.776	451.935	267.971
ENSMUSG00000024816	Frmd8	1.43837	2.6289e-18	9.78244e-17	3363.08	112.838	2829.97	305.891	1359.47	700.291
ENSMUSG00000039741	Bahcc1	1.43802	0.000134022	0.00064322	21.6156	15.2104	66.9804	40.9347	77.4742	58.0267
ENSMUSG00000018983	E2f2	1.43588	1.59539e-18	6.1555e-17	304.493	73.6623	511.703	199.382	214.122	275.239
ENSMUSG00000024959	Bad	1.43402	0.00021366	0.000977258	83.4252	10.583	87.0251	28.2705	29.032	22.6138
ENSMUSG00000053334	Ficd	1.42981	3.86313e-06	2.58236e-05	108.155	16.2225	103.186	43.7405	47.1444	21.852
ENSMUSG00000015850	Adamtsl4	1.42937	4.81654e-05	0.000257057	46.8925	32.8944	88.5304	88.6294	20.7587	37.8676
ENSMUSG00000062082	Cd200r4	1.42819	0.000411718	0.00175336	75.2255	10.0499	58.8136	27.2362	33.944	15.864
ENSMUSG00000034275	Igsf9b	1.42734	0.00146763	0.00542144	12.976	16.1366	32.8166	43.1388	44.335	67.8344
ENSMUSG00000035270	Impg2	1.42606	0.000341285	0.00148283	113.14	9.74614	93.0411	26.2803	28.7135	15.0012
ENSMUSG00000025511	Tspan4	1.42495	5.51054e-05	0.000290079	7.19069	22.2639	19.5719	59.5462	3.89337	8.63548
ENSMUSG00000075705	Sepx1	1.42321	5.40314e-09	6.22253e-08	150.493	37.9555	190.332	101.58	70.7225	63.1107
ENSMUSG00000032281	Acsbg1	1.42241	0.000448615	0.00189221	79.2019	13.379	238.842	35.7233	101.473	257.963
ENSMUSG00000027699	Ect2	1.42168	1.22801e-07	1.10316e-06	90.7038	32.9712	130.712	88.2805	61.4011	83.1244
ENSMUSG00000004933	Matk	1.41995	8.8996e-12	1.56702e-10	158.464	40.8069	497.291	109.337	131.704	359.433
ENSMUSG00000019942	Cdk1	1.41232	0.000166083	0.000782003	19.7898	19.1342	58.518	50.6542	27.5848	34.3964
ENSMUSG00000040322	Slc25a24	1.4118	2.39681e-10	3.4303e-09	208.29	30.2888	420.962	81.3215	123.316	165.244
ENSMUSG00000001741	Il16	1.40628	1.35113e-24	8.47367e-23	5113.62	288.111	4371.05	764.959	2870.5	1366.65
ENSMUSG00000024053	Emilin2	1.40531	5.44091e-08	5.17072e-07	39.7841	52.8146	160.837	139.26	118.384	179.129
ENSMUSG00000050919	Zfp366	1.40219	0.0110259	0.0313132	26.2423	12.803	34.8444	33.7785	7.64868	6.3476
ENSMUSG00000038260	Trpm4	1.40104	2.1321e-08	2.20928e-07	136.587	29.3118	165.75	78.2587	88.9001	130.25
ENSMUSG00000025094	Slc18a2	1.39989	0.000113951	0.0005542	11.4239	15.6764	42.0372	41.158	33.0689	36.6872
ENSMUSG00000021678	F2rl1	1.39755	2.00541e-09	2.4728e-08	176.1	49.0705	386.506	129.256	202.139	250.465
ENSMUSG00000051851	Cxx1c	1.39683	0.0111447	0.0316195	22.835	5.09445	36.4412	13.2804	12.8565	20.0934
ENSMUSG00000046591	5730590G19Rik	1.39652	1.70532e-05	0.000100301	27.6337	21.7771	71.383	57.2809	28.34	36.5385
ENSMUSG00000058773	Hist1h1b	1.39645	6.04419e-05	0.000314903	68.3295	66.9566	208.553	176.203	77.8933	122.439
ENSMUSG00000075590	Nrbp2	1.39565	0.0107864	0.0307435	6.78225	8.62175	13.525	22.6726	9.97669	22.0729
ENSMUSG00000070643	Sox13	1.39522	3.4753e-05	0.000191176	32.5996	28.2257	62.2963	74.5233	53.1571	38.4458
ENSMUSG00000078528	Gm17068	1.39483	0.000346889	0.00150405	13.596	29.1609	14.7025	76.8265	12.7188	23.2202
ENSMUSG00000026009	Icos	1.39405	9.06495e-27	6.43189e-25	621.308	2554.75	1422.39	6714.11	2353.11	7100.29
ENSMUSG00000024754	Tmem2	1.39404	4.92941e-13	1.03564e-11	95.6727	351.102	299.801	922.594	204.876	761.347
ENSMUSG00000051378	Kif18b	1.3938	0.00313549	0.0105557	13.3856	9.74271	32.2406	25.5244	8.5469	9.72162
ENSMUSG00000001025	S100a6	1.39319	2.55993e-09	3.09725e-08	86.4859	64.4803	217.893	168.776	142.821	253.837
ENSMUSG00000021476	Habp4	1.39267	3.6316e-06	2.43634e-05	139.879	17.1972	184.158	45.1921	41.3065	52.569
ENSMUSG00000056515	Rab31	1.39197	8.72916e-06	5.45817e-05	49.5113	25.716	105.809	67.2225	25.5276	39.3346
ENSMUSG00000040631	Dok4	1.39116	0.00349757	0.0116227	18.2849	8.48279	21.2323	22.355	20.0912	13.1757
ENSMUSG00000041189	Chrnb1	1.39012	0.0169007	0.0451432	11.7196	4.32017	30.6073	11.2766	17.2393	29.1595
ENSMUSG00000026073	Il1r2	1.38871	0.00750463	0.0225166	14.2547	59.494	30.4193	155.63	536.717	1925.98
ENSMUSG00000024665	Fads2	1.3877	0.0165536	0.0443432	2.92963	8.59516	16.6051	22.3404	5.71471	12.8264
ENSMUSG00000015599	Ttbk1	1.38519	0.00206929	0.00734426	11.9912	9.41119	32.0936	24.6237	27.1303	133.599
ENSMUSG00000037820	Tgm2	1.3849	0.000775302	0.00307059	65.8339	391.503	75.407	1022.11	72.7973	116.656
ENSMUSG00000026833	Olfm1	1.38349	0.0114954	0.0324549	11.9458	11.7052	38.1608	30.3588	12.8117	19.4336
ENSMUSG00000069301	Hist1h2ag	1.38335	0.0134594	0.0371849	8.81671	8.17671	24.1185	21.1749	7.04668	11.6549
ENSMUSG00000040276	Pacsin1	1.38212	4.52559e-23	2.57758e-21	554.466	194.837	484.849	508.394	492.967	400.323
ENSMUSG00000059013	Sh2d3c	1.38207	3.44879e-20	1.55661e-18	1790.13	134.008	1593.61	350.065	774.698	376.981
ENSMUSG00000040345	Arhgap9	1.37478	7.92918e-37	1.00586e-34	3493.59	207.946	3662.39	538.959	2107.1	1346.98
ENSMUSG00000024164	C3	1.37436	2.15019e-09	2.63772e-08	23.3569	108.563	189.834	281.141	41.3746	121.26
ENSMUSG00000050410	Tcf19	1.374	4.94736e-05	0.000263162	100.431	14.8383	99.7364	38.3819	33.8487	26.66
ENSMUSG00000025154	Arhgap19	1.37264	3.91247e-05	0.000212433	83.9738	26.1576	98.6958	67.2827	51.3838	44.6999
ENSMUSG00000002731	Prkra	1.37014	0.00683106	0.0207221	51.0027	5.90819	50.4799	15.0325	26.96	18.3439
ENSMUSG00000046861	Hectd3	1.36818	6.93032e-21	3.33472e-19	1026.16	91.672	979.901	237.178	485.877	286.133
ENSMUSG00000049588	Ccdc69	1.36713	1.27996e-10	1.89671e-09	444.365	31.172	472.806	80.3485	211.821	156.971
ENSMUSG00000047379	B3gnt1	1.36639	0.0019074	0.00682904	108.797	6.98512	88.477	17.9652	31.3854	11.6862
ENSMUSG00000041268	Dmxl2	1.3644	4.15521e-05	0.000224811	27.9353	44.0596	69.4648	113.122	84.0212	58.2661
ENSMUSG00000031901	Dus2l	1.36213	3.66703e-13	7.81226e-12	139.622	185.658	229.323	477.252	125.438	189.789
ENSMUSG00000078429	Ctdsp2	1.3583	1.85692e-19	7.69814e-18	2172.45	125.486	1777.88	322.368	1849.72	1440.47
ENSMUSG00000075270	Pde11a	1.35709	1.43566e-06	1.03935e-05	139.294	33.6964	71.0456	86.1347	63.1968	45.7256
ENSMUSG00000037466	4930427A07Rik	1.35655	0.000176943	0.000827396	82.3101	10.8185	113.184	27.9006	122.352	105.577
ENSMUSG00000031933	Folr4	1.35257	3.50798e-07	2.87806e-06	604.931	429.947	1284.03	1097.94	424.679	1028.44
ENSMUSG00000051627	Hist1h1e	1.35228	1.15684e-09	1.497e-08	582.115	143.358	971.24	365.913	540.638	481.494
ENSMUSG00000024066	Xdh	1.35013	7.62022e-11	1.17606e-09	269.643	191.755	1086.81	488.422	255.75	963.534
ENSMUSG00000054065	Pkp3	1.34875	1.1245e-15	3.13828e-14	408.106	68.9778	513.265	175.567	210.076	251.458
ENSMUSG00000042763	Maneal	1.34798	0.00387962	0.0127181	18.5934	9.39146	16.0051	23.7926	15.6211	21.517
ENSMUSG00000048897	Zfp710	1.34552	5.58405e-24	3.36349e-22	583.816	93.5577	491.193	237.583	474.105	260.751
ENSMUSG00000032425	Zfp949	1.34373	9.58966e-07	7.18473e-06	235.654	18.674	247.599	47.4459	61.155	42.9405
ENSMUSG00000079511	Ccdc142	1.34197	5.2307e-08	5.00789e-07	302.26	25.0622	281.007	63.9602	129.607	78.3623
ENSMUSG00000005043	Sgsh	1.34192	4.74521e-09	5.5103e-08	588.735	31.8631	878.984	81.0769	235.347	201.455
ENSMUSG00000085362	C030034L19Rik	1.34162	0.00701904	0.0212117	34.1803	6.30349	166.529	15.6969	17.9267	38.4106
ENSMUSG00000026669	Mcm10	1.34115	0.000393304	0.00168438	11.6984	22.5909	45.489	57.0266	21.198	25.8132
ENSMUSG00000027087	Itgav	1.337	2.49813e-33	2.66441e-31	1091.66	2139.67	1586.01	5404.11	4063.71	16891.1
ENSMUSG00000028362	Tnfsf8	1.33633	2.68204e-10	3.81245e-09	812.151	3777.53	1270.32	9538.32	3855.8	20587.7
ENSMUSG00000069272	Hist1h2ae	1.335	0.000162218	0.000765597	49.4283	26.4626	89.9185	66.6157	27.7452	31.4335
ENSMUSG00000068130	Zfp442	1.33387	1.60794e-06	1.15064e-05	94.0498	24.6482	150.794	61.9388	16.1982	18.5232
ENSMUSG00000054871	Tmem158	1.33366	7.48582e-05	0.000378587	10.0852	20.7047	9.53089	52.0643	24.0577	37.0058
ENSMUSG00000051998	Lax1	1.33244	5.27032e-17	1.7203e-15	777.448	199.78	1112.23	503.977	839.419	1483.69
ENSMUSG00000074629	4930518I15Rik	1.33209	0.000470449	0.00197386	62.1943	11.5928	58.0701	29.3727	8.70473	12.8663
ENSMUSG00000084866	A930006K02Rik	1.33133	0.0182317	0.0480922	84.9992	4.36877	82.6665	10.6764	27.4163	28.6659
ENSMUSG00000024299	Adamts10	1.33029	3.1946e-31	3.02223e-29	1845.49	210.858	2300.4	531.449	1832.9	2226.25
ENSMUSG00000038127	Ccdc50	1.32718	7.32137e-24	4.34739e-22	653.321	1264.43	1193.84	3171.89	1354.61	4161.74
ENSMUSG00000028218	Fam92a	1.32684	3.52696e-06	2.36994e-05	51.6154	24.5765	109.75	61.3628	31.237	58.4642
ENSMUSG00000026683	Nuf2	1.32661	0.0154101	0.0417341	16.4832	12.1479	37.4811	30.2146	7.94473	14.4546
ENSMUSG00000034612	Chst11	1.32594	3.09799e-16	9.14917e-15	44.5762	357.722	210.493	896.576	317.186	862.178
ENSMUSG00000058189	Hist1h2bm	1.32357	0.000558284	0.00229692	41.8182	26.073	90.9899	65.052	33.5104	35.8528
ENSMUSG00000022178	Jub	1.3234	1.88592e-07	1.63456e-06	31.4487	48.2336	50.9183	120.924	79.0506	83.5217
ENSMUSG00000038679	Trps1	1.32238	8.79769e-32	8.56496e-30	673.386	1236.68	1108.7	3092.43	2030	8336.4
ENSMUSG00000059146	Ntrk3	1.32085	0.000766069	0.00303905	94.0001	11.0687	136.115	27.5547	59.6973	67.2718
ENSMUSG00000033065	Pfkm	1.32006	5.66337e-07	4.46905e-06	257.283	23.787	242.783	58.8584	194.159	129.341
ENSMUSG00000030854	Ptpn5	1.31891	0.00161154	0.00588682	15.4954	24.1207	15.9583	59.8871	139.673	250.652
ENSMUSG00000051339	2900026A02Rik	1.3166	0.000483648	0.00202214	26.0095	12.8538	79.0369	31.8304	49.3374	72.2978
ENSMUSG00000041362	4930506M07Rik	1.31576	0.00153813	0.00565319	31.7337	16.5087	32.6337	40.909	47.9044	84.085
ENSMUSG00000038604	Fam65a	1.31391	1.42827e-12	2.81039e-11	663.527	42.4112	534.612	105.15	565.535	360.27
ENSMUSG00000069310	Hist1h3c	1.31388	1.21466e-05	7.39349e-05	64.837	62.191	158.49	154.393	80.3187	127.695
ENSMUSG00000024300	Myo1f	1.31329	1.79478e-07	1.56366e-06	325.584	93.0121	910.053	231.105	122.05	226.919
ENSMUSG00000041460	Cacna2d4	1.30939	4.22485e-06	2.8029e-05	363.442	16.2908	332.998	40.4184	128.872	86.6247
ENSMUSG00000042675	Ypel3	1.30758	2.37445e-13	5.17711e-12	1287.09	54.6359	1273.25	135.658	983.828	951.7
ENSMUSG00000062906	Hdac10	1.30717	5.18623e-15	1.36546e-13	468.797	129.759	485.786	321.966	243.284	281.318
ENSMUSG00000022177	Haus4	1.30645	1.01176e-05	6.26317e-05	161.375	16.781	203.154	41.0692	94.8003	83.4342
ENSMUSG00000022309	Angpt1	1.3062	0.00100033	0.00385337	30.1882	26.9805	75.4253	66.4135	10.2302	19.1424
ENSMUSG00000059851	Suv420h2	1.30604	2.71133e-15	7.28751e-14	499.48	65.6628	579.028	162.628	433.217	372.691
ENSMUSG00000025701	Alox5	1.30574	0.00177469	0.00639766	12.3312	19.3731	49.4276	48.0452	5.80492	5.51289
ENSMUSG00000026989	Dapl1	1.30562	2.63975e-07	2.21789e-06	204.622	34.282	259.244	84.2961	52.1364	42.6716
ENSMUSG00000052056	Zfp217	1.30439	1.03296e-75	6.65266e-73	2038.86	462.528	2043.44	1141.8	951.006	1169.91
ENSMUSG00000063714	1700011J10Rik	1.30422	0.000750531	0.00298732	53.8723	10.4452	40.9461	25.7407	27.4442	53.1117
ENSMUSG00000054517	Trim65	1.30308	1.32105e-13	2.98127e-12	704.398	176.411	686.308	436.295	198.396	110.736
ENSMUSG00000051498	Tlr6	1.3029	0.00117087	0.00442979	60.5909	16.7487	53.9106	41.1895	21.8997	18.8874
ENSMUSG00000086564	Cd101	1.30281	1.37723e-05	8.25574e-05	136.532	21.048	204.615	51.7017	109.27	311.303
ENSMUSG00000041491	Cep78	1.30218	5.11832e-07	4.07736e-06	101.289	26.8913	110.859	66.2931	72.9979	57.7315
ENSMUSG00000006344	Ggt5	1.2994	1.39103e-10	2.05405e-09	714.48	111.899	307.541	275.52	355.213	72.2519
ENSMUSG00000049577	Zfpm1	1.2992	3.02836e-30	2.72634e-28	578.548	745.777	773.378	1834.21	747.585	975.245
ENSMUSG00000023456	Tpi1	1.29899	1.19073e-23	6.97162e-22	212.261	211.995	270.758	521.36	196.404	180.891
ENSMUSG00000019769	Syne1	1.2975	1.82169e-19	7.5881e-18	2873.27	428.743	3258.48	1053.98	3164.35	3818.14
ENSMUSG00000026932	Nacc2	1.29568	1.82674e-05	0.000106767	87.2753	25.0412	78.8435	61.1704	34.0065	17.3972
ENSMUSG00000040447	Spns2	1.29049	0.00936648	0.0272484	9.41729	13.1576	48.4762	32.0764	21.9105	33.8783
ENSMUSG00000041842	Fhdc1	1.28983	0.00517417	0.016286	10.3948	13.4857	22.6087	33.0747	23.2246	48.7916
ENSMUSG00000033318	Gstt2	1.2886	7.53626e-16	2.13889e-14	153.371	103.021	154.119	251.816	109.626	175.193
ENSMUSG00000022610	Mapk12	1.28834	0.000194838	0.000902006	24.2082	52.1247	27.5287	127.597	19.3261	32.9376
ENSMUSG00000024873	Cnih2	1.28786	0.0155778	0.0421134	16.7606	7.36296	14.2283	18.2186	19.9733	23.854
ENSMUSG00000064288	Hist1h4k	1.28697	9.63539e-08	8.77827e-07	124.662	75.8981	212.623	184.791	69.2179	98.3589
ENSMUSG00000061536	Sec22c	1.28599	1.29949e-06	9.47737e-06	488.898	19.8181	353.224	48.1948	174.547	77.5671
ENSMUSG00000039410	Prdm16	1.28465	0.000125382	0.000605746	54.5286	18.9766	51.1788	46.18	11.2462	8.19625
ENSMUSG00000076496	Trbj2-5	1.28354	0.00194818	0.00695127	40.5157	10.8694	36.0051	26.5842	29.9779	31.914
ENSMUSG00000045826	Ptprcap	1.28333	9.3019e-32	9.00349e-30	1247.28	470.672	1231.87	1145.75	264.222	293.189
ENSMUSG00000074682	Zcchc3	1.28271	0.00349827	0.0116227	11.4111	15.9836	35.3236	38.7924	4.74887	7.16025
ENSMUSG00000078552	Dcdc2b	1.28218	0.00396922	0.0129712	95.1804	7.80572	68.1425	19.133	12.4627	12.9872
ENSMUSG00000036599	Chst12	1.28037	0.000455908	0.00191958	172.18	10.1194	158.57	24.5225	41.2214	32.6726
ENSMUSG00000040466	Blvrb	1.27804	0.0100804	0.0290027	25.6914	17.2112	39.5285	41.4651	27.7202	21.9232
ENSMUSG00000091272	Gm17641	1.27766	0.017769	0.0470572	3.58473	8.88151	6.85692	21.5818	4.10151	8.52345
ENSMUSG00000009628	Tex15	1.27508	2.6317e-15	7.08487e-14	9.38581	394.663	12.2576	955.136	84.2368	654.103
ENSMUSG00000032698	Lmo2	1.27389	0.00295265	0.0100391	33.702	36.072	119.25	87.0988	52.2323	86.3864
ENSMUSG00000078606	Gm4070	1.27382	6.49699e-08	6.0948e-07	181.246	246.257	617.502	595.584	103.613	306.295
ENSMUSG00000019539	Rcn3	1.27343	0.0156304	0.0422352	24.2016	5.08988	123.432	12.1034	16.9859	53.0701
ENSMUSG00000035048	Anapc13	1.27115	0.000649314	0.00262564	44.4265	12.9233	46.0321	30.9948	22.3945	17.1998
ENSMUSG00000032446	Eomes	1.26912	6.84025e-05	0.000350533	91.67	117.541	86.9343	283.186	166.143	96.0501
ENSMUSG00000055652	Klhl25	1.2686	1.79234e-13	3.96469e-12	432.062	56.3268	440.121	136.562	305.524	263.434
ENSMUSG00000030134	Rasgef1a	1.26701	3.01818e-05	0.000168297	18.2025	32.0484	49.7065	77.0795	18.7543	40.9905
ENSMUSG00000069312	Hist1h3h	1.26584	0.0111395	0.0316101	17.4753	13.6699	46.0189	32.5984	29.4511	28.7822
ENSMUSG00000044629	Cnrip1	1.2656	0.0183916	0.048453	13.6893	6.61071	44.9315	15.8942	8.58945	22.5121
ENSMUSG00000043079	Synpo	1.26482	7.0082e-12	1.25212e-10	66.6533	522.331	214.073	1254.92	277.134	2043.8
ENSMUSG00000022358	Fbxo32	1.26274	0.000393308	0.00168438	314.564	10.1171	331.366	24.438	208.979	84.5516
ENSMUSG00000060981	Hist1h4h	1.26117	1.37143e-08	1.48734e-07	313.97	168.834	478.74	404.664	151.932	243.599
ENSMUSG00000081534	Slc48a1	1.26084	6.07672e-15	1.58744e-13	237.799	106.904	268.779	256.045	160.19	226.372
ENSMUSG00000026782	Abi2	1.25817	8.34635e-18	2.96101e-16	200.91	155.522	251.831	371.946	242.319	310.262
ENSMUSG00000087543	Gm16576	1.2569	1.27542e-05	7.70452e-05	128.104	19.9248	146.06	47.5786	32.025	47.8399
ENSMUSG00000024118	1600002H07Rik	1.25596	0.000250097	0.00112426	74.5086	14.7259	80.0928	35.0988	30.3919	25.8488
ENSMUSG00000085848	Gm16790	1.2558	9.98902e-05	0.000492539	50.6602	33.2028	36.1748	79.2427	30.2063	10.3771
ENSMUSG00000005470	Asf1b	1.2547	0.000810348	0.00318977	48.2385	21.7771	69.6368	51.7079	23.8245	18.9581
ENSMUSG00000000439	Mkrn2	1.2543	2.1141e-19	8.71934e-18	353.667	120.368	297.943	287.41	513.951	2334.27
ENSMUSG00000031399	Fam3a	1.2539	2.56418e-07	2.16199e-06	177.885	28.4087	176.363	67.8643	66.7638	51.0784
ENSMUSG00000051343	Rab11fip5	1.25384	0.0132646	0.0367193	23.1454	6.23743	35.9962	14.8922	24.4265	44.3051
ENSMUSG00000079227	Ccr5	1.25364	2.44693e-05	0.000139177	93.3677	302.491	273.437	721.277	677.163	1346.63
ENSMUSG00000033777	Tlr13	1.25302	0.0129779	0.0359971	25.7197	25.2083	57.8988	60.0093	7.26012	13.5608
ENSMUSG00000069094	Pde7a	1.24733	1.48374e-22	8.06663e-21	1610.42	834.668	3184.21	1980.74	2477.31	5641.97
ENSMUSG00000001228	Uhrf1	1.24616	9.31232e-07	6.99259e-06	101.074	86.6414	207.837	205.321	104.835	157.878
ENSMUSG00000059714	Flot1	1.24249	1.50446e-16	4.63943e-15	223.605	125.421	271.615	296.634	129.449	149.372
ENSMUSG00000030199	Etv6	1.24169	2.00715e-36	2.48961e-34	539.613	2318.17	1169.07	5481.55	610.484	1545.56
ENSMUSG00000001247	Lsr	1.24132	0.0112	0.0317547	12.636	9.06564	36.0877	21.2213	13.2679	26.1732
ENSMUSG00000027075	Slc43a1	1.24114	5.03145e-05	0.000267126	16.9037	55.7033	92.2104	131.522	12.6511	44.1398
ENSMUSG00000078496	Gm13152	1.23908	2.94419e-08	2.95389e-07	32.3698	53.3467	70.6358	125.739	20.5028	22.8212
ENSMUSG00000055148	Klf2	1.23673	0.000172706	0.000809168	3248.09	491.494	3261.29	1158.76	9266.81	3363.44
ENSMUSG00000051817	Sox12	1.23567	0.00258248	0.00891255	4.9253	25.1989	12.3519	59.2913	8.02012	7.54542
ENSMUSG00000039959	Hip1	1.23352	2.25734e-07	1.92656e-06	96.8189	86.3273	381.614	202.817	109.579	289.541
ENSMUSG00000020328	Nudcd2	1.23239	1.25675e-15	3.47838e-14	173	106.434	170.895	250.321	101.84	82.7908
ENSMUSG00000029516	Cit	1.2316	0.000283714	0.00125882	66.8616	41.5629	146.782	97.3965	62.3793	87.5426
ENSMUSG00000063445	Nmral1	1.23114	0.00263647	0.00907641	39.6692	15.6012	64.755	36.4401	17.8086	14.3056
ENSMUSG00000021094	Dhrs7	1.22879	3.0161e-05	0.000168292	144.971	21.7342	197.881	51.0615	38.7806	41.7221
ENSMUSG00000063065	Mapk3	1.22637	7.95385e-08	7.35029e-07	315.452	33.1796	304.845	77.127	214.315	171.967
ENSMUSG00000078532	Nkain1	1.22126	0.0178106	0.0471524	0.981181	18.3064	0	42.6647	2.42086	3.54403
ENSMUSG00000064565		1.22092	0.0189985	0.0498793	15.3904	6.17024	18.0504	14.4902	29.2301	29.3494
ENSMUSG00000028718	Stil	1.22046	0.00123462	0.00464786	18.5963	15.215	52.6379	35.1409	44.0815	52.5636
ENSMUSG00000074403	Hist2h3b	1.21849	0.00274479	0.00940485	51.1047	15.2325	72.9914	35.35	34.1248	27.5801
ENSMUSG00000046876	Atxn1	1.21803	5.85446e-17	1.89986e-15	441.547	718.975	1002.93	1672.44	619.403	1941.62
ENSMUSG00000021596	Mctp1	1.21561	1.27225e-05	7.68812e-05	48.9635	37.1648	154.053	85.964	21.9857	60.9615
ENSMUSG00000027995	Tlr2	1.2154	3.57278e-06	2.39784e-05	39.469	55.2723	72.3028	128.143	49.2641	67.2864
ENSMUSG00000028565	Nfia	1.2153	0.000179263	0.000837547	39.4793	29.6884	99.4479	68.4934	52.3444	78.1133
ENSMUSG00000015474	Ppt2	1.21421	0.00662911	0.0201936	58.4745	7.09864	56.739	16.298	48.8904	43.1614
ENSMUSG00000028223	Decr1	1.21417	2.67967e-07	2.24805e-06	137.877	46.9969	204.056	109.429	79.8663	186.129
ENSMUSG00000021939	Ctsb	1.21378	2.66352e-12	5.03962e-11	1324.54	912.929	1696.62	2116.82	1243.33	2397.64
ENSMUSG00000027379	Bub1	1.21303	0.00221668	0.00780124	15.5111	20.4997	46.6563	47.5061	12.8567	20.8872
ENSMUSG00000042766	Trim46	1.21258	0.000934733	0.00362821	31.1456	15.1467	50.0057	34.9246	26.102	27.526
ENSMUSG00000027353	Mcm8	1.21154	0.000232783	0.00105379	48.6342	22.6486	44.2129	52.1246	23.5708	15.6926
ENSMUSG00000039253	Fn3krp	1.21058	0.00017813	0.000832481	117.042	18.3436	93.9479	42.1029	38.2037	15.194
ENSMUSG00000014837	4931428F04Rik	1.21046	1.53328e-05	9.08517e-05	62.4592	26.7463	49.6458	61.9233	53.1324	42.2189
ENSMUSG00000039470	Zdhhc2	1.20974	4.40402e-05	0.000236783	81.3973	79.432	188.653	183.39	124.887	267.806
ENSMUSG00000028101	Pias3	1.20964	6.51912e-06	4.1697e-05	198.459	19.9027	290.043	45.8862	125.159	139.725
ENSMUSG00000039114	Nrn1	1.20607	5.15435e-07	4.09827e-06	42.6976	287.469	109.374	662.868	85.5439	292.059
ENSMUSG00000015981	Stk32c	1.2059	0.00289314	0.0098627	19.8388	14.457	30.4406	33.4705	42.5386	101.244
ENSMUSG00000013707	Tnfaip8l2	1.20549	1.37572e-08	1.49103e-07	492.32	36.0197	412.717	83.5961	280.043	157.437
ENSMUSG00000063430	Wscd2	1.20415	7.31717e-05	0.000371173	76.2279	20.3952	107.241	46.8045	38.6124	32.8519
ENSMUSG00000050106	Tmc8	1.20347	2.52975e-20	1.15111e-18	1546.5	328.249	1378.14	756.992	1163.68	710.784
ENSMUSG00000033192	Lpcat2	1.20339	0.0100223	0.0288606	22.409	19.8298	53.1839	45.5531	13.4008	18.4062
ENSMUSG00000068869	Gm12258	1.20338	0.0089751	0.0262787	85.5889	6.68019	67.1349	15.4067	47.7664	19.3131
ENSMUSG00000021384	Susd3	1.20263	6.49061e-06	4.15464e-05	110.312	25.6625	179.965	58.8817	35.2006	47.7322
ENSMUSG00000033863	Klf9	1.20197	3.76424e-10	5.24395e-09	44.3017	239.719	110.559	551.345	230.636	716.041
ENSMUSG00000075031	Hist1h2bb	1.20028	0.000707729	0.00283108	56.9473	41.7007	130.271	95.4829	52.7891	73.4231
ENSMUSG00000026748	Plxdc2	1.19973	6.46546e-07	5.04257e-06	34.0855	59.8358	200.68	137.185	54.2813	165.176
ENSMUSG00000062661	Ncs1	1.19969	3.32395e-10	4.66943e-09	3.90898	169.22	18.6359	389.03	58.8976	327.776
ENSMUSG00000029627	Zkscan14	1.19926	0.000417592	0.00177747	173.644	15.0506	157.473	34.8095	82.0647	41.2082
ENSMUSG00000019295	Tmem129	1.1984	5.97853e-07	4.69341e-06	185.452	41.9799	154.36	96.6827	36.9873	23.5474
ENSMUSG00000036555	Iqce	1.19755	1.12268e-09	1.45505e-08	848.691	55.2894	842.49	127.337	324.257	181.941
ENSMUSG00000084915	C230037L18Rik	1.19676	0.00755629	0.0226513	82.2896	6.66045	76.4747	15.1104	50.6464	37.1673
ENSMUSG00000050732	Vamp8	1.1935	2.05487e-10	2.97139e-09	342.735	80.6241	377.63	183.976	164.888	163.588
ENSMUSG00000032867	Fbxw8	1.1934	3.11824e-12	5.84768e-11	124.19	223.249	278.682	510.018	132.618	269.028
ENSMUSG00000040811	Eml2	1.19048	1.30624e-10	1.93224e-09	198.654	54.8522	251.104	124.775	174.258	175.474
ENSMUSG00000061414	Efcab4b	1.189	1.4263e-08	1.53987e-07	239.448	37.174	398.888	84.5538	211.912	263.289
ENSMUSG00000017760	Ctsa	1.18684	5.20606e-26	3.51514e-24	998.023	429.249	1214.31	976.712	621.479	697.88
ENSMUSG00000031628	Casp3	1.18647	2.531e-18	9.43911e-17	130.871	219.061	240.46	498.222	956.24	2476.97
ENSMUSG00000002393	Nr2f6	1.18538	1.83008e-05	0.000106925	32.6256	31.0099	49.2403	70.7519	32.903	51.921
ENSMUSG00000039616	Mocos	1.18523	0.0109805	0.0312202	34.813	8.11294	58.9029	18.6521	13.0423	27.7821
ENSMUSG00000015478	Rnf5	1.18515	3.78011e-07	3.0772e-06	204.825	32.0378	165.489	72.5664	69.3808	57.2866
ENSMUSG00000087366	BC042782	1.18475	0.0004313	0.00182977	38.4395	16.5714	43.072	37.8683	48.6394	39.5896
ENSMUSG00000040658	BC048355	1.18412	0.00805839	0.023976	4.20653	21.8246	9.29674	49.4918	3.08818	3.00558
ENSMUSG00000048001	Hes5	1.18408	0.00331039	0.0110732	11.9985	27.1512	18.4156	62.0179	62.3237	48.4285
ENSMUSG00000069271	Hist1h2bn	1.18347	0.00184688	0.00663363	35.5776	16.6849	55.9135	37.7556	32.5742	31.919
ENSMUSG00000021453	Gadd45g	1.18342	1.08766e-10	1.63785e-09	17.2353	422.933	29.7203	960.833	537.724	296.716
ENSMUSG00000045394	Epcam	1.18236	5.08646e-11	8.07325e-10	13.6523	125.468	22.2795	285.071	84.1145	104.55
ENSMUSG00000028329	Xpa	1.18127	6.53486e-07	5.09433e-06	174.868	32.0959	192.731	73.1375	91.1975	76.5254
ENSMUSG00000038172	Ttc39b	1.17869	5.81024e-14	1.38791e-12	1910.19	2405.83	3881.92	5445.53	2616.19	8271.24
ENSMUSG00000035198	Tubg1	1.17858	1.27863e-06	9.34966e-06	168.67	30.7999	144.417	69.4391	98.6584	42.7609
ENSMUSG00000045382	Cxcr4	1.17833	0.00962357	0.0278608	920.147	77.7903	1663.27	176.258	7153.08	6013.05
ENSMUSG00000037552	Plekhg2	1.17615	9.52942e-25	6.02151e-23	2820.19	703.016	2458.77	1590.24	2851.51	1845.92
ENSMUSG00000045374	Wdr81	1.17595	3.72609e-21	1.8351e-19	929.897	234.834	1020.31	530.632	701.703	542.678
ENSMUSG00000029177	Cenpa	1.17525	4.43943e-09	5.17315e-08	355.977	56.7988	320.235	127.794	541.458	370.038
ENSMUSG00000003680	Taf6l	1.17513	2.74264e-10	3.88869e-09	133.872	58.4039	129.075	131.958	80.9776	47.0728
ENSMUSG00000033577	Myo6	1.17401	8.59118e-08	7.90436e-07	573.078	83.2226	366.33	187.201	199.598	99.0638
ENSMUSG00000038065	2410066E13Rik	1.17299	0.000230133	0.0010432	794.798	13.6247	447.451	30.6025	228.11	84.4549
ENSMUSG00000044551	9930012K11Rik	1.17071	0.00694374	0.0210068	166.15	7.4742	135.433	16.7558	117.721	39.6458
ENSMUSG00000045441	Gprin3	1.16973	6.54712e-09	7.4478e-08	389.235	65.018	432.67	145.956	259.464	464.672
ENSMUSG00000026239	Pde6d	1.16895	1.20466e-06	8.84736e-06	130.668	35.862	137.023	80.1911	48.3557	42.6183
ENSMUSG00000076752	Gm16603	1.16836	0.0104961	0.0300132	10.113	8.61832	88.5002	19.3935	5.75972	15.9391
ENSMUSG00000068855	Hist2h2ac	1.16762	2.82416e-07	2.36217e-06	285.372	82.3338	331.358	184.903	185.048	141.84
ENSMUSG00000048769	H1f0	1.16761	0.00618507	0.0189826	37.3317	9.78903	76.919	21.7097	40.5917	42.4657
ENSMUSG00000037474	Dtl	1.16712	1.9335e-05	0.00011234	32.1572	40.3664	106.65	90.4822	98.416	126.539
ENSMUSG00000069274	Hist1h4f	1.16679	0.000126141	0.000609237	123.407	104.104	242.733	233.338	97.6609	137.198
ENSMUSG00000089989	Flt3l	1.16673	1.09869e-10	1.65297e-09	662.587	128.193	447.207	288.121	441.759	220.422
ENSMUSG00000024856	Cdk2ap2	1.16404	2.03989e-16	6.21054e-15	603.524	138.587	709.457	310.879	410.882	389.714
ENSMUSG00000049858	Suox	1.16327	1.55178e-06	1.11522e-05	246.39	42.1815	232.678	94.2067	79.9747	51.704
ENSMUSG00000034863	Ano8	1.1594	2.3174e-07	1.9738e-06	293.626	32.6628	322.319	73.4015	295.771	283.651
ENSMUSG00000028221	Tmem55a	1.15926	2.1084e-07	1.80785e-06	247.515	33.8741	246.013	75.6522	114.674	90.2334
ENSMUSG00000008226	Scrn3	1.15847	0.00109178	0.00416632	79.7018	13.2723	82.2201	29.4236	24.3961	14.0061
ENSMUSG00000002111	Sfpi1	1.15814	0.000170782	0.000801949	54.6087	54.0005	124.133	120.239	58.0645	87.5224
ENSMUSG00000051735	Rinl	1.15583	1.42611e-27	1.07087e-25	2183.49	540.036	2413.7	1203.2	1040.05	878.283
ENSMUSG00000047603	Zfp235	1.15566	0.000692854	0.00277822	111.628	17.575	94.3445	39.3439	26.1521	18.0217
ENSMUSG00000031828	Klhl36	1.15545	7.00922e-05	0.000357943	165.643	18.8061	162.198	41.7812	89.2786	46.4856
ENSMUSG00000092691	Mir5111	1.15508	4.22177e-06	2.80196e-05	13.4225	31.5962	26.8225	70.3056	239.418	162.882
ENSMUSG00000040907	Atp1a3	1.15508	0.000551539	0.00227308	55.0504	21.8246	107.689	48.2329	67.1582	66.7668
ENSMUSG00000028551	Cdkn2c	1.15495	0.000384401	0.00165004	55.5851	17.8116	66.7756	39.808	43.3664	54.1068
ENSMUSG00000058756	Thra	1.15413	0.000364063	0.00157038	482.999	13.6015	402.809	30.1101	225.095	108.25
ENSMUSG00000084024	Gm15937	1.15397	0.0101468	0.0291687	31.9614	10.8694	40.4345	24.2177	3.24865	3.62014
ENSMUSG00000067455	Hist1h4j	1.15236	0.00048561	0.00202933	76.8021	44.4211	143.231	98.4951	48.3691	67.397
ENSMUSG00000040247	Tbc1d10c	1.15072	4.33999e-24	2.64266e-22	4210.62	310.554	4093.56	690.75	1519.88	1207.7
ENSMUSG00000050107	Gsg2	1.14822	0.00055398	0.00228145	69.4688	17.902	79.9589	39.5789	20.227	16.5045
ENSMUSG00000033542	Arhgef5	1.14817	0.00349493	0.0116185	9.74884	12.8747	57.1576	28.412	19.6829	36.392
ENSMUSG00000024824	Rad9	1.14667	2.36918e-13	5.17234e-12	589.576	87.0059	455.859	192.744	248.999	131.995
ENSMUSG00000001366	Fbxo9	1.14441	9.36534e-17	2.96451e-15	576.033	117.3	461.367	260.437	258.678	191.372
ENSMUSG00000079553	Kifc1	1.14317	1.54044e-06	1.10754e-05	149.628	31.8327	124.278	70.3026	58.8166	28.923
ENSMUSG00000075032	Hist1h3i	1.14307	0.0014931	0.005501	35.2705	25.6568	81.9705	56.5471	66.9975	71.3471
ENSMUSG00000049672	Zfp161	1.14303	8.16284e-11	1.25171e-09	475.032	62.6455	458.67	138.845	206.521	106.717
ENSMUSG00000042759	Apobr	1.14234	0.000887589	0.00346288	54.691	22.6174	85.7765	49.8527	37.6548	35.117
ENSMUSG00000021460	Auh	1.14213	2.43586e-19	9.92421e-18	931.745	212.581	942.298	469.479	461.189	454.883
ENSMUSG00000005883	Spo11	1.14117	0.0185946	0.0489646	86.6816	7.07662	67.2944	15.393	34.5608	17.4651
ENSMUSG00000033538	Casp4	1.14026	0.000156264	0.000740208	87.3711	780.269	220.568	1719.47	1400.09	6123.06
ENSMUSG00000000982	Ccl3	1.13951	0.000313543	0.00137694	49.3705	209.889	72.7426	462.291	3942.88	5403.16
ENSMUSG00000052684	Jun	1.13936	1.74264e-08	1.83757e-07	2084.44	1246.56	2350.57	2746.56	19810.9	14052
ENSMUSG00000074604	Mgst2	1.13616	8.04852e-09	9.03907e-08	734.743	48.556	723.39	106.978	318.932	261.488
ENSMUSG00000032114	Slc37a4	1.1361	3.02487e-06	2.0632e-05	181.174	32.4635	146.188	71.4102	62.1763	50.8903
ENSMUSG00000052369	Tmem106c	1.13514	0.000621614	0.00252644	82.3441	15.5849	72.9973	33.9988	47.0611	32.2508
ENSMUSG00000026721	Rabgap1l	1.13511	5.57006e-25	3.57359e-23	3037.39	1402.01	4673.6	3078.98	3179.29	8211.12
ENSMUSG00000036006	Fam65b	1.13505	2.13043e-26	1.48642e-24	12537.8	690.977	12295.3	1519.14	7223.6	6850.98
ENSMUSG00000021262	Evl	1.13433	3.54918e-20	1.59761e-18	3396.51	238.79	3067.77	525.174	1639.24	1063.46
ENSMUSG00000030189	Csda	1.13405	5.86339e-13	1.21064e-11	153.878	1350.89	467.893	2964.3	497.574	1524.37
ENSMUSG00000017774	Myo1c	1.13394	5.81745e-11	9.14679e-10	336.805	514.623	615.652	1129.63	1633.02	4713.27
ENSMUSG00000037234	Hook3	1.13353	4.20904e-37	5.46359e-35	1569.62	1005.93	1693.34	2207.1	725.914	1361.78
ENSMUSG00000031378	Abcd1	1.13276	8.88022e-10	1.16718e-08	658.129	60.5091	747.752	131.899	435.193	325.293
ENSMUSG00000023921	Mut	1.13132	1.79633e-07	1.5642e-06	310.996	49.139	306.615	107.926	95.1408	57.5132
ENSMUSG00000066007	Zfp600	1.12925	0.013696	0.0377266	14.0802	12.1202	17.5397	26.4639	8.80288	14.5488
ENSMUSG00000037049	Smpd1	1.12899	0.000325137	0.00142041	185.406	16.6652	203.396	36.605	68.0956	47.0109
ENSMUSG00000032374	Plod2	1.12885	0.00170922	0.00619267	10.393	25.9815	18.6644	56.9358	27.5747	27.7433
ENSMUSG00000069266	Hist1h4b	1.12829	0.000308007	0.00135583	66.5732	63.9879	121.811	139.756	98.2301	118.823
ENSMUSG00000059325	Hopx	1.12821	0.0015427	0.00566255	30.7416	26.5678	44.8803	57.9001	41.3173	57.8667
ENSMUSG00000028873	Cdca8	1.12802	0.00101001	0.00388706	33.8601	25.3078	57.86	55.144	20.987	22.7131
ENSMUSG00000041187	Prkd2	1.12752	1.88917e-19	7.8109e-18	3840.28	324.493	3448.04	709.759	2921.9	1910.56
ENSMUSG00000015437	Gzmb	1.12584	5.49567e-05	0.000289387	68.2498	1129.78	225.287	2465.32	772.602	1251.48
ENSMUSG00000092623	Gm20413	1.12583	0.00441723	0.0142134	65.5894	10.509	47.4912	23.141	103.811	129.769
ENSMUSG00000052565	Hist1h1d	1.12466	4.77745e-05	0.00025526	318.619	110.507	549.213	240.665	242.403	223.363
ENSMUSG00000039153	Runx2	1.12438	2.31587e-09	2.82282e-08	136.071	293.834	368.749	640.232	449.593	1083.76
ENSMUSG00000026981	Il1rn	1.12275	0.00195495	0.00697393	2.92597	74.0613	9.23964	161.166	33.2246	106.548
ENSMUSG00000062762	Ei24	1.1227	3.43676e-22	1.81541e-20	284.785	188.715	466.08	411.173	133.229	294.342
ENSMUSG00000032120	C2cd2l	1.12263	1.56763e-07	1.37868e-06	311.531	37.3757	219.148	81.7586	302.545	173.065
ENSMUSG00000034786	Gpsm3	1.12178	4.25351e-12	7.85281e-11	863.862	85.8226	719.674	186.634	539.417	329.325
ENSMUSG00000053460	Ggcx	1.11951	0.00014262	0.000679811	195.188	20.707	201.252	44.8648	100.422	58.0545
ENSMUSG00000035455	Fignl1	1.1194	0.00138503	0.00514357	22.3739	27.5961	60.144	59.7382	24.4865	42.1065
ENSMUSG00000033502	Cdc14a	1.11897	1.869e-15	5.09714e-14	476.414	168.092	582.014	365.872	523.485	1279.26
ENSMUSG00000074811	Hps6	1.11847	3.10007e-06	2.11105e-05	129.28	32.5284	144.3	70.8346	88.8879	109.527
ENSMUSG00000073002	Vamp5	1.11823	0.00436682	0.0140755	64.6888	14.5717	70.9833	31.3739	15.8068	15.3473
ENSMUSG00000039686	Zer1	1.11739	1.22882e-18	4.79641e-17	1714.03	174.452	1612.43	378.643	927.453	575.998
ENSMUSG00000032589	Bsn	1.11701	0.0129419	0.0359395	40.8762	9.06108	77.0945	19.425	28.528	13.1842
ENSMUSG00000021675	F2rl2	1.1163	0.0098371	0.0283789	10.476	18.0086	24.1354	39.0245	10.0245	26.0594
ENSMUSG00000071713	Csf2rb	1.11244	0.00226638	0.00795607	120.137	297.139	215.261	642.42	552.012	674.951
ENSMUSG00000036181	Hist1h1c	1.11105	1.58752e-10	2.32979e-09	2121.71	427.432	2779.71	923.173	1952.8	1608.44
ENSMUSG00000038323	1700066M21Rik	1.11023	9.69775e-06	6.00773e-05	141.817	32.0066	127.934	69.1598	34.9549	38.608
ENSMUSG00000035004	Igsf6	1.11017	0.00145374	0.00537607	26.9156	34.7551	71.6669	74.8732	14.9789	24.943
ENSMUSG00000026104	Stat1	1.10984	8.5229e-23	4.77311e-21	7461.49	5843.18	6991.51	12611.3	5149.86	3529.43
ENSMUSG00000039304	Tnfsf10	1.10922	7.51166e-15	1.95012e-13	402.474	284.866	479.763	614.473	181.711	190.022
ENSMUSG00000032737	Inppl1	1.109	0.000135541	0.000649768	95.9005	51.3249	183.53	110.491	53.0143	134.879
ENSMUSG00000030089	Slc41a3	1.10739	0.00542587	0.0169539	104.893	10.1855	97.8042	22.0312	39.3298	25.6962
ENSMUSG00000012519	Mlkl	1.1065	0.00869105	0.0255632	7.12224	16.773	36.9111	36.0384	7.63138	21.2517
ENSMUSG00000003378	Grik5	1.10596	7.32708e-09	8.29e-08	117.913	57.4059	206.064	123.81	175.279	311.016
ENSMUSG00000056185	Snx32	1.10578	0.0172192	0.0458841	133.018	6.26059	143.697	13.4989	29.3055	14.876
ENSMUSG00000073096	Lrrc61	1.10507	5.96974e-10	8.06155e-09	285.367	56.9655	297.845	121.96	141.27	137.24
ENSMUSG00000026860	Sh3glb2	1.10446	6.9643e-14	1.64019e-12	807.434	100.401	770.957	216.075	430.25	400.017
ENSMUSG00000058331	Zfp85-rs1	1.10426	0.000604683	0.00246481	123.178	19.3313	126.836	41.8573	30.9314	16.2271
ENSMUSG00000005447	Pafah1b3	1.10325	0.00789029	0.0235358	35.1728	10.9818	48.0146	23.4224	28.4325	26.9926
ENSMUSG00000060675	Pla2g16	1.10137	2.42084e-12	4.60124e-11	290.3	113.26	441.962	242.669	128.596	179.488
ENSMUSG00000059182	Skap2	1.10011	4.90996e-08	4.72785e-07	122.936	142.943	227.056	306.306	75.861	92.3776
ENSMUSG00000030083	Abtb1	1.09891	1.11004e-07	1.00257e-06	401.844	37.6923	428.768	80.5166	292.836	239.261
ENSMUSG00000053137	Mapk11	1.09856	2.63974e-19	1.07287e-17	338.658	734.512	378.774	1573.38	318.849	674.255
ENSMUSG00000079057	Cyp4v3	1.09808	2.2246e-05	0.000127397	85.09	37.5544	158.486	80.1034	44.2845	89.6932
ENSMUSG00000044827	Tlr1	1.0975	1.62559e-28	1.315e-26	789.148	322.752	988.032	691.38	334.965	397.628
ENSMUSG00000045211	Nudt18	1.09749	0.000324719	0.00141951	148.145	18.8654	162.159	40.8881	49.194	68.8306
ENSMUSG00000063021	Hist1h2ak	1.09731	8.75549e-05	0.000437383	99.1069	59.4926	180.166	127.034	77.1951	85.6584
ENSMUSG00000033088	Triobp	1.09644	1.01105e-17	3.56132e-16	545.603	125.146	630.05	268.181	350.636	310.922
ENSMUSG00000003847	Nfat5	1.0952	3.52626e-37	4.61307e-35	3874.5	9608	4361.65	20526.3	8303.25	23602.9
ENSMUSG00000026950	Neb	1.09483	4.03286e-05	0.000218686	331.035	712.128	1818.88	1521.12	312.608	1258.73
ENSMUSG00000047264	Zfp358	1.09435	0.00559925	0.0174144	57.9061	10.517	50.3335	22.4541	34.5211	18.2049
ENSMUSG00000003779	Kif20a	1.09308	0.0115058	0.0324735	34.0324	24.9649	58.9292	53.0822	19.7931	14.1811
ENSMUSG00000030051	Aplf	1.09264	0.00229686	0.00804212	103.301	15.2833	94.2654	32.3342	23.0867	24.7577
ENSMUSG00000032411	Tfdp2	1.092	1.40434e-07	1.24487e-06	360.034	48.3194	453.738	102.211	246.395	243.992
ENSMUSG00000058385	Hist1h2bg	1.09103	6.67308e-05	0.000343184	171.242	66.5405	257.186	141.768	90.413	103.233
ENSMUSG00000004565	Pnpla6	1.09101	8.46257e-14	1.96813e-12	632.722	241.94	716.136	515.456	449.591	475.166
ENSMUSG00000037622	Wdtc1	1.09052	7.17224e-21	3.44124e-19	974.666	255.658	985.404	545.247	657.956	560.164
ENSMUSG00000037816	Fbxw17	1.09007	1.28668e-05	7.76413e-05	124.039	42.4021	195.154	90.0468	59.9934	83.2364
ENSMUSG00000016028	Celsr1	1.08859	2.1737e-36	2.67637e-34	2728.09	969.105	2350.65	2060.15	3523.39	2733.2
ENSMUSG00000050668	Ccdc75	1.08832	3.56548e-08	3.53278e-07	271.894	58.7263	219.286	125.216	104.13	58.6943
ENSMUSG00000027589	Pcmtd2	1.08581	9.48818e-11	1.43782e-09	1413.98	76.6146	1174.82	162.894	329.914	252.602
ENSMUSG00000028470	Hint2	1.08421	0.00446282	0.0143373	65.7848	13.7765	68.6073	29.044	39.6234	30.9499
ENSMUSG00000020160	Meis1	1.08367	0.0131733	0.0364968	19.8413	15.2811	43.2462	32.1688	14.3042	10.116
ENSMUSG00000030431	2210411K11Rik	1.08358	0.000446053	0.00188377	10.8106	46.139	25.3918	97.7036	8.80006	16.23
ENSMUSG00000028164	Manba	1.08269	2.04208e-12	3.9259e-11	469.755	69.1647	611.584	146.333	295.875	312.265
ENSMUSG00000026199	Ankzf1	1.08257	1.83518e-08	1.92907e-07	599.128	65.2421	523.846	138.82	217.648	105.545
ENSMUSG00000020978	Klhdc2	1.08201	9.7206e-15	2.49649e-13	461.701	199.737	634.347	423.964	381.51	313.764
ENSMUSG00000024942	Capn1	1.08157	1.11553e-27	8.49072e-26	1985.33	449.717	2146.07	951.385	1185.61	1063.85
ENSMUSG00000039745	Htatip2	1.08072	2.57896e-05	0.000145993	135.9	31.9671	135.19	67.4574	50.2579	37.1822
ENSMUSG00000034317	Trim59	1.0792	8.62931e-10	1.13868e-08	654.381	135.582	988.373	286.586	577.897	488.685
ENSMUSG00000044991	1110034G24Rik	1.07857	2.3014e-06	1.60504e-05	179.389	28.9221	199.394	61.0553	162.407	663.038
ENSMUSG00000052142	Rasal3	1.07731	8.99478e-20	3.89193e-18	7227.02	969.653	6377.2	2047.64	3692.51	2639.5
ENSMUSG00000018341	Il12rb2	1.07654	3.11385e-07	2.58381e-06	75.809	497.974	146.121	1050.73	205.196	201.86
ENSMUSG00000052544	St6galnac3	1.07629	0.0020457	0.00726517	50.0665	32.1527	127.946	67.7001	41.4371	120.093
ENSMUSG00000059248	2009-09-01	1.07555	4.11165e-27	2.99759e-25	4505.66	632.64	4752.59	1332.67	2331.79	1960.82
ENSMUSG00000024301	Kifc5b	1.07427	0.00116308	0.00440408	170.015	16.4218	92.3855	34.5702	71.5956	28.0784
ENSMUSG00000024777	Ppp2r5b	1.07375	2.53945e-05	0.000143951	181.381	25.148	165.31	53.1653	127.756	127.215
ENSMUSG00000025888	Casp1	1.07356	3.97992e-06	2.65302e-05	130.541	154.358	296.912	324.513	156.801	559.848
ENSMUSG00000027663	Zmat3	1.07295	4.14264e-16	1.20432e-14	559.054	217.909	636.607	458.785	282.145	373.35
ENSMUSG00000022769	Sdf2l1	1.07276	2.4478e-07	2.07431e-06	60.4638	115.101	98.9869	242.197	31.2025	32.3042
ENSMUSG00000083951	Gm13786	1.072	0.00373204	0.0123011	97.1211	12.0089	95.0206	25.3523	32.745	13.1444
ENSMUSG00000072082	Ccnf	1.07081	0.000601229	0.00245384	39.8896	20.2157	76.8662	42.3223	35.69	47.0866
ENSMUSG00000057396	Zfp759	1.0706	0.00373258	0.0123011	101.478	15.1421	105.103	31.8662	17.1639	11.7186
ENSMUSG00000066000	2610305D13Rik	1.07017	1.38363e-21	7.02088e-20	476.745	422.317	573.495	886.191	219.712	404.258
ENSMUSG00000044934	Zfp367	1.07002	7.54931e-08	7.00738e-07	119.182	49.7731	198.714	104.224	214.499	243.139
ENSMUSG00000057672	Pkn1	1.06919	2.5326e-35	2.94502e-33	4406.63	694.884	4556.43	1458.92	4266.98	3175.22
ENSMUSG00000070354	Evi2b	1.06899	2.18893e-17	7.4651e-16	930.529	121.818	1158.79	256.097	790.134	1083.48
ENSMUSG00000006362	Cbfa2t3	1.06849	0.00320877	0.0107772	114.672	46.5727	256.778	97.538	34.6341	34.3218
ENSMUSG00000006717	Acot13	1.06781	0.00975253	0.0281805	78.7941	10.866	85.1298	22.857	17.1136	15.7598
ENSMUSG00000022360	Atad2	1.0671	1.93045e-15	5.23065e-14	923.679	246.405	1075.8	517.202	1527.16	1836.68
ENSMUSG00000022686	B3gnt5	1.0668	6.89591e-05	0.000353018	180.336	69.1521	388.192	144.983	119.982	216.195
ENSMUSG00000041649	Klf8	1.0658	0.00752309	0.0225558	37.4213	11.2195	47.8777	23.6648	35.1503	51.1599
ENSMUSG00000056737	Capg	1.06299	4.02737e-08	3.95069e-07	217.158	151.468	512.614	316.152	548.716	999.606
ENSMUSG00000046949	Nqo2	1.06175	0.0103497	0.0296603	68.0415	9.67552	96.8867	20.3282	13.9352	11.4309
ENSMUSG00000069833	Ahnak	1.0614	4.24573e-12	7.84711e-11	8446.66	4752.29	26151.9	9917.61	41664.6	142618
ENSMUSG00000051007	Pddc1	1.06077	6.85855e-08	6.41242e-07	364.053	55.4808	348.326	116.38	184.36	121.711
ENSMUSG00000055200	Sertad3	1.06034	0.000813384	0.00320049	146.105	15.7656	124.983	32.52	96.0426	54.7306
ENSMUSG00000015880	Ncapg	1.06014	0.00428875	0.0138541	59.3184	38.17	92.1711	79.3776	33.7987	46.0844
ENSMUSG00000002781	Tmem143	1.0599	0.00422136	0.0136645	117.794	11.2844	85.6719	23.5639	31.8617	18.7743
ENSMUSG00000039759	Thap3	1.0595	2.37695e-05	0.000135635	234.805	28.3692	255.705	59.4448	105.896	97.4118
ENSMUSG00000026180	Cxcr2	1.05928	1.54947e-05	9.17789e-05	62.7901	83.9134	107.672	174.381	75.4761	66.5921
ENSMUSG00000076871	Trdj2	1.05869	0.000283827	0.00125899	49.216	33.0288	129.116	68.4845	58.827	105.035
ENSMUSG00000079563	Pglyrp2	1.05842	5.39019e-16	1.54288e-14	1308.2	167.231	929.143	348.316	274.466	116.173
ENSMUSG00000026158	Ogfrl1	1.05823	0.000776333	0.00307394	45.2587	42.5654	105.207	88.2471	26.1551	25.9605
ENSMUSG00000035585	Tsen34	1.05821	0.00286707	0.00978179	67.532	14.8626	63.732	30.9412	38.5578	22.0903
ENSMUSG00000026162	Nhej1	1.05794	0.0128077	0.0356136	42.8477	9.3683	30.8964	19.3577	25.2793	23.7729
ENSMUSG00000005686	Ampd3	1.05765	1.29913e-05	7.82515e-05	433.908	35.2906	362.107	73.1928	143.95	61.1991
ENSMUSG00000063849	Ppcdc	1.05593	3.68528e-16	1.07433e-14	541.86	142.568	537.616	296.756	445.031	599.809
ENSMUSG00000022723	Crybg3	1.05555	9.09045e-07	6.85365e-06	67.2447	52.2014	193.71	108.388	126.559	257.171
ENSMUSG00000023249	Parp3	1.05546	2.12782e-11	3.53827e-10	890.733	260.722	778.063	542.905	658.647	540.86
ENSMUSG00000059689	Zfp637	1.05535	0.0019238	0.00688335	69.0256	15.4968	71.1992	32.4452	20.2319	6.5496
ENSMUSG00000076494	Trbj2-3	1.05302	0.000479189	0.00200701	77.9441	21.7851	72.013	45.2112	62.2058	70.7336
ENSMUSG00000036968	Cnpy4	1.053	0.000179839	0.000839931	123.718	21.2694	122.767	44.6286	80.6695	59.4557
ENSMUSG00000041308	Sntb2	1.05276	3.89665e-08	3.83144e-07	204.974	85.0043	436.601	176.339	230.493	446.738
ENSMUSG00000059498	Fcgr3	1.0511	0.00162696	0.00593279	25.1919	32.839	53.9449	67.7927	13.2758	28.7559
ENSMUSG00000056498	Tmem154	1.05072	5.18805e-14	1.24999e-12	985.265	131.219	1032.99	271.499	522.626	410.659
ENSMUSG00000023939	Mrpl14	1.0502	0.000480237	0.0020109	74.3541	25.6162	66.4681	53.0902	35.2889	32.0527
ENSMUSG00000086533	Gm16266	1.04906	0.00112194	0.00426685	168.62	18.7552	172.111	39.0409	33.3644	35.6113
ENSMUSG00000027331	D2Ertd750e	1.04813	0.00116355	0.00440408	84.304	19.045	102.464	39.3953	42.544	29.124
ENSMUSG00000020668	Kif3c	1.04792	2.42772e-05	0.000138179	288.879	26.4136	253.105	54.8002	178.651	141.978
ENSMUSG00000020253	Ppm1m	1.04699	3.3687e-12	6.28862e-11	525.632	77.6915	519.282	160.892	279.75	281.358
ENSMUSG00000034595	Ppp1r18	1.04647	4.70778e-26	3.20454e-24	1781.25	594.107	2030.5	1227.25	1436.94	1588.05
ENSMUSG00000028057	Rit1	1.04425	1.1088e-07	1.00199e-06	222.503	46.4022	195.919	95.6225	78.6826	96.4025
ENSMUSG00000022475	Hdac7	1.04415	9.00278e-16	2.5379e-14	3256.9	3013.84	3310.68	6215.92	4822.66	6963.94
ENSMUSG00000020212	Mdm1	1.0441	0.00432195	0.0139443	76.1043	10.5181	75.2358	21.5491	92.5777	70.038
ENSMUSG00000049600	Zbtb45	1.04391	5.77302e-08	5.45845e-07	205.809	56.9841	201.343	117.333	76.7656	48.8325
ENSMUSG00000025950	Idh1	1.04271	0.00258642	0.00892428	103.494	14.0397	106.693	28.7822	46.6551	41.9002
ENSMUSG00000024533	Spire1	1.04259	0.000362125	0.00156323	16.9388	107.203	47.8307	220.461	15.8997	12.9872
ENSMUSG00000056629	Fkbp2	1.04091	0.00174709	0.00630767	31.6609	18.6948	32.338	38.2258	35.783	22.0853
ENSMUSG00000028344	Invs	1.04067	7.52423e-13	1.52534e-11	395.767	94.4919	447.208	194.68	174.192	149.668
ENSMUSG00000089715	Cbx6	1.04062	5.09923e-13	1.06867e-11	545.995	116.327	722.481	238.326	169.042	127.689
ENSMUSG00000028453	Fancg	1.03931	2.89846e-07	2.41707e-06	246.502	45.3009	257.928	93.1639	120.315	102.494
ENSMUSG00000046058	Eid2	1.03836	0.00438667	0.0141259	12.0263	22.0007	24.3966	44.883	17.9066	25.3022
ENSMUSG00000029428	Stx2	1.03832	0.0013532	0.0050455	129.286	25.8527	170.732	52.6244	62.6173	44.3948
ENSMUSG00000025823	Pdia4	1.03795	6.6831e-18	2.39121e-16	904.011	521.706	928.9	1072.36	434.54	368.327
ENSMUSG00000085223	Gm11210	1.03787	0.017439	0.0463371	51.1809	9.69868	43.3464	20.0155	27.1987	44.8084
ENSMUSG00000006301	Tmbim1	1.03704	1.71045e-08	1.80704e-07	93.7443	182.237	146.899	373.47	338.094	711.083
ENSMUSG00000034023	Fancd2	1.0367	0.00433047	0.0139691	45.7155	19.1968	84.7147	38.9411	45.0646	63.7391
ENSMUSG00000022526	Zfp251	1.03628	1.24756e-09	1.60203e-08	393.686	94.9313	346.908	194.755	114.139	90.6851
ENSMUSG00000028073	Pear1	1.03591	1.18291e-10	1.76805e-09	375.105	114.837	890.915	236.017	429.163	951.728
ENSMUSG00000045092	S1pr1	1.03553	8.99312e-17	2.85208e-15	6131.63	371.021	5605.16	760.612	4988.04	1699.03
ENSMUSG00000021707	Dhfr	1.03468	0.00347199	0.0115492	51.8306	16.7776	69.7876	33.9851	35.5071	39.0565
ENSMUSG00000060678	Hist1h4c	1.03414	5.42376e-06	3.52976e-05	323.02	203.932	501.237	417.78	299.91	411.887
ENSMUSG00000021496	Pcbd2	1.03097	0.00250739	0.00868022	79.0515	17.078	82.1082	35.1704	24.0801	18.7604
ENSMUSG00000036983	Tfb1m	1.03093	3.48342e-06	2.34371e-05	93.9814	55.4469	66.0797	113.219	27.5344	21.1258
ENSMUSG00000024851	Pitpnm1	1.03048	3.36648e-21	1.66288e-19	3226.55	361.106	3646.24	737.931	4610.21	5249.51
ENSMUSG00000035547	Capn5	1.02999	0.0163797	0.0439547	10.8124	10.9366	31.2908	22.1462	21.3531	34.5519
ENSMUSG00000060216	Arrb2	1.02894	1.41947e-21	7.18099e-20	1970.5	211.158	1909.04	432.068	1470.79	1122.93
ENSMUSG00000004187	Kifc2	1.0289	4.53218e-05	0.000243008	190.67	27.9276	197.053	57.0761	156.04	150.14
ENSMUSG00000034361	Cpne2	1.02736	0.00374979	0.0123481	17.7279	23.4092	53.4744	47.4716	23.0017	30.0479
ENSMUSG00000001751	Naglu	1.02603	3.013e-05	0.000168175	173.465	33.6432	160.04	68.189	76.553	54.7068
ENSMUSG00000006850	Tmco6	1.02495	4.6674e-06	3.07457e-05	283.952	34.4943	262.415	70.7186	125.41	115.908
ENSMUSG00000062591	Tubb4a	1.02459	0.0104902	0.0300014	30.3536	10.8185	48.5466	22.2042	33.3422	44.0533
ENSMUSG00000074794	Arrdc3	1.02375	8.5196e-06	5.3351e-05	454.088	38.8331	399.365	79.562	418.664	252.908
ENSMUSG00000024349	Tmem173	1.0229	3.64976e-33	3.77254e-31	1051.07	912.584	951.01	1854.19	537.559	500.735
ENSMUSG00000056069	Fam105a	1.02288	2.04215e-15	5.51545e-14	1844.28	110.342	1543.59	225.877	1003.52	579.312
ENSMUSG00000037960	1110007C09Rik	1.02275	0.000635599	0.00257702	111.552	16.2862	133.946	32.9632	158.738	157.176
ENSMUSG00000054676	1600014C10Rik	1.02264	6.55563e-13	1.34198e-11	555.574	210.876	700.63	428.982	166.682	118.74
ENSMUSG00000024781	Lipa	1.02231	8.30278e-13	1.67911e-11	1388.59	100.505	1038.79	203.971	623.817	312.363
ENSMUSG00000006345	Ggt1	1.02218	0.000784578	0.00310438	124.038	24.2704	146.883	49.0582	129.928	82.4177
ENSMUSG00000093661		1.02203	8.29526e-06	5.21026e-05	214.202	39.0369	169.653	79.3372	183.073	102.745
ENSMUSG00000021417	Eci2	1.02192	5.17661e-10	7.07034e-09	331.448	78.498	286.09	158.652	148.256	113.31
ENSMUSG00000025545	Clybl	1.02136	0.00312816	0.0105352	65.4028	14.3955	69.9508	29.1197	22.7882	21.0266
ENSMUSG00000074813	Gm14005	1.02091	1.78089e-05	0.000104452	9.104	93.8831	42.5362	190.356	150.45	443.22
ENSMUSG00000031787	Katnb1	1.01947	3.34219e-06	2.25756e-05	179.577	35.4204	212.873	72.0271	132.068	100.279
ENSMUSG00000037366	Pafah2	1.01779	0.00116352	0.00440408	60.1744	26.0833	63.4121	52.5957	35.562	20.0486
ENSMUSG00000038241	Cep250	1.01667	6.96137e-14	1.64019e-12	985.959	130.662	1407.84	264.217	779.855	632.288
ENSMUSG00000021213	Akr1c13	1.01621	0.00646336	0.0197498	85.7491	20.625	82.9087	41.9276	16.8454	11.7261
ENSMUSG00000052336	Cx3cr1	1.01574	0.00185173	0.00664962	56.4601	29.1389	101.591	59.2579	36.9995	62.1476
ENSMUSG00000050936	Hist2h2bb	1.01512	2.18794e-06	1.53293e-05	429.713	152.916	579.119	308.856	206.311	163.2
ENSMUSG00000003344	Btbd2	1.01289	1.99307e-08	2.08067e-07	300.049	55.7287	331.652	112.156	189.502	154.006
ENSMUSG00000039953	Clstn1	1.01271	8.50877e-07	6.45579e-06	156.078	102.452	241.994	206.588	113.439	174.344
ENSMUSG00000075411	Bin2	1.01199	2.14615e-21	1.07275e-19	1941.49	225.288	2736.51	454.78	1753.79	1432.41
ENSMUSG00000025374	Obfc2b	1.01139	4.25972e-09	4.98959e-08	190.655	78.8494	210.931	159.111	139.99	116.262
ENSMUSG00000031813	Fam125a	1.00882	1.43719e-06	1.04e-05	147.084	62.0102	180.876	124.744	94.8377	90.9405
ENSMUSG00000015971	Actr8	1.00667	4.09653e-12	7.58809e-11	570.03	86.8658	472.075	174.486	251.708	166.015
ENSMUSG00000034958	Atcay	1.00617	0.0120775	0.0338644	26.4586	12.4111	74.6754	25.013	22.6505	52.5003
ENSMUSG00000032598	Nckipsd	1.0061	2.07402e-08	2.15578e-07	162.396	78.9408	164.419	158.695	90.0915	61.7738
ENSMUSG00000079138	Gm8818	1.00604	0.0143439	0.039253	1.67507	12.7403	13.4935	25.734	28.3424	111.174
ENSMUSG00000090641	Zfp712	1.00575	4.20219e-07	3.39439e-06	194.695	49.0762	169.244	98.5756	55.8718	53.2426
ENSMUSG00000031897	Psmb10	1.00532	6.82458e-12	1.22091e-10	534.753	280.58	558.522	563.737	168.184	160.101
ENSMUSG00000002668	Dennd1c	1.00413	3.85717e-22	2.03108e-20	2305.5	374.624	2555.38	752.426	979.53	1234.21
ENSMUSG00000060336	Zfp937	1.00393	3.2681e-07	2.69711e-06	204.776	80.8327	251.453	162.69	58.0442	45.3059
ENSMUSG00000091754	Gm3636	1.00371	0.0075585	0.0226539	13.9202	42.5407	28.434	85.2809	10.9452	23.7765
ENSMUSG00000058594	Fbxo18	1.00334	2.5437e-13	5.52455e-12	687.091	96.7004	697.797	193.986	416.9	359.751
ENSMUSG00000004610	Etfb	1.00309	1.9128e-08	2.00186e-07	149.575	110.209	193.193	220.643	78.5272	89.4716
ENSMUSG00000049299	Trappc1	1.00287	7.66505e-05	0.000387066	128.626	30.3074	134.286	60.8245	61.7316	50.0108
ENSMUSG00000047712	Ust	1.00257	2.92088e-07	2.43456e-06	240.966	100.229	296.346	200.833	312.884	394.012
ENSMUSG00000027605	Acss2	1.00235	1.62261e-08	1.72951e-07	1281.83	65.6131	916.417	131.278	852.478	367.8
ENSMUSG00000031506	Ptpn7	1.00215	1.50424e-24	9.39868e-23	1260.57	598.61	1541.81	1198.79	579.81	780.295
ENSMUSG00000028799	Zfp362	1.00203	2.10429e-13	4.63026e-12	466.871	107.207	511.335	214.073	442.905	515.525
ENSMUSG00000027242	Wdr76	1.00188	2.90275e-10	4.10181e-09	427.175	82.6675	394.506	165.357	113.607	75.1704
ENSMUSG00000035722	Abca7	1.00098	1.27256e-20	5.93568e-19	3179.36	618.313	3271.99	1237.8	4101.39	3702.34
ENSMUSG00000078502	Gm13212	1.00018	1.11892e-12	2.24386e-11	469.658	204.957	497.27	409.504	194.068	189.349
ENSMUSG00000082247	Gm16074	-1.00075	0.00178749	0.00643952	17.505	103.858	17.1364	51.9604	25.1386	19.7171
ENSMUSG00000071369	Map3k5	-1.0012	1.02997e-33	1.12725e-31	1361.36	6069.07	1798.05	3031.76	3370.29	6726.41
ENSMUSG00000070251		-1.00625	0.0028857	0.00984337	39.8068	64.6858	29.8485	32.2691	17.7007	6.3796
ENSMUSG00000093289	Snord92	-1.00954	1.02919e-06	7.67651e-06	20.9865	199.573	22.297	99.3103	42.6538	77.0332
ENSMUSG00000022945	Chaf1b	-1.01004	4.202e-07	3.39439e-06	137.063	131.853	143.524	65.2435	137.51	90.5532
ENSMUSG00000071342	Gm889	-1.01084	0.0162724	0.043716	1.30178	18.2289	1.17966	9.14095	82.0342	84.5922
ENSMUSG00000001270	Ckb	-1.01337	1.21949e-05	7.42017e-05	86.3592	84.3482	91.432	41.5915	191.309	128.305
ENSMUSG00000076888	Traj42	-1.01391	2.45932e-09	2.98632e-08	208.593	250.299	125.329	124.285	209.075	177.641
ENSMUSG00000028278	Rragd	-1.01495	2.648e-08	2.67435e-07	55.4347	601.176	65.0113	296.9	217.432	190.58
ENSMUSG00000076875	Traj58	-1.01635	0.00896333	0.0262489	86.8306	36.7764	39.9736	18.2058	35.8833	19.7573
ENSMUSG00000077167		-1.01708	9.27879e-05	0.000461322	77.2068	128.271	47.9253	63.5616	300.307	209.061
ENSMUSG00000051652	Lrrc3	-1.0176	0.0165055	0.0442287	6.90523	31.5962	8.88691	15.6336	22.1033	19.5642
ENSMUSG00000021057	Akap5	-1.01812	0.00307946	0.0103984	26.2961	117.079	15.2469	57.9306	10.4133	7.13322
ENSMUSG00000020859	Spag9	-1.01891	1.25164e-35	1.46565e-33	1965.58	6541.99	2004.8	3228.01	11146.8	20756.3
ENSMUSG00000052928	Ctif	-1.02009	0.000465154	0.0019536	28.5117	90.8685	47.05	44.7427	33.1815	38.8353
ENSMUSG00000004837	Grap	-1.02186	2.07115e-29	1.74278e-27	1357.34	1589.32	1130.97	782.129	2574.76	2701.22
ENSMUSG00000020024	Ccdc41	-1.02292	1.3098e-27	9.87957e-26	387.49	1591.68	360.01	782.966	723.645	1312.64
ENSMUSG00000004317	Clcn5	-1.02552	1.74274e-12	3.38934e-11	186.808	655.029	173.585	321.611	404.685	660.179
ENSMUSG00000026715	Serpinc1	-1.02637	0.0115455	0.03256	24.4841	28.7888	16.3073	14.1642	9.33462	6.99416
ENSMUSG00000063254	B230325K18Rik	-1.02642	7.06487e-11	1.0964e-09	521.749	805.253	361.501	395.305	612.155	561.797
ENSMUSG00000085661	1700034P13Rik	-1.02817	0.0115104	0.032481	18.9103	22.0692	27.8828	10.8409	40.2808	40.6843
ENSMUSG00000017009	Sdc4	-1.02827	0.0183513	0.048362	64.5036	293.783	126.408	143.916	201.037	309.866
ENSMUSG00000021322	Aoah	-1.03205	0.00594337	0.0183349	31.688	77.6487	44.0123	38.0232	51.7003	23.1968
ENSMUSG00000092215	Gm20419	-1.03434	1.43806e-11	2.44968e-10	6076.19	10522.9	2756.58	5137.86	7497.3	4853.74
ENSMUSG00000045962	Wnk1	-1.03483	2.83948e-63	9.90565e-61	10942.7	29329.7	9697.22	14313.9	36599.1	62883.7
ENSMUSG00000093321	Snord93	-1.03575	7.62643e-06	4.8245e-05	19.5643	229.135	22.0467	111.917	51.459	93.0555
ENSMUSG00000021879	Dnahc12	-1.03637	0.0145006	0.0395887	3.55873	37.8047	15.9839	18.4106	8.26833	12.9064
ENSMUSG00000032113	Chek1	-1.03771	8.93544e-07	6.7459e-06	39.2915	170.925	47.1298	83.1352	56.7322	57.7337
ENSMUSG00000091875	Mir155	-1.04216	3.1878e-15	8.48645e-14	15.3765	2514.91	35.6194	1221.04	2015.15	5323.83
ENSMUSG00000092981	Mir5125	-1.04237	8.5646e-11	1.30733e-09	153.782	193.004	136.064	94.0035	370.379	550.881
ENSMUSG00000070385	Ampd1	-1.0426	0.00796164	0.0237178	226.118	25.4851	62.0269	12.3767	147.052	24.6738
ENSMUSG00000022952	Runx1	-1.04304	2.93903e-28	2.31052e-26	1858.49	2634.28	1635.09	1278.69	2397.91	2910.45
ENSMUSG00000022263	Trio	-1.0434	2.3946e-43	3.81882e-41	1078.16	2407.12	849.893	1167.11	1982.71	1435.42
ENSMUSG00000055831	Gm9982	-1.04356	0.000918514	0.00357105	33.5098	65.4205	25.4065	31.6574	23.6186	23.3191
ENSMUSG00000090980	Gm17274	-1.04456	7.74569e-05	0.00039055	269.073	70.6202	274.236	33.99	103.997	60.7513
ENSMUSG00000041220	Elovl6	-1.04563	8.97785e-14	2.08219e-12	236.517	1558.18	323.904	755.178	81.1158	83.129
ENSMUSG00000086295	4933433G15Rik	-1.04904	4.89579e-05	0.000260585	37.4704	67.9682	29.0903	32.8133	56.7499	66.6227
ENSMUSG00000030530	Furin	-1.04975	2.84751e-17	9.61323e-16	767.842	21220.8	1073.18	10249.6	9955.86	20461.5
ENSMUSG00000028655	Mfsd2a	-1.05013	2.76759e-45	4.87824e-43	9.56148	4115.61	15.3106	1987.1	1098.2	2086.09
ENSMUSG00000025323	Sp4	-1.05175	6.4133e-28	4.92618e-26	2088.99	3088.86	1745.68	1490.52	1572.83	2034.48
ENSMUSG00000091667	Gm17718	-1.05236	0.00244097	0.00849067	8.44889	75.9383	5.00769	36.6404	17.0034	10.9148
ENSMUSG00000033967	2310014L17Rik	-1.05261	6.58507e-05	0.000339283	33.0069	154.64	18.715	74.5985	21.411	27.8141
ENSMUSG00000051341	Zfp52	-1.05418	3.5203e-24	2.15925e-22	174.442	1412.72	331.95	680.521	617.777	1300.99
ENSMUSG00000076887	Traj43	-1.05498	1.84209e-06	1.3098e-05	86.6697	110.04	48.9659	53.1366	129.65	99.8925
ENSMUSG00000022837	Iqcb1	-1.05822	4.07371e-11	6.56538e-10	177.791	303.972	126.035	145.931	631.759	375.658
ENSMUSG00000027505	1700029J11Rik	-1.0599	0.00687382	0.0208141	35.5007	45.3913	30.4844	21.7676	9.92902	11.8704
ENSMUSG00000090294	Gm17298	-1.06108	0.00418955	0.0135668	12.6833	29.6477	19.304	14.3499	52.5403	53.9055
ENSMUSG00000022797	Tfrc	-1.06199	1.93435e-15	5.23274e-14	866.318	20949.3	954.325	10034	3488.06	4042.4
ENSMUSG00000072999	Gm15401	-1.06303	0.00980598	0.0283154	11.4221	27.2748	7.69631	13.0844	24.2356	27.8539
ENSMUSG00000079735	Gm2792	-1.06423	0.000223173	0.0010155	20.3011	119.325	36.9974	56.954	91.3416	196.51
ENSMUSG00000025650	Col7a1	-1.06473	3.5984e-07	2.9479e-06	63.7895	137.186	35.4825	65.719	62.2187	38.5134
ENSMUSG00000008167	Fbxw9	-1.06759	1.28121e-06	9.36438e-06	81.7618	146.29	61.0734	69.6266	65.6529	68.9572
ENSMUSG00000075496	Gm10845	-1.06783	1.40497e-06	1.01845e-05	165.466	214.299	113.169	102.202	197.134	197.771
ENSMUSG00000065176		-1.06929	0.00132667	0.00495874	18.2819	66.6987	19.8134	31.9568	96.6137	50.4749
ENSMUSG00000025977	Boll	-1.07074	1.41204e-09	1.79534e-08	160.316	209.909	75.0667	100.227	172.028	69.0692
ENSMUSG00000026648	Dclre1c	-1.07105	3.15842e-25	2.04991e-23	624.321	2112.1	631.662	1005.39	1712.09	2432.04
ENSMUSG00000006675	P4htm	-1.07329	0.000200452	0.000924673	77.289	51.3204	74.5143	24.4389	63.0111	47.7866
ENSMUSG00000025723	Nmb	-1.07665	0.000946097	0.00366552	71.026	58.5744	54.4295	27.9488	36.4127	42.0226
ENSMUSG00000051212	Gpr183	-1.07708	5.01184e-25	3.22782e-23	1317.91	4741.03	1550.71	2246.43	11270.3	6608.14
ENSMUSG00000031504	Rab20	-1.07944	8.27644e-07	6.28807e-06	61.1223	286.359	46.8459	135.532	93.4757	109.535
ENSMUSG00000030319	Cand2	-1.07982	7.75793e-07	5.92099e-06	192.465	104.75	138.437	49.5258	99.2106	47.2702
ENSMUSG00000083811	Gm13071	-1.08004	0.00646714	0.0197518	15.2959	36.132	12.1324	17.1933	6.01571	6.92197
ENSMUSG00000020656	Grhl1	-1.08337	9.08137e-11	1.37992e-09	57.0037	1065.1	115.56	503.24	417.529	1274.97
ENSMUSG00000041313	Slc7a1	-1.08399	8.44592e-39	1.20878e-36	994.201	17627.9	827.67	8314.36	6610.61	18399.8
ENSMUSG00000089337		-1.08488	0.00878514	0.0258173	20.6169	22.1595	14.9622	10.3601	71.8665	32.5154
ENSMUSG00000090800	4833407H14Rik	-1.08518	0.000517811	0.00215102	15.9123	54.4862	25.6121	25.6686	43.3415	50.6883
ENSMUSG00000004043	Stat5a	-1.08642	1.96318e-28	1.5654e-26	1134.33	15901.9	1143.11	7487.49	3614.14	6211.77
ENSMUSG00000091844	Gm8251	-1.08739	0.00081708	0.0032129	49.6098	45.5038	43.5814	21.5185	44.347	25.9032
ENSMUSG00000064127	Med14	-1.09068	4.08304e-39	5.94526e-37	2304.31	5245.44	1903.52	2463.8	5306.85	7114.62
ENSMUSG00000077493	Snord91a	-1.09299	1.42661e-05	8.52556e-05	14.7389	107.729	8.87226	50.7607	47.8545	81.7975
ENSMUSG00000021298	Gpr132	-1.09478	7.27341e-32	7.16431e-30	2185.19	2245.73	1677.33	1050.54	8617.12	8507.11
ENSMUSG00000062202	Btbd9	-1.09599	5.61238e-55	1.46843e-52	769.942	2953.58	780.337	1382.86	1838.44	2104.71
ENSMUSG00000022978	2610039C10Rik	-1.09841	1.0516e-11	1.82667e-10	183.005	233.873	176.309	109.216	257.958	484.798
ENSMUSG00000031958	Ldhd	-1.09981	0.00404944	0.0131922	42.2343	31.0144	21.5763	14.5238	26.8196	11.157
ENSMUSG00000038037	Socs1	-1.10018	1.45413e-25	9.54878e-24	224.851	6146.56	233.164	2866.63	2910.79	3064.66
ENSMUSG00000079427	Gm2382	-1.10117	3.41578e-06	2.30356e-05	57.9449	75.1758	62.8583	34.9153	121.836	97.107
ENSMUSG00000069662	Marcks	-1.102	0.0055403	0.0172696	157.436	885.326	179.024	412.271	153.399	173.662
ENSMUSG00000047867	Gimap6	-1.10238	6.78191e-35	7.83193e-33	8432.38	8980.86	6122.94	4182.98	23806.6	20870.1
ENSMUSG00000015970	Chdh	-1.10291	0.00606718	0.018655	198.8	28.4816	71.0352	13.038	113.238	21.9993
ENSMUSG00000041483	Zfp281	-1.10373	2.16572e-33	2.32468e-31	1909.05	11009.2	1386.16	5122.73	5670.93	5819.3
ENSMUSG00000062488	I830012O16Rik	-1.10448	0.0178812	0.0473094	38.0621	62.8881	36.1309	29.1388	11.655	5.75118
ENSMUSG00000032058	Ppp2r1b	-1.10613	5.74899e-44	9.53138e-42	887.375	4655.11	797.359	2162.16	2398.81	2452.71
ENSMUSG00000017692	Rhbdl3	-1.10814	0.000482213	0.00201715	21.5212	41.2485	21.9926	19.0644	38.3693	33.1261
ENSMUSG00000084686		-1.10912	0.00501478	0.0158588	6.89792	34.3643	7.06109	15.9057	39.4357	25.0059
ENSMUSG00000018800	Abca5	-1.10947	0.012532	0.0349399	19.8618	19.3962	12.8686	8.91097	58.8567	55.9288
ENSMUSG00000076883	Traj48	-1.1095	0.000141606	0.000675745	73.2695	77.6456	35.0837	36.0645	79.9069	65.0963
ENSMUSG00000088208		-1.10968	0.00856842	0.0252691	6.85435	27.5752	5.32235	12.9557	21.0147	32.3532
ENSMUSG00000023007	Prpf40b	-1.11027	1.93611e-18	7.35152e-17	160.668	474.659	107.956	219.745	168.92	89.7775
ENSMUSG00000007659	Bcl2l1	-1.11715	2.10167e-18	7.92624e-17	316.647	5843.14	312.228	2693.18	1967.56	2768.21
ENSMUSG00000091102	5830462I19Rik	-1.11726	0.00174375	0.00629968	20.8606	34.6089	17.7504	16.0269	38.5601	30.5828
ENSMUSG00000062210	Tnfaip8	-1.11754	3.67851e-28	2.86496e-26	741.688	5709.16	859.327	2631.46	1752.67	3957.46
ENSMUSG00000051439	Cd14	-1.11783	0.0098373	0.0283789	2.63869	43.8036	7.95825	20.1097	62.0638	137.738
ENSMUSG00000049686	Orai1	-1.12211	1.71805e-23	9.92024e-22	562.75	3858.44	465.86	1771.86	4739.1	6520.94
ENSMUSG00000020961	Ston2	-1.12797	0.000530098	0.00219552	32.7984	71.3936	30.8912	32.4639	31.3577	34.5842
ENSMUSG00000038059	2010002N04Rik	-1.12837	1.4795e-11	2.51032e-10	19.1892	1245.59	35.8952	569.243	386.506	1551.19
ENSMUSG00000014633	2310061C15Rik	-1.12917	2.40577e-06	1.67202e-05	119.372	92.7899	92.6934	42.336	53.1499	47.2972
ENSMUSG00000075763		-1.1293	0.000308718	0.00135825	24.9767	71.0098	25.8756	32.3546	17.1439	13.4769
ENSMUSG00000022876	Samsn1	-1.13016	1.59724e-30	1.46151e-28	315.956	3113.32	484.662	1421.84	1705.48	4821
ENSMUSG00000066442	Mthfs	-1.13108	5.79317e-11	9.11717e-10	140.516	313.407	173.404	143.255	253.531	271.062
ENSMUSG00000045671	Spred2	-1.13168	8.29999e-32	8.12768e-30	450.861	1147.33	347.258	523.534	1224.28	1851.49
ENSMUSG00000057457	Phex	-1.13229	0.0123483	0.0344794	11.7723	33.2802	13.9224	15.1316	10.5111	12.7905
ENSMUSG00000026987	Baz2b	-1.1335	6.21097e-26	4.14353e-24	1753.24	1479.42	1677.54	674.361	2433.78	1967.87
ENSMUSG00000040435	Ppp1r15a	-1.13536	2.83578e-05	0.000159293	1909.33	3068.4	1271.2	1396.72	13727.2	8833.43
ENSMUSG00000088200		-1.13816	0.0183441	0.0483584	5.29494	22.273	4.49323	10.0765	20.1594	41.1342
ENSMUSG00000030852	Tacc2	-1.14173	6.24583e-12	1.12579e-10	122.382	517.319	86.6847	234.758	238.013	217.296
ENSMUSG00000038560	Sp6	-1.14298	0.00967793	0.0279988	173.717	15.141	20.6857	6.83108	159.934	24.8089
ENSMUSG00000074896	Ifit3	-1.14368	0.0172809	0.0460047	145.39	205.43	118.614	92.9335	62.7929	36.9432
ENSMUSG00000027939	Nup210l	-1.1459	8.40578e-06	5.27171e-05	102.673	134.524	69.5856	60.7599	58.9598	47.7058
ENSMUSG00000015533	Itga2	-1.14654	2.45234e-05	0.000139438	111.535	191.06	171.252	86.103	163.563	74.8062
ENSMUSG00000038855	Itpkb	-1.14803	2.23267e-49	4.61556e-47	6158.79	7585.24	5372.13	3424.28	25880.2	36805.5
ENSMUSG00000039577	Nphp4	-1.1481	4.67862e-05	0.000250379	14.3971	71.3588	23.2944	32.271	31.774	54.286
ENSMUSG00000076877	Traj56	-1.14861	3.38126e-05	0.000186801	99.6815	82.9132	49.8522	37.5118	88.5892	60.1368
ENSMUSG00000043415	Otud1	-1.15178	9.46956e-12	1.6604e-10	340.595	181.409	217.723	82.227	477.925	224.06
ENSMUSG00000042507	C130039O16Rik	-1.15384	2.70823e-58	8.09808e-56	2276.95	1866.66	1841.47	839.388	15874.4	13901.4
ENSMUSG00000021461	Fancc	-1.15385	8.7846e-48	1.69078e-45	479.421	1461.81	332.248	656.999	1832.1	3824.93
ENSMUSG00000018821	Avpi1	-1.15669	0.00823075	0.0244022	21.5926	20.1022	14.2239	9.06399	65.8207	45.6897
ENSMUSG00000032238	Rora	-1.15896	1.85397e-15	5.06439e-14	558.626	4243.65	1023.86	1900.45	2844.68	7452.89
ENSMUSG00000076881	Traj50	-1.16121	3.42767e-06	2.30878e-05	116.022	120.168	64.3344	53.7913	102.043	96.1916
ENSMUSG00000048537	Phldb1	-1.16146	7.33821e-08	6.82279e-07	40.0644	99.3315	39.5777	44.2186	265.901	346.338
ENSMUSG00000076884	Traj46	-1.16359	1.58096e-09	1.99046e-08	135.34	176.437	79.4196	78.9449	119.212	98.1726
ENSMUSG00000037012	Hk1	-1.16803	4.9998e-49	1.02099e-46	1537.56	4590.96	1637.15	2041.94	2141.65	2627.38
ENSMUSG00000084651	Mir1904	-1.1682	0.00293266	0.00998116	67.8774	25.1537	30.1844	11.2545	71.6329	24.5343
ENSMUSG00000028458	Tesk1	-1.17051	3.95616e-20	1.77128e-18	467.026	533.43	365.315	236.803	565.416	713.002
ENSMUSG00000048107	Kctd12	-1.17315	4.26163e-10	5.89274e-09	355.495	984.055	567.861	436.03	1075.76	1196.15
ENSMUSG00000093465		-1.17628	1.5141e-09	1.91203e-08	274.509	418.362	276.456	185.12	205.232	242.199
ENSMUSG00000041324	Inhba	-1.18146	1.6099e-05	9.51228e-05	1.65568	126.658	1.49432	55.8278	64.9705	138.45
ENSMUSG00000039629	Fam40b	-1.18222	0.00169898	0.00615921	15.4134	32.8978	21.2491	14.4353	34.3477	21.4487
ENSMUSG00000034833	Tespa1	-1.18289	8.02494e-36	9.5984e-34	1283.15	2460.59	1031.08	1083.68	1680.02	1925
ENSMUSG00000064856		-1.18418	0.00491711	0.0155853	11.4748	33.9307	8.8891	15.0134	12.8514	9.06687
ENSMUSG00000020893	Per1	-1.18571	1.71199e-15	4.69187e-14	1563.92	4876	1245.44	2143.64	16528.6	12767.8
ENSMUSG00000086849	Gm13840	-1.18954	0.000575674	0.00235746	22.3029	35.5233	22.3973	15.546	135.021	70.1557
ENSMUSG00000080478	Snord23	-1.18994	0.0142504	0.0390227	5.58223	18.9766	4.80132	8.36685	31.0892	25.4501
ENSMUSG00000024401	Tnf	-1.19362	2.91859e-17	9.83337e-16	182.899	3033.95	146.405	1326.21	15710.7	14130.7
ENSMUSG00000025981	Coq10b	-1.19607	3.54613e-18	1.30219e-16	147.811	532.205	134.069	231.808	2247.57	2792.74
ENSMUSG00000091952	Gm17709	-1.2009	2.50748e-08	2.54163e-07	3.60413	137.849	6.4449	59.7752	90.1145	145.647
ENSMUSG00000028100	Nudt17	-1.20116	0.00259064	0.008937	40.7895	38.2475	20.0973	16.5931	6.26904	6.31665
ENSMUSG00000048264	Dip2c	-1.20141	6.14873e-08	5.78755e-07	166.736	165.258	53.9911	71.5637	289.295	99.4632
ENSMUSG00000028012	Rrh	-1.20278	0.0129476	0.0359409	2.62477	46.949	1.44968	20.2739	5.38846	11.2289
ENSMUSG00000074075	Gm10621	-1.20335	1.78768e-05	0.000104777	21.0363	90.4292	24.1506	39.1874	98.0871	99.8946
ENSMUSG00000046532	Ar	-1.20864	3.40658e-07	2.80251e-06	272.002	221.572	645.303	95.73	386.898	906.932
ENSMUSG00000039208	Metrnl	-1.20868	0.00265523	0.00913351	7.90876	61.9503	17.7036	26.8554	32.8232	30.5451
ENSMUSG00000089896	Wnk1	-1.2108	2.68369e-19	1.0881e-17	120.181	264.769	99.7356	114.242	1159.62	1425.88
ENSMUSG00000021003	Galc	-1.21365	8.46058e-11	1.29263e-09	118.651	329.999	140.128	141.964	100.074	136.516
ENSMUSG00000025626	Phf6	-1.21423	7.36912e-65	2.74213e-62	698.409	5603.38	681.994	2414.67	2583.15	5261.56
ENSMUSG00000047407	Tgif1	-1.21496	8.22755e-43	1.29972e-40	261.738	4216.93	346.405	1816	8900.56	13994
ENSMUSG00000042622	Maff	-1.21753	1.15208e-08	1.26751e-07	98.3928	692.105	71.0786	297.66	6501.95	7833.3
ENSMUSG00000020101	4632428N05Rik	-1.21793	1.77277e-66	6.74659e-64	3304.36	21724.3	3379.22	9338.73	14363.9	24783.9
ENSMUSG00000076879	Traj52	-1.22038	6.30771e-06	4.0515e-05	112.363	109.01	60.3409	46.8487	107.921	75.2116
ENSMUSG00000021278	Amn	-1.22207	0.00362302	0.0119801	16.4898	53.7556	11.004	22.9318	18.0445	28.0567
ENSMUSG00000084999	Gm15839	-1.22237	0.0144864	0.0395652	12.1529	26.9399	10.0981	11.5035	10.0394	11.4401
ENSMUSG00000062604	Srpk2	-1.22309	6.95116e-29	5.73385e-27	2087.63	1500.75	1515.4	642.71	1691.77	1856.97
ENSMUSG00000086443	4933421A08Rik	-1.22555	5.16944e-06	3.38002e-05	0.983007	134.604	2.11488	57.5799	8.68743	17.7923
ENSMUSG00000000531	Grasp	-1.22713	3.82152e-10	5.3149e-09	48.8548	455.365	68.8979	194.513	551.527	598.486
ENSMUSG00000038763	Alpk3	-1.22795	0.00173848	0.00628472	43.0446	31.5418	26.5027	13.5865	58.9271	20.0034
ENSMUSG00000064899	Snord118	-1.23039	3.13818e-05	0.000174465	53.6647	115.573	34.2933	49.3307	34.6088	22.4129
ENSMUSG00000029452	Tmem116	-1.2308	0.00297371	0.0100983	16.0407	33.3254	12.5276	14.2287	14.861	14.4187
ENSMUSG00000056214	Pard6g	-1.23405	2.89081e-06	1.98063e-05	93.4104	91.7252	69.3113	38.6054	150.384	73.8377
ENSMUSG00000089929	Bcl2a1b	-1.23593	1.51996e-08	1.63047e-07	9.46999	137.625	14.5342	58.2173	86.6704	222.88
ENSMUSG00000047945	Marcksl1	-1.2369	3.70343e-17	1.23044e-15	69.1672	2069.78	91.2943	877.655	1474.77	1758.72
ENSMUSG00000070348	Ccnd1	-1.23911	0.000419657	0.00178386	183.096	181.382	155.067	76.6679	68.5936	61.84
ENSMUSG00000053641	Dennd4a	-1.24146	1.08845e-21	5.59082e-20	1093.74	6444.44	1147.23	2724.93	15687	32428.8
ENSMUSG00000026360	Rgs2	-1.24372	3.84726e-13	8.15474e-12	839.873	953.257	732.352	402.416	6067.48	3181.81
ENSMUSG00000035576	L3mbtl1	-1.24737	0.00661074	0.020145	4.29985	28.4676	2.62934	12.0286	23.3879	23.0858
ENSMUSG00000018476	Kdm6b	-1.24838	3.39264e-31	3.19156e-29	2879.27	44516.2	1512.49	18737.5	44136.6	68594.6
ENSMUSG00000002059	Rab34	-1.25071	0.00256274	0.00885535	12.1826	31.2195	11.8624	13.2162	19.1907	17.3261
ENSMUSG00000049119	Fam110b	-1.25112	0.00244087	0.00849067	49.8579	43.7984	14.2941	18.324	26.4708	6.95824
ENSMUSG00000033213	AA467197	-1.25156	0.00982951	0.0283687	1.96419	36.0553	3.54553	15.0767	3.52458	5.36565
ENSMUSG00000091326	Traj54	-1.25193	1.95405e-05	0.000113416	81.4238	68.3968	39.3713	28.7853	78.0479	53.3994
ENSMUSG00000078960	Tob2	-1.25358	0.000517225	0.00214912	23.3525	31.7413	17.1474	13.2583	141.952	89.4219
ENSMUSG00000045730	Adrb2	-1.2543	1.87747e-15	5.11191e-14	807.645	736.048	375.594	308.335	2230.62	1237.73
ENSMUSG00000041889	Shisa4	-1.25579	0.0175861	0.0466687	15.454	26.1204	6.58689	10.9939	7.39782	6.41944
ENSMUSG00000017405	Nek8	-1.25668	1.18169e-17	4.13962e-16	98.5993	900.623	79.6449	376.594	259.59	467.949
ENSMUSG00000064430		-1.25698	1.84848e-05	0.00010785	66.7737	197.73	53.1122	82.799	118.627	120.949
ENSMUSG00000041642	Kif21b	-1.26021	8.52462e-33	8.70395e-31	12948.9	6476.83	12648.3	2703.58	12467.3	8881.91
ENSMUSG00000017386	Traf4	-1.26146	3.15646e-44	5.28549e-42	297.52	2211.48	223.897	922.405	2061.29	1971.87
ENSMUSG00000021477	Ctsl	-1.26517	1.4703e-09	1.86234e-08	94.8649	102.112	58.1038	41.9932	549.838	339.435
ENSMUSG00000048546	Tob2	-1.26553	9.98391e-47	1.89978e-44	851.908	2623.94	630.51	1091.74	5440.87	6558.05
ENSMUSG00000016255	Tubb1	-1.26727	0.0146058	0.0398329	74.2998	106.879	37.5133	44.2961	0.275929	2.13993
ENSMUSG00000005621	Zfp592	-1.27107	1.19712e-75	7.42438e-73	2831.75	3318.29	2195.89	1375.22	7895.52	5379.78
ENSMUSG00000087168	Gm15983	-1.27604	4.85784e-08	4.68304e-07	85.9201	67.6028	88.171	27.8033	235.822	212.47
ENSMUSG00000027806	Tsc22d2	-1.27787	8.00811e-58	2.35256e-55	1247.94	4177.97	948.36	1723.79	13387.5	16661.5
ENSMUSG00000054161	Fam83e	-1.27939	1.2204e-09	1.56956e-08	41.1825	238.508	22.4566	98.2911	24.1029	21.3854
ENSMUSG00000092911		-1.28056	0.00571844	0.017739	5.22833	16.7533	9.41013	6.96198	51.838	123.533
ENSMUSG00000090232	Gm16132	-1.28164	2.02781e-05	0.000117413	15.4032	41.4478	12.6578	16.9952	225.966	262.582
ENSMUSG00000050272	Dscam	-1.28233	0.0059849	0.0184494	67.8065	76.0407	49.487	31.0781	99.2408	106.361
ENSMUSG00000073758	1700029G01Rik	-1.2824	0.0004999	0.00208489	10.8457	38.2243	7.34797	15.9184	53.2781	62.3486
ENSMUSG00000045746	B230317F23Rik	-1.28309	0.0101461	0.0291687	6.51253	26.3685	5.9766	10.84	12.3525	5.96207
ENSMUSG00000082057	Gm15789	-1.28459	0.00658944	0.0200881	28.956	34.9879	21.9765	14.292	7.78921	5.39268
ENSMUSG00000051335	Gfod1	-1.28717	9.76258e-50	2.04343e-47	208.759	7094.31	325.743	2907.16	1282.85	3315.94
ENSMUSG00000065817		-1.28973	0.00283109	0.00967086	4.55565	33.8449	5.31797	13.9461	12.4627	16.5493
ENSMUSG00000090782	Traj60	-1.29126	0.00673124	0.0204638	46.1246	22.8818	20.409	9.30241	29.3203	16.7517
ENSMUSG00000076878	Traj53	-1.29465	2.7095e-05	0.000152712	64.5592	47.9796	30.5649	19.5444	65.7584	42.6236
ENSMUSG00000007617	Homer1	-1.29751	5.89771e-31	5.48651e-29	333.419	2702	302.5	1100.14	1121.98	1619.17
ENSMUSG00000037703	Prosapip1	-1.29871	4.99549e-06	3.27139e-05	29.4845	57.7583	22.1697	23.3145	110.371	110.165
ENSMUSG00000028063	Lmna	-1.3005	1.16528e-12	2.327e-11	55.3856	190.181	74.6231	76.5688	3740.11	3905.67
ENSMUSG00000070194		-1.30065	1.47097e-05	8.74775e-05	35.6486	86.3672	33.2023	34.9807	29.341	18.3258
ENSMUSG00000020191	4930415F15Rik	-1.3019	8.66942e-05	0.00043373	16.3613	45.4366	15.1445	18.4337	50.5583	47.9039
ENSMUSG00000024049	Myom1	-1.30358	0.0016738	0.0060798	27.5192	48.8125	15.9209	19.7837	26.8671	17.1102
ENSMUSG00000084081	Gm12057	-1.30537	9.28515e-05	0.000461502	19.6115	82.9017	20.3189	33.4343	22.2962	44.0046
ENSMUSG00000014905	Dnajb9	-1.30933	1.37085e-14	3.46228e-13	591.401	1366.35	455.451	551.203	1524.55	1187.1
ENSMUSG00000040498	2210010C17Rik	-1.31072	8.25048e-07	6.27119e-06	245.596	104.046	108.764	42.0427	109.694	24.821
ENSMUSG00000039652	Cpeb3	-1.31344	0.0158042	0.0426429	17.0461	16.3754	14.7815	6.71204	17.9543	13.0725
ENSMUSG00000044678	Ly6k	-1.3145	0.0141201	0.0387173	16.1685	52.0936	12.5335	21.0426	8.15552	4.18561
ENSMUSG00000050821	Fam131a	-1.31551	0.0098239	0.0283574	18.5916	14.3284	14.9462	5.71948	21.8425	57.112
ENSMUSG00000076431	Sox4	-1.32047	2.3413e-13	5.11816e-12	330.307	674.615	290.964	269.817	631.1	291.569
ENSMUSG00000087782		-1.32092	0.000542992	0.00224282	24.5222	39.8306	33.2696	15.9287	59.0002	43.3733
ENSMUSG00000053044	Cd8b1	-1.32257	8.17599e-07	6.22304e-06	199.783	108.384	77.7363	43.1703	149.894	55.6859
ENSMUSG00000077714	Snord17	-1.32347	5.50815e-06	3.5819e-05	1584.98	2665.66	743.48	1065.39	4330.65	3065.23
ENSMUSG00000044864	Ankrd50	-1.32442	7.94171e-20	3.47217e-18	896.117	581.308	603.797	232.229	3849.04	2173.77
ENSMUSG00000032387	Rbpms2	-1.33021	0.00598881	0.0184547	6.47079	37.5914	6.54007	14.8237	30.3894	53.8237
ENSMUSG00000025246	Tbl1x	-1.33279	2.54888e-53	6.27661e-51	2167.88	6652.96	1563.43	2639.99	3113.29	3696.79
ENSMUSG00000058317	Ube2e2	-1.33358	0.000273299	0.0012181	47.5747	55.1352	26.0431	21.7433	120.154	47.8236
ENSMUSG00000050379	2006-09-01	-1.33386	1.12666e-92	1.17913e-89	3334.61	3474.04	2771.53	1378.21	3673.34	3012.29
ENSMUSG00000031925	Maml2	-1.338	4.18536e-51	9.22157e-49	1227.31	4706.57	1272.51	1861.45	1391.48	1111.61
ENSMUSG00000036902	Neto2	-1.34075	3.90038e-15	1.03341e-13	87.3928	1098.77	53.4605	434.061	96.0954	134.597
ENSMUSG00000055494	Gm14168	-1.34448	1.84604e-05	0.000107745	37.0594	75.5281	26.9439	29.7315	46.7554	26.4989
ENSMUSG00000029581	Fscn1	-1.34817	2.05405e-11	3.42239e-10	42.9436	656.734	19.476	257.62	31.7465	25.4544
ENSMUSG00000058070	Eml1	-1.35236	2.1441e-05	0.000123293	18.0049	63.5701	20.3607	24.7857	29.0347	36.684
ENSMUSG00000041235	Chd7	-1.35731	4.24385e-52	9.7347e-50	4345.61	17457.6	3275.39	6814.01	12824.2	18784.9
ENSMUSG00000020275	Rel	-1.35759	6.94799e-53	1.68615e-50	674.886	12894	605.465	5031.03	15152.2	23994.5
ENSMUSG00000090030	A430072P03Rik	-1.35884	8.79919e-10	1.16018e-08	17.1408	162.718	18.5408	63.2715	119.578	208.678
ENSMUSG00000001036	Epn2	-1.35997	0.0179772	0.0475181	7.74952	14.7665	4.10244	5.69736	29.4711	14.7149
ENSMUSG00000029275	Gfi1	-1.36737	1.31459e-50	2.78642e-48	237.393	5767.04	320.55	2234.91	2837.64	6119.66
ENSMUSG00000065944		-1.37415	0.00180877	0.00650483	16.7207	42.4006	12.1265	16.4095	7.25994	4.53984
ENSMUSG00000054181	A930012O16Rik	-1.37429	5.64208e-06	3.65905e-05	9.20758	90.5765	8.41271	34.8401	40.6392	41.838
ENSMUSG00000029828	4921507P07Rik	-1.39205	0.00852997	0.0251735	24.3114	18.9766	12.2005	7.25616	23.1169	10.9017
ENSMUSG00000048445	Ccdc57	-1.39312	0.00390182	0.0127859	4.58713	32.4528	6.48078	12.3767	10.5337	8.46512
ENSMUSG00000026121	Sema4c	-1.3953	5.73095e-12	1.03634e-10	16.5341	135.483	29.8791	51.676	291.924	362.873
ENSMUSG00000003824	Syce2	-1.39627	1.10611e-06	8.18463e-06	11.1118	97.0197	17.525	36.7461	16.9556	13.0235
ENSMUSG00000022508	Bcl6	-1.39757	4.77019e-19	1.90637e-17	369.848	625.447	382.787	237.542	1616.65	2643.64
ENSMUSG00000015966	Il17rb	-1.40191	0.00921517	0.0268781	74.4837	15.3008	36.1718	5.70887	75.4915	13.7141
ENSMUSG00000056698	Elmod3	-1.40256	8.41584e-10	1.11314e-08	160.1	95.4777	154.199	36.1153	105.771	98.0822
ENSMUSG00000056271	Lman1l	-1.40691	0.00140221	0.00520044	35.3793	47.5774	19.9246	18.0656	14.8435	12.2915
ENSMUSG00000010342	Tex14	-1.41083	5.93755e-06	3.83729e-05	19.2752	50.9043	19.899	19.1299	47.4001	47.7599
ENSMUSG00000021886	Gpr65	-1.41247	4.85966e-40	7.39773e-38	305.175	3048.63	403.165	1144.05	467.368	703.813
ENSMUSG00000042745	Id1	-1.41295	3.38533e-05	0.000186903	14.1347	50.9275	12.0263	19.0759	111.157	72.4205
ENSMUSG00000028300	3110043O21Rik	-1.41317	1.48282e-21	7.47885e-20	199.438	186.261	173.689	69.7672	1090.36	2330.8
ENSMUSG00000022996	Wnt10b	-1.41358	0.0069702	0.0210793	4.58713	18.1374	3.56676	6.75412	39.368	38.9224
ENSMUSG00000020068	Pbld2	-1.41402	0.00527629	0.0165576	20.3332	21.9997	12.371	8.22444	14.8636	9.88344
ENSMUSG00000032261	Sh3bgrl2	-1.41599	0.00290487	0.00989263	51.219	68.522	31.6194	25.5125	21.1953	10.8298
ENSMUSG00000070822	Zscan18	-1.41769	2.04398e-06	1.44111e-05	27.8712	51.317	25.5111	19.3271	98.8444	138.342
ENSMUSG00000031093	Dock11	-1.41796	7.18341e-78	5.01192e-75	6652.45	10921.7	6203.5	4085.75	9158.11	11487.3
ENSMUSG00000065792		-1.4183	0.0115213	0.0325061	4.63436	26.155	4.76326	9.78414	0.990907	2.89355
ENSMUSG00000086309	A930007I19Rik	-1.42064	4.97753e-08	4.78465e-07	28.5142	77.6043	34.8993	29.1555	70.6197	71.6615
ENSMUSG00000084760	Gm15472	-1.42256	5.19541e-30	4.57879e-28	165.677	881.317	311.921	328.93	2481.25	2817.01
ENSMUSG00000026107	Obfc2a	-1.42503	1.9198e-44	3.28031e-42	1413.8	5558.66	1043.28	2070.32	2036.18	2268.48
ENSMUSG00000076864	Trdv1	-1.42521	4.85297e-08	4.68105e-07	110.412	77.0282	31.0194	28.8623	94.8181	48.3837
ENSMUSG00000047115	D330028D13Rik	-1.43	0.00925235	0.0269773	26.5065	11.6611	31.4592	4.27037	129.106	82.6784
ENSMUSG00000034006	Pqlc1	-1.43389	3.21735e-22	1.71575e-20	128.082	801.425	134.575	296.432	283.548	472.989
ENSMUSG00000070407	Hs3st3b1	-1.43525	1.11496e-24	7.0188e-23	527.229	620.449	444.621	229.318	1287.93	809.14
ENSMUSG00000092689		-1.44519	0.0188251	0.0494938	5.28946	12.7646	4.1661	4.69544	22.0054	27.3201
ENSMUSG00000040570	Rundc3b	-1.4472	4.07691e-12	7.56056e-11	112.837	135.507	79.0741	49.3591	135.668	64.2281
ENSMUSG00000050533	Gm9845	-1.45284	7.55225e-05	0.000381831	7.79857	49.1203	6.84226	17.7662	15.6462	35.0057
ENSMUSG00000076880	Traj51	-1.45673	1.38503e-08	1.49918e-07	95.3194	105.283	50.7076	38.3261	78.1378	73.2026
ENSMUSG00000037239	Spred3	-1.45682	2.05789e-05	0.000118907	17.1236	65.2417	17.1174	23.9487	29.9076	26.8624
ENSMUSG00000049493	Pls1	-1.46111	0.00361528	0.0119588	18.6783	38.8789	12.3944	14.0872	9.95426	5.73304
ENSMUSG00000020892	Aloxe3	-1.46698	0.0105603	0.0301843	2.9278	16.0124	3.81337	5.77432	21.5719	27.9667
ENSMUSG00000024968	Rcor2	-1.46742	0.000251939	0.00113133	17.6279	49.6625	10.5723	17.8113	26.18	13.8041
ENSMUSG00000073231	Gm10483	-1.46947	0.000453863	0.00191193	81.9229	28.1964	62.4272	10.2083	7.56112	6.96713
ENSMUSG00000032648	Pygm	-1.46984	2.6516e-10	3.77239e-09	142.182	337.027	109.58	121.732	254.566	136.503
ENSMUSG00000021587	Pcsk1	-1.47048	0.000211768	0.000969131	41.9863	98.5187	34.2239	35.7264	34.6712	52.6767
ENSMUSG00000040511	Pvr	-1.47307	1.58339e-33	1.72168e-31	882.864	1507	480.108	543.01	1767.76	1044.83
ENSMUSG00000031257	Nox1	-1.47339	0.00319031	0.0107251	12.4281	36.5459	12.12	13.0159	22.3744	9.28987
ENSMUSG00000038352	Arl5c	-1.47515	3.04697e-22	1.63008e-20	915.336	254.696	934.857	91.1611	4211.66	4482.86
ENSMUSG00000089661	Mia1	-1.47577	0.00246985	0.00856421	11.5905	49.1412	6.54663	17.805	3.75796	7.44263
ENSMUSG00000006356	Crip2	-1.47766	5.82291e-05	0.000304512	17.6528	30.1774	17.6055	10.5658	186.267	258.459
ENSMUSG00000036699	Zcchc12	-1.48105	0.0173279	0.0460784	17.0164	10.0511	3.58579	3.60596	41.407	13.0142
ENSMUSG00000086350	B230369F24Rik	-1.48153	5.67962e-06	3.68197e-05	47.9215	86.9712	35.0815	31.0939	25.0686	27.3027
ENSMUSG00000093040		-1.48195	2.70777e-05	0.000152665	9.52087	48.7053	12.8555	17.5096	75.8705	70.0832
ENSMUSG00000067377	Tspan6	-1.48412	0.00540408	0.0169079	21.9538	25.1097	9.80748	8.94369	5.50904	2.86652
ENSMUSG00000026004	1110028C15Rik	-1.48785	1.28528e-40	1.9745e-38	535.649	1077.91	436.507	384.818	913.789	1724.45
ENSMUSG00000038179	Slamf7	-1.49051	2.9031e-05	0.000162746	154.575	4231.77	253.171	1505.93	2066.17	4820.69
ENSMUSG00000008090	Fgfrl1	-1.49196	1.55699e-08	1.66858e-07	18.3116	79.4611	16.3644	28.2726	73.984	57.0544
ENSMUSG00000061143	Maml3	-1.49279	1.02662e-15	2.88343e-14	225.512	420.684	185.621	149.506	422.786	268.672
ENSMUSG00000091506	Gm17294	-1.49385	6.12714e-06	3.95067e-05	36.4194	61.2975	14.4961	21.8675	51.5242	15.9216
ENSMUSG00000093111		-1.49403	0.00069131	0.00277289	11.4063	37.7816	13.0933	13.4334	7.0767	10.6684
ENSMUSG00000023092	Fhl1	-1.49666	0.0168873	0.0451217	29.2828	48.9147	14.1603	17.2999	0.920645	1.15301
ENSMUSG00000027456	Sdcbp2	-1.49782	1.19107e-11	2.05613e-10	89.9722	166.894	164.519	59.0369	366.497	1244.5
ENSMUSG00000081255	Gm5380	-1.49816	0.000573829	0.00235278	11.133	30.9331	13.9963	11.0373	14.9563	24.3419
ENSMUSG00000027843	Ptpn22	-1.49828	1.5658e-51	3.54316e-49	1746.42	11639.4	3142.94	4120.23	13058.1	25292.5
ENSMUSG00000075752		-1.49847	3.38598e-08	3.36288e-07	94.7415	285.028	38.0058	100.993	216.626	118.963
ENSMUSG00000042804	Gpr153	-1.5	0.000226136	0.00102765	3.56899	56.4065	6.46613	19.927	5.62432	11.0898
ENSMUSG00000041607	Mbp	-1.50177	9.29721e-74	5.36834e-71	2728.34	9299.73	2438.16	3283.02	2993.15	2721.26
ENSMUSG00000033987	Dnahc17	-1.50395	1.82183e-07	1.58311e-06	175.488	244.211	145.936	86.0649	460.506	185.132
ENSMUSG00000028642	4930538K18Rik	-1.5102	0.0141445	0.0387706	23.6665	14.4153	20.3154	5.04446	8.57197	3.35589
ENSMUSG00000082064	Gm14217	-1.51367	0.00137538	0.00511225	6.86826	34.0131	4.12366	11.8631	5.90025	4.69703
ENSMUSG00000025746	Il6	-1.51535	0.00199432	0.00710075	1.31752	19.6328	4.1976	6.97349	269.831	160.865
ENSMUSG00000009739	Pou6f1	-1.52096	6.2439e-34	6.87856e-32	713.007	559.031	847.083	194.225	1930.26	3746.52
ENSMUSG00000091267	Gm17322	-1.52441	5.2993e-08	5.05757e-07	0.320596	262.916	0	91.4375	3.34151	8.03906
ENSMUSG00000032883	Acsl3	-1.52532	1.74956e-36	2.20273e-34	170.465	827.871	97.5928	288.068	1197.24	819.63
ENSMUSG00000035033	Tbr1	-1.52726	0.00029531	0.00130509	20.7248	61.8522	15.1042	21.4858	9.10123	19.0535
ENSMUSG00000067931	Zfp948	-1.53171	1.69527e-20	7.7987e-19	51.8287	550.525	84.9285	190.845	91.1303	167.551
ENSMUSG00000039154	Shd	-1.53338	0.00597891	0.0184343	15.82	18.8767	9.78407	6.47145	19.4268	10.466
ENSMUSG00000088278		-1.53589	5.75263e-06	3.72497e-05	22.1272	41.9104	14.2707	14.469	55.3651	66.377
ENSMUSG00000015316	Slamf1	-1.53742	4.1587e-59	1.31392e-56	471.862	15982.1	554.195	5505.93	9340.59	22646.2
ENSMUSG00000092060	Bend4	-1.53846	4.26845e-18	1.55044e-16	16.5959	267.789	63.1502	92.2249	290.006	1571.66
ENSMUSG00000056735	A930024E05Rik	-1.54075	2.96572e-15	7.9585e-14	296.204	417.726	195.495	143.416	304.779	432.634
ENSMUSG00000053931	Cnn3	-1.54167	0.000140249	0.000670418	362.149	745.834	108.193	256.245	389.172	139.061
ENSMUSG00000085196	Gm14963	-1.54241	3.12323e-05	0.000173691	10.756	37.8556	12.709	12.8881	60.911	75.8553
ENSMUSG00000088007		-1.54746	4.4843e-05	0.000240749	3.92655	54.6123	4.18513	18.5412	15.6714	20.0848
ENSMUSG00000078821	Gm17414	-1.54979	0.0121558	0.0340497	3.90168	20.145	2.08928	6.89743	9.90907	11.4131
ENSMUSG00000040111	Gramd1b	-1.55106	3.42925e-52	8.08772e-50	1424.18	14689.3	2045.04	5012.56	2129.74	3491.1
ENSMUSG00000035179	Ppp1r32	-1.55189	0.0024703	0.00856421	18.4697	32.0135	10.0747	10.9603	22.4247	9.41612
ENSMUSG00000035745	Grin3b	-1.55389	0.00492076	0.0155909	5.87317	30.6559	3.58141	10.3707	4.40268	4.86739
ENSMUSG00000013275	Slc41a1	-1.55448	3.28146e-64	1.16911e-61	594.659	19814.2	620.64	6745.31	12669.7	30599.1
ENSMUSG00000038400	Pmepa1	-1.56249	5.38833e-40	8.12862e-38	104.288	535.833	110.176	181.877	1938.85	2935.97
ENSMUSG00000031292	Cdkl5	-1.56368	1.11922e-05	6.86499e-05	48.6798	63.596	27.2382	21.6946	52.7114	25.7546
ENSMUSG00000022270	Fam134b	-1.5651	7.20596e-67	2.80613e-64	1761.1	1887.34	1493.33	638.401	2692.05	2246.81
ENSMUSG00000091387	Gcnt4	-1.5703	0.0190392	0.0499626	0.676326	62.2396	10.7412	20.8843	6.89116	9.51535
ENSMUSG00000013846	St3gal1	-1.57217	4.49248e-67	1.79111e-64	2754.22	4933.07	2475.43	1659.02	2438.57	2080.03
ENSMUSG00000045377	Tmem88	-1.57494	5.30314e-14	1.27405e-12	27.3234	262.662	13.0552	88.2703	127.029	275.382
ENSMUSG00000074695	Il22	-1.57844	0.0028196	0.00963947	0	70.6118	2.6696	23.5617	190.518	451.85
ENSMUSG00000026785	Pkn3	-1.57885	1.29863e-07	1.15904e-06	20.5843	183.313	27.0771	61.361	36.4129	42.3452
ENSMUSG00000018543	1700001P01Rik	-1.57946	0.00044734	0.0018873	8.45437	53.9159	4.68931	18.0298	7.37275	9.79346
ENSMUSG00000053158	Fes	-1.58052	1.87523e-05	0.00010922	81.7338	653.362	205.486	218.374	268.609	396.93
ENSMUSG00000085458	G630030J09Rik	-1.58226	9.73299e-05	0.000480905	13.6505	30.3848	15.839	10.1756	39.31	33.2833
ENSMUSG00000038264	Sema7a	-1.58512	4.11386e-14	1.00272e-12	34.3699	23220.4	68.8152	7739.18	2036.61	6511.23
ENSMUSG00000021575	Ahrr	-1.58705	0.00324964	0.0109005	9.17244	16.2965	6.77641	5.44742	37.1026	27.4777
ENSMUSG00000021403	Serpinb9b	-1.58965	4.16863e-06	2.76779e-05	20.2502	138.739	19.0384	45.927	109.718	48.2937
ENSMUSG00000019806	Aig1	-1.5912	2.24933e-32	2.25539e-30	377.691	2900.24	400.969	963.167	838.684	3892.85
ENSMUSG00000029607	Ankrd61	-1.59204	0.00496096	0.0156975	3.63926	38.9115	3.56238	12.8217	4.01129	6.37036
ENSMUSG00000067219	Nipal1	-1.59256	5.13724e-08	4.92687e-07	287.239	44.6114	191.405	14.7729	111.522	122.201
ENSMUSG00000027333	Smox	-1.59621	6.29677e-20	2.76744e-18	112.442	181.933	103.122	59.9385	1169.16	959.335
ENSMUSG00000039989	Cbx4	-1.59786	3.70845e-46	6.67721e-44	1824.27	1138.99	1343.69	376.64	3781.76	2160.13
ENSMUSG00000032602	Slc25a20	-1.59924	1.79916e-27	1.34495e-25	233.821	621.82	194.988	205.032	318.914	521.291
ENSMUSG00000073567	Tnfaip8	-1.60021	1.78557e-25	1.16795e-23	537.756	4369.27	598.02	1441.57	1834.06	2263.62
ENSMUSG00000027654	Fam83d	-1.61089	3.67704e-10	5.131e-09	17.0146	62.0508	19.2638	20.3742	793.173	320.939
ENSMUSG00000028163	Nfkb1	-1.61295	3.35005e-68	1.43837e-65	3125.06	55272.1	3238.64	18069.4	17935.1	36916.7
ENSMUSG00000074899	Spnb5	-1.61507	7.63931e-07	5.83578e-06	8.1543	50.7744	12.6644	16.3622	52.0061	102.342
ENSMUSG00000020333	Acsl6	-1.62146	0.000374041	0.00161093	0.320596	49.8877	3.87704	16.1662	1.26684	3.31997
ENSMUSG00000026321	Tnfrsf11a	-1.63465	0.0062946	0.0192904	18.5806	29.9238	14.6835	9.55416	11.2211	9.19668
ENSMUSG00000016239	Lonrf3	-1.63777	8.57742e-13	1.73256e-11	2.89084	130.935	5.96413	42.2718	96.5916	136.063
ENSMUSG00000037754	Ppp1r16b	-1.64509	8.22694e-108	1.722e-104	2026.33	11862.6	2162.53	3793.06	9879.53	14561.5
ENSMUSG00000089049		-1.64934	0.0149032	0.0405384	4.29802	13.6479	5.61141	4.35794	1.98181	5.97523
ENSMUSG00000025787	Tgm4	-1.66295	0.000201587	0.00092914	28.8403	32.0508	15.1423	10.1756	26.4558	10.0986
ENSMUSG00000005045	Chd5	-1.66308	0.0112499	0.0318612	2.01141	18.3193	4.08559	5.77432	4.51549	5.68396
ENSMUSG00000021701	Plk2	-1.66552	2.42502e-13	5.28049e-12	49.4546	295.415	59.036	93.1066	1107.11	655.799
ENSMUSG00000089870	Gm15562	-1.66662	0.000689964	0.00276862	0	42.4655	0	13.3671	7.16726	8.45623
ENSMUSG00000020282	Rhbdf1	-1.66786	4.93771e-05	0.000262733	9.08643	31.1037	11.7819	9.84959	47.5835	23.7807
ENSMUSG00000092278	Gm8752	-1.66829	0.0028894	0.00985397	12.2298	17.2006	7.18623	5.34834	18.9626	24.7545
ENSMUSG00000086236	5830418P13Rik	-1.66971	0.00114545	0.00434539	10.4179	37.0733	27.3142	11.692	10.0168	12.8702
ENSMUSG00000028525	Pde4b	-1.67296	1.05608e-52	2.5263e-50	1850.79	2457.13	1593.16	769.866	7412.07	7980.29
ENSMUSG00000092018	Gm17550	-1.67533	3.50957e-06	2.3592e-05	2.97868	119.194	3.27769	37.3278	2.00441	1.90663
ENSMUSG00000084910	C630043F03Rik	-1.68022	0.00820413	0.0243449	6.21133	13.9748	3.87485	4.41278	10.7568	3.53514
ENSMUSG00000089260	Mir1929	-1.68145	0.010428	0.0298438	5.5998	16.2942	7.12913	5.10991	4.14935	1.36818
ENSMUSG00000030156	Cd69	-1.68174	5.23025e-36	6.34641e-34	702.343	22475.4	765.633	7005.23	60304	47666
ENSMUSG00000079550	Mpp4	-1.68302	0.000538291	0.0022267	12.822	24.4686	9.12915	7.68123	12.814	13.3866
ENSMUSG00000065870		-1.68316	8.90822e-05	0.000444614	107.841	259.89	49.1803	81.0145	1440.76	518.679
ENSMUSG00000020684	Rasl10b	-1.68345	0.013764	0.0378889	8.66083	22.2905	3.33041	6.97349	4.81401	3.16277
ENSMUSG00000033581	Igf2bp2	-1.68417	0.0167533	0.0448282	14.6954	10.5402	8.55322	3.3233	13.479	12.6959
ENSMUSG00000024042	Sik1	-1.68693	5.05907e-24	3.06935e-22	992.955	3506.67	690.342	1088.89	12189.5	8355.68
ENSMUSG00000029707	Fscn3	-1.6933	0.00680954	0.0206643	14.8758	25.8895	6.49106	8.01874	2.8096	9.90549
ENSMUSG00000034684	Sema3f	-1.69376	0.0179631	0.047496	5.55805	16.4077	2.34028	5.06658	7.35016	4.58501
ENSMUSG00000085043	Gm13184	-1.69518	0.00142632	0.00528402	8.15795	25.8467	8.88691	7.97541	5.85506	13.1262
ENSMUSG00000038011	Dnahc10	-1.69929	6.20675e-05	0.000322665	23.4865	45.5608	11.0333	13.9997	15.0717	4.90331
ENSMUSG00000024232	Bambi	-1.7026	2.24503e-06	1.56899e-05	55.8577	58.6428	20.2627	17.9537	271.52	83.3609
ENSMUSG00000026596	Abl2	-1.7032	7.90345e-97	1.10286e-93	1418.56	8479.4	1261.18	2603.66	4920.29	8504.53
ENSMUSG00000044949	Ubtd2	-1.70771	2.21889e-27	1.64404e-25	29.4039	434.701	24.0482	132.819	369.317	514.325
ENSMUSG00000020023	Tmcc3	-1.71817	2.0801e-14	5.18322e-13	130.461	108.098	48.2333	32.9017	272.35	264.03
ENSMUSG00000085731	Gm16229	-1.72673	0.00633294	0.0194003	17.4848	25.566	10.3578	7.79092	11.3666	12.1358
ENSMUSG00000001995	Sipa1l2	-1.72678	1.5992e-34	1.83415e-32	403.875	421.034	308.448	127.292	584.512	894.749
ENSMUSG00000044083	Efcab8	-1.72917	0.000143232	0.000682339	16.4382	27.7582	9.09547	8.43321	43.2585	48.0334
ENSMUSG00000030587	2200002D01Rik	-1.73134	0.00167975	0.00609874	29.2488	29.767	13.5887	8.86763	4.42263	2.57916
ENSMUSG00000029919	Hpgds	-1.73705	0.00231528	0.00810056	34.8862	14.5808	27.0061	4.35794	116.109	121.603
ENSMUSG00000020836	Coro6	-1.73852	0.011549	0.0325624	7.28035	19.1596	6.28907	5.68675	8.04271	5.37881
ENSMUSG00000001313	Rnd2	-1.74679	0.000622559	0.00252905	5.54892	25.4225	4.20417	7.50609	10.7369	8.92284
ENSMUSG00000030930	Chst15	-1.74884	9.0121e-51	1.95984e-48	431.033	751.628	395.198	222.936	391.808	344.532
ENSMUSG00000014932	Yes1	-1.75048	7.64062e-06	4.83166e-05	12.636	42.811	9.19938	12.7248	202.812	138.067
ENSMUSG00000073753	Gm10571	-1.75149	2.18277e-08	2.25065e-07	77.5593	232.278	58.834	68.9971	36.3626	45.3461
ENSMUSG00000070237		-1.75486	8.64552e-05	0.000432663	8.1543	41.8093	8.2239	12.4536	8.34106	8.58248
ENSMUSG00000034765	Dusp5	-1.75658	7.14056e-31	6.606e-29	611.163	4779.97	415.745	1414.53	10537.1	6833.68
ENSMUSG00000079470	Utp14b	-1.75853	5.73492e-38	7.80741e-36	203.922	933.386	83.0295	276.265	2254.12	1104.31
ENSMUSG00000022018	1190002H23Rik	-1.759	2.09284e-38	2.92039e-36	427.389	684.492	136.682	201.509	3087.19	2961.11
ENSMUSG00000074063	Osgin1	-1.75965	0.000147117	0.000699058	35.937	32.8112	54.346	9.55325	88.8819	57.5512
ENSMUSG00000074252	Gm10654	-1.76007	0.00759779	0.0227635	2.67382	20.6816	2.96741	6.05698	4.32977	7.37542
ENSMUSG00000081915	Gm15174	-1.76318	0.00702778	0.0212304	2.30235	17.1357	6.29126	5.02234	6.01323	9.03095
ENSMUSG00000052271	Bhlha15	-1.77329	8.33228e-05	0.000418363	26.2119	48.3178	17.4614	14.1084	6.73316	9.69424
ENSMUSG00000002108	Nr1h3	-1.77845	0.00808957	0.0240561	20.3545	18.8862	17.4533	5.55711	7.02903	6.3476
ENSMUSG00000080850	Gm12439	-1.78388	0.0104882	0.0300008	4.21384	12.5246	4.47419	3.6502	8.82795	7.76983
ENSMUSG00000021032	Ngb	-1.78481	0.0022685	0.0079602	8.207	23.7684	5.26525	6.91865	2.23515	1.52537
ENSMUSG00000042678	Myo15	-1.78586	4.32005e-07	3.48287e-06	24.2653	67.6123	23.5476	19.6434	18.8445	11.4799
ENSMUSG00000013419	Zfp651	-1.78782	0.0164487	0.0441118	8.12282	14.2227	6.83351	4.25041	17.6305	10.9956
ENSMUSG00000018932	Map2k3	-1.78976	2.54301e-74	1.52081e-71	314.711	10909.7	366.314	3154.36	4202.4	9714.04
ENSMUSG00000040867	Begain	-1.79301	5.44973e-10	7.43124e-09	27.5027	181.907	8.3066	52.3564	58.1498	16.3388
ENSMUSG00000074622	Mafb	-1.79321	0.00220162	0.00775804	15.3402	16.4878	7.95825	4.82725	39.7238	20.0983
ENSMUSG00000042035	Igsf3	-1.7934	5.68294e-10	7.71157e-09	105.371	98.3067	45.9911	28.129	137.203	60.6425
ENSMUSG00000019889	Ptprk	-1.79368	0.00139728	0.00518332	13.125	17.5925	10.1237	5.06568	11.1507	8.79267
ENSMUSG00000032323	Cyp11a1	-1.79371	3.24417e-06	2.20112e-05	15.0903	83.3887	9.49501	24.1765	30.7783	23.6907
ENSMUSG00000032515	Csrnp1	-1.79545	1.26752e-67	5.17674e-65	738.838	9926.55	506.034	2859.3	26420.6	25496
ENSMUSG00000022895	Ets2	-1.79937	1.03228e-70	5.40172e-68	577.192	2504.12	393.017	719.381	9274.55	5469.78
ENSMUSG00000058056	Palld	-1.80066	0.00792684	0.0236267	3.55142	11.3759	2.96085	3.24633	13.6218	36.7718
ENSMUSG00000027314	Dll4	-1.8008	0.000139407	0.000666963	2.58416	82.0258	1.44968	23.5666	6.45211	9.65334
ENSMUSG00000015143	Actn1	-1.80137	2.99374e-39	4.39738e-37	6211	6709.03	4507.52	1924.39	6688.98	4724.16
ENSMUSG00000076866	Trdv2-2	-1.80139	2.92613e-07	2.43771e-06	101.096	56.6466	44.5122	16.2441	110.805	35.5029
ENSMUSG00000074148	Bcl2a1d	-1.80762	5.95921e-26	3.99148e-24	19.4545	437.924	31.1174	124.815	288.67	413.623
ENSMUSG00000075930		-1.8081	4.16125e-07	3.36457e-06	30.3803	108.092	19.6084	30.7515	10.027	7.5728
ENSMUSG00000049907	Rasl11b	-1.80866	8.56801e-09	9.57752e-08	45.5361	65.7822	21.9458	18.8154	175.911	57.4808
ENSMUSG00000036863	Syde2	-1.81466	6.98094e-18	2.49245e-16	9.43851	2183.07	25.285	620.858	46.3313	151.743
ENSMUSG00000049109	Themis	-1.81695	1.6664e-38	2.34486e-36	5262.98	3160.68	3323.61	896.456	3064.57	1752.83
ENSMUSG00000044505	Lingo4	-1.81792	6.4919e-05	0.000335472	10.3604	47.9959	32.9761	13.4861	28.3799	52.426
ENSMUSG00000064881		-1.82611	0.000398076	0.00170132	6.83678	25.6394	4.8057	7.23404	8.61964	9.07079
ENSMUSG00000082357	Gm13542	-1.82611	0.0101871	0.0292695	7.54824	15.2579	5.36479	4.23764	0.346191	1.36818
ENSMUSG00000023927	Satb1	-1.82791	5.50466e-76	3.68702e-73	17642.8	52301.6	9041.86	14732.4	40615.6	19312.8
ENSMUSG00000015312	Gadd45b	-1.83089	1.09627e-46	2.0626e-44	102.238	5892.82	108.533	1655.65	16015.3	13487.7
ENSMUSG00000023247	Guca2a	-1.8329	0.000670094	0.00269729	9.85425	41.2947	3.29235	11.5699	6.43216	8.15108
ENSMUSG00000029135	Fosl2	-1.836	3.52789e-93	3.9383e-90	166.534	28304.9	361.018	7927.88	8703.53	34158.8
ENSMUSG00000031239	Itm2a	-1.83889	6.57502e-24	3.91811e-22	578.34	2759.23	241.158	771.255	1400.3	416.396
ENSMUSG00000087498	2210416O15Rik	-1.84062	0.0151154	0.0410289	5.85378	15.6357	3.77531	4.38005	2.55627	3.15388
ENSMUSG00000032010	Usp2	-1.8444	1.03841e-20	4.88433e-19	76.6913	116.846	54.5926	32.313	741.637	872.794
ENSMUSG00000022946	Dopey2	-1.85022	1.05504e-42	1.65109e-40	1468.2	3852.49	1355.73	1068.73	1869.93	2088.26
ENSMUSG00000070980	Actl7b	-1.85598	0.00127816	0.0047967	4.89747	43.5226	1.18403	12.0498	2.30541	2.65135
ENSMUSG00000019194	Scn1b	-1.85976	1.44995e-05	8.65266e-05	13.148	44.7154	10.3578	12.2891	12.1894	16.8808
ENSMUSG00000021559	Dapk1	-1.86648	5.14089e-23	2.91811e-21	329.704	610.339	111.209	167.372	363.073	75.7124
ENSMUSG00000036943	Rab8b	-1.87192	1.8312e-104	3.06635e-101	1616.65	10913.5	1934.97	2980.86	5809.58	10953.2
ENSMUSG00000026639	Lamb3	-1.87472	2.66262e-11	4.397e-10	25.9404	118.187	33.3515	32.2701	32.2332	43.6063
ENSMUSG00000050578	Mmp13	-1.87703	0.0171927	0.0458207	0.644844	6.69992	0.599344	1.78662	96.7827	106.306
ENSMUSG00000076563	Igkv5-48	-1.87911	0.0179011	0.047347	49.116	22.8316	9.06834	6.22152	12.5358	12.2104
ENSMUSG00000032085	Tagln	-1.88382	0.000215622	0.000985155	16.0056	22.6209	9.1972	6.05698	14.3592	16.931
ENSMUSG00000000817	Fasl	-1.88525	9.40582e-38	1.26e-35	159.062	853.138	126.989	230.705	677.932	1091.98
ENSMUSG00000093585		-1.88587	6.58237e-33	6.76207e-31	123.703	385.533	94.5208	104.405	706.692	552.223
ENSMUSG00000064145	Arih2	-1.88705	4.41621e-119	1.05642e-115	1090.28	6431.1	926.593	1738.66	10529.9	14481.8
ENSMUSG00000037577	Ephx3	-1.89331	1.55151e-07	1.36521e-06	49.19	93.0309	21.8697	25.0369	17.0084	26.4772
ENSMUSG00000087141	Plcxd2	-1.89463	4.26962e-88	3.76288e-85	1614.9	6951.65	1079.33	1869.11	3199.06	7349.12
ENSMUSG00000060477	Irak2	-1.89492	8.5931e-58	2.48089e-55	382.778	1175.21	445.542	315.522	1429.31	2888.64
ENSMUSG00000091488	Gm6225	-1.9002	4.05879e-06	2.70022e-05	9.2021	37.8393	8.53856	10.1216	26.7067	30.0302
ENSMUSG00000044694	2010007H06Rik	-1.90074	0.00130578	0.00488829	3.58473	32.0484	4.48076	8.4965	4.46782	4.08248
ENSMUSG00000008305	Tle1	-1.90338	7.69138e-56	2.07729e-53	370.153	1199.97	160.58	320.547	809.298	418.47
ENSMUSG00000031802	Phxr4	-1.90342	6.00352e-44	9.85577e-42	499.428	1590.65	354.633	425.951	996.475	1457.43
ENSMUSG00000031278	Acsl4	-1.90682	5.41709e-106	1.00788e-102	1089.6	7876.93	996.634	2100.66	5161.24	7581.62
ENSMUSG00000091309	Gm17605	-1.90723	0.00534373	0.0167442	14.5025	20.8137	7.9495	5.64468	2.42086	3.71011
ENSMUSG00000047139	Cd24a	-1.91009	7.46359e-05	0.000377577	77.1594	2315.35	233.479	615.944	1052.57	886.879
ENSMUSG00000074037	Mc1r	-1.92871	0.00153584	0.00564727	22.3175	23.5504	5.92388	6.1994	4.28722	3.517
ENSMUSG00000029847	2010107G12Rik	-1.93028	0.00221748	0.00780243	8.23666	17.902	4.723	4.68484	13.2732	3.62938
ENSMUSG00000022372	Sla	-1.93582	2.16236e-99	3.29171e-96	2795.6	13651.5	4277.62	3568.37	7215.5	16350.6
ENSMUSG00000087049	Gm11932	-1.93619	2.52885e-38	3.49964e-36	270.211	585.051	144.015	152.964	843.049	878.692
ENSMUSG00000085312	Gm12763	-1.94347	0.00385653	0.0126548	1.61028	15.2325	1.20088	3.91074	10.2076	11.0315
ENSMUSG00000084889	Gm12148	-1.94989	0.0118091	0.0331617	0.963613	11.2009	0.888406	2.93094	6.88604	24.2889
ENSMUSG00000022753	Tmem30c	-1.95013	0.00155757	0.00570961	7.56033	22.2939	3.83678	5.73008	3.33886	3.00558
ENSMUSG00000017418	Arl5b	-1.95026	1.37267e-58	4.25654e-56	711.669	3453.88	499.418	893.974	12147.7	13083
ENSMUSG00000007783	Cpt1c	-1.95297	0.00894504	0.0261999	6.5301	22.4666	4.45735	5.79554	3.15579	3.95622
ENSMUSG00000086877	A230072C01Rik	-1.95787	2.70378e-13	5.8646e-12	42.5535	326.808	30.6146	84.1517	32.7398	66.2717
ENSMUSG00000008438	Adam21	-1.95903	0.0154394	0.0417789	4.26289	12.5466	4.43175	3.17027	1.06117	2.81744
ENSMUSG00000007877	Tcap	-1.96321	0.0131979	0.0365528	4.22114	17.1509	3.53678	4.44551	2.02701	5.11848
ENSMUSG00000041930	BC057022	-1.96517	2.17728e-05	0.000125072	61.0374	22.3961	28.6944	5.6204	203.954	88.7813
ENSMUSG00000031847	1700030J22Rik	-1.9654	0.00651018	0.0198711	0.965439	15.6775	1.47309	4.04255	6.57021	9.6544
ENSMUSG00000079421	4930402F06Rik	-1.96875	0.0162867	0.0437402	1.98175	14.4164	2.97988	3.74837	1.65822	1.66443
ENSMUSG00000003436	Dll3	-1.96879	0.00537677	0.0168319	5.31068	28.2739	1.77681	7.20131	1.06117	1.53426
ENSMUSG00000085078	C030013C21Rik	-1.97928	0.00536636	0.0168025	0.676326	12.921	2.38272	3.30118	16.2005	10.6812
ENSMUSG00000029475	Kdm2b	-1.98024	3.98889e-163	2.22647e-159	893.768	10047.1	982.158	2545.28	6211.03	9117.14
ENSMUSG00000032860	P2ry2	-1.98994	2.89113e-10	4.08885e-09	1.6242	144.577	6.28098	36.3307	16.8454	13.3005
ENSMUSG00000091017	Fam71a	-1.99019	0.00431329	0.0139271	0	21.7318	0.29125	5.48015	18.2249	37.8861
ENSMUSG00000041872	Il17f	-1.99375	4.3311e-07	3.4901e-06	0.983007	153.823	1.80022	38.4624	818.163	652.681
ENSMUSG00000035235	Trim13	-1.99589	3.84282e-13	8.15474e-12	50.6734	75.038	18.327	18.8481	536.402	139.44
ENSMUSG00000090278	D130062J21Rik	-2.00227	2.58473e-30	2.33953e-28	730.143	1312.45	370.959	328.045	3167.2	2518.19
ENSMUSG00000027997	Casp6	-2.00616	7.55757e-27	5.40818e-25	165.759	438.586	165.577	108.752	87.7287	79.9926
ENSMUSG00000024985	Tcf7l2	-2.00694	7.90749e-06	4.97973e-05	16.6643	33.2168	14.0226	8.10414	82.2398	47.6873
ENSMUSG00000091993	B930036N10Rik	-2.00903	5.1425e-13	1.07504e-11	25.8653	145.209	28.8159	35.9605	12.6761	9.80662
ENSMUSG00000068466	Gm5518	-2.02399	0.00289757	0.0098738	4.27863	16.1411	5.63263	3.91074	6.56756	8.58248
ENSMUSG00000093514		-2.03396	3.89483e-06	2.60251e-05	4.21201	29.7438	7.80899	7.27737	71.9853	123.688
ENSMUSG00000082117	Gm4994	-2.0467	0.00384966	0.0126347	6.52828	10.4707	8.84228	2.57132	16.7049	16.3345
ENSMUSG00000081309	Gm12397	-2.05037	0.000614318	0.00249982	1.96054	22.6486	1.18184	5.51377	11.3339	15.7235
ENSMUSG00000046727	0610010O12Rik	-2.0553	2.62028e-06	1.80785e-05	5.90648	28.4956	5.01644	6.72139	141.36	152.954
ENSMUSG00000019326	Aoc3	-2.06215	0.000476203	0.001996	6.24829	28.5848	5.05013	6.79745	5.09241	12.1486
ENSMUSG00000005540	Fcer2a	-2.06835	0.00599814	0.0184732	45.2731	97.821	101.64	23.3136	61.0697	70.1973
ENSMUSG00000020865	Abcc3	-2.06905	0.00145812	0.00538989	23.3909	22.9002	25.6406	5.45803	4.44522	16.1542
ENSMUSG00000003271	Sult2b1	-2.0713	3.41321e-22	1.80868e-20	2.6526	174.091	3.58579	41.1125	111.543	249.05
ENSMUSG00000058672	Tubb2a	-2.08379	8.87012e-27	6.32043e-25	116.77	186.338	53.4613	43.7041	958.004	407.184
ENSMUSG00000076672	Ighv3-6	-2.088	0.00377911	0.01243	40.6797	58.7395	21.4233	13.7342	23.4188	24.0542
ENSMUSG00000005413	Hmox1	-2.09088	0.000113033	0.00055082	81.5604	198.507	40.8136	46.5272	48.7128	93.2401
ENSMUSG00000054582	Pabpc1l	-2.1046	1.06093e-06	7.87815e-06	27.5737	48.2392	15.7797	11.1669	46.1334	30.5064
ENSMUSG00000084933	Gm13962	-2.10526	0.0167245	0.0447796	1.31934	9.37401	2.07244	2.18958	6.49747	18.7255
ENSMUSG00000033578	Tmem35	-2.11827	0.000176653	0.000826272	6.2549	31.4211	1.48994	7.24555	4.88427	5.81412
ENSMUSG00000032501	Trib1	-2.13066	6.13473e-62	2.05452e-59	190.273	3515.7	289.316	801.903	4081.74	9396.61
ENSMUSG00000079652	Fam71f2	-2.14261	6.64778e-05	0.000342198	18.6794	42.6124	12.6622	9.50992	19.2862	19.2587
ENSMUSG00000058743	Kcnj14	-2.14408	2.31625e-09	2.82282e-08	11.8796	172.727	4.45297	39.1794	11.7027	18.1057
ENSMUSG00000001761	Smo	-2.14564	4.45499e-10	6.14487e-09	50.0676	97.1869	41.3836	21.8751	47.9892	18.3621
ENSMUSG00000045827	Serpinb9	-2.14825	3.70375e-52	8.61379e-50	282.307	2825.07	307.097	636.771	447.197	308.236
ENSMUSG00000048895	Cdk5r1	-2.14832	1.49633e-28	1.21631e-26	89.8839	876.297	62.7799	197.487	456.746	542.295
ENSMUSG00000090785	Gm17116	-2.14983	0.00351564	0.0116729	11.8675	19.6221	8.26416	4.48974	3.61991	1.76757
ENSMUSG00000023067	Cdkn1a	-2.15491	1.23047e-46	2.28937e-44	7.41136	561.071	14.1266	125.446	1645.06	1992.07
ENSMUSG00000086950	Gm16907	-2.15635	4.76671e-17	1.56814e-15	51.5298	130.074	29.8148	29.0225	60.3472	96.7848
ENSMUSG00000025757	Hspa4l	-2.16051	1.89238e-64	6.88866e-62	520.034	2567.59	489.301	575.118	8435.15	16612.9
ENSMUSG00000000489	Pdgfb	-2.16083	9.99766e-11	1.50957e-09	29.3432	129.573	30.1039	29.0228	134.106	202.7
ENSMUSG00000035671	Zswim4	-2.1609	8.50358e-89	7.91069e-86	394.214	3561.48	339.183	795.412	5093.98	12042.1
ENSMUSG00000001027	Scn4a	-2.16941	0.00617231	0.0189469	9.68153	18.2661	12.3292	4.14073	13.2679	7.74778
ENSMUSG00000066842	Hmcn1	-2.17429	0.0141397	0.0387638	5.93796	8.17671	3.31357	1.81934	10.6941	6.80105
ENSMUSG00000027381	Bcl2l11	-2.17703	4.67383e-88	3.91316e-85	1419.16	9256.94	1244.75	2046.85	7434.31	6543.11
ENSMUSG00000033644	Piwil2	-2.1788	2.90718e-13	6.2733e-12	28.9608	157.018	17.9692	34.6114	18.7743	13.3144
ENSMUSG00000043789	Vwce	-2.21907	3.2074e-05	0.000177958	29.9826	36.9875	8.2495	7.93027	11.4969	4.86739
ENSMUSG00000037580	Gch1	-2.21962	2.82257e-80	2.05495e-77	112.212	961.347	154.147	205.637	3380.23	5471.56
ENSMUSG00000044309	Apol7c	-2.22306	9.79486e-05	0.00048382	30.2263	618.074	11.4204	132.328	6.86874	2.84874
ENSMUSG00000003355	Fkbp11	-2.22667	7.55602e-05	0.000381906	15.7904	30.5598	7.918	6.5263	7.81445	8.25422
ENSMUSG00000022272	Myo10	-2.23376	1.65173e-51	3.68777e-49	812.465	4462.38	367.619	948.933	1407.7	724.573
ENSMUSG00000003872	Lin7b	-2.24354	0.00314031	0.0105697	5.63493	17.3096	1.76216	3.68292	4.07644	8.05684
ENSMUSG00000041773	Enc1	-2.24712	2.72953e-68	1.2353e-65	805.573	952.506	443.797	201.072	2125.2	1290.33
ENSMUSG00000041180	Hectd2	-2.2565	8.70714e-45	1.51876e-42	507.001	3678.64	388.381	769.809	1435.63	1649.65
ENSMUSG00000024772	Ehd1	-2.25753	1.06128e-50	2.27834e-48	173.409	3843.82	317.335	803.043	3385.59	5470.45
ENSMUSG00000028341	Nr4a3	-2.25918	8.42261e-63	2.8783e-60	271.448	61590.8	155.064	12864.9	59144.2	137864
ENSMUSG00000042842	Serpinb6b	-2.26471	2.20974e-36	2.70089e-34	110.048	1095.21	182.754	227.554	384.165	352.093
ENSMUSG00000015305	Sash1	-2.2674	7.19044e-05	0.000366192	39.0939	36.1877	33.14	7.40701	16.6295	20.497
ENSMUSG00000018906	P4ha2	-2.2803	9.38198e-09	1.04248e-07	97.9747	86.5717	28.7566	17.9241	151.089	54.9408
ENSMUSG00000014164	Klhl3	-2.2875	3.87455e-26	2.65899e-24	305.021	228.5	255.322	46.8911	242.627	224.713
ENSMUSG00000046108	Il17c	-2.29065	0.0159058	0.0428893	1.3036	14.0386	0.580312	2.84337	1.17398	2.1979
ENSMUSG00000085779	2310050B05Rik	-2.30769	0.00285502	0.00974862	7.26096	12.615	9.18035	2.5492	12.3723	10.7715
ENSMUSG00000036019	Tmtc2	-2.31414	1.17617e-15	3.27704e-14	28.392	199.871	30.8752	40.4564	27.9788	33.8879
ENSMUSG00000050022	Amz1	-2.31531	1.24081e-14	3.14333e-13	88.3158	191.15	63.2205	38.4164	121.153	119.321
ENSMUSG00000051934	Spats2	-2.3201	0.00344471	0.0114767	4.52599	21.7122	2.31687	4.35794	6.51725	1.61037
ENSMUSG00000045136	Tubb2b	-2.32681	1.98005e-05	0.000114806	26.0187	19.9062	9.12325	3.8559	196.583	57.9584
ENSMUSG00000030077	Chl1	-2.33732	0.0146619	0.0399664	7.51493	7.31779	5.59237	1.48184	10.9175	4.66609
ENSMUSG00000070424	Art5	-2.3432	0.0181598	0.0479405	7.84762	7.31779	0.87375	1.44911	5.02215	4.14969
ENSMUSG00000063889	Crem	-2.34604	1.34353e-60	4.32642e-58	350.604	3075.32	267.949	605.089	2531.99	3356.11
ENSMUSG00000089639	Gm2862	-2.36395	1.28645e-07	1.14889e-06	3.26779	52.3518	3.57485	10.1986	32.6722	18.7792
ENSMUSG00000036117	Il5	-2.36842	0.00743614	0.0223351	0	11.4731	0.620566	2.28866	55.7542	39.9417
ENSMUSG00000054383	Pnma1	-2.37095	2.88415e-11	4.74878e-10	44.3167	65.833	31.2879	12.8566	54.6701	82.4615
ENSMUSG00000075996		-2.38076	0.000655534	0.00264568	5.21441	29.9651	5.42626	5.70797	2.6742	1.36818
ENSMUSG00000038020	Rapgefl1	-2.38554	0.00556905	0.0173334	7.51311	14.9738	4.7801	2.81065	4.33242	3.20296
ENSMUSG00000087275	1110002J07Rik	-2.38651	0.00203244	0.00722266	0.320596	16.8702	8.8379	3.16937	4.00617	4.14969
ENSMUSG00000043421	Hilpda	-2.39389	8.84178e-69	4.11265e-66	83.2436	870.184	74.1572	164.986	296.22	320.099
ENSMUSG00000093306		-2.39442	2.39332e-05	0.000136406	1.97993	35.9626	1.49213	6.78684	1.3371	3.54403
ENSMUSG00000036931	Nfkbid	-2.43368	2.46014e-142	1.02988e-138	1044.23	23165.8	639.657	4287.16	72577.5	76667.2
ENSMUSG00000070369	Itgad	-2.4378	0.000363424	0.00156844	37.119	54.4784	20.2992	10.0111	18.0845	16.9402
ENSMUSG00000082792	Gm12176	-2.44001	0.00180483	0.00649374	3.89141	9.79018	3.85363	1.70965	40.7425	23.1932
ENSMUSG00000026826	Nr4a2	-2.44996	2.58419e-302	4.32722e-298	43.2199	10954.4	122.743	2004.57	22159.3	40073.5
ENSMUSG00000052727	Mtap1b	-2.45182	3.12652e-25	2.0371e-23	3.21144	271.569	4.11709	49.6806	13.3911	33.4572
ENSMUSG00000051682	Treml4	-2.45233	0.00133742	0.00499334	12.4117	25.6906	12.8714	4.68484	0.644716	0.883784
ENSMUSG00000074602	Gm10728	-2.45348	1.84336e-09	2.29428e-08	22.5865	55.6555	16.3051	10.2198	15.9671	9.51037
ENSMUSG00000022220	Adcy4	-2.45861	0.0102494	0.0294232	1.63994	9.8365	3.5265	1.73177	4.49289	3.99748
ENSMUSG00000029772	Ahcyl2	-2.46595	3.4287e-138	1.14827e-134	1556.91	11966.2	1334.2	2165.83	4464.85	3948.91
ENSMUSG00000088708		-2.46951	0.000184581	0.00085975	5.26163	28.1478	4.68275	5.0887	2.07467	6.87716
ENSMUSG00000022947	Cbr3	-2.47877	0.00228916	0.00801924	0.322422	20.2365	0.620566	3.63959	2.62653	3.35589
ENSMUSG00000036768	Kif15	-2.48844	5.92049e-21	2.86528e-19	42.6716	626.227	109.813	111.407	144.833	220.744
ENSMUSG00000052595	A1cf	-2.50305	0.0124783	0.0348016	0.322422	16.35	0	2.8761	1.56536	0.53845
ENSMUSG00000041423	Paqr6	-2.5094	3.97274e-06	2.65034e-05	27.6143	88.4616	12.873	15.5133	5.64692	8.65823
ENSMUSG00000022015	Tnfsf11	-2.52256	5.26901e-23	2.98073e-21	115.131	3543.29	92.0079	616.405	1810.49	2114.62
ENSMUSG00000032076	Cadm1	-2.52434	0.00304053	0.0102814	10.4197	20.56	5.87925	3.51839	2.69679	4.24359
ENSMUSG00000024893	2700046G09Rik	-2.55299	0.00542207	0.0169452	11.4935	8.44104	2.65494	1.44911	26.96	7.13713
ENSMUSG00000051855	Mest	-2.55348	0.00317317	0.0106761	8.14951	10.5876	3.27113	1.7645	20.0939	18.4908
ENSMUSG00000053522	Lgals7	-2.55798	4.26534e-11	6.83475e-10	3.95803	96.5183	2.97988	16.5174	9.19674	16.4732
ENSMUSG00000085282	Gm15663	-2.57355	0.00032099	0.00140596	0.981181	17.1774	2.09147	2.85398	7.18968	6.42868
ENSMUSG00000018916	Csf2	-2.58851	1.91131e-07	1.65314e-06	0.643017	45.1341	0.599344	7.31944	244.865	223.339
ENSMUSG00000033149	Phldb2	-2.60786	7.31141e-07	5.61861e-06	12.2371	46.3125	7.45626	7.57154	8.91816	20.5731
ENSMUSG00000041912	Tdrkh	-2.61773	5.06206e-27	3.65363e-25	125.404	399.951	73.3537	65.4039	45.7821	19.3888
ENSMUSG00000056656	Apol8	-2.62183	4.76548e-06	3.13056e-05	55.7497	73.154	32.8231	11.8419	80.7241	32.6804
ENSMUSG00000038745	Nlrp6	-2.62399	2.97103e-06	2.03061e-05	1.28603	64.8408	1.779	10.5449	2.90246	1.22912
ENSMUSG00000027797	Dclk1	-2.6377	0.000938787	0.00363973	0	11.2472	1.76434	1.81934	23.5484	47.4718
ENSMUSG00000019647	Sema6a	-2.64196	6.29086e-05	0.000326131	2.94354	34.0328	2.61031	5.46954	9.28713	4.60706
ENSMUSG00000003410	Elavl3	-2.66475	0.00552767	0.0172366	0.981181	11.4025	1.17966	1.7645	4.19436	2.9565
ENSMUSG00000024769	Cdc42bpg	-2.66504	9.01636e-28	6.89402e-26	146.288	425.189	187.986	66.8554	315.749	318.572
ENSMUSG00000064272	Gpbar1	-2.6666	0.00574637	0.0178092	3.94594	11.3968	2.07463	1.75389	2.62653	3.78622
ENSMUSG00000027720	Il2	-2.66836	2.46598e-22	1.33203e-20	8.15065	4487.34	4.44641	705.656	4229.1	8378.34
ENSMUSG00000082532	Rpl31-ps6	-2.67089	0.00172845	0.00625522	1.98175	16.1214	3.83022	2.51648	2.95012	1.85257
ENSMUSG00000047604	Frat2	-2.67091	4.33009e-55	1.15091e-52	273.453	1035.96	232.708	162.392	2135.3	2059.12
ENSMUSG00000043541	Casc1	-2.74421	7.30604e-22	3.8112e-20	43.0925	201.687	27.5279	30.145	44.2994	60.4156
ENSMUSG00000080543		-2.7468	3.43683e-09	4.08443e-08	8.87968	53.6965	7.3099	8.07358	88.1023	38.1521
ENSMUSG00000084399	Gm15666	-2.77472	1.50119e-10	2.20892e-09	4.24714	119.254	6.52541	17.476	8.69502	8.75675
ENSMUSG00000037379	Spon2	-2.77616	0.000711495	0.00284479	1.3036	19.687	0.580312	2.83186	9.40223	3.19869
ENSMUSG00000044724	Gpr152	-2.79246	0.00194774	0.00695119	23.7379	10.0917	15.0874	1.51456	3.31891	3.40497
ENSMUSG00000026566	Mpzl1	-2.79757	0.00019385	0.00089768	4.62044	19.9445	3.195	2.80975	29.7124	23.2423
ENSMUSG00000034224	Slc38a8	-2.82515	0.00769559	0.0230194	2.30418	10.2341	2.09366	1.42699	3.20098	2.17585
ENSMUSG00000079037	Prnp	-2.82626	1.14858e-94	1.37378e-91	40.8557	610.829	46.9783	86.221	173.288	394.665
ENSMUSG00000040432	Ltb4r2	-2.84552	0.00450775	0.0144602	1.67325	12.9651	2.07463	1.78662	2.51107	1.85257
ENSMUSG00000090439	Gm17455	-2.86321	3.85153e-08	3.7893e-07	15.2103	60.915	14.6432	8.4217	18.9376	54.9639
ENSMUSG00000034825	Nrip3	-2.86559	3.33127e-06	2.2511e-05	4.19079	26.2944	3.50966	3.60596	37.855	28.7473
ENSMUSG00000060044	Tmem26	-2.90056	0.0067425	0.0204943	8.77975	13.4393	3.83678	1.77601	2.76193	6.32554
ENSMUSG00000022537	Tmem44	-2.93608	0.00938762	0.0272956	1.32117	10.9552	0.869373	1.40487	3.04298	2.19399
ENSMUSG00000033295	Ptprf	-2.95769	1.02608e-38	1.45608e-36	273.68	529.845	60.1117	68.3309	359.88	36.9962
ENSMUSG00000020383	Il13	-2.97885	0.000215285	0.000983884	0.641191	26.0786	0	3.35602	201.935	149.483
ENSMUSG00000090792	Gm8221	-2.98804	0.000375007	0.00161426	2.92415	30.9077	0.5825	3.82317	0	0.242196
ENSMUSG00000023034	Nr4a1	-2.98936	1.74191e-33	1.88182e-31	1016.36	64232.8	433.884	8088.32	193235	178437
ENSMUSG00000050439	Enthd1	-3.01249	0.00206495	0.00733199	2.94719	11.7549	1.17966	1.47123	12.5884	9.55945
ENSMUSG00000034282	Evpl	-3.02458	1.58757e-08	1.69757e-07	8.45915	38.3458	5.65166	4.70695	20.277	20.582
ENSMUSG00000048332	Lhfp	-3.03251	3.85019e-07	3.12361e-06	3.31684	50.9161	1.76216	6.31969	17.079	3.40497
ENSMUSG00000031972	Acta1	-3.06023	0.00885373	0.025987	2.28478	8.99845	0.869373	1.05676	2.30541	0.753617
ENSMUSG00000016283	H2-M2	-3.06735	0.00586181	0.0181133	8.19787	8.94985	1.44968	1.01252	7.80933	1.35929
ENSMUSG00000057182	Scn3a	-3.07398	2.4848e-05	0.000141236	26.5918	63.6139	18.5905	7.53882	7.00661	3.34202
ENSMUSG00000020702	Ccl1	-3.08491	0.00100722	0.00387812	0.676326	58.0828	3.2009	6.83108	129.607	122.061
ENSMUSG00000090698	Apold1	-3.10963	0.00521024	0.0163688	3.26596	6.28375	6.19391	0.697133	82.624	52.9452
ENSMUSG00000024044	Epb4.1l3	-3.12248	0.00174491	0.00630117	9.46338	18.9731	3.80681	2.17897	1.42996	1.85257
ENSMUSG00000041782	Lad1	-3.13166	0.000491455	0.00205222	2.92597	19.0484	2.63372	2.17897	3.82575	2.68229
ENSMUSG00000076545	Igkv4-72	-3.16856	0.0111724	0.0316928	15.5741	13.0877	4.6659	1.45972	5.3355	6.15519
ENSMUSG00000028128	F3	-3.1699	8.98048e-07	6.77379e-06	0	78.6331	0	8.77072	21.0926	21.8698
ENSMUSG00000032584	Mst1r	-3.2045	5.99834e-06	3.87209e-05	3.68831	19.9734	3.86828	2.10201	64.0303	111.529
ENSMUSG00000020053	Igf1	-3.215	0.00121112	0.00456864	11.8111	16.9469	2.944	1.84146	0	0.744726
ENSMUSG00000028434	Epb4.1l4b	-3.23121	1.07481e-09	1.39842e-08	3.31867	91.127	10.1427	9.66294	5.34592	11.7534
ENSMUSG00000040838	Gm11639	-3.26737	0.00597375	0.0184218	12.4366	6.94337	4.51664	0.729859	14.5649	2.13993
ENSMUSG00000061259	Tmprss11d	-3.30265	0.0151898	0.0412108	2.33383	7.10092	1.15843	0.697133	3.11325	4.52206
ENSMUSG00000042743	Sgtb	-3.31118	0.0132763	0.0367396	2.63686	3.81364	1.8046	0.359625	37.0775	32.9425
ENSMUSG00000027962	Vcam1	-3.32263	6.26249e-07	4.90025e-06	85.5262	299.192	30.7477	29.8832	19.63	50.747
ENSMUSG00000042828	Trim72	-3.34671	1.47111e-05	8.74775e-05	8.8815	18.478	5.93853	1.80873	45.243	23.1882
ENSMUSG00000093561		-3.35296	8.52451e-06	5.33618e-05	6.22707	22.1318	3.78559	2.15685	14.9337	7.34839
ENSMUSG00000005125	Ndrg1	-3.35698	9.2435e-72	5.15941e-69	218.318	2900.86	98.8405	282.839	855.844	1538.01
ENSMUSG00000057440	Mpp7	-3.39975	1.37094e-80	1.04347e-77	295.261	1602.91	256.678	151.572	472.433	465.29
ENSMUSG00000050370	Ch25h	-3.40207	0.0181015	0.0478241	0.658759	7.7351	0	0.751977	4.5658	1.84368
ENSMUSG00000079259	Trim71	-3.41901	0.000431939	0.00183202	0.658759	19.6278	0.580312	1.87419	1.70589	0.269225
ENSMUSG00000067341	H2-Eb2	-3.42204	0.00464398	0.0148432	6.15498	7.73281	5.5565	0.719251	10.2327	17.3474
ENSMUSG00000051480	A130050O07Rik	-3.42625	6.61234e-07	5.14515e-06	58.8785	23.2736	39.0098	2.14624	15.6638	19.9724
ENSMUSG00000026712	Mrc1	-3.43432	4.47511e-08	4.35166e-07	48.0562	77.8108	18.892	7.15707	8.64224	7.05213
ENSMUSG00000092457	Gm8835	-3.44894	0.0147685	0.0402177	5.53318	4.23096	2.65275	0.359625	5.23046	1.56129
ENSMUSG00000090024	Gm16350	-3.46906	7.48022e-29	6.11006e-27	0.981181	147.874	2.98644	13.2901	134.03	116.532
ENSMUSG00000076595	Igkv3-12	-3.53959	0.00099426	0.00383438	16.7752	25.4186	6.23635	2.19048	8.32624	2.79041
ENSMUSG00000071176	Arhgef10	-3.59296	1.42887e-126	3.98773e-123	120.373	1575.61	146.836	130.306	658.936	1408.91
ENSMUSG00000021214	Akr1c18	-3.6463	1.5931e-08	1.7013e-07	0.644844	36.1704	0.5825	2.86549	21.727	15.2804
ENSMUSG00000027399	Il1a	-3.65202	1.12278e-05	6.88428e-05	1.65751	40.5196	0	3.18088	13.6621	17.6629
ENSMUSG00000022181	C6	-3.69264	0.00301147	0.0102058	5.24954	18.5524	2.34466	1.41638	0	0
ENSMUSG00000006445	Epha2	-3.74302	5.32082e-12	9.66346e-11	6.27247	57.9855	9.45476	4.29248	153.678	164.584
ENSMUSG00000029314	Agpat9	-3.74914	3.69696e-18	1.35461e-16	4.23506	82.6118	8.2495	6.14455	100.214	78.725
ENSMUSG00000060548	Tnfrsf19	-3.86087	7.35492e-25	4.68282e-23	15.3274	110.245	7.32674	7.57154	122.734	43.1294
ENSMUSG00000008845	Cd163	-3.91435	0.000532959	0.00220628	12.479	16.1969	10.2561	1.03464	4.17194	3.03261
ENSMUSG00000079554	Aox3l1	-3.95194	0.0123044	0.0343912	2.65626	3.08455	2.06806	0	1.95922	1.25615
ENSMUSG00000026938	Fcna	-3.95227	7.6489e-06	4.83506e-05	19.023	50.1393	5.59019	3.21451	0.275929	0.269225
ENSMUSG00000068373	D430041D05Rik	-3.95823	0.0136692	0.0376962	3.95803	3.10657	1.44968	0	3.73537	1.38631
ENSMUSG00000092253	H2-Q3	-3.96544	0.016806	0.0449403	1.62785	3.12972	1.15843	0	4.05649	1.26504
ENSMUSG00000091311	Gm4934	-3.9775	0.000651759	0.00263361	0	11.3364	0	0.675015	18.0245	17.8236
ENSMUSG00000031258	Xkrx	-4.01352	5.43193e-61	1.78348e-58	247.86	450.852	95.3462	28.0439	149.097	86.8125
ENSMUSG00000014361	Mertk	-4.01544	0.000109011	0.000533584	12.419	28.7598	4.64468	1.73177	0.275929	0
ENSMUSG00000036896	C1qc	-4.05146	1.62843e-06	1.16293e-05	21.9	48.14	6.54444	2.90883	0.644716	0.910813
ENSMUSG00000053040	Aph1c	-4.07015	1.68554e-19	7.09155e-18	12.0402	115.736	10.0432	6.90714	26.4007	31.7796
ENSMUSG00000031779	Ccl22	-4.07345	1.05823e-30	9.73629e-29	0.641191	219.253	1.44968	13.019	16.1982	19.6662
ENSMUSG00000046415	B430212C06Rik	-4.14125	0.00554931	0.017288	1.31934	3.54932	0.580312	0	3.7103	5.60785
ENSMUSG00000052131	Akr1b7	-4.14268	0.00822246	0.0243863	2.28296	3.54932	2.38272	0	1.0135	1.69146
ENSMUSG00000031780	Ccl17	-4.16428	0.00154441	0.00566756	0	19.2743	0	1.05676	0.368787	0.242196
ENSMUSG00000085609	1700016P03Rik	-4.1655	8.54871e-20	3.7085e-18	0.996922	77.9831	2.62934	4.34733	238.994	416.365
ENSMUSG00000090464	Gm17140	-4.16894	0.00819448	0.0243206	1.30543	7.00828	0.29125	0.337507	0.920645	1.36818
ENSMUSG00000033520	Idi2	-4.16962	0.00531513	0.016667	0	7.01285	0	0.337507	3.80051	4.09564
ENSMUSG00000015854	Cd5l	-4.24095	1.86236e-05	0.000108508	12.6839	33.844	1.80241	1.75389	0.990907	1.38631
ENSMUSG00000030790	Adm	-4.3158	0.000897552	0.00349605	1.29995	7.73281	1.47309	0.337507	39.7215	22.0263
ENSMUSG00000027338	Prnd	-4.3912	0.00279298	0.00955434	0.322422	8.17557	0.578123	0.337507	2.8322	4.13156
ENSMUSG00000076685	Ighv1-5	-4.40627	0.00712749	0.021489	1.29995	8.27506	2.03437	0.359625	3.84835	0.614559
ENSMUSG00000036905	C1qb	-4.52538	1.63735e-07	1.43547e-06	17.7	58.3509	3.9151	2.52799	0.644716	1.28318
ENSMUSG00000027220	Syt13	-4.56771	0.00171267	0.00620347	0.644844	9.21189	0	0.359625	6.65795	3.70122
ENSMUSG00000085808	Gm14718	-4.67316	2.24026e-19	9.19439e-18	9.44216	101.608	9.15913	3.99831	18.0619	19.3081
ENSMUSG00000065537	Mir132	-4.75276	0.000120282	0.000583296	0.320596	10.4927	0.869373	0.359625	82.8923	118.811
ENSMUSG00000030737	Slco2b1	-4.77954	0.00214537	0.00758215	4.90956	5.50833	0.310283	0	6.12339	5.38806
ENSMUSG00000076603	Igkv3-1	-4.81037	0.00815148	0.0242058	0.660585	10.9033	0.29125	0.359625	2.48865	0.883784
ENSMUSG00000044005	Gls2	-4.83252	5.64068e-08	5.3454e-07	0	31.0072	1.18184	1.06737	100.427	152.023
ENSMUSG00000031132	Cd40lg	-4.85978	1.04723e-254	8.76792e-251	942.354	7927.62	397.649	272.95	9518.12	10094.9
ENSMUSG00000062028	Irgc1	-4.9033	0.000104701	0.000514746	4.97252	21.6738	4.4171	0.719251	2.76706	1.60148
ENSMUSG00000036887	C1qa	-4.90417	7.83328e-06	4.94602e-05	13.0452	43.4951	3.83022	1.45972	0.368787	1.89773
ENSMUSG00000076732	Ighv1-72	-5.3583	0.000126828	0.00061185	5.509	30.4686	3.23306	0.784703	4.21449	8.79694
ENSMUSG00000046223	Plaur	-5.371	9.52919e-54	2.38159e-51	79.5976	2355.1	62.0069	56.8452	805.698	561.304
ENSMUSG00000041046	Ramp3	-5.37481	4.67695e-57	1.28386e-54	56.9509	360.253	54.627	8.61679	1520.81	1983.83
ENSMUSG00000053846	Lipg	-5.375	6.38214e-96	8.22068e-93	0.320596	1925.92	1.21991	46.2533	80.9175	75.5413
ENSMUSG00000083075	Gm11980	-5.42059	2.89413e-05	0.000162298	2.28478	8.572	1.16062	0	22.8006	28.9753
ENSMUSG00000014813	Stc1	-5.61068	9.63975e-05	0.000477143	0	9.78561	0.289062	0	5.6418	5.13662
ENSMUSG00000063765	Chadl	-5.8838	3.84097e-05	0.000209264	1.96054	11.8418	1.76216	0	1.61303	1.3952
ENSMUSG00000065590	Mir212	-6.13097	7.3006e-07	5.61288e-06	0.998748	14.028	0.890595	0	86.7283	100.427
ENSMUSG00000018914	Il3	-6.724	2.56324e-33	2.71655e-31	0	344.248	0	3.24724	43.1561	25.571
ENSMUSG00000004296	Il12b	-6.77026	5.74867e-07	4.52995e-06	0.981181	21.8409	0.869373	0	5.52899	4.81333
	colour code					colour code
		648 loci lower in TAg							downregulated
		951 loci higher in TAg							two-fold higher but less than 50
						568=TAg, 381=Nag			two-fold higher and greater than 50
