# Supplementary material for: Chromatin Priming Renders T Cell Tolerance-Associated Genes Sensitive to Activation below the Signaling Threshold for Immune Response Genes
Source: Cell Rep. 2020 Jun 9;31(10):107748. doi: 10.1016/j.celrep.2020.107748 (PMC7296351; doi:10.1016/j.celrep.2020.107748)
Supplement: Table S4. T0-Specific Genes in Common with Tr1 Cells and CD+ve TILs, Related to Figures 1 and S7 [file mmc5.xlsx]

## Sheet: ST4
T0 and Tr1 up-regulated genes											T0 and TIL up-regulated genes											Tr1 and TIL up-regulated genes								T0, Tr1 and TIL up-regulated genes
	T0						Tr1					T0						CD8+ve TILs					Tr1			CD8+ve TILs					T0						CD8+ve TILs			Tr1
			Normalized average RNA-Seq ead counts											Normalized average RNA-Seq ead counts					Log2 read counts								Log2 read counts						Normalized average RNA-Seq ead counts					Log2 read counts
Gene	log2 Fold Difference	p value	N0	NAg	T0	TAg	log2 Fold Difference	Ave Expr	p Value		Gene	log2 Fold Difference	p value	N0	NAg	T0	TAg	Log2 Fold Difference	Naïve	DP TIL		Gene	Log2 Fold Difference	Ave Expr	p Value	Log2 Fold Difference	Naïve	DP TIL		Gene	log2 Fold Difference	p value	N0	NAg	T0	TAg	Log2 Fold Difference	Naïve	DP TIL	Log2 Fold Difference	Ave Expr	p Value
Il10	5.53968	8.20104e-15	1.60663	82.8249	75.8483	3378.64	5.43889	6.35319	1.68e-06		Nfil3/LOC100046232.NFIL3	1.67538	1.36231e-12	33.2317	208.034	106.418	1291.99	5.06827	6.08827	11.1565		1700012B09Rik	1.80783	6.46296	7.9341e-06	2.35167	4.41913	6.7708		Adam8	1.235	2.53991e-07	119.126	138.672	280.339	254.149	5.18823	4.3943	9.58253	3.08421	6.79333	7.26832e-06
Rbm24	4.64107	3.26009e-06	0.996922	0	24.5203	3.23573	3.07821	5.86184	0.00489187		2900026A02Rik	1.59908	9.19827e-08	26.0095	12.8538	79.0369	31.8304	5.29293	5.28377	10.5767		AA467197	3.73901	11.3203	0.054018	6.7205	5.32673	12.0472		Adssl1	1.1238	0.0051885	12.3996	15.229	27.0815	24.1713	4.67317	4.3923	9.06547	1.36475	7.27965	0.00171983
Stard13	4.52287	0.00052912	0	5.39938	4.1405	52.3767	2.20178	6.46534	1.05119e-05		A430093F15Rik	1.9099	1.53617e-27	75.4663	310.432	284.424	573.09	1.73737	6.9118	8.64917		Abcb9	2.67109	8.33039	5.11256e-05	2.94997	6.83463	9.7846		Anxa2	1.44231	3.4717e-16	221.746	363.609	603.111	487.198	6.92603	5.96757	12.8936	1.24533	12.6493	0.000313863
Mt2	4.45829	0.000814378	0.338163	64.211	7.73285	52.2255	2.84245	12.5233	0.00180383		Abhd4	1.0358	0.000106271	46.0331	17.6111	94.5327	27.1456	3.45687	4.58593	8.0428		Acadl	1.23534	11.8554	0.000201788	2.67847	7.74263	10.4211		Anxa3	1.27318	0.00503245	9.4052	26.8438	22.8349	24.1301	2.4352	4.4232	6.8584	1.84604	6.96895	0.0742243
Mmp9	3.77985	7.236e-22	21.4363	17.2079	295.083	186.928	1.21258	6.68497	0.000305809		Acot7	1.0294	1.28848e-05	90.8821	841.721	185.776	651.63	4.13253	7.27943	11.412		Adam8	3.08421	6.79333	7.26832e-06	5.18823	4.3943	9.58253		Bst1	1.81535	0.00899519	4.58531	8.79115	16.0717	33.8882	3.62963	4.3923	8.02193	3.68248	5.67177	6.49619e-07
C3	3.01612	2.83916e-28	23.3569	108.563	189.834	281.141	2.35799	7.72288	0.000186623		Adam8	1.235	2.53991e-07	119.126	138.672	280.339	254.149	5.18823	4.3943	9.58253		Adam9	1.42473	8.59226	0.000484798	4.49377	4.96553	9.4593		Ccr1	2.3878	1.59874e-08	11.7808	33.8939	61.4969	122.156	2.307	4.3923	6.6993	2.22285	4.87547	7.82419e-05
Mboat2	3.00507	0.00498192	1.28238	7.68992	10.4368	8.57256	2.7086	6.5598	0.000394394		Adssl1	1.1238	0.0051885	12.3996	15.229	27.0815	24.1713	4.67317	4.3923	9.06547		Adm	2.2224	11.3168	0.046504	1.05947	6.4046	7.46407		Ccr2	1.95414	1.80796e-12	249.582	171.41	967.434	626.056	3.261	4.7009	7.9619	4.60951	6.1617	4.75569e-08
Lag3	2.93521	9.75985e-14	35.8894	139.528	275.266	2646.25	1.94051	10.6873	0.000127595		Alcam	1.89552	3.09783e-14	96.2407	637.55	358.525	8482.08	5.47433	5.5837	11.058		Adssl1	1.36475	7.27965	0.00171983	4.67317	4.3923	9.06547		Ccr5	1.54877	4.4321e-07	93.3677	302.491	273.437	721.277	5.74013	4.578	10.3181	5.75861	8.89655	7.45221e-08
Maf	2.67287	6.8998e-18	426.819	622.114	2722.36	10208.4	7.31309	7.51974	4.79148e-07		Alox5	1.99839	3.28339e-06	12.3312	19.3731	49.4276	48.0452	1.2657	5.94463	7.21033		Agl	1.06468	7.12191	0.0120857	1.2988	6.00917	7.30797		Cd24a	1.59673	0.00118297	77.1594	2315.35	233.479	615.944	1.1839	5.3666	6.5505	2.08582	10.7876	0.00889641
Fgfr1	2.63845	2.24021e-16	13.002	8.59402	81.1816	13.598	1.04154	5.59637	0.00015846		Alox5ap	1.30009	2.33604e-06	61.4217	36.8496	151.229	102.933	2.9737	4.41827	7.39197		Akr1b8	1.8251	8.62523	0.00512453	2.41337	4.67257	7.08593		Cd93	2.26861	6.53199e-15	28.9834	31.0629	139.837	55.3691	1.23497	6.50697	7.74193	3.95155	5.22383	1.31551e-06
Mgll	2.58805	0.00214529	1.94662	15.4516	11.732	20.8604	3.65859	5.61726	3.98271e-06		Anubl1	1.42879	0.00112206	13.7226	9.06108	36.919	14.2814	2.88553	4.3923	7.27783		Aktip	1.14686	9.71553	0.000197137	1.2071	8.7233	9.9304		Csf1	1.77233	7.95412e-17	63.5883	76.37	217.441	371.471	3.99517	6.45853	10.4537	1.55648	7.33227	0.000104114
Sgms2	2.57271	3.16906e-08	5.18771	23.8242	31.0179	28.0696	1.45512	4.19258	0.00114777		Anxa1	1.86811	6.69969e-10	51.1857	36.9761	186.971	165.86	5.91413	4.3923	10.3064		Aldoc	2.41685	10.5401	0.000241698	3.47007	4.67577	8.14583		Cxcr6	1.71146	3.53839e-09	74.3193	70.881	243.704	194.098	2.19933	8.97353	11.1729	1.35203	5.43756	0.00144665
Gja1	2.56756	0.00258771	1.30178	41.8085	7.79433	47.8348	2.94339	10.0255	5.84115e-06		Anxa2	1.44231	3.4717e-16	221.746	363.609	603.111	487.198	6.92603	5.96757	12.8936		Anxa2	1.24533	12.6493	0.000313863	6.92603	5.96757	12.8936		Cysltr2	1.23569	5.52196e-06	44.2563	129.889	104.26	177.688	2.98343	4.6423	7.62573	3.55087	7.03589	1.8387e-05
Spock2	2.55717	1.65145e-34	81.0987	29.8702	477.802	85.7366	1.03597	7.19665	0.00863859		Anxa3	1.27318	0.00503245	9.4052	26.8438	22.8349	24.1301	2.4352	4.4232	6.8584		Anxa3	1.84604	6.96895	0.0742243	2.4352	4.4232	6.8584		Emilin2	2.01452	6.99233e-15	39.7841	52.8146	160.837	139.26	5.21637	4.3923	9.60867	3.54618	6.85312	0.00301393
Haao	2.53426	3.54734e-11	19.8333	14.7422	115.047	10.3273	1.63171	8.81074	0.000703615		Anxa4	1.51329	1.06468e-06	23.3412	50.436	66.8714	61.0713	3.4314	6.393	9.8244		Apold1	1.15859	7.74895	0.00590819	2.55777	4.47233	7.0301		Entpd1	1.41666	8.2687e-08	100.93	121.239	269.755	135.708	4.31137	4.8381	9.14947	2.54415	7.20382	1.5847e-05
Gatm	2.5325	1.12238e-05	7.4871	37.3075	43.4122	78.0427	1.68802	7.46877	0.0042184		Aqp1	2.7927	7.37464e-05	17.0007	29.0276	117.793	111.778	2.5654	4.43073	6.99613		Areg	1.00559	7.7972	0.0958447	3.59237	4.3923	7.98467		Fgl2	1.60294	3.55917e-08	120.713	165.44	366.928	235.22	6.44313	4.3923	10.8354	2.50273	6.15858	6.34336e-05
Mt1	2.52417	0.000410328	3.26049	94.3302	18.8093	61.1882	2.55715	12.0608	0.000102915		Arhgap21	1.18519	2.97943e-15	95.0358	243.63	215.936	292.346	2.92523	4.79323	7.71847		Arhgap18	1.34292	9.54206	0.000207111	2.6663	6.69287	9.35917		Fosl2	1.1161	1.57675e-21	166.534	28304.9	361.018	7927.88	3.80783	5.5034	9.31123	2.44411	9.88616	2.38564e-05
Ahr	2.51278	3.92958e-43	111.681	1121.73	638.09	3607.78	1.81903	5.64503	0.000981524		Arhgef5	2.54634	2.41191e-11	9.74884	12.8747	57.1576	28.412	1.67843	5.91517	7.5936		Bcl2l15	2.62388	6.36705	4.74785e-05	2.76047	4.41723	7.1777		Fzd7	1.14295	0.00623511	8.84454	35.0877	19.4321	51.089	1.4045	4.40543	5.80993	2.08986	7.68385	0.00409151
Neb	2.45795	4.80487e-20	331.035	712.128	1818.88	1521.12	2.73694	5.4923	5.02645e-05		Arnt2	1.84601	7.49317e-09	28.5992	24.4013	103.028	29.4785	2.78207	4.99823	7.7803		Bcl3	2.85295	10.8636	3.2001e-05	1.51913	7.14077	8.6599		Gabarapl1	1.13238	1.07996e-05	41.5953	97.1605	91.4428	137.692	4.68413	5.52233	10.2065	1.08273	11.3343	4.53219e-05
Micall2	2.44659	0.00697182	2.59146	1.1893	14.1843	7.12435	1.03981	7.4226	0.000364456		Asns	2.5408	2.29061e-07	4.85685	34.3343	28.4726	114.937	5.51503	4.58717	10.1022		Bend6	1.46644	5.41274	0.0176065	1.78927	4.3923	6.18157		Gatm	2.5325	1.12238e-05	7.4871	37.3075	43.4122	78.0427	2.63663	4.44227	7.0789	1.68802	7.46877	0.0042184
Il21	2.39123	2.711e-06	7.0992	461.767	37.4827	3629.24	5.58938	6.65815	3.19683e-07		Aspm	1.24205	3.24193e-06	52.0813	58.6674	123.302	105.481	4.04257	4.68633	8.7289		Bnip3	1.0477	12.6288	0.00189607	3.4267	6.66057	10.0873		Gcnt1	1.40235	2.79147e-09	61.3049	104.061	162.432	320.189	4.15587	4.3923	8.54817	3.28204	7.91338	0.000113201
Ccr1	2.3878	1.59874e-08	11.7808	33.8939	61.4969	122.156	2.22285	4.87547	7.82419e-05		Atxn1	1.1835	1.03822e-15	441.547	718.975	1002.93	1672.44	2.83197	7.77983	10.6118		Bst1	3.68248	5.67177	6.49619e-07	3.62963	4.3923	8.02193		Gem	1.25294	3.90409e-14	43.3363	414.737	103.681	445.785	6.57647	4.3923	10.9688	4.5419	8.77275	2.72542e-06
Gcnt2	2.28842	1.68181e-08	19.2394	32.2178	93.9477	93.6276	3.1722	5.79245	1.79128e-05		B930095G15Rik	2.73449	3.2085e-18	17.6346	54.6505	117.54	640.448	1.4185	4.42903	5.84753		C80258	1.07276	7.01908	0.000260779	2.20353	5.48983	7.69337		Gja1	2.56756	0.00258771	1.30178	41.8085	7.79433	47.8348	1.71323	5.64133	7.35457	2.94339	10.0255	5.84115e-06
Cebpd	2.2823	0.000357328	4.2314	3.06139	20.6014	22.2466	1.36098	7.56295	0.00105065		Bspry	1.30949	0.00521042	6.22525	47.2599	15.3786	43.1574	2.98137	5.22137	8.20273		Car5b	1.36266	9.3185	0.047811	2.1288	4.92973	7.05853		Havcr2	1.92124	0.000140742	21.9472	58.3856	83.3228	230.842	7.2834	4.3923	11.6757	2.37774	6.94543	5.83999e-06
Cd93	2.26861	6.53199e-15	28.9834	31.0629	139.837	55.3691	3.95155	5.22383	1.31551e-06		Bst1	1.81535	0.00899519	4.58531	8.79115	16.0717	33.8882	3.62963	4.3923	8.02193		Ccl5	2.50347	11.8599	1.28307e-06	5.7199	7.07303	12.7929		Ier3	1.54139	0.000114346	6.18829	110.829	17.997	138.797	5.23573	5.69563	10.9314	3.09306	10.5896	0.000164758
Svip	2.25445	0.0101138	2.89632	1.16729	13.9246	8.12536	1.41835	8.58591	0.00652064		Bub1	1.58236	7.15755e-05	15.5111	20.4997	46.6563	47.5061	4.38627	4.3923	8.77857		Ccl9	5.12361	8.51037	4.2542e-05	3.95043	5.09643	9.04687		Il13ra1	1.17656	0.00196708	29.6294	26.4671	66.9556	86.4793	1.1481	4.3923	5.5404	5.0696	5.31119	2.87131e-06
Rapgef3	2.24195	1.53968e-08	10.7966	9.39146	51.0545	14.6865	4.21825	6.39809	5.28547e-05		C1qtnf6	1.76956	2.12224e-08	21.84	10.866	74.5231	16.145	3.48463	6.01843	9.50307		Ccr1	2.22285	4.87547	7.82419e-05	2.307	4.3923	6.6993		Jdp2	1.68213	0.00126444	10.7487	13.2643	34.5686	10.2052	5.35217	4.3923	9.74447	1.25078	8.81295	0.0682188
Ncs1	2.23514	4.33945e-06	3.90898	169.22	18.6359	389.03	1.16216	10.0915	0.0127845		Capg	1.23904	1.93359e-11	217.158	151.468	512.614	316.152	4.7243	6.86897	11.5933		Ccr2	4.60951	6.1617	4.75569e-08	3.261	4.7009	7.9619		Lag3	2.93521	9.75985e-14	35.8894	139.528	275.266	2646.25	4.83857	4.65013	9.4887	1.94051	10.6873	0.000127595
Chst11	2.23406	4.76474e-28	44.5762	357.722	210.493	896.576	2.44281	7.86126	0.000367955		Casp1	1.18339	3.42766e-07	130.541	154.358	296.912	324.513	5.14143	4.3923	9.53373		Ccr5	5.75861	8.89655	7.45221e-08	5.74013	4.578	10.3181		Lamc1	1.75451	3.2123e-06	85.5054	107.917	288.736	449.754	3.19133	5.00357	8.1949	1.40697	9.91204	0.0045227
Gm14005	2.22453	1.04504e-09	9.104	93.8831	42.5362	190.356	2.05973	8.54009	0.00136517		Casp4	1.33464	2.45115e-05	87.3711	780.269	220.568	1719.47	4.97727	4.3923	9.36957		Cd200r1	1.02671	6.41423	0.00666837	1.12093	6.4318	7.55273		Lgals3	1.50602	8.75869e-12	41.1375	45.8515	116.946	84.8418	8.1454	4.3923	12.5377	3.78131	10.5502	4.54924e-05
Ly6i	2.18848	0.00671772	1.62602	19.0924	7.47748	21.3637	1.8797	5.79227	0.000102051		Ccdc109b	1.12675	0.00016017	32.2022	10.4232	70.518	13.2362	2.71657	6.41777	9.13433		Cd24a	2.08582	10.7876	0.00889641	1.1839	5.3666	6.5505		Mt1	2.52417	0.000410328	3.26049	94.3302	18.8093	61.1882	6.39497	5.40517	11.8001	2.55715	12.0608	0.000102915
Cxcr3	2.17339	1.9657e-11	175.072	242.933	790.348	737.459	1.45103	8.66246	0.00341906		Ccl6	1.05547	0.00179469	43.5435	56.4571	90.6203	107.358	4.3311	5.12373	9.45483		Cd38	1.02167	7.62211	0.00434489	4.184	5.635	9.819		Mt2	4.45829	0.000814378	0.338163	64.211	7.73285	52.2255	6.55877	6.2396	12.7984	2.84245	12.5233	0.00180383
Pik3r6	2.16722	6.73614e-06	6.52645	10.8196	29.3413	40.7308	2.13723	4.89725	0.000178823		Ccnb1	1.53182	0.00041807	19.1189	14.3226	55.4906	51.4792	2.90723	5.5789	8.48613		Cd86	1.01288	7.15242	0.0361027	1.11227	7.42493	8.5372		Olfm1	1.66967	0.00155736	11.9458	11.7052	38.1608	30.3588	2.89233	5.86537	8.7577	2.16941	5.98469	0.000270085
Gpr68	2.09522	6.8844e-54	189.387	152.767	810.346	513.897	1.12481	11.5991	0.0132887		Ccr1	2.3878	1.59874e-08	11.7808	33.8939	61.4969	122.156	2.307	4.3923	6.6993		Cd93	3.95155	5.22383	1.31551e-06	1.23497	6.50697	7.74193		Pear1	1.24676	1.93634e-20	375.105	114.837	890.915	236.017	1.8084	7.3618	9.1702	1.55812	7.7177	6.27288e-05
B4galnt4	2.06022	2.31848e-12	28.4919	38.4119	119.26	146.87	1.25691	8.18648	1.70336e-05		Ccr2	1.95414	1.80796e-12	249.582	171.41	967.434	626.056	3.261	4.7009	7.9619		Cdh17	2.97383	4.95493	3.38638e-07	1.5049	4.3923	5.8972		Pglyrp1	1.47773	4.22582e-09	58.4499	30.8162	163.247	89.278	4.85007	6.5454	11.3955	1.9858	9.68468	9.21716e-05
Emilin2	2.01452	6.99233e-15	39.7841	52.8146	160.837	139.26	3.54618	6.85312	0.00301393		Ccr5	1.54877	4.4321e-07	93.3677	302.491	273.437	721.277	5.74013	4.578	10.3181		Cdkn1a	1.0249	11.5603	0.00892065	3.14687	6.38023	9.5271		Plcg2	1.13217	0.0043463	183.335	274.824	401.935	382.201	1.45477	5.98297	7.43773	1.26652	7.66973	0.00862502
Pygl	2.00916	2.22472e-10	31.2009	37.2287	125.845	149.756	3.54925	6.61314	0.000135928		Cd160	1.54521	4.59009e-10	57.5449	111.945	167.794	465.673	2.3681	7.05697	9.42507		Cep170	1.03802	10.0846	0.00270836	1.56567	7.4193	8.98497		Prdm1	1.07478	6.55977e-09	158.37	456.811	333.478	1415.45	2.26157	5.60157	7.86313	3.51148	7.61363	0.00167473
Ypel4	2.00475	0.00741351	2.26539	9.80306	9.13638	7.86482	1.83707	6.6344	0.00385548		Cd200	1.03938	5.09132e-05	129.933	773.648	267.468	2404.08	3.05437	4.3923	7.44667		Cercam	1.36722	7.57849	0.00450675	1.13283	6.0284	7.16123		Ptgr1	1.95112	0.00660101	4.55017	3.13201	17.6736	18.8681	2.66553	4.90313	7.56867	1.07438	8.92545	0.00101031
Selenbp1	1.97813	0.0028512	4.56591	7.00828	17.9889	18.8641	3.12705	8.61776	0.000981481		Cd24a	1.59673	0.00118297	77.1594	2315.35	233.479	615.944	1.1839	5.3666	6.5505		Chst12	1.2681	8.82086	0.000457672	2.0531	6.51273	8.56583		Ptpn3	1.13541	1.30013e-05	39.2988	94.2902	86.4747	92.9553	1.9763	4.3923	6.3686	1.70551	8.84939	1.78322e-05
Ccr2	1.95414	1.80796e-12	249.582	171.41	967.434	626.056	4.60951	6.1617	4.75569e-08		Cd34	2.90755	4.14546e-09	5.2265	4.62625	39.2645	36.874	2.53457	4.3923	6.92687		Coch	1.11675	5.37668	0.00437636	2.07153	4.69147	6.763		Pygl	2.00916	2.22472e-10	31.2009	37.2287	125.845	149.756	1.53797	4.3923	5.93027	3.54925	6.61314	0.000135928
Ptgr1	1.95112	0.00660101	4.55017	3.13201	17.6736	18.8681	1.07438	8.92545	0.00101031		Cd80	1.22413	2.26021e-05	22.3461	118.072	52.4961	90.2321	1.32637	6.32093	7.6473		Creb3l2	1.59359	9.38182	0.00157881	3.93603	5.36353	9.29957		Rab31	1.09409	6.35609e-05	49.5113	25.716	105.809	67.2225	3.4688	4.85453	8.32333	2.07221	8.12077	0.000148743
Bend4	1.92632	4.63809e-13	16.5959	267.789	63.1502	92.2249	3.26773	8.54771	4.65625e-05		Cd93	2.26861	6.53199e-15	28.9834	31.0629	139.837	55.3691	1.23497	6.50697	7.74193		Csf1	1.55648	7.33227	0.000104114	3.99517	6.45853	10.4537		Rhoq	1.23274	8.21835e-07	57.8406	131.5	136.104	233.593	3.0824	6.73683	9.81923	2.41741	9.77466	0.000157236
Havcr2	1.92124	0.000140742	21.9472	58.3856	83.3228	230.842	2.37774	6.94543	5.83999e-06		Cdk6	1.04677	1.58086e-17	292.954	3065.15	605.43	4500.48	3.03947	8.1782	11.2177		Ctla2a	4.95094	10.6678	7.16189e-07	5.8346	6.78793	12.6225		S100a4	1.66962	7.71766e-13	124.395	127.253	396.125	196.876	8.90183	4.4445	13.3463	1.5566	7.85425	0.00191594
Rorc	1.92052	3.52277e-08	58.1645	389.988	220.381	217.079	2.01732	7.61538	0.0333336		Cenpf	1.02556	9.36308e-05	55.1748	49.4461	112.626	82.2926	2.90823	4.91973	7.82797		Ctsd	1.4067	11.5603	8.42973e-05	1.28517	11.1316	12.4168		Serpinb1a	1.47165	1.37344e-08	42.2182	140.273	117.257	171.35	1.49303	4.42683	5.91987	5.37277	6.41416	4.7147e-05
Lhfpl2	1.8866	0.00333228	3.61804	18.0781	13.3084	13.6467	1.19301	5.74546	0.0163336		Chn2	1.0913	9.70911e-08	123.923	79.504	263.933	119.014	3.2043	5.78077	8.98507		Ctsl	1.05079	8.80831	0.00453602	1.1066	8.62577	9.73237		Sgms2	2.57271	3.16906e-08	5.18771	23.8242	31.0179	28.0696	1.2899	4.3923	5.6822	1.45512	4.19258	0.00114777
St3gal5	1.81571	0.000121848	12.4348	8.22075	43.7283	24.3221	1.27318	9.75337	0.00184305		Cldn12	1.19482	0.0010887	15.9298	24.9103	36.6176	38.3358	1.4953	6.09777	7.59307		Cxcr6	1.35203	5.43756	0.00144665	2.19933	8.97353	11.1729		Srgap3	1.58083	1.01039e-11	63.7731	91.7984	191.045	266.192	3.6053	5.08843	8.69373	3.39183	8.67219	0.000204026
Bst1	1.81535	0.00899519	4.58531	8.79115	16.0717	33.8882	3.68248	5.67177	6.49619e-07		Clec4a2	1.41889	0.00263712	11.0591	2.35887	29.6325	17.0279	1.21383	4.4654	5.67923		Cysltr2	3.55087	7.03589	1.8387e-05	2.98343	4.6423	7.62573		Styk1	1.73325	0.000204956	9.87842	17.384	32.6593	28.3775	4.96313	4.67503	9.63817	3.08221	5.88952	3.31668e-06
Mpp2	1.78005	5.8919e-06	13.6202	5.79468	47.0054	19.0193	1.30238	7.69911	0.00459845		Clec4d	3.21668	8.96085e-06	1.96419	6.61413	18.1653	33.9196	4.5299	4.41473	8.94463		Dapk2	2.84911	7.0918	7.89439e-05	4.39517	4.39263	8.7878		Nfil3/LOC100046232.NFIL3	1.67538	1.36231e-12	33.2317	208.034	106.418	1291.99	5.06827	6.08827	11.1565	1.793	11.7818	0.000310796
Csf1	1.77233	7.95412e-17	63.5883	76.37	217.441	371.471	1.55648	7.33227	0.000104114		Clec4e	2.63914	1.51813e-06	4.24897	46.7387	26.3818	132.374	1.42077	4.3923	5.81307		Ddr1	2.42578	8.9458	7.81533e-06	1.28503	6.55457	7.8396
Adam19	1.76718	2.17339e-33	722.072	828.634	2458.39	1564.78	2.41218	7.65455	4.76623e-05		Clec5a	4.15566	7.42825e-06	0.963613	5.81898	17.427	71.0297	3.88743	4.3923	8.27973		Dennd3	1.06567	6.85346	0.00594943	1.41393	5.38537	6.7993
Lamc1	1.75451	3.2123e-06	85.5054	107.917	288.736	449.754	1.40697	9.91204	0.0045227		Clec7a	1.56641	0.000119599	22.4544	42.475	66.4908	76.5927	1.89917	4.39327	6.29243		Dlg2	1.31687	8.27901	0.0141163	3.12883	4.87793	8.00677
Styk1	1.73325	0.000204956	9.87842	17.384	32.6593	28.3775	3.08221	5.88952	3.31668e-06		Cnrip1	1.71184	5.90056e-05	13.6893	6.61071	44.9315	15.8942	1.38673	5.97423	7.36097		Dusp16	1.52197	10.2409	0.00012576	5.82867	4.9004	10.7291
Tbkbp1	1.72636	2.69203e-12	24.6096	1205.62	82.0196	941.753	1.28821	8.12162	0.000236088		Cntln	1.44809	3.20916e-06	42.877	20.0105	117.26	54.5247	1.14593	4.3923	5.53823		E330009J07Rik	1.70684	10.7377	0.000349499	1.96237	8.48143	10.4438
Gzmb	1.72211	8.75869e-09	68.2498	1129.78	225.287	2465.32	1.39405	13.5393	0.00236312		Cobll1	1.66826	3.89705e-22	74.8402	306.644	238.316	457.644	4.47183	4.47597	8.9478		Emilin2	3.54618	6.85312	0.00301393	5.21637	4.3923	9.60867
Cxcr6	1.71146	3.53839e-09	74.3193	70.881	243.704	194.098	1.35203	5.43756	0.00144665		Crybg3	1.52265	2.44911e-15	67.2447	52.2014	193.71	108.388	1.23153	6.0979	7.32943		Eno2	1.33406	9.06705	0.146306	1.95393	5.77397	7.7279
Itga7	1.69298	9.96306e-11	40.5589	1.93928	131.637	3.88862	1.75023	6.65413	3.11954e-05		Csda	1.60199	1.39228e-20	153.878	1350.89	467.893	2964.3	4.25257	8.15497	12.4075		Enpp2	1.31388	6.55458	0.000571818	1.34983	4.95623	6.30607
Jdp2	1.68213	0.00126444	10.7487	13.2643	34.5686	10.2052	1.25078	8.81295	0.0682188		Csf1	1.77233	7.95412e-17	63.5883	76.37	217.441	371.471	3.99517	6.45853	10.4537		Entpd1	2.54415	7.20382	1.5847e-05	4.31137	4.8381	9.14947
Nfil3	1.67538	1.36231e-12	33.2317	208.034	106.418	1291.99	1.793	11.7818	0.000310796		Cst7	1.65533	1.02674e-18	99.7931	158.224	314.355	457.566	2.25163	9.40327	11.6549		Eps8	3.75384	5.93566	4.07089e-06	1.7749	4.3923	6.1672
Olfm1	1.66967	0.00155736	11.9458	11.7052	38.1608	30.3588	2.16941	5.98469	0.000270085		Ctla4	2.18773	1.89476e-29	469.295	4545.28	2138.95	8564.89	6.77343	5.59037	12.3638		Ern1	1.58888	7.09715	0.00356142	2.12383	6.30673	8.43057
S100a4	1.66962	7.71766e-13	124.395	127.253	396.125	196.876	1.5566	7.85425	0.00191594		Cxcl2	2.00928	0.000585073	2.97868	36.3166	11.8543	52.0697	5.3832	4.3923	9.7755		Ero1l	1.43588	11.1415	0.000401304	2.81647	8.52033	11.3368
Cass4	1.66441	4.87345e-09	27.3464	83.4801	86.6767	50.7776	2.49573	5.66739	8.3814e-05		Cxcr6	1.71146	3.53839e-09	74.3193	70.881	243.704	194.098	2.19933	8.97353	11.1729		Fah	1.3038	8.48751	0.00374396	2.7273	5.68703	8.41433
Dfna5	1.64807	0.00674683	4.9059	7.67018	15.3487	12.7775	1.15389	6.68791	0.00941067		Cybb	1.02679	0.00701317	274.972	615.267	560.353	714.528	4.55493	4.3961	8.95103		Fgl2	2.50273	6.15858	6.34336e-05	6.44313	4.3923	10.8354
Matk	1.64769	1.50277e-28	158.464	40.8069	497.291	109.337	1.2296	7.53739	0.0011502		Cysltr2	1.23569	5.52196e-06	44.2563	129.889	104.26	177.688	2.98343	4.6423	7.62573		Filip1	4.43497	5.90351	5.74437e-08	3.4615	5.6354	9.0969
Sox5	1.64679	1.88355e-05	18.4393	30.9657	57.5008	41.1395	2.55212	6.30256	1.43231e-06		Dcxr	2.09712	6.72866e-05	8.11186	5.55808	34.8605	10.763	2.4974	4.7784	7.2758		Fosl2	2.44411	9.88616	2.38564e-05	3.80783	5.5034	9.31123
Wipi1	1.63969	0.0071086	5.8556	4.69687	18.2612	5.57616	1.34444	7.2042	0.000770991		Depdc1a	1.22108	0.00963276	15.5474	12.031	36.3365	23.4529	2.0148	4.3923	6.4071		Frmd4b	4.58352	5.64962	2.68332e-06	2.84537	5.65583	8.5012
Pde2a	1.6389	1.24162e-29	760.268	203.308	2368.53	381.933	1.2437	7.21359	0.00311422		Dmxl2	1.31897	0.000131913	27.9353	44.0596	69.4648	113.122	1.178	4.3923	5.5703		Fuca2	1.01303	9.18562	0.000710385	2.1333	6.953	9.0863
Ahnak	1.63042	1.32204e-26	8446.66	4752.29	26151.9	9917.61	1.8154	8.72483	0.000153255		Dpysl3	2.87125	0.00932966	1.63811	2.38432	11.9452	9.98804	2.01047	4.76393	6.7744		Fzd7	2.08986	7.68385	0.00409151	1.4045	4.40543	5.80993
Plac8	1.61749	2.1653e-09	123.053	194.01	377.879	374.974	4.63927	9.89664	0.00747061		Dram1	1.50024	0.00137943	5.49987	62.8205	15.6502	84.3989	1.8315	4.87	6.7015		Gabarapl1	1.08273	11.3343	4.53219e-05	4.68413	5.52233	10.2065
Fgl2	1.60294	3.55917e-08	120.713	165.44	366.928	235.22	2.50273	6.15858	6.34336e-05		Dtl	1.72561	1.76523e-10	32.1572	40.3664	106.65	90.4822	4.15017	5.88267	10.0328		Galc	1.51071	7.41941	0.000929702	1.18353	6.10567	7.2892
Cd24a	1.59673	0.00118297	77.1594	2315.35	233.479	615.944	2.08582	10.7876	0.00889641		E2f8	1.48311	0.000234178	24.5478	18.3147	68.8874	56.5913	3.86293	5.04577	8.9087		Gatm	1.68802	7.46877	0.0042184	2.63663	4.44227	7.0789
Acsbg1	1.59119	1.88762e-07	79.2019	13.379	238.842	35.7233	1.57311	6.70538	0.00716221		Eea1	1.96512	6.35642e-16	289.018	3390.68	1129.01	16772.4	4.09507	4.8333	8.92837		Gbe1	2.26868	8.6801	3.90098e-05	2.17107	6.29763	8.4687
Srgap3	1.58083	1.01039e-11	63.7731	91.7984	191.045	266.192	3.39183	8.67219	0.000204026		Emilin2	2.01452	6.99233e-15	39.7841	52.8146	160.837	139.26	5.21637	4.3923	9.60867		Gcnt1	3.28204	7.91338	0.000113201	4.15587	4.3923	8.54817
Fam20a	1.57186	0.00445895	4.88468	5.1362	14.5788	53.1042	1.81133	8.32335	0.000201481		Endod1	1.6322	5.90088e-10	113.752	89.2124	353.178	166.139	4.2859	5.90177	10.1877		Gem	4.5419	8.77275	2.72542e-06	6.57647	4.3923	10.9688
Ccr5	1.54877	4.4321e-07	93.3677	302.491	273.437	721.277	5.75861	8.89655	7.45221e-08		Entpd1	1.41666	8.2687e-08	100.93	121.239	269.755	135.708	4.31137	4.8381	9.14947		Gja1	2.94339	10.0255	5.84115e-06	1.71323	5.64133	7.35457
Ier3	1.54139	0.000114346	6.18829	110.829	17.997	138.797	3.09306	10.5896	0.000164758		Epdr1	2.82522	0.000148889	2.89814	4.69345	20.7259	23.9519	2.91453	5.22447	8.139		Glrx	2.32301	11.0976	1.6059e-05	1.77513	9.05273	10.8279
Lgals3	1.50602	8.75869e-12	41.1375	45.8515	116.946	84.8418	3.78131	10.5502	4.54924e-05		Esco2	1.58184	0.000581674	12.6833	10.182	38.0035	31.5022	4.1705	4.3923	8.5628		Gpm6b	1.34303	9.59147	0.000800894	5.28197	4.90053	10.1825
Myo1f	1.4824	1.84721e-10	325.584	93.0121	910.053	231.105	1.97355	4.21564	0.00346142		Fam92a	1.08793	3.79242e-06	51.6154	24.5765	109.75	61.3628	2.36857	7.37467	9.74323		Gzma	4.65999	6.78813	5.32465e-05	5.6774	4.3923	10.0697
Pglyrp1	1.47773	4.22582e-09	58.4499	30.8162	163.247	89.278	1.9858	9.68468	9.21716e-05		Farp1	2.70884	7.01716e-14	46.4163	136.883	304.026	1410.19	3.13687	6.71087	9.84773		Gzmc	2.25445	6.94381	1.28556e-05	7.96207	4.3923	12.3544
Serpinb1a	1.47165	1.37344e-08	42.2182	140.273	117.257	171.35	5.37277	6.41416	4.7147e-05		Fcgr3	1.09927	0.00112559	25.1919	32.839	53.9449	67.7927	2.84307	6.10053	8.9436		Gzmd	1.55665	3.63669	0.00821783	8.0665	4.3923	12.4588
Pla2g4a	1.46084	0.00651905	12.3542	28.6126	34.0643	44.6999	1.05545	4.90084	0.132458		Fgl2	1.60294	3.55917e-08	120.713	165.44	366.928	235.22	6.44313	4.3923	10.8354		Gzme	1.63406	4.35465	0.0151722	7.29317	4.3923	11.6855
Nek6	1.44482	2.98786e-07	13.6033	103.092	37.2483	640.976	1.23902	9.62103	0.00457038		Fn1	2.86838	8.55606e-35	65.6502	65.1388	480.252	250.727	2.48067	5.498	7.97867		Havcr2	2.37774	6.94543	5.83999e-06	7.2834	4.3923	11.6757
Anxa2	1.44231	3.4717e-16	221.746	363.609	603.111	487.198	1.24533	12.6493	0.000313863		Fosl2	1.1161	1.57675e-21	166.534	28304.9	361.018	7927.88	3.80783	5.5034	9.31123		Hhat	1.31261	7.46893	0.00038384	1.8169	5.40237	7.21927
Arhgap23	1.44167	0.000200991	22.4672	32.0184	61.0616	57.4929	1.39626	6.98735	0.0187105		Fpr2	5.04775	0.000143023	0.320596	24.2777	11.6436	56.4237	2.76373	4.3923	7.15603		Hif1a	1.53902	8.59589	0.000256341	1.96973	10.0978	12.0675
Runx2	1.43746	1.85357e-13	136.071	293.834	368.749	640.232	3.18299	8.84244	2.92926e-05		Frmd4a	1.15138	8.18215e-10	111.187	71.7066	246.807	118.792	2.35297	8.02423	10.3772		Id2	2.84224	10.5089	0.000187827	3.0162	9.82233	12.8385
Hlx	1.42584	0.00417385	9.06521	8.52797	24.4251	35.7624	3.46015	7.62056	7.7393e-06		Fzd7	1.14295	0.00623511	8.84454	35.0877	19.4321	51.089	1.4045	4.40543	5.80993		Ier3	3.09306	10.5896	0.000164758	5.23573	5.69563	10.9314
Entpd1	1.41666	8.2687e-08	100.93	121.239	269.755	135.708	2.54415	7.20382	1.5847e-05		Gabarapl1	1.13238	1.07996e-05	41.5953	97.1605	91.4428	137.692	4.68413	5.52233	10.2065		Igf2bp2	1.46662	7.53438	0.00498247	2.79547	6.6389	9.43437
Syt11	1.40574	6.18516e-10	307.222	115.495	814.42	326.88	1.59089	7.77518	0.000128408		Gatm	2.5325	1.12238e-05	7.4871	37.3075	43.4122	78.0427	2.63663	4.44227	7.0789		Il13ra1	5.0696	5.31119	2.87131e-06	1.1481	4.3923	5.5404
Gcnt1	1.40235	2.79147e-09	61.3049	104.061	162.432	320.189	3.28204	7.91338	0.000113201		Gcnt1	1.40235	2.79147e-09	61.3049	104.061	162.432	320.189	4.15587	4.3923	8.54817		Il1r2	2.66618	8.52492	0.0295411	4.87033	4.4013	9.27163
Mcf2l	1.39606	0.00695792	7.53615	9.80991	19.7804	15.2643	2.13098	6.57723	3.62545e-06		Gda	3.09565	2.32456e-10	24.112	60.5303	206.211	368.426	2.0338	4.4817	6.5155		Il33	6.02551	7.1313	9.50603e-06	2.39033	4.3923	6.78263
Ctsw	1.38346	4.78674e-10	235.303	145.025	614.208	289.043	4.72268	9.70435	1.25438e-07		Gem	1.25294	3.90409e-14	43.3363	414.737	103.681	445.785	6.57647	4.3923	10.9688		Impa2	1.25928	11.4515	0.000606214	2.27623	7.96157	10.2378
Nfia	1.33172	9.40062e-06	39.4793	29.6884	99.4479	68.4934	1.38487	6.89247	0.000154222		Gemin8	1.14563	5.95493e-06	38.837	58.5129	86.2041	178.84	1.0687	5.888	6.9567		Jdp2	1.25078	8.81295	0.0682188	5.35217	4.3923	9.74447
S100a6	1.33112	1.4006e-09	86.4859	64.4803	217.893	168.776	3.40068	10.5531	1.26319e-05		Gja1	2.56756	0.00258771	1.30178	41.8085	7.79433	47.8348	1.71323	5.64133	7.35457		Kctd11	3.63438	8.69961	6.93577e-06	1.1139	6.49827	7.61217
Epsti1	1.32784	7.58948e-17	615.364	274.606	1545.29	379.068	1.10999	7.32876	0.0443903		Gm11428	1.69332	0.00957188	3.9229	4.31675	12.6535	22.1272	1.9353	5.2624	7.1977		Kctd12	1.75598	5.69177	0.00472012	2.9239	5.11387	8.03777
Ckap4	1.32059	1.22467e-05	24.2071	47.9287	60.5304	59.1613	1.08644	9.304	0.0123276		Gpr160	2.34654	3.32976e-06	9.3785	1.93928	47.9201	6.9841	4.00057	4.9742	8.97477		Klra17	1.15834	4.3522	0.000354973	1.03077	4.3923	5.42307
Klrc1	1.31794	8.17384e-06	44.2695	70.1304	110.447	109.379	5.40232	9.09041	2.42138e-05		Gpr56	2.06524	1.90178e-14	35.6299	63.7292	149.152	181.277	3.16553	4.81207	7.9776		Klrd1	5.7265	8.84959	9.16329e-05	1.7523	10.0315	11.7838
Fam129a	1.2935	1.34975e-07	427.701	743.618	1048.7	980.44	1.42619	9.238	0.0267941		Grb10	3.01075	3.73545e-06	3.58656	15.6972	28.9922	34.0156	1.17163	4.87027	6.0419		Klre1	2.90992	6.84766	2.50174e-05	5.9137	4.8738	10.7875
Anxa3	1.27318	0.00503245	9.4052	26.8438	22.8349	24.1301	1.84604	6.96895	0.0742243		Gstm5	2.66529	0.00803268	1.62237	3.83338	10.3285	12.5254	4.8044	4.41367	9.21807		Lag3	1.94051	10.6873	0.000127595	4.83857	4.65013	9.4887
Stom	1.27313	4.44126e-08	49.1205	149.122	118.987	227.152	1.61082	7.94948	0.0291461		Gsto1	1.18544	1.42483e-08	40.3583	216.028	92.1058	225.29	3.68733	6.20063	9.88797		Lamc1	1.40697	9.91204	0.0045227	3.19133	5.00357	8.1949
Gem	1.25294	3.90409e-14	43.3363	414.737	103.681	445.785	4.5419	8.77275	2.72542e-06		Havcr2	1.92124	0.000140742	21.9472	58.3856	83.3228	230.842	7.2834	4.3923	11.6757		Lat2	2.09908	7.16471	7.03654e-06	4.1727	5.8008	9.9735
Pear1	1.24676	1.93634e-20	375.105	114.837	890.915	236.017	1.55812	7.7177	6.27288e-05		Hip1	1.97662	5.50548e-18	96.8189	86.3273	381.614	202.817	1.88397	7.68853	9.5725		Lgals3	3.78131	10.5502	4.54924e-05	8.1454	4.3923	12.5377
Emp1	1.23789	9.46354e-07	16.265	49.3941	38.4324	94.4105	3.96168	7.86567	1.21134e-05		Icos	1.19445	5.94012e-19	621.308	2554.75	1422.39	6714.11	2.95097	9.24423	12.1952		Lgmn	1.13787	5.47625	0.000253543	1.8304	4.462	6.2924
Cysltr2	1.23569	5.52196e-06	44.2563	129.889	104.26	177.688	3.55087	7.03589	1.8387e-05		Ier3	1.54139	0.000114346	6.18829	110.829	17.997	138.797	5.23573	5.69563	10.9314		Lpxn	1.9335	10.0453	0.000181532	2.03017	7.66793	9.6981
Rin2	1.23542	0.000635835	34.7172	14.8083	81.83	28.2359	1.10135	4.41065	6.27231e-05		Ifitm2	2.12109	2.0939e-10	12.0948	84.1291	52.5165	84.2376	6.4015	5.3167	11.7182		Lrrk1	2.12527	6.77989	3.94056e-05	3.04333	5.88653	8.92987
Adam8	1.235	2.53991e-07	119.126	138.672	280.339	254.149	3.08421	6.79333	7.26832e-06		Ifitm3	1.11937	0.000444943	37.8942	166.115	82.4784	135.187	7.8602	4.3923	12.2525		Lxn	1.02411	9.83061	0.00280991	3.1165	5.55787	8.67437
Rhoq	1.23274	8.21835e-07	57.8406	131.5	136.104	233.593	2.41741	9.77466	0.000157236		Ifng	1.31996	0.00366361	47.0337	934.995	117.536	890.814	7.90873	4.3923	12.301		Mettl7a1	1.29921	8.30351	0.000618698	1.62293	7.2182	8.84113
Hic1	1.23079	8.54678e-07	31.4603	240.632	74.3359	215.884	1.67923	8.29255	0.000185305		Ikzf2	1.84115	1.83284e-10	1251.01	1602.06	4482.7	6598.18	4.97303	5.09067	10.0637		Mid2	1.06128	4.66992	6.07845e-05	1.07973	4.3923	5.47203
F2rl2	1.20845	0.00883965	10.476	18.0086	24.1354	39.0245	1.29552	6.03412	0.00924995		Il13ra1	1.17656	0.00196708	29.6294	26.4671	66.9556	86.4793	1.1481	4.3923	5.5404		Ms4a6d	1.63887	7.58357	0.000787288	4.22327	4.63123	8.8545
Il13ra1	1.17656	0.00196708	29.6294	26.4671	66.9556	86.4793	5.0696	5.31119	2.87131e-06		Il1b	2.14488	0.000339067	33.2219	253.201	146.927	280.744	2.841	5.21313	8.05413		Mt1	2.55715	12.0608	0.000102915	6.39497	5.40517	11.8001
Tgfb3	1.16418	0.0041183	13.9426	22.404	31.3479	27.6388	5.43513	7.03855	1.431e-05		Il1rn	1.64875	0.0104272	2.92597	74.0613	9.23964	161.166	1.9851	5.5879	7.573		Mt2	2.84245	12.5233	0.00180383	6.55877	6.2396	12.7984
Gab2	1.16367	2.26425e-05	29.7184	47.9404	66.5553	91.7335	1.27304	9.52253	0.173693		Irg1	1.96395	0.00681433	3.60047	89.0933	13.9743	155.617	1.62397	4.3923	6.01627		Mxi1	1.68385	10.249	0.000563339	2.0347	8.58603	10.6207
Glipr2	1.15478	1.32057e-19	381.879	192.159	850.644	315.704	1.65104	10.1857	0.000256315		Itga1	1.61763	1.03881e-05	19.9018	8.70982	61.1971	28.1514	4.3097	4.5694	8.8791		Myo10	3.27156	9.15761	0.000101149	5.24097	6.51457	11.7555
Fzd7	1.14295	0.00623511	8.84454	35.0877	19.4321	51.089	2.08986	7.68385	0.00409151		Jdp2	1.68213	0.00126444	10.7487	13.2643	34.5686	10.2052	5.35217	4.3923	9.74447		Ndrg1	2.90612	8.4547	0.000199976	3.19243	7.4059	10.5983
Ptpn3	1.13541	1.30013e-05	39.2988	94.2902	86.4747	92.9553	1.70551	8.84939	1.78322e-05		Kcnf1	1.9226	5.74089e-12	63.8854	81.1007	242.682	278.331	2.18277	5.40307	7.58583		Nid1	1.25528	5.79918	0.0107148	2.40343	4.4239	6.82733
Aqp3	1.13416	0.000198379	46.3245	6.98626	101.84	8.17266	1.20315	5.42657	0.00765042		Kcnq5	1.45918	2.24763e-11	49.6478	232.091	137.081	246.751	3.45033	4.47627	7.9266		Ociad2	2.6404	8.62505	0.000400426	2.6774	6.33153	9.00893
F2rl1	1.13286	4.68359e-09	176.1	49.0705	386.506	129.256	1.80324	8.16242	0.00187904		Kctd17	1.1911	7.60433e-05	34.1602	67.007	78.1015	97.5494	3.20587	4.83443	8.0403		Olfm1	2.16941	5.98469	0.000270085	2.89233	5.86537	8.7577
Gabarapl1	1.13238	1.07996e-05	41.5953	97.1605	91.4428	137.692	1.08273	11.3343	4.53219e-05		Kif22	1.05666	0.00241385	37.8006	13.9737	78.7141	51.0002	1.70857	7.3017	9.01027		Ovol2	1.8135	5.31025	0.00210631	1.87177	4.57903	6.4508
Plcg2	1.13217	0.0043463	183.335	274.824	401.935	382.201	1.26652	7.66973	0.00862502		Kif4	1.60621	2.27847e-06	18.8382	29.2559	57.5447	51.1214	2.15477	5.1343	7.28907		P2ry14	1.8128	5.41251	0.00438582	1.24003	4.3923	5.63233
Dnaja4	1.13083	4.63477e-08	74.6261	49.5805	163.662	135.224	1.38671	7.97392	0.000318224		Kifc3	1.68079	0.00318835	4.19992	5.13392	13.5338	35.4718	1.06313	4.63297	5.6961		Padi2	3.37408	8.1965	3.02696e-06	3.9045	6.0552	9.9597
Adssl1	1.1238	0.0051885	12.3996	15.229	27.0815	24.1713	1.36475	7.27965	0.00171983		Kit	1.61797	1.28556e-05	105.407	181.404	323.706	258.225	4.07287	4.3923	8.46517		Paqr4	1.00744	9.83721	0.0474197	2.19917	5.09483	7.294
Fosl2	1.1161	1.57675e-21	166.534	28304.9	361.018	7927.88	2.44411	9.88616	2.38564e-05		Klf9	1.31408	1.1447e-08	44.3017	239.719	110.559	551.345	2.51347	6.5677	9.08117		Pdpn	4.2707	6.26839	2.32528e-05	3.3482	4.48137	7.82957
Specc1	1.11285	7.1246e-05	44.301	72.3973	95.8218	62.052	2.05506	8.16718	0.0103205		Lag3	2.93521	9.75985e-14	35.8894	139.528	275.266	2646.25	4.83857	4.65013	9.4887		Pear1	1.55812	7.7177	6.27288e-05	1.8084	7.3618	9.1702
Il1r1	1.09677	0.00468423	21.0667	80.992	45.1591	81.8636	2.27999	6.58886	1.59981e-06		Lamc1	1.75451	3.2123e-06	85.5054	107.917	288.736	449.754	3.19133	5.00357	8.1949		Pglyrp1	1.9858	9.68468	9.21716e-05	4.85007	6.5454	11.3955
Rab31	1.09409	6.35609e-05	49.5113	25.716	105.809	67.2225	2.07221	8.12077	0.000148743		Lancl3	1.45092	5.54398e-06	17.9207	84.8174	49.1627	602.319	1.85473	4.3923	6.24703		Piwil2	3.50829	7.92106	3.37373e-06	1.46643	4.78603	6.25247
Prdm1	1.07478	6.55977e-09	158.37	456.811	333.478	1415.45	3.51148	7.61363	0.00167473		Lclat1	1.00961	3.66967e-25	362.913	387.554	730.364	697.18	3.02497	5.69063	8.7156		Plcg2	1.26652	7.66973	0.00862502	1.45477	5.98297	7.43773
Sema7a	0.995935	0.00021796	34.3699	23220.4	68.8152	7739.18	2.77672	9.43656	5.05087e-05		Lgals3	1.50602	8.75869e-12	41.1375	45.8515	116.946	84.8418	8.1454	4.3923	12.5377		Plekhf1	1.55324	6.65368	0.00152828	1.1743	5.06683	6.24113
											Ltf	5.65203	2.57823e-11	7.71073	19.4973	389.233	216.312	3.472	4.95823	8.43023		Plekho2	1.46201	9.31063	0.000296044	2.28923	6.499	8.78823
											Lyz2	2.39435	2.77015e-24	201.691	246.935	1060.96	832.818	5.2822	5.93903	11.2212		Plod2	1.20517	8.87187	0.0017888	3.1782	4.47337	7.65157
											Mcpt8	2.67031	0.000486519	3.87019	6.2177	24.8584	72.6173	1.33243	5.66553	6.99797		Ppp1r3b	3.85191	9.72106	5.3961e-05	3.20303	6.23903	9.44207
											Mdfic	1.62317	9.42244e-11	235.556	785.13	726.055	2524.99	7.0537	4.3923	11.446		Prdm1	3.51148	7.61363	0.00167473	2.26157	5.60157	7.86313
											Mlkl	2.36344	4.74856e-07	7.12224	16.773	36.9111	36.0384	3.30637	4.91257	8.21893		Prf1	4.27328	8.72768	0.00218211	2.80943	8.75077	11.5602
											Mpeg1	1.01576	0.00273256	338.482	503.377	684.441	519.449	3.15613	6.1834	9.33953		Prss2	2.63149	7.91952	0.000151374	2.85997	4.87797	7.73793
											Mt1	2.52417	0.000410328	3.26049	94.3302	18.8093	61.1882	6.39497	5.40517	11.8001		Ptgr1	1.07438	8.92545	0.00101031	2.66553	4.90313	7.56867
											Mt2	4.45829	0.000814378	0.338163	64.211	7.73285	52.2255	6.55877	6.2396	12.7984		Ptpn3	1.70551	8.84939	1.78322e-05	1.9763	4.3923	6.3686
											Mtap6	1.12463	0.00899315	21.5	1.16957	46.9439	20.2237	2.28313	4.6696	6.95273		Pygl	3.54925	6.61314	0.000135928	1.53797	4.3923	5.93027
											Myadm	1.10549	0.00137908	84.0218	73.7248	180.9	118.975	4.1581	5.13023	9.28833		Rab11fip5	1.82033	7.12662	0.000112117	2.07757	5.19283	7.2704
											Myb	2.35787	1.57897e-21	477.76	551.914	2449.67	1851.42	1.68397	7.66117	9.34513		Rab27a	1.36008	10.6484	1.72888e-05	1.31387	8.31527	9.62913
											Myo1e	1.52024	4.84025e-05	126.872	380.164	364.169	746.71	1.02337	6.20213	7.2255		Rab31	2.07221	8.12077	0.000148743	3.4688	4.85453	8.32333
											Ncam1	4.62292	0.000798198	0.338163	1.58688	8.67836	6.17728	1.89673	6.19697	8.0937		Rbpj	1.02519	11.0932	0.0249521	2.8605	8.27343	11.1339
											Nebl	1.15899	1.16707e-06	52.4058	49.4161	117.163	46.9553	2.72057	4.3923	7.11287		Rhbdf2	1.15539	8.7194	0.00537457	1.03377	7.33683	8.3706
											Nkg7	1.79314	5.82291e-16	155.24	228.396	538.634	1214.98	1.26193	11.9417	13.2037		Rhoc	2.67868	9.02088	0.000111954	4.6024	5.4268	10.0292
											Npnt	1.72133	0.000514924	6.19011	15.2488	20.4537	150.785	1.14513	4.5809	5.72603		Rhoq	2.41741	9.77466	0.000157236	3.0824	6.73683	9.81923
											Nr4a2	1.50834	8.05659e-22	43.2199	10954.4	122.743	2004.57	5.89933	6.62693	12.5263		Rora	1.53957	7.75545	0.0212286	1.4842	7.34147	8.82567
											Nrn1	1.35219	8.28457e-07	42.6976	287.469	109.374	662.868	7.6113	4.3923	12.0036		S100a4	1.5566	7.85425	0.00191594	8.90183	4.4445	13.3463
											Nrp1	2.11976	1.05544e-08	323.494	363.734	1406.44	2132.1	4.3086	4.75023	9.05883		Sdc1	2.13831	8.45284	2.92479e-05	1.91847	5.89	7.80847
											Olfm1	1.66967	0.00155736	11.9458	11.7052	38.1608	30.3588	2.89233	5.86537	8.7577		Sdc4	3.25091	9.14538	5.02474e-05	4.79503	4.68903	9.48407
											Osbpl3	1.11112	4.75954e-06	226.448	188.191	489.351	255.504	5.02783	4.56517	9.593		Sdcbp2	2.14623	8.86138	9.77398e-06	3.06577	6.39253	9.4583
											Paqr3	1.20497	0.00027047	24.5108	26.4113	56.5619	31.5397	3.43433	4.3923	7.82663		Selm	1.4	6.9733	0.00242276	2.8493	4.43423	7.28353
											Pcgf2	1.22319	0.000538829	21.7946	38.4977	50.8948	57.5663	1.5372	5.8669	7.4041		Sepn1	1.04696	7.88509	0.000181909	2.81067	5.05327	7.86393
											Pdcd1	1.48434	8.19024e-18	99.5318	1521.63	279.465	1689.6	7.2576	4.57353	11.8311		Serpinb1a	5.37277	6.41416	4.7147e-05	1.49303	4.42683	5.91987
											Pear1	1.24676	1.93634e-20	375.105	114.837	890.915	236.017	1.8084	7.3618	9.1702		Serpinb9b	1.60925	5.35725	2.17205e-05	7.68463	4.3923	12.0769
											Perp	2.86609	5.11197e-06	2.2987	18.0272	16.7911	156.829	5.90033	4.3923	10.2926		Sgms2	1.45512	4.19258	0.00114777	1.2899	4.3923	5.6822
											Pglyrp1	1.47773	4.22582e-09	58.4499	30.8162	163.247	89.278	4.85007	6.5454	11.3955		Slc2a3	2.1864	10.717	0.00142697	2.66533	9.37577	12.0411
											Phactr2	2.186	3.32422e-18	76.1694	163.148	347.444	996.379	5.36267	4.3923	9.75497		Slc39a14	1.07174	9.2488	0.000111198	1.5138	7.85527	9.36907
											Pilra	1.37391	0.00921196	7.17129	22.9618	18.5839	29.816	2.07407	4.59957	6.67363		Socs3	3.76074	9.56839	3.58827e-05	1.30493	8.26883	9.57377
											Plau	1.95986	0.00374743	2.28296	1.96358	8.90157	3.91074	4.0201	4.3923	8.4124		Spats2	2.42675	7.38019	3.42311e-05	5.34517	4.93337	10.2785
											Plcg2	1.13217	0.0043463	183.335	274.824	401.935	382.201	1.45477	5.98297	7.43773		Srgap3	3.39183	8.67219	0.000204026	3.6053	5.08843	8.69373
											Plscr1	2.2573	5.09914e-08	21.0092	314.147	100.873	1048.14	7.08547	4.40697	11.4924		St3gal4	1.01564	8.46576	0.0102266	1.00293	4.4278	5.43073
											Plxdc2	2.56061	9.14686e-25	34.0855	59.8358	200.68	137.185	2.48763	5.3047	7.79233		Stx7	1.12672	10.3832	0.000235794	1.19183	8.09453	9.28637
											Prc1	1.25202	2.75238e-10	62.8793	54.2599	149.974	87.411	3.91503	5.673	9.58803		Styk1	3.08221	5.88952	3.31668e-06	4.96313	4.67503	9.63817
											Prdm1	1.07478	6.55977e-09	158.37	456.811	333.478	1415.45	2.26157	5.60157	7.86313		Sytl2	1.338	6.29043	0.0107632	3.9246	5.64757	9.57217
											Ptger2	2.81138	3.30013e-15	47.6727	260.02	335.323	2288.85	2.4733	4.9706	7.4439		Tcf4	1.04963	8.73341	0.00595046	3.4285	5.20537	8.63387
											Ptgr1	1.95112	0.00660101	4.55017	3.13201	17.6736	18.8681	2.66553	4.90313	7.56867		Tgm2	2.70426	10.3923	0.00475851	2.63667	6.67387	9.31053
											Ptpn3	1.13541	1.30013e-05	39.2988	94.2902	86.4747	92.9553	1.9763	4.3923	6.3686		Timp1	6.46069	8.00736	8.09565e-07	3.99377	4.46203	8.4558
											Pygl	2.00916	2.22472e-10	31.2009	37.2287	125.845	149.756	1.53797	4.3923	5.93027		Tmcc3	1.50816	7.99029	0.0253189	3.1342	6.16883	9.30303
											Rab31	1.09409	6.35609e-05	49.5113	25.716	105.809	67.2225	3.4688	4.85453	8.32333		Tmem159	1.17893	7.7116	0.00629992	3.32747	4.72977	8.05723
											Rab39b	1.42522	0.00274243	6.14106	8.26593	16.6513	38.0444	2.25283	5.1106	7.36343		Tmem171	1.21457	6.65823	0.0020249	4.22383	4.95657	9.1804
											Rad51	1.02864	0.00781022	27.0149	19.8541	55.1913	38.2779	2.52853	5.33547	7.864		Tnfsf9	1.14768	9.39639	0.00649858	2.69123	5.04053	7.73177
											Raph1	1.52185	5.36573e-11	51.2483	78.6963	147.709	134.213	4.7099	4.98213	9.69203		Tpbg	3.50449	8.05674	7.12159e-06	3.42663	4.3923	7.81893
											Rgs16	1.41139	0.000112636	26.1563	138.96	69.9027	2431.63	5.44903	6.14677	11.5958		Ttc39c	1.25992	6.90737	0.0151842	3.13807	5.14037	8.27843
											Rhoq	1.23274	8.21835e-07	57.8406	131.5	136.104	233.593	3.0824	6.73683	9.81923		Tubb6	1.83778	10.963	0.00336507	2.57287	6.78257	9.35543
											Rnase4	2.02174	0.00233216	6.46348	4.73862	26.3644	2.21169	2.52287	4.3923	6.91517		Upb1	1.97178	7.36201	0.000203231	1.21647	4.86367	6.08013
											Rnf216	1.17269	6.10019e-20	261.56	462.184	590.357	844.153	2.6545	4.80697	7.46147		Upp1	5.11784	8.95497	6.46601e-06	3.57143	4.63697	8.2084
											S100a11	1.2345	8.47729e-10	109.294	111.853	257.5	172.149	1.05097	12.5743	13.6253		Vldlr	2.42507	7.73084	0.0253035	1.43697	4.93017	6.36713
											S100a4	1.66962	7.71766e-13	124.395	127.253	396.125	196.876	8.90183	4.4445	13.3463		Zcchc24	2.73073	6.73679	8.23027e-07	2.3134	4.88997	7.20337
											S100a8	4.35403	5.33268e-29	28.7529	71.1463	588.063	852.136	3.11257	4.73743	7.85		Zeb2	1.55865	9.693	0.00864026	4.91757	4.3923	9.30987
											S100a9	4.35289	1.47992e-14	21.5762	63.3936	440.88	675.155	3.7831	5.13813	8.92123		Zfp52	1.07614	10.1519	0.000358976	2.80447	4.79583	7.6003
											Serpina3g	1.62524	9.15298e-06	162.803	1965.34	502.532	2850.76	6.79127	4.3923	11.1836		Nfil3/LOC100046232.NFIL3	1.793	11.7818	0.000310796	5.06827	6.08827	11.1565
											Serpinb1a	1.47165	1.37344e-08	42.2182	140.273	117.257	171.35	1.49303	4.42683	5.91987
											Sgms2	2.57271	3.16906e-08	5.18771	23.8242	31.0179	28.0696	1.2899	4.3923	5.6822
											Siglec5	1.96613	0.00376114	3.56899	2.70899	14.0388	16.494	1.33507	4.3923	5.72737
											Slc16a3	1.12153	0.000549921	36.4395	20.6922	79.3888	33.3631	2.2231	5.1525	7.3756
											Slc22a15	1.68233	1.59777e-16	127.569	230.035	409.829	431.432	3.33207	5.7706	9.10267
											Slc25a24	1.01499	7.08667e-14	208.29	30.2888	420.962	81.3215	3.91803	5.86127	9.7793
											Slc35f5	1.66554	0.00138128	6.48288	13.6687	20.6314	25.3165	2.57883	5.4202	7.99903
											Slc43a3	1.03907	0.000185853	49.6512	38.6059	101.994	74.8825	2.26837	5.24133	7.5097
											Slco4a1	1.59583	5.82143e-08	15.368	59.2108	46.3291	215.997	5.2834	5.4885	10.7719
											Snx9	1.23442	2.31049e-07	103.365	245.095	243.439	905.165	2.44847	6.6189	9.06737
											Spag5	1.1977	0.00045478	35.3335	32.6685	81.2489	49.8328	2.1639	5.53503	7.69893
											Spin4	1.85724	0.00828817	1.96236	44.9141	7.07356	33.7722	5.1981	4.3923	9.5904
											Srgap3	1.58083	1.01039e-11	63.7731	91.7984	191.045	266.192	3.6053	5.08843	8.69373
											Srxn1	1.08863	0.00226285	16.2742	71.8963	34.6907	244.226	2.05383	6.1956	8.24943
											St14	1.21021	0.000293208	33.4051	23.765	77.3924	35.297	2.49373	6.3642	8.85793
											St6galnac6	1.02639	1.56004e-05	29.3483	555.785	59.8491	344.861	1.90117	5.77803	7.6792
											Stil	1.50075	1.08268e-05	18.5963	15.215	52.6379	35.1409	3.0592	4.8623	7.9215
											Styk1	1.73325	0.000204956	9.87842	17.384	32.6593	28.3775	4.96313	4.67503	9.63817
											Synpo	1.6785	2.42326e-15	66.6533	522.331	214.073	1254.92	1.97803	4.97463	6.95267
											Sytl3	1.48795	3.5291e-16	75.4188	995.42	211.465	586.842	3.44323	6.02493	9.46817
											Tbx21	1.79583	1.43684e-13	110.851	3982.89	385.443	5356.32	5.17583	6.15503	11.3309
											Tg	1.64168	0.0032123	5.56466	26.5051	17.2769	13.4671	2.595	5.08363	7.67863
											Tgfbi	1.85978	7.1629e-08	49.8426	26.0198	180.983	124.365	3.92193	4.6235	8.54543
											Tifab	1.38755	1.00515e-05	64.5464	4.25297	168.909	27.2995	1.625	4.69937	6.32437
											Tk1	1.35946	8.86683e-05	33.1706	21.4224	85.1742	60.9113	4.1248	5.0271	9.1519
											Tlr4	1.45376	0.000100179	19.4952	14.3481	53.5044	41.1886	2.0757	5.7987	7.8744
											Tnfsf4	2.64678	1.47747e-06	2.89267	31.579	18.4281	133.617	3.6226	4.6166	8.2392
											Tpx2	1.23818	0.00122539	35.5626	36.1901	84.1052	70.9815	4.51837	4.66437	9.18273
											Ttk	1.72041	0.00169816	9.36641	5.8653	30.9951	25.2838	3.39667	4.5204	7.91707
											Ubash3b	1.08653	1.31089e-15	727.569	5489.67	1545.31	5359.27	2.6278	7.5237	10.1515
											Vash1	2.97136	1.52741e-05	1.97993	55.797	15.3743	44.3925	2.5894	4.99377	7.58317
											Wisp1	1.9586	0.00207726	2.2793	47.2414	8.87159	42.589	2.89243	5.06217	7.9546
											Xdh	2.01011	1.43457e-23	269.643	191.755	1086.81	488.422	2.80673	5.77313	8.57987
											Zbtb32	2.41077	5.10883e-15	15.8669	53.1055	84.924	647.735	3.21077	6.3825	9.59327
											Zcchc3	1.6308	0.000263822	11.4111	15.9836	35.3236	38.7924	1.56437	5.8965	7.46087
											Zdhhc2	1.21088	3.26596e-05	81.3973	79.432	188.653	183.39	4.2489	5.72393	9.97283
