# Supplementary material for: Chromatin Priming Renders T Cell Tolerance-Associated Genes Sensitive to Activation below the Signaling Threshold for Immune Response Genes
Source: Cell Rep. 2020 Jun 9;31(10):107748. doi: 10.1016/j.celrep.2020.107748 (PMC7296351; doi:10.1016/j.celrep.2020.107748)
Supplement: Table S5. T0-, N0-, TAg-, and NAg-Specific Gene Subsets, Related to Figures 2 and S2 [file mmc6.xlsx]

## Sheet: ST5
460 annotated T0-specific genes > 50 in T0									80 annotated N0-specific genes >50 in N0									138 annotated TAg specific genes >50 in TAg									226 NAg-specific genes >50 in NAg
mgi_symbol	log2 Fold Difference	p value	FDR	N0	NAg	T0	TAg		mgi_symbol	log2 Fold Difference	p value	FDR	N0	NAg	T0	TAg		mgi_symbol	log2 Fold Difference	p value	FDR	N0	NAg	T0	TAg		mgi_symbol	log2 Fold Difference	p value	FDR	N0	NAg	T0	TAg
Ltf	5.65203	2.57823e-11	1.56845e-09	7.71073	19.4973	389.233	216.312		Hspa1b	-4.43434	0.000339151	0.00317982	275.324	10.0313	12.734	142.99		Scg2	5.52165	1.17756e-20	5.5079e-19	0	3.90058	0.289062	178.974		Il3	-6.724	2.56324e-33	2.71655e-31	0	344.248	0	3.24724
Ngp	5.6382	4.83968e-19	1.17768e-16	8.87602	28.7984	441.26	284.036		Hspa1a	-4.21974	0.00327221	0.0202174	127.329	5.00409	6.83569	85.048		Il10	5.35257	2.94834e-68	1.29921e-65	1.60663	82.8249	75.8483	3378.64		Lipg	-5.375	6.38214e-96	8.22068e-93	0.320596	1925.92	1.21991	46.2533
Il10	5.53968	8.20104e-15	9.60858e-13	1.60663	82.8249	75.8483	3378.64		Greb1	-3.22374	1.71926e-09	7.27098e-08	52.5771	2.71356	5.60922	1.80873		Angptl2	4.56637	2.89213e-48	5.69749e-46	41.8497	349.15	215.403	8271.46		Ramp3	-5.37481	4.67695e-57	1.28386e-54	56.9509	360.253	54.627	8.61679
Chi3l3	5.49506	2.55718e-19	6.5237e-17	2.91389	5.44456	132.486	33.0884		Sp6	-3.06589	6.33173e-33	1.25186e-29	173.717	15.141	20.6857	6.83108		Lpar3	4.41385	1.43592e-23	8.34875e-22	1.62055	17.1706	4.40615	365.714		Plaur	-5.371	9.52919e-54	2.38159e-51	79.5976	2355.1	62.0069	56.8452
Lcn2	5.2523	1.88116e-20	5.51006e-18	3.56717	18.4192	136.848	150.537		Kcnh3	-2.65311	3.42647e-09	1.38256e-07	55.8241	0.374417	8.83353	0.697133		Lag3	4.24546	9.30447e-30	8.07271e-28	35.8894	139.528	275.266	2646.25		Cd40lg	-4.85978	1.04723e-254	8.76792e-251	942.354	7927.62	397.649	272.95
Prg2	4.88342	9.54334e-12	6.37006e-10	2.26174	8.10495	67.4189	100.137		Ptgir	-2.21338	1.54466e-12	1.22773e-10	81.1331	5.00181	17.4826	5.38107		Prss34	4.22026	2.49054e-05	0.000141514	3.88959	7.81143	65.3311	145.562		Gm14718	-4.67316	2.24026e-19	9.19439e-18	9.44216	101.608	9.15913	3.99831
Miat	4.82313	2.48673e-15	3.24185e-13	8.37975	4.73634	238.41	64.1168		Ptprf	-2.18327	8.57922e-22	3.15576e-19	273.68	529.845	60.1117	68.3309		Rgs16	4.1301	3.23998e-37	4.27192e-35	26.1563	138.96	69.9027	2431.63		C1qb	-4.52538	1.63735e-07	1.43547e-06	17.7	58.3509	3.9151	2.52799
Camp	4.62387	2.61449e-15	3.36206e-13	3.88594	3.06253	96.4562	62.2272		Acvrl1	-1.89282	1.98512e-23	9.8121e-21	546.535	25.1898	146.973	32.9123		Hspa1a	4.08431	0.00517132	0.0162801	127.329	5.00409	6.83569	85.048		Ccl22	-4.07345	1.05823e-30	9.73629e-29	0.641191	219.253	1.44968	13.019
Abca13	4.54577	1.19736e-12	9.66254e-11	2.92415	9.86808	68.613	72.1731		Ampd1	-1.86242	8.13758e-12	5.54794e-10	226.118	25.4851	62.0269	12.3767		Maf	4.03659	6.97167e-39	1.00638e-36	426.819	622.114	2722.36	10208.4		Aph1c	-4.07015	1.68554e-19	7.09155e-18	12.0402	115.736	10.0432	6.90714
S100a8	4.35403	5.33268e-29	7.02891e-26	28.7529	71.1463	588.063	852.136		Amigo2	-1.76742	1.98703e-27	1.65415e-24	454.151	49.2388	133.175	57.3778		Hspa1b	3.83171	0.00220157	0.00775804	275.324	10.0313	12.734	142.99		Fcna	-3.95227	7.6489e-06	4.83506e-05	19.023	50.1393	5.59019	3.21451
S100a9	4.35289	1.47992e-14	1.69623e-12	21.5762	63.3936	440.88	675.155		P4ha2	-1.76306	1.5226e-06	3.14811e-05	97.9747	86.5717	28.7566	17.9241		Mgam	3.75463	4.92504e-11	7.84679e-10	2.31627	4.97865	25.5923	67.8688		Tnfrsf19	-3.86087	7.35492e-25	4.68282e-23	15.3274	110.245	7.32674	7.57154
Elane	4.29611	3.55587e-13	3.21365e-11	3.26049	1.93814	64.2385	41.7694		Lzts1	-1.75236	1.59538e-06	3.27717e-05	64.9633	9.30339	19.2631	10.1216		Alcam	3.7341	3.31474e-57	9.2509e-55	96.2407	637.55	358.525	8482.08		Agpat9	-3.74914	3.69696e-18	1.35461e-16	4.23506	82.6118	8.2495	6.14455
Prtn3	4.26081	5.5583e-13	4.77802e-11	4.19262	3.17719	81.1605	49.9686		Cnn3	-1.74299	2.05289e-05	0.000302333	362.149	745.834	108.193	256.245		Zbtb32	3.61143	4.72591e-48	9.20178e-46	15.8669	53.1055	84.924	647.735		Epha2	-3.74302	5.32082e-12	9.66346e-11	6.27247	57.9855	9.45476	4.29248
Prss34	4.06602	8.94222e-05	0.00104306	3.88959	7.81143	65.3311	145.562		2510009E07Rik	-1.69827	4.14051e-12	3.04607e-10	226.513	12.5698	69.8272	15.2001		Clec5a	3.6071	8.839e-12	1.55799e-10	0.963613	5.81898	17.427	71.0297		Arhgef10	-3.59296	1.42887e-126	3.98773e-123	120.373	1575.61	146.836	130.306
Mpo	3.90246	1.20615e-16	1.94669e-14	25.0646	34.0674	375.213	332.291		Arhgap29	-1.66581	5.60131e-18	1.08044e-15	241.724	44.8837	76.0861	23.7187		Mcpt8	3.54211	1.06801e-06	7.9272e-06	3.87019	6.2177	24.8584	72.6173		Mpp7	-3.39975	1.37094e-80	1.04347e-77	295.261	1602.91	256.678	151.572
Mmp9	3.77985	7.236e-22	2.79151e-19	21.4363	17.2079	295.083	186.928		Sorcs2	-1.65198	1.87433e-12	1.46764e-10	221.6	96.3192	70.3818	64.7309		Egr4	3.52694	2.36544e-16	7.1112e-15	0.320596	6.1934	1.74094	71.7802		Ndrg1	-3.35698	9.2435e-72	5.15941e-69	218.318	2900.86	98.8405	282.839
Hp	3.74915	2.77724e-17	4.77473e-15	6.54584	12.7358	87.9133	154.267		Dip2c	-1.62367	2.66115e-13	2.43303e-11	166.736	165.258	53.9911	71.5637		F10	3.47103	1.28501e-09	1.64759e-08	4.25262	4.62739	12.0944	51.5583		Vcam1	-3.32263	6.26249e-07	4.90025e-06	85.5262	299.192	30.7477	29.8832
Mmp8	3.64784	2.25897e-11	1.4067e-09	4.9707	18.068	61.7202	194.421		Dntt	-1.62104	4.28982e-07	1.03908e-05	125.312	20.9797	40.6269	10.8285		Npas4	3.46974	1.81861e-22	9.85521e-21	8.4555	23.5215	12.4574	260.159		Epb4.1l4b	-3.23121	1.07481e-09	1.39842e-08	3.31867	91.127	10.1427	9.66294
Slc4a1	3.61896	0.00841506	0.0420142	14.7869	20.202	181.812	104.216		Acoxl	-1.60812	5.4139e-08	1.62181e-06	80.1051	51.273	26.1236	26.7572		Mmp8	3.42276	1.42061e-14	3.57717e-13	4.9707	18.068	61.7202	194.421		F3	-3.1699	8.98048e-07	6.77379e-06	0	78.6331	0	8.77072
Ank1	3.60943	0.00021853	0.00222282	7.1446	18.3553	87.2928	84.4179		Slc16a5	-1.60366	8.20695e-11	4.49167e-09	833.002	11.7097	273.894	7.71396		Dusp6	3.40682	4.11939e-90	4.0576e-87	225.275	151.928	395.852	1613.65		Ccl1	-3.08491	0.00100722	0.00387812	0.676326	58.0828	3.2009	6.83108
Spry1	3.47104	3.79603e-18	7.79763e-16	29.7659	6771.21	331.063	7217.06		Jup	-1.58302	2.53643e-07	6.53232e-06	62.0471	25.7821	20.6666	15.0882		Fam20a	3.38227	5.74861e-10	7.79405e-09	4.88468	5.1362	14.5788	53.1042		Scn3a	-3.07398	2.4848e-05	0.000141236	26.5918	63.6139	18.5905	7.53882
Car1	3.44414	5.42986e-08	1.62352e-06	18.2285	73.4677	198.556	280.014		Dapk1	-1.56513	6.1894e-16	8.81962e-14	329.704	610.339	111.209	167.372		Farp1	3.36577	3.35454e-22	1.78323e-20	46.4163	136.883	304.026	1410.19		Lhfp	-3.03251	3.85019e-07	3.12361e-06	3.31684	50.9161	1.76216	6.31969
Pdgfrb	3.38135	2.6666e-15	3.40142e-13	7.22947	2.77733	74.9965	14.7622		Chdh	-1.48279	5.97834e-07	1.3865e-05	198.8	28.4816	71.0352	13.038		Npnt	3.30731	3.2149e-16	9.47771e-15	6.19011	15.2488	20.4537	150.785		Nr4a1	-2.98936	1.74191e-33	1.88182e-31	1016.36	64232.8	433.884	8088.32
Tmcc2	3.27865	3.3372e-05	0.000457009	5.21076	7.78028	50.6141	29.7625		Bambi	-1.4642	1.81195e-05	0.000271655	55.8577	58.6428	20.2627	17.9537		Stard13	3.27147	1.26072e-08	1.37709e-07	0	5.39938	4.1405	52.3767		Gm17455	-2.86321	3.85153e-08	3.7893e-07	15.2103	60.915	14.6432	8.4217
Kcnc1	3.25478	9.58966e-12	6.37309e-10	9.03669	1.94042	86.9	65.9263		Trim13	-1.45875	5.21585e-08	1.56842e-06	50.6734	75.038	18.327	18.8481		Retnlg	3.19068	2.31407e-12	4.41334e-11	18.3339	32.1856	86.7139	294.659		Prnp	-2.82626	1.14858e-94	1.37378e-91	40.8557	610.829	46.9783	86.221
Hbb-b2	3.1767	0.00538391	0.0295685	10.3058	26.5229	93.3124	59.7843		Dusp10	-1.44563	6.90363e-07	1.58253e-05	1867.9	174.802	685.755	256.666		Setbp1	3.18765	4.46794e-38	6.13244e-36	52.7576	105.217	239.16	958.747		Casc1	-2.74421	7.30604e-22	3.8112e-20	43.0925	201.687	27.5279	30.145
Gda	3.09565	2.32456e-10	1.15259e-08	24.112	60.5303	206.211	368.426		Tmcc3	-1.42858	2.46197e-13	2.26401e-11	130.461	108.098	48.2333	32.9017		Ptger2	3.13835	1.90143e-20	8.67559e-19	47.6727	260.02	335.323	2288.85		Frat2	-2.67091	4.33009e-55	1.15091e-52	273.453	1035.96	232.708	162.392
Hba-a2	3.06387	0.00231001	0.0153004	9.0246	23.5311	75.5995	41.2657		Brdt	-1.42109	1.05612e-06	2.27273e-05	102.976	1.54284	38.368	5.68585		Perp	3.12799	5.47073e-21	2.65528e-19	2.2987	18.0272	16.7911	156.829		Il2	-2.66836	2.46598e-22	1.33203e-20	8.15065	4487.34	4.44641	705.656
C3	3.01612	2.83916e-28	2.9938e-25	23.3569	108.563	189.834	281.141		Nav2	-1.41623	1.06882e-07	2.98685e-06	1894.33	272.624	709.728	216.211		Il21	2.97466	1.62134e-14	4.07648e-13	7.0992	461.767	37.4827	3629.24		Cdc42bpg	-2.66504	9.01636e-28	6.89402e-26	146.288	425.189	187.986	66.8554
Lag3	2.93521	9.75985e-14	9.64822e-12	35.8894	139.528	275.266	2646.25		Afap1	-1.41459	1.73132e-24	1.05324e-21	527.734	142.941	197.754	90.7625		Xcl1	2.85212	3.15674e-11	5.17218e-10	13.2893	203.047	31.9231	1465.87		Nlrp6	-2.62399	2.97103e-06	2.03061e-05	1.28603	64.8408	1.779	10.5449
Fn1	2.86838	8.55606e-35	2.70662e-31	65.6502	65.1388	480.252	250.727		Atp1b1	-1.40048	1.97903e-20	5.5897e-18	1132.93	354.625	428.847	263.34		Il1f9	2.84396	1.7088e-08	1.80643e-07	7.86701	10.7304	20.3417	77.4128		Tdrkh	-2.61773	5.06206e-27	3.65363e-25	125.404	399.951	73.3537	65.4039
Itgae	2.82692	1.32797e-10	6.93218e-09	118.189	67.9448	838.732	86.828		Xkrx	-1.37617	5.12336e-12	3.71726e-10	247.86	450.852	95.3462	28.0439		Lancl3	2.83082	8.59394e-30	7.49508e-28	17.9207	84.8174	49.1627	602.319		Lgals7	-2.55798	4.26534e-11	6.83475e-10	3.95803	96.5183	2.97988	16.5174
Ermap	2.82646	9.09538e-07	1.99911e-05	14.6771	25.7578	104.157	109.191		Nhsl1	-1.36639	9.56209e-06	0.00015544	66.4802	4.60537	25.7504	4.39066		Tigit	2.82132	5.95402e-13	1.22632e-11	62.1075	161.206	231.098	1138.87		Tnfsf11	-2.52256	5.26901e-23	2.98073e-21	115.131	3543.29	92.0079	616.405
Ptger2	2.81138	3.30013e-15	4.07798e-13	47.6727	260.02	335.323	2288.85		Cd8b1	-1.36047	1.82757e-08	6.06081e-07	199.783	108.384	77.7363	43.1703		Crtam	2.80186	5.14901e-54	1.30637e-51	58.5872	205.22	90.968	1430		Paqr6	-2.5094	3.97274e-06	2.65034e-05	27.6143	88.4616	12.873	15.5133
Aqp1	2.7927	7.37464e-05	0.000885685	17.0007	29.0276	117.793	111.778		Tgfbr3	-1.3566	1.78932e-25	1.23051e-22	2067.49	204.328	807.112	241.138		Itgb8	2.73001	1.67594e-13	3.7269e-12	87.3788	326.039	260.149	2162.57		Kif15	-2.48844	5.92049e-21	2.86528e-19	42.6716	626.227	109.813	111.407
Slc22a3	2.77881	7.79203e-08	2.25314e-06	7.51128	7.49622	51.5687	54.3398		Oas2	-1.3554	5.31604e-11	3.07999e-09	627.386	1118.91	245.132	1585.02		Gdpd5	2.68504	8.43044e-46	1.50179e-43	98.5877	63.3479	166.358	406.413		Ahcyl2	-2.46595	3.4287e-138	1.14827e-134	1556.91	11966.2	1334.2	2165.83
Hbb-b1	2.76722	0.00859479	0.0427362	53.5393	99.8704	364.591	221.78		Prickle1	-1.35395	8.74145e-12	5.89516e-10	112.238	111.825	43.8917	72.9181		Aebp1	2.65119	9.79056e-22	5.05997e-20	0.322422	41.2485	4.974	259.331		Nr4a2	-2.44996	2.58419e-302	4.32722e-298	43.2199	10954.4	122.743	2004.57
Muc13	2.72454	8.4384e-11	4.60242e-09	8.17187	34.9556	54.0217	103.246		Gtf2ird1	-1.33277	5.34652e-07	1.25655e-05	221.975	35.9548	87.9345	29.2949		Nek6	2.63605	1.80195e-69	8.87461e-67	13.6033	103.092	37.2483	640.976		Nfkbid	-2.43368	2.46014e-142	1.02988e-138	1044.23	23165.8	639.657	4287.16
Farp1	2.70884	7.01716e-14	7.35036e-12	46.4163	136.883	304.026	1410.19		Epas1	-1.30509	6.95761e-11	3.90243e-09	365.079	52.2177	147.513	39.8858		Nfil3	2.63573	3.31717e-46	6.03761e-44	33.2317	208.034	106.418	1291.99		Hilpda	-2.39389	8.84178e-69	4.11265e-66	83.2436	870.184	74.1572	164.986
Maf	2.67287	6.8998e-18	1.31487e-15	426.819	622.114	2722.36	10208.4		Utp14b	-1.29491	7.6202e-16	1.05727e-13	203.922	933.386	83.0295	276.265		Phactr2	2.61116	2.58758e-27	1.9004e-25	76.1694	163.148	347.444	996.379		Crem	-2.34604	1.34353e-60	4.32642e-58	350.604	3075.32	267.949	605.089
Fgfr1	2.63845	2.24021e-16	3.50825e-14	13.002	8.59402	81.1816	13.598		Pde3b	-1.28339	9.23263e-23	4.05646e-20	4286.79	720.701	1761.18	482.695		Ptprs	2.50218	7.46901e-71	4.03447e-68	240.687	1037.74	605.316	5877.85		Amz1	-2.31531	1.24081e-14	3.14333e-13	88.3158	191.15	63.2205	38.4164
Abcb4	2.58267	8.62368e-06	0.000141789	8.75374	16.2874	52.5887	52.3317		Ifngr2	-1.27923	3.24295e-19	8.14185e-17	667.319	220.116	274.533	186.555		Spp1	2.42187	0.00105576	0.00404918	2.9278	22.9177	6.90964	122.658		Tmtc2	-2.31414	1.17617e-15	3.27704e-14	28.392	199.871	30.8752	40.4564
Alas2	2.58233	0.00347323	0.0211863	8.38523	12.0089	50.3265	27.6729		Ramp1	-1.27616	3.68052e-10	1.77484e-08	439.797	63.3863	181.405	43.1163		Nkg7	2.41105	2.57956e-28	2.03749e-26	155.24	228.396	538.634	1214.98		Serpinb6b	-2.26471	2.20974e-36	2.70089e-34	110.048	1095.21	182.754	227.554
Ces2g	2.57459	3.91258e-05	0.000526235	8.42037	18.7552	50.3422	95.1898		Itm2a	-1.26197	2.44647e-11	1.49405e-09	578.34	2759.23	241.158	771.255		Eea1	2.30649	2.91186e-22	1.56279e-20	289.018	3390.68	1129.01	16772.4		Nr4a3	-2.25918	8.42261e-63	2.8783e-60	271.448	61590.8	155.064	12864.9
Plxdc2	2.56061	9.14686e-25	5.78704e-22	34.0855	59.8358	200.68	137.185		Rgmb	-1.26189	7.61031e-11	4.20882e-09	279.29	64.5187	116.232	103.014		Tns4	2.27872	6.91568e-08	6.45862e-07	8.77975	13.248	19.4343	64.051		Ehd1	-2.25753	1.06128e-50	2.27834e-48	173.409	3843.82	317.335	803.043
Spock2	2.55717	1.65145e-34	4.35349e-31	81.0987	29.8702	477.802	85.7366		Adcy6	-1.25759	1.15623e-20	3.58591e-18	1481.1	209.419	619.227	264.973		Tmem163	2.27529	2.36885e-10	3.39901e-09	20.2158	23.0742	39.1019	111.75		Hectd2	-2.2565	8.70714e-45	1.51876e-42	507.001	3678.64	388.381	769.809
Arhgef5	2.54634	2.41191e-11	1.4844e-09	9.74884	12.8747	57.1576	28.412		Cd40lg	-1.24416	8.19097e-19	1.87763e-16	942.354	7927.62	397.649	272.95		Tjp2	2.27333	9.39579e-20	4.05496e-18	68.7612	76.9273	181.474	371.023		Myo10	-2.23376	1.65173e-51	3.68777e-49	812.465	4462.38	367.619	948.933
Cd33	2.53832	2.498e-08	8.1298e-07	13.1159	22.06	76.0108	109.647		Emid1	-1.24119	8.62785e-07	1.9113e-05	147.998	13.065	62.5047	7.9745		Tnip3	2.24518	6.43429e-44	1.04604e-41	5.53318	700.443	27.9019	3319.15		Apol7c	-2.22306	9.79486e-05	0.00048382	30.2263	618.074	11.4204	132.328
Haao	2.53426	3.54734e-11	2.13339e-09	19.8333	14.7422	115.047	10.3273		Nr4a1	-1.22765	1.09337e-06	2.33701e-05	1016.36	64232.8	433.884	8088.32		Gpm6b	2.14311	4.25587e-06	2.82124e-05	120.797	161.102	253.989	711.317		Gch1	-2.21962	2.82257e-80	2.05495e-77	112.212	961.347	154.147	205.637
Rapgef5	2.53011	2.23099e-06	4.44428e-05	10.9924	22.6965	63.669	74.9002		Ggt5	-1.21472	4.42225e-11	2.60995e-09	714.48	111.899	307.541	275.52		Chi3l1	2.13822	1.35285e-05	8.12243e-05	1.6242	16.0869	24.3183	71.0869		Piwil2	-2.1788	2.90718e-13	6.2733e-12	28.9608	157.018	17.9692	34.6114
Ahr	2.51278	3.92958e-43	2.0718e-39	111.681	1121.73	638.09	3607.78		Cyp2d22	-1.21081	8.63186e-12	5.85967e-10	183.217	12.0564	79.0953	14.641		Gm4951	2.13528	3.79291e-05	0.000207015	20.1813	97.9217	33.1555	429.892		Bcl2l11	-2.17703	4.67383e-88	3.91316e-85	1419.16	9256.94	1244.75	2046.85
F13a1	2.47534	1.38451e-20	4.15505e-18	57.2451	69.3647	318.872	209.158		Tle1	-1.20198	5.83375e-20	1.56394e-17	370.153	1199.97	160.58	320.547		Tnfsf4	2.08596	1.5631e-15	4.30496e-14	2.89267	31.579	18.4281	133.617		Zswim4	-2.1609	8.50358e-89	7.91069e-86	394.214	3561.48	339.183	795.412
Neb	2.45795	4.80487e-20	1.33331e-17	331.035	712.128	1818.88	1521.12		Sall2	-1.19509	1.58128e-10	8.14694e-09	206.784	35.643	90.256	55.5752		Zeb2	2.06393	6.39493e-20	2.80322e-18	303.76	1468.38	601.228	6139.24		Pdgfb	-2.16083	9.99766e-11	1.50957e-09	29.3432	129.573	30.1039	29.0228
Mtus1	2.45667	8.78987e-11	4.72889e-09	11.4481	3.12972	62.8034	55.4364		Pik3r3	-1.19468	0.000560282	0.00477478	71.209	14.8269	31.0654	15.719		Cd160	2.0593	1.43922e-18	5.57863e-17	57.5449	111.945	167.794	465.673		Hspa4l	-2.16051	1.89238e-64	6.88866e-62	520.034	2567.59	489.301	575.118
Slc43a1	2.44491	1.78766e-12	1.41377e-10	16.9037	55.7033	92.2104	131.522		Igsf3	-1.19264	5.38483e-06	9.47407e-05	105.371	98.3067	45.9911	28.129		Zfp703	2.05592	3.84094e-21	1.88611e-19	142.832	883.49	186.222	3673.03		Gm16907	-2.15635	4.76671e-17	1.56814e-15	51.5298	130.074	29.8148	29.0225
Matn2	2.41374	5.30473e-12	3.80781e-10	16.5747	4.29815	88.5722	15.7327		Mtss1	-1.16914	6.82705e-16	9.55606e-14	969.082	300.202	430.759	199.994		Twsg1	2.03009	7.4614e-49	1.50532e-46	396.016	652.659	561.979	2667.33		Cdkn1a	-2.15491	1.23047e-46	2.28937e-44	7.41136	561.071	14.1266	125.446
Zbtb32	2.41077	5.10883e-15	6.16842e-13	15.8669	53.1055	84.924	647.735		Mir1904	-1.16844	6.3939e-05	0.000790096	67.8774	25.1537	30.1844	11.2545		Gm4841	2.02971	7.00712e-07	5.4221e-06	12.0161	45.2788	37.9963	184.386		Cdk5r1	-2.14832	1.49633e-28	1.21631e-26	89.8839	876.297	62.7799	197.487
Gria3	2.40202	1.61869e-14	1.84193e-12	39.6502	22.0865	209.34	73.7161		1700056E22Rik	-1.15511	0.000937238	0.00733513	104.281	4.2078	46.8737	11.6362		Havcr2	1.98438	4.02015e-05	0.000218138	21.9472	58.3856	83.3228	230.842		Serpinb9	-2.14825	3.70375e-52	8.61379e-50	282.307	2825.07	307.097	636.771
Lyz2	2.39435	2.77015e-24	1.62279e-21	201.691	246.935	1060.96	832.818		Il1rl2	-1.14821	9.54483e-12	6.37006e-10	219.35	67.4962	98.8458	53.9752		Pvrl1	1.96851	1.6105e-10	2.35853e-09	47.9846	137.782	88.6708	539.306		Kcnj14	-2.14408	2.31625e-09	2.82282e-08	11.8796	172.727	4.45297	39.1794
Ccr1	2.3878	1.59874e-08	5.33486e-07	11.7808	33.8939	61.4969	122.156		Myo10	-1.14313	8.10728e-14	8.31152e-12	812.465	4462.38	367.619	948.933		Lama5	1.94819	1.5278e-06	1.0994e-05	7.49189	14.5102	9.25867	55.8821		Trib1	-2.13066	6.13473e-62	2.05452e-59	190.273	3515.7	289.316	801.903
Tmem150b	2.36648	1.93456e-07	5.10835e-06	11.4499	1.52083	58.9767	2.51648		Epb4.1l1	-1.14259	1.36532e-05	0.000211927	128.973	11.6797	58.275	16.6913		Pou2f2	1.94175	7.13422e-30	6.25458e-28	145.215	482.583	432.184	1853.66		Hmox1	-2.09088	0.000113033	0.00055082	81.5604	198.507	40.8136	46.5272
Itga9	2.36607	1.27693e-05	0.000199972	37.5308	72.1655	193.609	98.9659		Ndrg1	-1.14241	2.0756e-08	6.81115e-07	218.318	2900.86	98.8405	282.839		Mir5104	1.91508	6.34039e-07	4.95657e-06	15.7498	13.3209	21.7292	50.2193		Sult2b1	-2.0713	3.41321e-22	1.80868e-20	2.6526	174.091	3.58579	41.1125
4930431P03Rik	2.36319	3.6808e-23	1.74897e-20	58.5414	122.471	301.866	570.389		Tubb2a	-1.12156	1.00703e-09	4.47422e-08	116.77	186.338	53.4613	43.7041		Alpl	1.90109	1.39444e-09	1.77836e-08	3.24292	31.1917	2.38272	116.317		Fcer2a	-2.06835	0.00599814	0.0184732	45.2731	97.821	101.64	23.3136
Angptl2	2.36045	3.06665e-12	2.34324e-10	41.8497	349.15	215.403	8271.46		Lbp	-1.11374	0.0024163	0.0158649	90.0107	3.7882	41.6048	17.7272		Snx9	1.88514	1.36148e-16	4.20628e-15	103.365	245.095	243.439	905.165		Casp6	-2.00616	7.55757e-27	5.40818e-25	165.759	438.586	165.577	108.752
Myb	2.35787	1.57897e-21	5.31375e-19	477.76	551.914	2449.67	1851.42		Unc5a	-1.11334	0.000181112	0.00190723	87.4305	21.2067	40.4295	21.5937		Zc3h12d	1.87694	2.12525e-44	3.59467e-42	822.032	1096.37	1280.49	4025.95		Il17f	-1.99375	4.3311e-07	3.4901e-06	0.983007	153.823	1.80022	38.4624
Rcn3	2.35084	3.3406e-15	4.09599e-13	24.2016	5.08988	123.432	12.1034		Adrb2	-1.10437	8.48266e-13	7.06159e-11	807.645	736.048	375.594	308.335		Slco4a1	1.87061	3.11385e-18	1.15103e-16	15.368	59.2108	46.3291	215.997		P2ry2	-1.98994	2.89113e-10	4.08885e-09	1.6242	144.577	6.28098	36.3307
Tal1	2.33026	4.64288e-08	1.41496e-06	13.3317	27.4001	67.1888	91.9012		Cyp2s1	-1.10271	0.000211806	0.00216697	166.986	7.03487	77.59	15.1453		Sh3gl3	1.86056	2.61568e-07	2.20209e-06	6.45801	35.7219	27.2506	129.896		Kdm2b	-1.98024	3.98889e-163	2.22647e-159	893.768	10047.1	982.158	2545.28
Fam109b	2.3091	6.36864e-06	0.000109255	10.0991	12.432	50.0795	35.0494		Snord17	-1.09234	0.000180145	0.0018983	1584.98	2665.66	743.48	1065.39		Cpd	1.83057	6.4659e-27	4.64685e-25	96.1674	495.16	329.363	1759.66		A230072C01Rik	-1.95787	2.70378e-13	5.8646e-12	42.5535	326.808	30.6146	84.1517
Gcnt2	2.28842	1.68181e-08	5.60025e-07	19.2394	32.2178	93.9477	93.6276		Boll	-1.09108	1.29355e-09	5.65194e-08	160.316	209.909	75.0667	100.227		Prelid2	1.82223	3.05465e-17	1.02505e-15	13.5876	66.5669	43.6722	235.647		Arl5b	-1.95026	1.37267e-58	4.25654e-56	711.669	3453.88	499.418	893.974
C030034L19Rik	2.28323	9.02793e-14	9.03764e-12	34.1803	6.30349	166.529	15.6969		4933406I18Rik	-1.08065	0.000490007	0.00428438	91.3095	16.009	43.0733	10.0247		Kcnj2	1.7881	2.93306e-05	0.000164207	7.781	17.4535	19.9618	60.2848		Sla	-1.93582	2.16236e-99	3.29171e-96	2795.6	13651.5	4277.62	3568.37
Cd177	2.28197	2.37715e-07	6.15373e-06	17.4073	12.2976	84.5469	89.0246		Tet1	-1.06193	3.84862e-12	2.85792e-10	976.532	32.3766	467.542	47.0535		Cacna1d	1.78789	1.1837e-05	7.22342e-05	41.5635	49.1562	72.5942	169.592		Cd24a	-1.91009	7.46359e-05	0.000377577	77.1594	2315.35	233.479	615.944
Ly6c2	2.27842	3.11947e-10	1.51687e-08	96.4953	102.804	468.484	388.228		Dhrs13	-1.0557	1.25078e-06	2.63081e-05	85.9845	239.741	41.5323	156.074		Srxn1	1.76792	6.64896e-10	8.92122e-09	16.2742	71.8963	34.6907	244.226		Acsl4	-1.90682	5.41709e-106	1.00788e-102	1089.6	7876.93	996.634	2100.66
Cd93	2.26861	6.53199e-15	7.82701e-13	28.9834	31.0629	139.837	55.3691		Ubxn11	-1.04591	3.53867e-14	3.78183e-12	818.357	247.69	396.147	263.71		Ptprj	1.75728	1.64125e-09	2.06018e-08	387.849	612.876	729.562	2071.7		Phxr4	-1.90342	6.00352e-44	9.85577e-42	499.428	1590.65	354.633	425.951
Plscr1	2.2573	5.09914e-08	1.53918e-06	21.0092	314.147	100.873	1048.14		Pdk1	-1.04539	9.11998e-19	2.06072e-16	5278.46	479.902	2557.19	649.613		Asns	1.74463	1.55135e-07	1.36521e-06	4.85685	34.3343	28.4726	114.937		Tle1	-1.90338	7.69138e-56	2.07729e-53	370.153	1199.97	160.58	320.547
Retnlg	2.24228	2.10978e-06	4.22946e-05	18.3339	32.1856	86.7139	294.659		St8sia1	-1.03984	3.75957e-23	1.74897e-20	2830.97	198.305	1376.9	184.129		Plscr1	1.73876	2.54128e-06	1.75769e-05	21.0092	314.147	100.873	1048.14		Irak2	-1.89492	8.5931e-58	2.48089e-55	382.778	1175.21	445.542	315.522
Rapgef3	2.24195	1.53968e-08	5.17053e-07	10.7966	9.39146	51.0545	14.6865		Il17rb	-1.03822	0.00429074	0.0249326	74.4837	15.3008	36.1718	5.70887		Ddr1	1.73444	3.02229e-28	2.36487e-26	139.933	470.002	185.747	1564.35		Plcxd2	-1.89463	4.26962e-88	3.76288e-85	1614.9	6951.65	1079.33	1869.11
Chst11	2.23406	4.76474e-28	4.71025e-25	44.5762	357.722	210.493	896.576		Mob3b	-1.03245	8.6549e-07	1.91193e-05	354.852	63.0081	173.32	44.1314		Gnaq	1.732	2.9237e-29	2.43569e-27	147.707	289.14	241.51	959.836		Arih2	-1.88705	4.41621e-119	1.05642e-115	1090.28	6431.1	926.593	1738.66
Dgkg	2.22399	3.87365e-11	2.32081e-09	14.7722	9.69982	68.8406	91.7603		Cnga1	-1.02704	0.00037709	0.00347375	144.607	1.91726	70.8962	4.04255		Vcan	1.7318	6.20983e-09	7.08818e-08	11.7796	32.1783	53.4276	107.16		Fasl	-1.88525	9.40582e-38	1.26e-35	159.062	853.138	126.989	230.705
F630028O10Rik	2.2206	3.77806e-12	2.81876e-10	34.2934	8.88265	159.914	92.0224		2610019F03Rik	-1.00657	7.49792e-18	1.39523e-15	1129.44	32.9363	562.07	46.2285		Ahr	1.68575	1.54042e-24	9.58895e-23	111.681	1121.73	638.09	3607.78		Lamb3	-1.87472	2.66262e-11	4.397e-10	25.9404	118.187	33.3515	32.2701
Csf3r	2.21627	6.1724e-07	1.42732e-05	62.0403	37.5974	288.251	349.85		Gm15708	-1.00027	8.2067e-07	1.84382e-05	194.74	55.2396	97.2292	45.3448		Mdfic	1.68552	7.01395e-12	1.25212e-10	235.556	785.13	726.055	2524.99		Rab8b	-1.87192	1.8312e-104	3.06635e-101	1616.65	10913.5	1934.97	2980.86
Ctla4	2.18773	1.89476e-29	2.7245e-26	469.295	4545.28	2138.95	8564.89											Prkca	1.66087	1.24282e-35	1.46556e-33	1580.79	1584.91	2287.95	5011.19		Dopey2	-1.85022	1.05504e-42	1.65109e-40	1468.2	3852.49	1355.73	1068.73
Phactr2	2.186	3.32422e-18	6.91831e-16	76.1694	163.148	347.444	996.379											Gp49a	1.64645	7.00485e-05	0.000357828	113.309	1292.56	332.183	4046.13		Itm2a	-1.83889	6.57502e-24	3.91811e-22	578.34	2759.23	241.158	771.255
Vcan	2.18428	7.55138e-10	3.41258e-08	11.7796	32.1783	53.4276	107.16											Lilrb4	1.64576	4.00514e-06	2.66664e-05	74.2893	946.261	251.283	2960.53		Fosl2	-1.836	3.52789e-93	3.9383e-90	166.534	28304.9	361.018	7927.88
Eng	2.18307	5.427e-13	4.69065e-11	29.1046	12.1236	132.171	41.7632											Cd200	1.63562	2.11567e-11	3.52155e-10	129.933	773.648	267.468	2404.08		Gadd45b	-1.83089	1.09627e-46	2.0626e-44	102.238	5892.82	108.533	1655.65
Setbp1	2.17885	6.61535e-17	1.10142e-14	52.7576	105.217	239.16	958.747											Slfn4	1.63312	6.4763e-05	0.000334812	27.2374	68.4475	86.7022	212.194		Satb1	-1.82791	5.50466e-76	3.68702e-73	17642.8	52301.6	9041.86	14732.4
Cldnd2	2.17583	1.8398e-11	1.17339e-09	13.7431	17.9171	62.0841	89.6067											Prdm1	1.63179	9.01179e-21	4.26278e-19	158.37	456.811	333.478	1415.45		Syde2	-1.81466	6.98094e-18	2.49245e-16	9.43851	2183.07	25.285	620.858
Tnfaip2	2.17409	1.99997e-07	5.2671e-06	27.2725	316.511	123.27	435.409											Cetn4	1.63175	1.33818e-06	9.74255e-06	2.28113	29.5885	2.693	91.7891		Bcl2a1d	-1.80762	5.95921e-26	3.99148e-24	19.4545	437.924	31.1174	124.815
Cxcr3	2.17339	1.9657e-11	1.2387e-09	175.072	242.933	790.348	737.459											Gemin8	1.61256	1.69502e-11	2.84684e-10	38.837	58.5129	86.2041	178.84		Dll4	-1.8008	0.000139407	0.000666963	2.58416	82.0258	1.44968	23.5666
Itpripl2	2.16685	1.47796e-08	5.00577e-07	13.6396	8.08635	61.4093	30.4065											Adarb1	1.60174	9.61739e-18	3.39754e-16	39.5854	236.572	84.515	718.441		Ets2	-1.79937	1.03228e-70	5.40172e-68	577.192	2504.12	393.017	719.381
Il1b	2.14488	0.000339067	0.00317982	33.2219	253.201	146.927	280.744											Unc13b	1.59223	0.000160873	0.000759892	6.17437	23.5679	10.9681	71.0065		Csrnp1	-1.79545	1.26752e-67	5.17674e-65	738.838	9926.55	506.034	2859.3
Ifitm2	2.12109	2.0939e-10	1.05475e-08	12.0948	84.1291	52.5165	84.2376											Niacr1	1.59051	0.00296955	0.0100862	8.83245	23.1217	13.1437	69.3362		Cyp11a1	-1.79371	3.24417e-06	2.20112e-05	15.0903	83.3887	9.49501	24.1765
Nrp1	2.11976	1.05544e-08	3.71347e-07	323.494	363.734	1406.44	2132.1											Clec4e	1.50126	6.28833e-05	0.000326101	4.24897	46.7387	26.3818	132.374		Begain	-1.79301	5.44973e-10	7.43124e-09	27.5027	181.907	8.3066	52.3564
Nt5e	2.1042	3.7361e-06	6.89543e-05	293.777	47.5185	1263.4	272.21											Egln3	1.46501	9.09538e-26	6.04374e-24	52.3832	313.826	84.9673	865.691		Map2k3	-1.78976	2.54301e-74	1.52081e-71	314.711	10909.7	366.314	3154.36
Gpr68	2.09522	6.8844e-54	5.44453e-50	189.387	152.767	810.346	513.897											Gbp11	1.45162	2e-07	1.72591e-06	38.2832	106.366	33.3479	291.36		Myo15	-1.78586	4.32005e-07	3.48287e-06	24.2653	67.6123	23.5476	19.6434
Gpr56	2.06524	1.90178e-14	2.13324e-12	35.6299	63.7292	149.152	181.277											Lmnb1	1.44081	2.9497e-26	2.03262e-24	465.911	740.942	641.068	2011.77		Utp14b	-1.75853	5.73492e-38	7.80741e-36	203.922	933.386	83.0295	276.265
B4galnt4	2.06022	2.31848e-12	1.80647e-10	28.4919	38.4119	119.26	146.87											Tspan4	1.42495	5.51054e-05	0.000290079	7.19069	22.2639	19.5719	59.5462		Dusp5	-1.75658	7.14056e-31	6.606e-29	611.163	4779.97	415.745	1414.53
Hdac9	2.05847	1.44489e-09	6.21027e-08	30.2281	25.5908	126.135	73.8395											Icos	1.39405	9.06495e-27	6.43189e-25	621.308	2554.75	1422.39	6714.11		Ubtd2	-1.70771	2.21889e-27	1.64404e-25	29.4039	434.701	24.0482	132.819
Rab44	2.02933	6.67076e-12	4.58745e-10	24.6708	49.2377	101.12	163.892											Tmem2	1.39404	4.92941e-13	1.03564e-11	95.6727	351.102	299.801	922.594		Abl2	-1.7032	7.90345e-97	1.10286e-93	1418.56	8479.4	1261.18	2603.66
Rbpms	2.01808	7.2199e-10	3.29098e-08	17.8413	15.5826	72.55	23.0752											Il1r2	1.38871	0.00750463	0.0225166	14.2547	59.494	30.4193	155.63		Sik1	-1.68693	5.05907e-24	3.06935e-22	992.955	3506.67	690.342	1088.89
Emilin2	2.01452	6.99233e-15	8.31561e-13	39.7841	52.8146	160.837	139.26											Tgm2	1.3849	0.000775302	0.00307059	65.8339	391.503	75.407	1022.11		Cd69	-1.68174	5.23025e-36	6.34641e-34	702.343	22475.4	765.633	7005.23
Xdh	2.01011	1.43457e-23	7.56354e-21	269.643	191.755	1086.81	488.422											Dus2l	1.36213	3.66703e-13	7.81226e-12	139.622	185.658	229.323	477.252		Plk2	-1.66552	2.42502e-13	5.28049e-12	49.4546	295.415	59.036	93.1066
Pygl	2.00916	2.22472e-10	1.11005e-08	31.2009	37.2287	125.845	149.756											Itgav	1.337	2.49813e-33	2.66441e-31	1091.66	2139.67	1586.01	5404.11		Ppp1r16b	-1.64509	8.22694e-108	1.722e-104	2026.33	11862.6	2162.53	3793.06
Tmprss13	2.00822	4.45383e-06	8.0418e-05	22.023	2.33686	88.9022	9.50058											Tnfsf8	1.33633	2.68204e-10	3.81245e-09	812.151	3777.53	1270.32	9538.32		Lonrf3	-1.63777	8.57742e-13	1.73256e-11	2.89084	130.935	5.96413	42.2718
Mcoln2	1.98941	5.47961e-18	1.07506e-15	52.2196	726.473	207.513	790.295											Tmem158	1.33366	7.48582e-05	0.000378587	10.0852	20.7047	9.53089	52.0643		Nfkb1	-1.61295	3.35005e-68	1.43837e-65	3125.06	55272.1	3238.64	18069.4
Rundc3a	1.98091	6.77751e-12	4.64069e-10	27.4851	5.069	108.615	34.1579											Ccdc50	1.32718	7.32137e-24	4.34739e-22	653.321	1264.43	1193.84	3171.89		Fam83d	-1.61089	3.67704e-10	5.131e-09	17.0146	62.0508	19.2638	20.3742
Hip1	1.97662	5.50548e-18	1.07506e-15	96.8189	86.3273	381.614	202.817											Chst11	1.32594	3.09799e-16	9.14917e-15	44.5762	357.722	210.493	896.576		Tnfaip8	-1.60021	1.78557e-25	1.16795e-23	537.756	4369.27	598.02	1441.57
Eea1	1.96512	6.35642e-16	8.97674e-14	289.018	3390.68	1129.01	16772.4											Jub	1.3234	1.88592e-07	1.63456e-06	31.4487	48.2336	50.9183	120.924		Slc25a20	-1.59924	1.79916e-27	1.34495e-25	233.821	621.82	194.988	205.032
Ccr2	1.95414	1.80796e-12	1.42272e-10	249.582	171.41	967.434	626.056											Trps1	1.32238	8.79769e-32	8.56496e-30	673.386	1236.68	1108.7	3092.43		Aig1	-1.5912	2.24933e-32	2.25539e-30	377.691	2900.24	400.969	963.167
Nfe2	1.95143	9.62915e-07	2.08696e-05	17.5298	16.8414	68.0056	48.9985											Ptpn5	1.31891	0.00161154	0.00588682	15.4954	24.1207	15.9583	59.8871		Serpinb9b	-1.58965	4.16863e-06	2.76779e-05	20.2502	138.739	19.0384	45.927
Bend4	1.92632	4.63809e-13	4.09836e-11	16.5959	267.789	63.1502	92.2249											Zfpm1	1.2992	3.02836e-30	2.72634e-28	578.548	745.777	773.378	1834.21		Sema7a	-1.58512	4.11386e-14	1.00272e-12	34.3699	23220.4	68.8152	7739.18
F730043M19Rik	1.92505	3.75004e-19	9.26788e-17	44.3398	447.347	168.738	723.825											Mapk12	1.28834	0.000194838	0.000902006	24.2082	52.1247	27.5287	127.597		Fes	-1.58052	1.87523e-05	0.00010922	81.7338	653.362	205.486	218.374
Kcnf1	1.9226	5.74089e-12	4.07121e-10	63.8854	81.1007	242.682	278.331											Tex15	1.27508	2.6317e-15	7.08487e-14	9.38581	394.663	12.2576	955.136		1700001P01Rik	-1.57946	0.00044734	0.0018873	8.45437	53.9159	4.68931	18.0298
Havcr2	1.92124	0.000140742	0.00153844	21.9472	58.3856	83.3228	230.842											Eomes	1.26912	6.84025e-05	0.000350533	91.67	117.541	86.9343	283.186		Pkn3	-1.57885	1.29863e-07	1.15904e-06	20.5843	183.313	27.0771	61.361
Rorc	1.92052	3.52277e-08	1.11439e-06	58.1645	389.988	220.381	217.079											Synpo	1.26482	7.0082e-12	1.25212e-10	66.6533	522.331	214.073	1254.92		Il22	-1.57844	0.0028196	0.00963947	0	70.6118	2.6696	23.5617
A430093F15Rik	1.9099	1.53617e-27	1.34987e-24	75.4663	310.432	284.424	573.09											Ccr5	1.25364	2.44693e-05	0.000139177	93.3677	302.491	273.437	721.277		Tmem88	-1.57494	5.30314e-14	1.27405e-12	27.3234	262.662	13.0552	88.2703
Il12rb1	1.90429	1.40582e-28	1.6978e-25	112.626	491.108	422.129	610.491											Etv6	1.24169	2.00715e-36	2.48961e-34	539.613	2318.17	1169.07	5481.55		Gcnt4	-1.5703	0.0190392	0.0499626	0.676326	62.2396	10.7412	20.8843
Alcam	1.89552	3.09783e-14	3.33323e-12	96.2407	637.55	358.525	8482.08											Sox12	1.23567	0.00258248	0.00891255	4.9253	25.1989	12.3519	59.2913		Pmepa1	-1.56249	5.38833e-40	8.12862e-38	104.288	535.833	110.176	181.877
Tigit	1.89387	2.42868e-06	4.77791e-05	62.1075	161.206	231.098	1138.87											Nrn1	1.20607	5.15435e-07	4.09827e-06	42.6976	287.469	109.374	662.868		Slc41a1	-1.55448	3.28146e-64	1.16911e-61	594.659	19814.2	620.64	6745.31
Zcchc18	1.8841	1.6606e-06	3.3979e-05	21.3419	12.4737	79.0711	11.9706											Klf9	1.20197	3.76424e-10	5.24395e-09	44.3017	239.719	110.559	551.345		Gramd1b	-1.55106	3.42925e-52	8.08772e-50	1424.18	14689.3	2045.04	5012.56
Fam124b	1.8797	2.33592e-09	9.72297e-08	26.4186	26.226	97.265	32.6182											Ncs1	1.19969	3.32395e-10	4.66943e-09	3.90898	169.22	18.6359	389.03		Cnn3	-1.54167	0.000140249	0.000670418	362.149	745.834	108.193	256.245
Anxa1	1.86811	6.69969e-10	3.08049e-08	51.1857	36.9761	186.971	165.86											Casp3	1.18647	2.531e-18	9.43911e-17	130.871	219.061	240.46	498.222		Bend4	-1.53846	4.26845e-18	1.55044e-16	16.5959	267.789	63.1502	92.2249
Crmp1	1.86676	8.24483e-07	1.84715e-05	47.0315	8.68438	171.717	34.5485											Hes5	1.18408	0.00331039	0.0110732	11.9985	27.1512	18.4156	62.0179		Slamf1	-1.53742	4.1587e-59	1.31392e-56	471.862	15982.1	554.195	5505.93
Tgfbi	1.85978	7.1629e-08	2.08264e-06	49.8426	26.0198	180.983	124.365											Gadd45g	1.18342	1.08766e-10	1.63785e-09	17.2353	422.933	29.7203	960.833		Zfp948	-1.53171	1.69527e-20	7.7987e-19	51.8287	550.525	84.9285	190.845
Arnt2	1.84601	7.49317e-09	2.72459e-07	28.5992	24.4013	103.028	29.4785											Epcam	1.18236	5.08646e-11	8.07325e-10	13.6523	125.468	22.2795	285.071		Tbr1	-1.52726	0.00029531	0.00130509	20.7248	61.8522	15.1042	21.4858
Ikzf2	1.84115	1.83284e-10	9.32154e-09	1251.01	1602.06	4482.7	6598.18											Casp4	1.14026	0.000156264	0.000740208	87.3711	780.269	220.568	1719.47		Acsl3	-1.52532	1.74956e-36	2.20273e-34	170.465	827.871	97.5928	288.068
Lmo2	1.82066	1.58269e-05	0.000241868	33.702	36.072	119.25	87.0988											Ccl3	1.13951	0.000313543	0.00137694	49.3705	209.889	72.7426	462.291		Mbp	-1.50177	9.29721e-74	5.36834e-71	2728.34	9299.73	2438.16	3283.02
Atp2b4	1.81682	5.34447e-12	3.80781e-10	746.043	958.207	2628.55	1618.73											Csda	1.13405	5.86339e-13	1.21064e-11	153.878	1350.89	467.893	2964.3		Gpr153	-1.5	0.000226136	0.00102765	3.56899	56.4065	6.46613	19.927
2008-09-01	1.81174	1.91814e-05	0.000285144	28.3016	31.2441	99.4851	101.698											Plod2	1.12885	0.00170922	0.00619267	10.393	25.9815	18.6644	56.9358		Ptpn22	-1.49828	1.5658e-51	3.54316e-49	1746.42	11639.4	3142.94	4120.23
Met	1.80489	1.73262e-07	4.61362e-06	14.3111	10.8208	50.1733	33.4568											Gzmb	1.12584	5.49567e-05	0.000289387	68.2498	1129.78	225.287	2465.32		Fgfrl1	-1.49196	1.55699e-08	1.66858e-07	18.3116	79.4611	16.3644	28.2726
Tbx21	1.79583	1.43684e-13	1.38576e-11	110.851	3982.89	385.443	5356.32											Il1rn	1.12275	0.00195495	0.00697393	2.92597	74.0613	9.23964	161.166		Slamf7	-1.49051	2.9031e-05	0.000162746	154.575	4231.77	253.171	1505.93
Nkg7	1.79314	5.82291e-16	8.37282e-14	155.24	228.396	538.634	1214.98											Csf2rb	1.11244	0.00226638	0.00795607	120.137	297.139	215.261	642.42		Pcsk1	-1.47048	0.000211768	0.000969131	41.9863	98.5187	34.2239	35.7264
Ildr1	1.78876	6.47667e-07	1.49332e-05	19.2122	25.8956	66.5136	72.5162											Mapk11	1.09856	2.63974e-19	1.07287e-17	338.658	734.512	378.774	1573.38		Pygm	-1.46984	2.6516e-10	3.77239e-09	142.182	337.027	109.58	121.732
Cxxc5	1.7764	1.90296e-09	8.00507e-08	49.4415	22.4565	169.511	35.3076											Nfat5	1.0952	3.52626e-37	4.61307e-35	3874.5	9608	4361.65	20526.3		Spred3	-1.45682	2.05789e-05	0.000118907	17.1236	65.2417	17.1174	23.9487
Cpd	1.77558	7.34198e-21	2.32256e-18	96.1674	495.16	329.363	1759.66											Il12rb2	1.07654	3.11385e-07	2.58381e-06	75.809	497.974	146.121	1050.73		Pqlc1	-1.43389	3.21735e-22	1.71575e-20	128.082	801.425	134.575	296.432
Csf1	1.77233	7.95412e-17	1.29701e-14	63.5883	76.37	217.441	371.471											Sdf2l1	1.07276	2.4478e-07	2.07431e-06	60.4638	115.101	98.9869	242.197		A930007I19Rik	-1.42064	4.97753e-08	4.78465e-07	28.5142	77.6043	34.8993	29.1555
C1qtnf6	1.76956	2.12224e-08	6.94979e-07	21.84	10.866	74.5231	16.145											Spire1	1.04259	0.000362125	0.00156323	16.9388	107.203	47.8307	220.461		Id1	-1.41295	3.38533e-05	0.000186903	14.1347	50.9275	12.0263	19.0759
Adam19	1.76718	2.17339e-33	4.91093e-30	722.072	828.634	2458.39	1564.78											Tmbim1	1.03704	1.71045e-08	1.80704e-07	93.7443	182.237	146.899	373.47		Gpr65	-1.41247	4.85966e-40	7.39773e-38	305.175	3048.63	403.165	1144.05
Gm4070	1.76693	7.216e-14	7.45983e-12	181.246	246.257	617.502	595.584											Gm14005	1.02091	1.78089e-05	0.000104452	9.104	93.8831	42.5362	190.356		Tex14	-1.41083	5.93755e-06	3.83729e-05	19.2752	50.9043	19.899	19.1299
Pbx1	1.76602	1.49067e-07	4.02354e-06	20.1872	17.4535	68.7878	78.7836																				Syce2	-1.39627	1.10611e-06	8.18463e-06	11.1118	97.0197	17.525	36.7461
Lilrb4	1.7576	2.21051e-06	4.40903e-05	74.2893	946.261	251.283	2960.53																				Sema4c	-1.3953	5.73095e-12	1.03634e-10	16.5341	135.483	29.8791	51.676
Lamc1	1.75451	3.2123e-06	6.0922e-05	85.5054	107.917	288.736	449.754																				Gfi1	-1.36737	1.31459e-50	2.78642e-48	237.393	5767.04	320.55	2234.91
Hist1h2af	1.7541	5.57355e-05	0.000701327	17.4504	20.9577	59.1202	58.7663																				Rel	-1.35759	6.94799e-53	1.68615e-50	674.886	12894	605.465	5031.03
Adam12	1.75156	2.14986e-06	4.29347e-05	18.271	15.9999	61.4809	19.2268																				Chd7	-1.35731	4.24385e-52	9.7347e-50	4345.61	17457.6	3275.39	6814.01
Tbkbp1	1.72636	2.69203e-12	2.06698e-10	24.6096	1205.62	82.0196	941.753																				Eml1	-1.35236	2.1441e-05	0.000123293	18.0049	63.5701	20.3607	24.7857
Dtl	1.72561	1.76523e-10	9.00666e-09	32.1572	40.3664	106.65	90.4822																				Fscn1	-1.34817	2.05405e-11	3.42239e-10	42.9436	656.734	19.476	257.62
Gucy1a3	1.72374	1.40101e-07	3.80752e-06	38.7583	14.0583	128.122	89.6202																				Neto2	-1.34075	3.90038e-15	1.03341e-13	87.3928	1098.77	53.4605	434.061
Gzmb	1.72211	8.75869e-09	3.14141e-07	68.2498	1129.78	225.287	2465.32																				Maml2	-1.338	4.18536e-51	9.22157e-49	1227.31	4706.57	1272.51	1861.45
Chst2	1.72197	9.66576e-07	2.09143e-05	69.0852	771.088	228.238	879.854																				Tbl1x	-1.33279	2.54888e-53	6.27661e-51	2167.88	6652.96	1563.43	2639.99
Pip5k1b	1.72091	1.28733e-06	2.70048e-05	20.854	24.7759	68.7835	30.0425																				Sox4	-1.32047	2.3413e-13	5.11816e-12	330.307	674.615	290.964	269.817
Hip1r	1.71563	7.11253e-24	3.94144e-21	337.206	185.172	1108.51	275.634																				Ly6k	-1.3145	0.0141201	0.0387173	16.1685	52.0936	12.5335	21.0426
Cxcr6	1.71146	3.53839e-09	1.4133e-07	74.3193	70.881	243.704	194.098																				Dnajb9	-1.30933	1.37085e-14	3.46228e-13	591.401	1366.35	455.451	551.203
Coro2a	1.70321	4.49561e-08	1.37538e-06	407.492	592.583	1326.92	925.954																				Lmna	-1.3005	1.16528e-12	2.327e-11	55.3856	190.181	74.6231	76.5688
Aurkb	1.69835	0.000175912	0.00185865	17.1171	13.5981	55.7832	44.0076																				Homer1	-1.29751	5.89771e-31	5.48651e-29	333.419	2702	302.5	1100.14
Kif5c	1.6945	1.52798e-10	7.92394e-09	40.7836	18.4085	132.186	55.0527																				Gfod1	-1.28717	9.76258e-50	2.04343e-47	208.759	7094.31	325.743	2907.16
Itga7	1.69298	9.96306e-11	5.27043e-09	40.5589	1.93928	131.637	3.88862																				Fam83e	-1.27939	1.2204e-09	1.56956e-08	41.1825	238.508	22.4566	98.2911
Slc22a15	1.68233	1.59777e-16	2.55272e-14	127.569	230.035	409.829	431.432																				Tsc22d2	-1.27787	8.00811e-58	2.35256e-55	1247.94	4177.97	948.36	1723.79
Ceacam1	1.68088	0.000487878	0.00427091	15.9789	9.58745	51.2255	13.7458																				Tob2	-1.26553	9.98391e-47	1.89978e-44	851.908	2623.94	630.51	1091.74
Synpo	1.6785	2.42326e-15	3.22089e-13	66.6533	522.331	214.073	1254.92																				Traf4	-1.26146	3.15646e-44	5.28549e-42	297.52	2211.48	223.897	922.405
Nfil3	1.67538	1.36231e-12	1.08827e-10	33.2317	208.034	106.418	1291.99																				Nek8	-1.25668	1.18169e-17	4.13962e-16	98.5993	900.623	79.6449	376.594
Serpina3f	1.67024	0.0005703	0.00484702	18.6929	286.669	59.7453	318.742																				Kdm6b	-1.24838	3.39264e-31	3.19156e-29	2879.27	44516.2	1512.49	18737.5
S100a4	1.66962	7.71766e-13	6.48773e-11	124.395	127.253	396.125	196.876																				Dennd4a	-1.24146	1.08845e-21	5.59082e-20	1093.74	6444.44	1147.23	2724.93
Cxcr5	1.66845	4.38274e-05	0.000577682	146.784	721.722	466.895	1250.21																				Marcksl1	-1.2369	3.70343e-17	1.23044e-15	69.1672	2069.78	91.2943	877.655
Cobll1	1.66826	3.89705e-22	1.5805e-19	74.8402	306.644	238.316	457.644																				Bcl2a1b	-1.23593	1.51996e-08	1.63047e-07	9.46999	137.625	14.5342	58.2173
Slfn4	1.66786	0.000100133	0.00114904	27.2374	68.4475	86.7022	212.194																				Grasp	-1.22713	3.82152e-10	5.3149e-09	48.8548	455.365	68.8979	194.513
Abcb10	1.66599	0.000319843	0.00302569	39.8467	50.8883	126.588	79.6051																				Amn	-1.22207	0.00362302	0.0119801	16.4898	53.7556	11.004	22.9318
Cass4	1.66441	4.87345e-09	1.86192e-07	27.3464	83.4801	86.6767	50.7776																				4632428N05Rik	-1.21793	1.77277e-66	6.74659e-64	3304.36	21724.3	3379.22	9338.73
Cst7	1.65533	1.02674e-18	2.25554e-16	99.7931	158.224	314.355	457.566																				Maff	-1.21753	1.15208e-08	1.26751e-07	98.3928	692.105	71.0786	297.66
Mis18bp1	1.65441	2.82125e-05	0.000397362	19.7612	31.1674	62.3942	54.5216																				Tgif1	-1.21496	8.22755e-43	1.29972e-40	261.738	4216.93	346.405	1816
Il2rb	1.65231	1.03368e-10	5.43179e-09	1131.48	6605.99	3557.2	6252.85																				Phf6	-1.21423	7.36912e-65	2.74213e-62	698.409	5603.38	681.994	2414.67
Mctp1	1.65229	8.65141e-11	4.68628e-09	48.9635	37.1648	154.053	85.964																				Galc	-1.21365	8.46058e-11	1.29263e-09	118.651	329.999	140.128	141.964
Matk	1.64769	1.50277e-28	1.6978e-25	158.464	40.8069	497.291	109.337																				Wnk1	-1.2108	2.68369e-19	1.0881e-17	120.181	264.769	99.7356	114.242
Sox5	1.64679	1.88355e-05	0.000280529	18.4393	30.9657	57.5008	41.1395																				Metrnl	-1.20868	0.00265523	0.00913351	7.90876	61.9503	17.7036	26.8554
Tmem2	1.64561	2.50051e-15	3.24185e-13	95.6727	351.102	299.801	922.594																				Coq10b	-1.19607	3.54613e-18	1.30219e-16	147.811	532.205	134.069	231.808
Pde2a	1.6389	1.24162e-29	1.96387e-26	760.268	203.308	2368.53	381.933																				Tnf	-1.19362	2.91859e-17	9.83337e-16	182.899	3033.95	146.405	1326.21
Bahcc1	1.63321	9.31858e-07	2.03862e-05	21.6156	15.2104	66.9804	40.9347																				Per1	-1.18571	1.71199e-15	4.69187e-14	1563.92	4876	1245.44	2143.64
Endod1	1.6322	5.90088e-10	2.76137e-08	113.752	89.2124	353.178	166.139																				Inhba	-1.18146	1.6099e-05	9.51228e-05	1.65568	126.658	1.49432	55.8278
Ahnak	1.63042	1.32204e-26	9.95748e-24	8446.66	4752.29	26151.9	9917.61																				Kctd12	-1.17315	4.26163e-10	5.89274e-09	355.495	984.055	567.861	436.03
Serpina3g	1.62524	9.15298e-06	0.000150024	162.803	1965.34	502.532	2850.76																				Hk1	-1.16803	4.9998e-49	1.02099e-46	1537.56	4590.96	1637.15	2041.94
Mdfic	1.62317	9.42244e-11	5.02677e-09	235.556	785.13	726.055	2524.99																				Phldb1	-1.16146	7.33821e-08	6.82279e-07	40.0644	99.3315	39.5777	44.2186
Dock7	1.61985	0.000522842	0.00452481	17.1456	21.8189	52.886	40.8325																				Rora	-1.15896	1.85397e-15	5.06439e-14	558.626	4243.65	1023.86	1900.45
Hist1h3b	1.61799	0.000260503	0.00256083	16.4832	15.957	50.8223	45.631																				Fancc	-1.15385	8.7846e-48	1.69078e-45	479.421	1461.81	332.248	656.999
Kit	1.61797	1.28556e-05	0.000201125	105.407	181.404	323.706	258.225																				Nphp4	-1.1481	4.67862e-05	0.000250379	14.3971	71.3588	23.2944	32.271
Itga1	1.61763	1.03881e-05	0.000167491	19.9018	8.70982	61.1971	28.1514																				Tacc2	-1.14173	6.24583e-12	1.12579e-10	122.382	517.319	86.6847	234.758
Plac8	1.61749	2.1653e-09	9.06045e-08	123.053	194.01	377.879	374.974																				Spred2	-1.13168	8.29999e-32	8.12768e-30	450.861	1147.33	347.258	523.534
Kif13a	1.61425	1.56357e-17	2.77827e-15	90.4029	76.1774	277.3	302.216																				Mthfs	-1.13108	5.79317e-11	9.11717e-10	140.516	313.407	173.404	143.255
Mki67	1.60783	8.36296e-07	1.86568e-05	326.95	477.411	996.766	914.956																				Samsn1	-1.13016	1.59724e-30	1.46151e-28	315.956	3113.32	484.662	1421.84
Hist1h1b	1.60752	2.80196e-06	5.41131e-05	68.3295	66.9566	208.553	176.203																				Ston2	-1.12797	0.000530098	0.00219552	32.7984	71.3936	30.8912	32.4639
Kif4	1.60621	2.27847e-06	4.53315e-05	18.8382	29.2559	57.5447	51.1214																				Orai1	-1.12211	1.71805e-23	9.92024e-22	562.75	3858.44	465.86	1771.86
Fgl2	1.60294	3.55917e-08	1.12366e-06	120.713	165.44	366.928	235.22																				Tnfaip8	-1.11754	3.67851e-28	2.86496e-26	741.688	5709.16	859.327	2631.46
Csda	1.60199	1.39228e-20	4.15505e-18	153.878	1350.89	467.893	2964.3																				Bcl2l1	-1.11715	2.10167e-18	7.92624e-17	316.647	5843.14	312.228	2693.18
2900026A02Rik	1.59908	9.19827e-08	2.60267e-06	26.0095	12.8538	79.0369	31.8304																				Prpf40b	-1.11027	1.93611e-18	7.35152e-17	160.668	474.659	107.956	219.745
Cd24a	1.59673	0.00118297	0.00888886	77.1594	2315.35	233.479	615.944																				Ppp2r1b	-1.10613	5.74899e-44	9.53138e-42	887.375	4655.11	797.359	2162.16
Cpne2	1.59543	6.49502e-06	0.000111181	17.7279	23.4092	53.4744	47.4716																				Zfp281	-1.10373	2.16572e-33	2.32468e-31	1909.05	11009.2	1386.16	5122.73
Acsbg1	1.59119	1.88762e-07	5.00822e-06	79.2019	13.379	238.842	35.7233																				Marcks	-1.102	0.0055403	0.0172696	157.436	885.326	179.024	412.271
Lyl1	1.58741	0.000142931	0.00156014	23.6139	23.3211	71.1464	26.9177																				Socs1	-1.10018	1.45413e-25	9.54878e-24	224.851	6146.56	233.164	2866.63
Srgap3	1.58083	1.01039e-11	6.65892e-10	63.7731	91.7984	191.045	266.192																				Btbd9	-1.09599	5.61238e-55	1.46843e-52	769.942	2953.58	780.337	1382.86
Wee1	1.57498	3.57591e-13	3.21365e-11	25.966	264.96	77.9274	312.244																				Snord91a	-1.09299	1.42661e-05	8.52556e-05	14.7389	107.729	8.87226	50.7607
Fndc3b	1.5747	3.52572e-09	1.41214e-07	25.7314	140.652	76.8084	220.373																				Med14	-1.09068	4.08304e-39	5.94526e-37	2304.31	5245.44	1903.52	2463.8
Itgb8	1.5725	3.51053e-05	0.000478261	87.3788	326.039	260.149	2162.57																				Stat5a	-1.08642	1.96318e-28	1.5654e-26	1134.33	15901.9	1143.11	7487.49
Pou2f2	1.571	7.17095e-18	1.35027e-15	145.215	482.583	432.184	1853.66																				Slc7a1	-1.08399	8.44592e-39	1.20878e-36	994.201	17627.9	827.67	8314.36
Clec7a	1.56641	0.000119599	0.00134354	22.4544	42.475	66.4908	76.5927																				Grhl1	-1.08337	9.08137e-11	1.37992e-09	57.0037	1065.1	115.56	503.24
Cdk1	1.5587	1.3432e-05	0.000208902	19.7898	19.1342	58.518	50.6542																				Rab20	-1.07944	8.27644e-07	6.28807e-06	61.1223	286.359	46.8459	135.532
Racgap1	1.55725	3.1309e-12	2.36945e-10	136.716	67.2114	402.851	124.08																				Gpr183	-1.07708	5.01184e-25	3.22782e-23	1317.91	4741.03	1550.71	2246.43
Gp49a	1.55133	0.000240977	0.00240779	113.309	1292.56	332.183	4046.13																				Dclre1c	-1.07105	3.15842e-25	2.04991e-23	624.321	2112.1	631.662	1005.39
Ccr5	1.54877	4.4321e-07	1.06377e-05	93.3677	302.491	273.437	721.277																				Col7a1	-1.06473	3.5984e-07	2.9479e-06	63.7895	137.186	35.4825	65.719
Car2	1.54633	0.00294731	0.0185875	65.5646	192.294	191.51	234.371																				Tfrc	-1.06199	1.93435e-15	5.23274e-14	866.318	20949.3	954.325	10034
Cd160	1.54521	4.59009e-10	2.18022e-08	57.5449	111.945	167.794	465.673																				Zfp52	-1.05418	3.5203e-24	2.15925e-22	174.442	1412.72	331.95	680.521
Gpr141	1.54348	0.00142036	0.0103007	26.9622	38.5862	78.6307	67.7688																				2310014L17Rik	-1.05261	6.58507e-05	0.000339283	33.0069	154.64	18.715	74.5985
Ccnb1	1.53182	0.00041807	0.00378296	19.1189	14.3226	55.4906	51.4792																				Mfsd2a	-1.05013	2.76759e-45	4.87824e-43	9.56148	4115.61	15.3106	1987.1
Crybg3	1.52265	2.44911e-15	3.22813e-13	67.2447	52.2014	193.71	108.388																				Furin	-1.04975	2.84751e-17	9.61323e-16	767.842	21220.8	1073.18	10249.6
Raph1	1.52185	5.36573e-11	3.08617e-09	51.2483	78.6963	147.709	134.213																				Elovl6	-1.04563	8.97785e-14	2.08219e-12	236.517	1558.18	323.904	755.178
Myo1e	1.52024	4.84025e-05	0.0006265	126.872	380.164	364.169	746.71																				Trio	-1.0434	2.3946e-43	3.81882e-41	1078.16	2407.12	849.893	1167.11
Itgb1	1.51951	4.08305e-10	1.95111e-08	1850.76	3170.18	5306.54	3126.82																				Mir155	-1.04216	3.1878e-15	8.48645e-14	15.3765	2514.91	35.6194	1221.04
Anln	1.51503	5.4976e-07	1.28823e-05	29.9815	16.5483	85.8205	61.1779																				Chek1	-1.03771	8.93544e-07	6.7459e-06	39.2915	170.925	47.1298	83.1352
Anxa4	1.51329	1.06468e-06	2.28185e-05	23.3412	50.436	66.8714	61.0713																				Snord93	-1.03575	7.62643e-06	4.8245e-05	19.5643	229.135	22.0467	111.917
Pbx4	1.51275	5.7617e-07	1.34613e-05	22.5496	7.38612	64.3526	11.6995																				Wnk1	-1.03483	2.83948e-63	9.90565e-61	10942.7	29329.7	9697.22	14313.9
Myo3b	1.5125	9.52987e-05	0.00109864	62.9727	46.89	179.737	50.7807																				Aoah	-1.03205	0.00594337	0.0183349	31.688	77.6487	44.0123	38.0232
Plxdc1	1.50963	0.00229608	0.0152209	22.9119	6.98741	65.1604	9.75895																				Sdc4	-1.02827	0.0183513	0.048362	64.5036	293.783	126.408	143.916
Nr4a2	1.50834	8.05659e-22	3.03407e-19	43.2199	10954.4	122.743	2004.57																				Clcn5	-1.02552	1.74274e-12	3.38934e-11	186.808	655.029	173.585	321.611
Hk2	1.50732	1.85265e-13	1.75556e-11	46.2846	3270.22	131.839	4145.57																				Ccdc41	-1.02292	1.3098e-27	9.87957e-26	387.49	1591.68	360.01	782.966
BC035044	1.50626	0.000814984	0.00652028	22.3381	39.7406	63.6084	41.2222																				Ctif	-1.02009	0.000465154	0.0019536	28.5117	90.8685	47.05	44.7427
Lgals3	1.50602	8.75869e-12	5.89516e-10	41.1375	45.8515	116.946	84.8418																				Spag9	-1.01891	1.25164e-35	1.46565e-33	1965.58	6541.99	2004.8	3228.01
Zfp827	1.50247	1.88827e-23	9.63445e-21	229.58	1592.52	651.224	2115.49																				Akap5	-1.01812	0.00307946	0.0103984	26.2961	117.079	15.2469	57.9306
Stil	1.50075	1.08268e-05	0.000173152	18.5963	15.215	52.6379	35.1409																				Rragd	-1.01495	2.648e-08	2.67435e-07	55.4347	601.176	65.0113	296.9
Atcay	1.49669	2.05354e-06	4.12382e-05	26.4586	12.4111	74.6754	25.013																				Snord92	-1.00954	1.02919e-06	7.67651e-06	20.9865	199.573	22.297	99.3103
Sytl3	1.48795	3.5291e-16	5.2168e-14	75.4188	995.42	211.465	586.842																				Map3k5	-1.0012	1.02997e-33	1.12725e-31	1361.36	6069.07	1798.05	3031.76
Mmp25	1.48764	0.00409677	0.0241267	20.8097	19.8519	58.4272	36.6418
Pdcd1	1.48434	8.19024e-18	1.50634e-15	99.5318	1521.63	279.465	1689.6
E2f8	1.48311	0.000234178	0.00235623	24.5478	18.3147	68.8874	56.5913
Myo1f	1.4824	1.84721e-10	9.36454e-09	325.584	93.0121	910.053	231.105
Ccna2	1.48055	8.47024e-05	0.00099757	39.8558	37.179	111.432	102.716
B230120H23Rik	1.47911	2.36723e-06	4.68032e-05	24.475	45.031	68.3064	55.2391
Pglyrp1	1.47773	4.22582e-09	1.6463e-07	58.4499	30.8162	163.247	89.278
Hdc	1.47662	1.38999e-06	2.89664e-05	27.3022	72.4544	76.0838	103.113
Serpinb1a	1.47165	1.37344e-08	4.70211e-07	42.2182	140.273	117.257	171.35
Foxp3	1.46317	0.000485291	0.00426073	256.271	698.542	706.648	948.159
Kcnq5	1.45918	2.24763e-11	1.40517e-09	49.6478	232.091	137.081	246.751
Hist1h3d	1.45603	0.000281916	0.00272725	28.2434	19.8819	77.6998	70.6215
Btk	1.45569	0.000830846	0.00661707	46.4512	50.1558	127.476	80.3866
Caskin2	1.45446	3.7093e-07	9.08205e-06	26.4059	18.2752	72.5062	28.6168
Tlr4	1.45376	0.000100179	0.00114904	19.4952	14.3481	53.5044	41.1886
Cntln	1.44809	3.20916e-06	6.0922e-05	42.877	20.0105	117.26	54.5247
Prrg4	1.44603	9.92439e-06	0.000160834	25.9597	173.585	70.6416	187.653
Clec12a	1.44518	1.42585e-05	0.000220241	25.0532	28.6046	68.3152	52.9008
Anxa2	1.44231	3.4717e-16	5.18036e-14	221.746	363.609	603.111	487.198
Arhgap23	1.44167	0.000200991	0.00207511	22.4672	32.0184	61.0616	57.4929
Runx2	1.43746	1.85357e-13	1.75556e-11	136.071	293.834	368.749	640.232
Wdfy3	1.43711	0.000102009	0.00116918	45.183	64.806	122.436	103.492
Cdc25b	1.43594	5.21652e-12	3.76757e-10	435.754	34.8128	1179.59	66.5412
Slc4a8	1.43181	8.34878e-14	8.46491e-12	122.516	45.956	330.721	76.6046
Fignl1	1.42041	4.50127e-05	0.000590523	22.3739	27.5961	60.144	59.7382
Plekhg3	1.42033	1.64833e-06	3.37715e-05	44.9071	21.0237	120.261	40.0685
Entpd1	1.41666	8.2687e-08	2.37361e-06	100.93	121.239	269.755	135.708
Rgs16	1.41139	0.000112636	0.00127619	26.1563	138.96	69.9027	2431.63
Igsf6	1.40997	5.4167e-05	0.000686079	26.9156	34.7551	71.6669	74.8732
1110032F04Rik	1.40951	6.08309e-10	2.83824e-08	50.3063	67.9844	133.821	250.373
Sidt1	1.40809	1.0115e-21	3.63612e-19	2284.19	640.462	6062.44	1256.78
Syt11	1.40574	6.18516e-10	2.86894e-08	307.222	115.495	814.42	326.88
5430427O19Rik	1.40449	0.000365266	0.0033905	26.5998	26.7129	70.5332	44.7366
Gcnt1	1.40235	2.79147e-09	1.14086e-07	61.3049	104.061	162.432	320.189
Tjp2	1.39718	2.69853e-08	8.65773e-07	68.7612	76.9273	181.474	371.023
Ntng2	1.39134	1.42763e-17	2.566e-15	135.169	115.171	354.721	167.087
Tifab	1.38755	1.00515e-05	0.00016248	64.5464	4.25297	168.909	27.2995
Ctsw	1.38346	4.78674e-10	2.26005e-08	235.303	145.025	614.208	289.043
Baiap3	1.38226	4.64178e-09	1.79509e-07	120.04	51.8123	313.386	89.0744
Podnl1	1.38032	8.79702e-14	8.86258e-12	269.888	96.8483	702.949	172.84
Gm8369	1.37296	3.03666e-14	3.31247e-12	172.49	187.957	447.132	331.308
Rnf144a	1.36054	6.31195e-09	2.33262e-07	136.308	25.2767	350.198	49.1242
Tk1	1.35946	8.86683e-05	0.00103733	33.1706	21.4224	85.1742	60.9113
Kif15	1.35865	2.63602e-06	5.11583e-05	42.6716	626.227	109.813	111.407
Nrn1	1.35219	8.28457e-07	1.85081e-05	42.6976	287.469	109.374	662.868
St6galnac3	1.35086	2.7533e-05	0.000389279	50.0665	32.1527	127.946	67.7001
Hist1h1a	1.34822	7.16119e-05	0.000865306	77.0777	54.127	196.462	157.737
Kif14	1.34608	4.24143e-05	0.000562336	24.9987	15.5826	63.7349	45.6898
Myh10	1.33496	0.00345562	0.0211278	23.4338	34.2671	59.1646	67.1815
Casp4	1.33464	2.45115e-05	0.000352454	87.3711	780.269	220.568	1719.47
Hist1h2bk	1.33207	0.000242531	0.00242026	29.2052	24.5799	73.7766	69.8363
Nfia	1.33172	9.40062e-06	0.00015313	39.4793	29.6884	99.4479	68.4934
S100a6	1.33112	1.4006e-09	6.05282e-08	86.4859	64.4803	217.893	168.776
Top2a	1.33033	3.4906e-09	1.40485e-07	277.438	277.289	698.236	787.475
Fes	1.32971	0.00043852	0.00393015	81.7338	653.362	205.486	218.374
Ptprs	1.32881	1.15622e-18	2.50519e-16	240.687	1037.74	605.316	5877.85
Gpr55	1.32831	7.92246e-05	0.000942177	30.8349	25.9081	77.5468	32.8469
Epsti1	1.32784	7.58948e-17	1.25045e-14	615.364	274.606	1545.29	379.068
Angpt1	1.3231	0.000556699	0.00474936	30.1882	26.9805	75.4253	66.4135
Bbc3	1.32157	3.40736e-11	2.05703e-09	81.913	29.3824	204.661	46.0304
Agpat4	1.32156	3.96965e-12	2.93402e-10	51.4276	756.507	128.942	858.436
Ckap4	1.32059	1.22467e-05	0.000192935	24.2071	47.9287	60.5304	59.1613
Ifng	1.31996	0.00366361	0.0221342	47.0337	934.995	117.536	890.814
Dmxl2	1.31897	0.000131913	0.00145703	27.9353	44.0596	69.4648	113.122
Klrc1	1.31794	8.17384e-06	0.000135095	44.2695	70.1304	110.447	109.379
Coro2b	1.31443	3.99314e-05	0.000535703	28.0107	10.2086	69.7093	14.6623
Klf9	1.31408	1.1447e-08	3.98805e-07	44.3017	239.719	110.559	551.345
Igf1r	1.31398	3.08572e-14	3.33323e-12	366.27	1810.16	911.075	3182.18
Bmp7	1.31148	9.24652e-06	0.00015128	42.1746	34.7919	104.932	42.7607
Gna15	1.30523	0.000235912	0.00237067	55.779	26.6175	138.032	38.1483
Chaf1a	1.30101	0.000606635	0.00507949	22.9884	24.0931	56.8202	46.9952
Alox5ap	1.30009	2.33604e-06	4.63021e-05	61.4217	36.8496	151.229	102.933
Fam129a	1.2935	1.34975e-07	3.68085e-06	427.701	743.618	1048.7	980.44
Ankrd6	1.29348	5.2046e-09	1.97887e-07	49.0481	150.75	120.135	129.037
Chsy1	1.28715	8.95365e-13	7.37533e-11	250.882	1255.1	612.798	1315.67
Hist1h3c	1.28641	1.24258e-05	0.000195366	64.837	62.191	158.49	154.393
Cyp4f18	1.28351	0.00615256	0.0330441	34.4322	22.3441	83.8832	65.5805
Gm11435	1.275	3.60737e-06	6.70479e-05	37.8606	34.8687	91.7701	27.9227
Stom	1.27313	4.44126e-08	1.36138e-06	49.1205	149.122	118.987	227.152
Soat2	1.26863	1.184e-05	0.000187086	27.4621	22.2453	66.1681	29.7811
Hist1h2ab	1.26726	0.000996985	0.0077213	30.6962	25.6405	74.1637	70.6069
Slc9a7	1.26614	6.43669e-22	2.54523e-19	175.661	163.983	423.164	163.321
Gem	1.25294	3.90409e-14	4.14436e-12	43.3363	414.737	103.681	445.785
Prc1	1.25202	2.75238e-10	1.352e-08	62.8793	54.2599	149.974	87.411
Arap3	1.25132	1.1829e-05	0.000187086	54.9959	38.5874	131.042	112.496
Espl1	1.25062	0.00176367	0.0123052	35.3068	27.298	84.1453	78.1227
Pear1	1.24676	1.93634e-20	5.56855e-18	375.105	114.837	890.915	236.017
Ar	1.24621	1.32415e-08	4.54318e-07	272.002	221.572	645.303	95.73
Lpcat2	1.24502	0.00571337	0.0311079	22.409	19.8298	53.1839	45.5531
Aspm	1.24205	3.24193e-06	6.13369e-05	52.0813	58.6674	123.302	105.481
Capg	1.23904	1.93359e-11	1.22826e-09	217.158	151.468	512.614	316.152
Tpx2	1.23818	0.00122539	0.00915537	35.5626	36.1901	84.1052	70.9815
Palm	1.2366	0.000772895	0.00622765	21.9157	5.83986	51.5563	19.5086
Cysltr2	1.23569	5.52196e-06	9.65093e-05	44.2563	129.889	104.26	177.688
Rin2	1.23542	0.000635835	0.00529037	34.7172	14.8083	81.83	28.2359
Adam8	1.235	2.53991e-07	6.53232e-06	119.126	138.672	280.339	254.149
S100a11	1.2345	8.47729e-10	3.79845e-08	109.294	111.853	257.5	172.149
Snx9	1.23442	2.31049e-07	6.00083e-06	103.365	245.095	243.439	905.165
Cd209a	1.23422	0.00499338	0.0278885	50.6881	88.1719	119.241	92.5032
Rhoq	1.23274	8.21835e-07	1.84382e-05	57.8406	131.5	136.104	233.593
Vmp1	1.23082	4.74759e-08	1.44409e-06	747.501	3655.97	1754.85	3939.87
Hic1	1.23079	8.54678e-07	1.89848e-05	31.4603	240.632	74.3359	215.884
Cd80	1.22413	2.26021e-05	0.000328884	22.3461	118.072	52.4961	90.2321
Pcgf2	1.22319	0.000538829	0.00463188	21.7946	38.4977	50.8948	57.5663
Gm4956	1.21832	5.44326e-05	0.000688586	92.1028	48.7508	214.341	44.2394
Ogfrl1	1.21601	6.33845e-05	0.0007857	45.2587	42.5654	105.207	88.2471
Hist1h3i	1.2109	0.000285967	0.00276138	35.2705	25.6568	81.9705	56.5471
Zdhhc2	1.21088	3.26596e-05	0.000449588	81.3973	79.432	188.653	183.39
Casc5	1.21082	3.03852e-06	5.83256e-05	83.2781	62.3823	192.999	169.092
Pogk	1.2105	3.47884e-07	8.57819e-06	240.479	3779.69	556.877	2650.35
St14	1.21021	0.000293208	0.00281412	33.4051	23.765	77.3924	35.297
Paqr3	1.20497	0.00027047	0.00263588	24.5108	26.4113	56.5619	31.5397
Spag5	1.1977	0.00045478	0.00402984	35.3335	32.6685	81.2489	49.8328
Nlrp3	1.19744	0.00127301	0.00945756	32.1305	64.0781	73.7392	60.5114
Icos	1.19445	5.94012e-19	1.42356e-16	621.308	2554.75	1422.39	6714.11
Hist1h2bb	1.19188	0.000439619	0.00393295	56.9473	41.7007	130.271	95.4829
Kctd17	1.1911	7.60433e-05	0.000910504	34.1602	67.007	78.1015	97.5494
Bmyc	1.19087	0.000498966	0.0043459	22.1521	20.2297	50.6285	27.2477
Gsto1	1.18544	1.42483e-08	4.85702e-07	40.3583	216.028	92.1058	225.29
Arhgap21	1.18519	2.97943e-15	3.77006e-13	95.0358	243.63	215.936	292.346
Sfpi1	1.18364	8.7566e-05	0.00102671	54.6087	54.0005	124.133	120.239
Atxn1	1.1835	1.03822e-15	1.42797e-13	441.547	718.975	1002.93	1672.44
Casp1	1.18339	3.42766e-07	8.48441e-06	130.541	154.358	296.912	324.513
Sort1	1.18053	0.00295695	0.0186306	43.5496	47.4676	98.823	62.8757
Il13ra1	1.17656	0.00196708	0.0134457	29.6294	26.4671	66.9556	86.4793
Eif2c4	1.17488	6.54152e-05	0.000804447	73.4916	23.7084	166.102	33.7373
Rnf216	1.17269	6.10019e-20	1.60811e-17	261.56	462.184	590.357	844.153
Rad54l	1.17133	0.000436161	0.0039153	24.0406	13.9957	54.2991	41.6787
Nusap1	1.16876	0.00261015	0.0168707	28.5022	28.8271	64.2325	57.0687
Pla2g7	1.16838	0.00463938	0.026396	31.3008	45.7474	70.3313	67.0823
Ncf2	1.16804	0.00014733	0.0015972	81.8648	74.9469	184.072	131.953
Gas2l3	1.16689	1.87439e-06	3.80092e-05	24.5943	49.3766	55.0171	58.7521
F2r	1.16457	3.30968e-12	2.49282e-10	195.125	729.155	437.726	640.605
Fbxw8	1.16392	7.04308e-11	3.92255e-09	124.19	223.249	278.682	510.018
Gab2	1.16367	2.26425e-05	0.000329169	29.7184	47.9404	66.5553	91.7335
Cbfa2t3	1.16206	0.000600004	0.00503195	114.672	46.5727	256.778	97.538
Nfam1	1.15978	0.000983065	0.00762212	96.1558	22.6513	214.906	99.9385
Nebl	1.15899	1.16707e-06	2.47117e-05	52.4058	49.4161	117.163	46.9553
Amica1	1.15529	0.000712957	0.00583084	72.2065	436.855	160.876	600.422
Glipr2	1.15478	1.32057e-19	3.42417e-17	381.879	192.159	850.644	315.704
Frmd4a	1.15138	8.18215e-10	3.68709e-08	111.187	71.7066	246.807	118.792
Plekhg5	1.14635	4.68553e-05	0.000611477	48.0065	40.4385	106.484	77.6126
Gemin8	1.14563	5.95493e-06	0.000102775	38.837	58.5129	86.2041	178.84
Prr13	1.14436	4.42299e-12	3.23882e-10	234.382	188.592	518.35	318.732
Kif11	1.14233	1.31757e-06	2.76027e-05	86.6393	117.45	191.617	181.423
Irf8	1.14055	6.74825e-05	0.000824861	350.977	34243.3	773.981	23775.9
Sorl1	1.14052	7.22651e-24	3.94144e-21	2637.69	1043.13	5815.74	1853.62
Ell2	1.13901	5.14855e-10	2.41646e-08	63.2519	785.166	139.689	824.979
Disc1	1.13896	0.00113765	0.00861791	29.1265	25.2649	64.3028	44.6755
Ptpn3	1.13541	1.30013e-05	0.000202803	39.2988	94.2902	86.4747	92.9553
Hist1h2bj	1.13445	0.00653593	0.0345171	24.0157	21.4745	52.8978	41.3354
Aqp3	1.13416	0.000198379	0.00205485	46.3245	6.98626	101.84	8.17266
F2rl1	1.13286	4.68359e-09	1.80244e-07	176.1	49.0705	386.506	129.256
Cit	1.13276	0.000397188	0.00362721	66.8616	41.5629	146.782	97.3965
Gabarapl1	1.13238	1.07996e-05	0.000172892	41.5953	97.1605	91.4428	137.692
Plcg2	1.13217	0.0043463	0.025163	183.335	274.824	401.935	382.201
Pctp	1.13118	0.000875112	0.00690697	29.7227	20.101	65.0931	32.1224
Dnaja4	1.13083	4.63477e-08	1.41496e-06	74.6261	49.5805	163.662	135.224
Ccdc109b	1.12675	0.00016017	0.00171408	32.2022	10.4232	70.518	13.2362
Gm13152	1.12559	3.27242e-06	6.16189e-05	32.3698	53.3467	70.6358	125.739
Slc16a3	1.12153	0.000549921	0.00470931	36.4395	20.6922	79.3888	33.3631
Phlpp2	1.12108	5.32739e-16	7.80216e-14	131.132	180.151	285.581	230.088
Ifitm3	1.11937	0.000444943	0.00397383	37.8942	166.115	82.4784	135.187
Myo1h	1.11867	4.72367e-05	0.000615946	51.8755	32.7786	112.871	28.3699
Hist1h2bm	1.11825	0.00173545	0.0121297	41.8182	26.073	90.9899	65.052
Fosl2	1.1161	1.57675e-21	5.31375e-19	166.534	28304.9	361.018	7927.88
Etv6	1.11461	2.30852e-26	1.65972e-23	539.613	2318.17	1169.07	5481.55
Specc1	1.11285	7.1246e-05	0.000862203	44.301	72.3973	95.8218	62.052
Osbpl3	1.11112	4.75954e-06	8.52567e-05	226.448	188.191	489.351	255.504
6530402F18Rik	1.10865	8.72868e-11	4.712e-09	181.631	141.331	391.96	269.122
Nlrc4	1.10648	2.37594e-05	0.000342573	29.0149	30.0187	62.567	29.5236
Myadm	1.10549	0.00137908	0.0100824	84.0218	73.7248	180.9	118.975
B3gnt5	1.10522	6.7558e-06	0.000115073	180.336	69.1521	388.192	144.983
AI607873	1.10164	0.00416348	0.0243993	23.7042	183.965	50.9145	114.961
Mical2	1.10009	0.00210495	0.0142403	31.8439	21.5382	68.3094	15.2276
Fcgr3	1.09927	0.00112559	0.00854306	25.1919	32.839	53.9449	67.7927
Itga3	1.09883	2.47756e-05	0.000355604	36.1474	28.0586	77.6222	53.2785
Klf4	1.0974	2.45779e-09	1.01767e-07	82.9821	69.3331	177.58	82.6071
Il10ra	1.0973	3.52654e-09	1.41214e-07	519.294	761.527	1111.39	894.735
Rab31	1.09409	6.35609e-05	0.000787269	49.5113	25.716	105.809	67.2225
Adarb1	1.09327	3.07436e-06	5.88706e-05	39.5854	236.572	84.515	718.441
Chn2	1.0913	9.70911e-08	2.73254e-06	123.923	79.504	263.933	119.014
Ston1	1.09008	0.00272132	0.0174546	28.1918	6.98969	59.9071	8.00813
Cks2	1.08918	7.94562e-06	0.000131736	31.1372	163.809	66.6438	164.066
Sntb2	1.08878	5.63295e-11	3.20491e-09	204.974	85.0043	436.601	176.339
Fam92a	1.08793	3.79242e-06	6.97496e-05	51.6154	24.5765	109.75	61.3628
Ubash3b	1.08653	1.31089e-15	1.77217e-13	727.569	5489.67	1545.31	5359.27
Folr4	1.08543	3.85214e-05	0.000519874	604.931	429.947	1284.03	1097.94
Hk3	1.07874	0.000379701	0.00348967	42.9041	61.15	90.5881	96.7461
Klrb1f	1.07808	0.000214598	0.00218845	48.1276	52.1381	101.722	49.8518
Prdm1	1.07478	6.55977e-09	2.41293e-07	158.37	456.811	333.478	1415.45
Zfp518b	1.07134	0.000222799	0.00225898	32.3014	15.8909	67.9384	29.5669
Apobec3	1.06885	5.14708e-37	2.03528e-33	1825.04	2342.27	3828.73	3670.44
Il15ra	1.06699	9.1886e-13	7.49155e-11	99.5468	851.978	209.081	838.594
Nlrp1b	1.05976	0.000271549	0.00264476	48.4804	18.6648	101.161	25.4832
Kif22	1.05666	0.00241385	0.0158554	37.8006	13.9737	78.7141	51.0002
Ccl6	1.05547	0.00179469	0.0124776	43.5435	56.4571	90.6203	107.358
Gpr114	1.04959	0.00142746	0.010338	175.732	67.1593	363.788	82.0409
Cdk6	1.04677	1.58086e-17	2.77827e-15	292.954	3065.15	605.43	4500.48
Ctnnd1	1.04664	5.04041e-05	0.000647638	35.3401	68.3334	72.9673	108.69
Dstn	1.0438	8.17584e-08	2.35551e-06	90.9728	164.143	187.49	167.855
Ncf1	1.04369	0.00358634	0.0217671	128.527	210.897	265.031	220.63
Hist1h2bh	1.04329	0.00126302	0.00939222	38.7546	28.9475	79.9983	55.8341
Phf21b	1.04217	0.000146408	0.00158939	32.9232	16.0322	67.8791	56.2069
Tm6sf1	1.04058	2.20398e-15	2.95427e-13	263.993	112.075	543.082	164.423
Tnfrsf21	1.04015	0.000104359	0.00119103	25.7537	315.39	53.0206	299.775
H1f0	1.04001	0.000546443	0.00468714	37.3317	9.78903	76.919	21.7097
Cd200	1.03938	5.09132e-05	0.00065206	129.933	773.648	267.468	2404.08
Slc43a3	1.03907	0.000185853	0.00194516	49.6512	38.6059	101.994	74.8825
Uhrf1	1.03855	2.6924e-05	0.000382965	101.074	86.6414	207.837	205.321
Abhd4	1.0358	0.000106271	0.00120928	46.0331	17.6111	94.5327	27.1456
Pde8a	1.03425	1.53805e-07	4.13028e-06	118.553	252.9	243.207	200.9
Cdc42bpb	1.03322	0.00540912	0.0296565	33.4911	38.3461	68.5647	31.1372
Acot7	1.0294	1.28848e-05	0.000201382	90.8821	841.721	185.776	651.63
Rad51	1.02864	0.00781022	0.0397641	27.0149	19.8541	55.1913	38.2779
Cybb	1.02679	0.00701317	0.0365494	274.972	615.267	560.353	714.528
St6galnac6	1.02639	1.56004e-05	0.000239101	29.3483	555.785	59.8491	344.861
Cenpf	1.02556	9.36308e-05	0.00108416	55.1748	49.4461	112.626	82.2926
Ttc39b	1.02292	7.30623e-11	4.05483e-09	1910.19	2405.83	3881.92	5445.53
Atf6	1.01977	9.67701e-18	1.75933e-15	309.356	1858.34	627.511	1478.27
Spns3	1.01648	0.00226234	0.0150638	40.0345	14.8337	81.0022	24.5888
Astl	1.01595	0.000293421	0.00281446	57.1672	176.007	115.83	111.54
Mpeg1	1.01576	0.00273256	0.0175054	338.482	503.377	684.441	519.449
Grhl1	1.01523	9.63194e-07	2.08696e-05	57.0037	1065.1	115.56	503.24
Slc25a24	1.01499	7.08667e-14	7.37433e-12	208.29	30.2888	420.962	81.3215
Rrm2	1.01196	0.000944733	0.00739013	59.1043	50.3342	119.354	100.138
Tnfsf14	1.01086	2.14134e-06	4.28187e-05	52.9318	1543.33	107.117	1289.62
Lclat1	1.00961	3.66967e-25	2.41846e-22	362.913	387.554	730.364	697.18
Socs2	1.00622	3.06471e-05	0.000426436	35.8692	118.179	72.0225	215.935
Csf2ra	1.00505	1.4944e-07	4.02675e-06	72.3867	159.006	145.266	225.113
Gas7	1.00411	1.77325e-05	0.00026661	56.7098	78.5098	113.784	96.0371
Fanca	1.0015	0.000259276	0.00255194	58.2673	34.0029	116.787	65.1865
Lyn	1.00058	0.00953667	0.046313	224.113	346.612	448.445	359.081
Sema7a	0.995935	0.00021796	0.00221845	34.3699	23220.4	68.8152	7739.18
