# Supplementary material for: Chromatin Priming Renders T Cell Tolerance-Associated Genes Sensitive to Activation below the Signaling Threshold for Immune Response Genes
Source: Cell Rep. 2020 Jun 9;31(10):107748. doi: 10.1016/j.celrep.2020.107748 (PMC7296351; doi:10.1016/j.celrep.2020.107748)
Supplement: Data S1. DNA-Seq Data with Normalized Read Counts for All Peaks and for the T0-, N0-, TAg-, and NAg-Specific Peak Subsets, Related to Figures 2, 3, 4, and 5 [file mmc7.xlsx]

## Sheet: all peaks
Coordinates and Gene ID					Samples and read counts												Peak Groups
					Av. count/400bp	Av. count/400bp	Av. count/400bp	Av. count/400bp	Av. count/400bp	Av. count/400bp	Av. count/400bp	Av. count/400bp	Av. count/400bp	Av. count/400bp	Av. count/400bp	Av. count/400bp
Chr	Start	End	Distance to TSS	Gene Name	N01	N02	T01	T02	NAg1	NAg2	TAg1	TAg2	TPI1	TPI2	NPI 2	NPI 1	1033	635	682	1824
chr1	6444278	6444678	-32834	St18	2.80575	3.1284	5.0752	6.4722	48.2895	47.8332	17.8992	9.0277	16.7943	29.8896	24.8575	26.0204				1
chr1	13447041	13447441	-83077	Ncoa2	1.01025	1.7955	4.7872	4.8174	9.3044	10.4148	2.9128	4.2515	1.0138	4.2146	0.685	2.828				1
chr1	13452627	13453027	-88663	Ncoa2	0	0.5832	2.0736	2.8266	26.8443	32.58	9.6	4.6629	4.9839	6.2634	0	4.7614				1
chr1	13459465	13459865	-95501	Ncoa2	4.34813	1.1133	1.9936	5.8674	20.0123	27.0486	0.2952	0.3124	5.7572	12.3318	1.41	6.2916				1
chr1	13574349	13574749	5442	Tram1	2.73262	7.6131	4.3424	8.421	27.7767	40.1292	9.636	5.3163	2.3606	8.8946	8.4175	8.1074				1
chr1	21279539	21279939	8654	Gm4956	2.31188	1.1583	1.5008	2.0118	21.4123	21.1608	4.9992	7.8012	4.7064	9.6356	7.5425	1.8158				1
chr1	21826432	21826832	125391	Kcnq5	1.68638	0	3.3504	3.7716	19.6245	24.2748	8.6904	11.8613	9.2907	17.1886	5.6725	5.684				1
chr1	24027933	24028333	-15654	Sdhaf4	1.16662	2.0106	1.4368	5.9682	16.9295	19.3824	3.9784	5.1568	10.5931	9.3626	5.4625	4.8384				1
chr1	33870313	33870713	927	Zfp451	1.39725	4.5378	4.7232	6.9132	19.733	19.8756	4.4688	7.7297	8.4878	20.1916	3.0175	2.856				1
chr1	34507412	34507812	-8979	Ptpn18	0.50175	0.9	5.1872	4.4184	9.3807	17.865	2.8368	3.7466	3.219	5.8812	0.93	1.5358				1
chr1	34521377	34521777	4986	Ptpn18	1.4085	3.3534	3.6064	8.043	19.9178	15.4944	7.904	5.7992	1.9388	14.5496	3.1925	5.439				1
chr1	35765163	35765563	-359882	Hs6st1	4.49437	4.0626	5.92	8.799	28	34.5996	10.5696	8.976	2.9526	8.4552	0	2.541				1
chr1	36128089	36128489	3044	Hs6st1	1.863	1.1718	7.6608	10.4538	10.1773	9.1746	2.4296	3.7851	1.8463	5.369	2.02	4.8034				1
chr1	36765768	36766168	802	Actr1b	1.94738	1.8945	7.5584	8.589	11.221	17.5644	3.8624	5.4285	8.2399	12.7738	8.0925	6.8432				1
chr1	36935959	36936359	60213	Tmem131	1.67175	1.7595	2.0736	5.0904	11.5213	12.0834	4.6008	4.323	9.3943	11.9678	9.115	4.4968				1
chr1	36980207	36980607	15965	Tmem131	1.85175	3.0789	2.8736	3.8766	16.0356	20.3886	4.888	9.7548	14.171	12.1108	5.6475	8.176				1
chr1	37022695	37023095	-26523	Tmem131	0.26325	1.5849	2.8736	5.0904	10.0023	13.4208	1.4328	2.9788	5.2022	13.7332	3.5775	1.3622				1
chr1	37059456	37059856	-63284	Tmem131	2.44125	0.9765	4.9472	5.2878	19.2108	22.6242	6.6736	7.4338	2.9526	4.862	2.275	2.758				1
chr1	37367800	37368200	11317	Inpp4a	2.07563	0.8982	2.7936	5.3298	23.709	21.0348	8.8	8.3798	13.7492	21.4292	11.5825	8.7416				1
chr1	37642557	37642957	-44896	Mgat4a	7.64775	5.436	6.48	8.547	25.2105	24.2388	11.244	8.2731	3.6001	7.6128	6.41	7.4788				1
chr1	37777566	37777966	-1110	2010300C02Rik	0.925875	0.0225	5.1456	4.137	11.242	13.1742	4.14	4.6629	10.9335	12.5138	2.12	1.0122				1
chr1	38082188	38082588	27533	Eif5b	2.7045	0.0828	2.0416	1.6128	10.3467	18.0306	2.9408	1.7479	5.2318	6.8978	3.26	2.4584				1
chr1	38494552	38494952	189337	Aff3	0.81675	0.4221	1.9072	3.1542	14.1554	15.912	1.8936	3.6487	4.8914	8.164	1.135	2.59				1
chr1	39625984	39626384	8008	Rnf149	1.55137	1.8153	3.9328	8.967	10.7114	10.791	3.856	3.0426	12.6688	15.457	3.74	4.7894				1
chr1	39771574	39771974	6060	Rfx8	0.16875	1.3536	4.1504	3.2802	19.4572	20.0466	8.0776	5.7409	22.5774	18.0258	13.965	13.5114				1
chr1	39790926	39791326	-13292	Rfx8	2.20275	3.6693	6.304	7.5432	15.8417	12.5244	5.8856	4.7322	9.3647	11.3464	10.4425	9.793				1
chr1	39791720	39792120	-14086	Rfx8	7.56113	6.1695	7.5328	9.2484	46.9035	51.6438	21.7976	13.7984	26.5105	20.8	32.07	24.3894				1
chr1	39809531	39809931	-31897	Rfx8	1.01025	1.2348	1.7568	0	13.9125	19.7064	2.7928	6.446	4.8914	9.2716	2.3075	3.038				1
chr1	43445930	43446330	-56466	Nck2	2.52225	3.4272	2.3392	2.6082	17.8738	17.1432	3.2096	2.1373	11.4515	12.9818	4.92	14.1638				1
chr1	43507665	43508065	5269	Nck2	1.818	2.0106	4.8352	7.2912	92.7598	92.6838	11.8144	15.6409	22.5885	22.5108	10.175	9.6012				1
chr1	44026151	44026551	35512	Tpp2	2.10375	0.2241	3.5104	2.9316	14.7504	22.8024	3.4912	0.5489	7.844	13.5512	7.7925	7.0868				1
chr1	46907005	46907405	3149	Slc39a10	5.44838	3.8871	2.5216	13.3644	21.5481	28.764	10.4136	8.3391	15.8878	12.0328	3.1175	5.789				1
chr1	51562505	51562905	-27462	Nabp1	4.365	1.4724	2.5536	12.3606	13.9545	18	2.4936	5.8487	5.5907	7.9222	7.605	8.9516				1
chr1	51648669	51649069	-113626	Nabp1	3.17588	0.9558	2.8096	3.8766	13.5079	14.8392	4.0496	6.611	4.2994	13.2912	1.6575	4.0852				1
chr1	53772634	53773034	-9206	Dnah7a	3.60787	2.2464	0.64	6.6318	17.5994	22.9968	4.912	6.2931	4.9839	11.8664	7.7925	6.1068				1
chr1	53818541	53818941	23318	Stk17b	1.03838	2.6937	2.0736	7.644	37.933	42.5538	14.2248	12.2892	13.5642	23.0178	18.515	14.6636				1
chr1	54911119	54911519	71912	Ankrd44	9.17437	4.1607	10.9632	9.051	33.9703	70.6446	15.5808	11.9933	12.0139	27.3494	25.835	20.0326				1
chr1	54960949	54961349	22082	Ankrd44	2.69888	1.656	6.224	1.8858	12.5965	16.1604	3.4072	2.6389	5.9977	8.4552	2.755	2.4094				1
chr1	54976978	54977378	6053	Ankrd44	2.07337	4.2687	2.3936	10.1892	67.3729	77.9832	15.152	20.1179	20.3278	20.6648	11.11	11.088				1
chr1	55265936	55266336	17490	Rftn2	3.88575	1.728	2.7136	1.1004	20.8691	23.8572	3.5608	6.7892	2.2607	14.1986	2.8375	3.927				1
chr1	58788723	58789123	1527	Cflar	1.49287	3.483	2.7456	3.2676	24.3761	26.7624	6.6312	6.501	5.1319	12.3838	5.66	4.6508				1
chr1	58861516	58861916	2370	Casp8	1.59862	1.2789	2.8736	0	26.3942	20.6262	5.6456	5.9257	14.4855	17.6046	6.7025	8.169				1
chr1	58916699	58917099	57553	Casp8	3.0915	6.1317	6.528	4.8174	42.1428	40.3452	16.5184	20.0244	12.5504	22.6798	8.9025	16.2344				1
chr1	60902506	60902906	-63163	Ctla4	4.22213	1.0665	0.7168	1.2558	29.0913	37.3248	7.4112	10.0815	8.4878	8.6892	0.4675	5.586				1
chr1	64152116	64152516	15647	Klf7	2.24438	5.5998	1.9168	5.6028	22.5365	42.5304	3.7008	7.3931	8.6284	17.862	42.425	26.9346				1
chr1	66760677	66761077	13472	Rpe	1.81238	1.962	2.8416	4.3134	13.3504	26.6544	4.4248	9.0299	4.7064	10.9694	0.685	2.0314				1
chr1	66828460	66828860	35509	Kansl1l	0.790875	2.0916	1.3568	2.3058	30.7006	36.9792	0.904	4.0546	9.5238	19.8068	13.8975	21.1358				1
chr1	66839325	66839725	24644	Kansl1l	0.381375	1.4634	1.4368	0	11.7166	13.7538	4.1736	3.3297	6.2937	7.4438	3.8275	2.3884				1
chr1	72302037	72302437	28651	Pecr	8.0235	7.083	4.7872	5.4264	37.1434	42.5988	15.3016	11.9053	6.4787	7.5608	11.285	9.7272				1
chr1	75474686	75475086	1160	Chpf	1.05188	1.0323	2.6336	4.9224	17.605	22.4208	6.1144	5.3768	11.026	9.5628	5.735	2.758				1
chr1	78483476	78483876	1796	Farsb	1.73925	1.8513	2.4736	2.2008	12.656	14.6106	5.696	5.7464	5.7202	6.0294	3.0225	5.0624				1
chr1	78640613	78641013	-13587	Utp14b	2.24438	3.1959	2.2016	4.4184	11.6606	9.9648	1.1288	2.4035	9.1353	12.6438	11.035	10.7044				1
chr1	78657434	78657834	2619	Utp14b	5.51813	4.617	5.2672	4.956	26.3137	44.1108	3.6368	5.9631	16.3873	22.4978	22.8625	14.4158				1
chr1	80149840	80150240	60479	Fam124b	1.683	6.4863	3.3504	9.4248	27.9286	40.6998	2.9688	5.3185	7.8255	10.9382	15.0425	15.4798				1
chr1	80174193	80174593	36126	Fam124b	1.82363	0.2286	1.9008	5.9892	12.2577	14.7942	2.2744	4.2735	0.9213	10.9954	0.6975	4.3358				1
chr1	80212075	80212475	-1756	Fam124b	0.774	1.9836	0.7168	3.2256	22.5533	26.9964	6.356	9.7438	3.9664	7.4178	6.435	8.6996				1
chr1	80444139	80444539	1832	1700016L21Rik	3.17025	1.5624	2.4896	1.9908	10.9697	10.539	2.2264	3.5772	5.5167	13.3952	0.885	2.2274				1
chr1	80636110	80636510	25617	Dock10	2.24438	1.8873	2.2976	2.6292	19.1534	21.0618	4.088	5.7937	5.7868	7.6258	6.79	1.3622				1
chr1	80714015	80714415	40913	Dock10	1.58175	1.728	3.3184	3.4356	16.9743	29.6082	6.268	5.2723	10.5746	16.8194	6.285	7.4228				1
chr1	80779921	80780321	-24993	Dock10	2.24438	1.683	2.7136	3.7716	12.0274	12.3444	4.1696	3.1823	7.7515	9.984	0.7475	3.8052				1
chr1	87641144	87641544	-7179	Mir8096	10.7483	9.8757	3.7024	11.6172	61.9248	87.7734	23.3672	19.8055	9.3758	16.4814	4.265	10.8444				1
chr1	87696296	87696696	6474	Cab39	2.1465	2.2104	2.0736	5.7624	9.0076	14.139	3.9504	3.2098	6.919	18.577	9.945	8.7976				1
chr1	88336436	88336836	13732	1700019O17Rik	1.05188	1.2789	4.7072	7.4886	14.1134	16.3836	4.5784	8.1741	10.656	8.4292	12.25	7.4886				1
chr1	89314374	89314774	-23270	Kcnj13	3.77888	1.1421	3.136	5.7288	13.902	18.4896	3.6968	5.544	7.9069	10.9954	2.0325	8.7808				1
chr1	89758657	89759057	-7983	Gm19582	2.80575	2.0466	3.0496	4.4604	15.7703	17.1288	1.656	3.0998	14.2265	7.8572	16.7075	14.6426				1
chr1	90543160	90543560	55406	Arl4c	1.40513	2.2581	5.9776	8.1816	16.6866	21.0924	5.0272	1.7006	6.4602	10.036	10.23	7.2618				1
chr1	92953602	92954002	3781	Lrrfip1	2.86425	4.5558	3.5104	5.4264	16.037	28.944	7.928	6.1116	6.4121	3.6374	4.49	5.0414				1
chr1	92987127	92987527	37306	Lrrfip1	5.12887	3.5775	6.672	2.7636	65.2589	71.712	18.8168	20.6888	32.6451	54.3998	87.0575	75.3004				1
chr1	92988148	92988548	38327	Lrrfip1	4.7385	5.6466	4.3584	5.8674	39.4744	46.8756	8.3248	8.888	12.7317	21.6034	20.555	30.52				1
chr1	93081345	93081745	5146	Ramp1	2.0205	0.9423	0.7168	6.0942	35.7084	63.4716	3.156	2.5289	7.3445	14.9396	19.165	24.4454				1
chr1	93084588	93084988	8389	Ramp1	1.6605	2.1636	4.1824	4.7124	32.0691	47.1942	11.5728	10.0595	12.5208	9.2456	4.34	5.0722				1
chr1	93983477	93983877	93241	Hdac4	0.516375	3.6495	4.0704	8.988	13.6577	17.4438	5.1032	7.7792	7.3445	22.6668	3.4925	4.6368				1
chr1	94001420	94001820	75298	Hdac4	3.46725	2.1861	6.976	5.2458	15.1977	20.3292	7.0464	4.268	5.4612	12.714	5.1175	13.1586				1
chr1	99473658	99474058	84737	D1Ertd622e	2.68538	2.2824	1.9712	2.7972	13.349	21.5334	5.8392	6.798	10.9261	11.9808	1.3725	2.576				1
chr1	99546593	99546993	11802	D1Ertd622e	5.09512	9.6957	11.2992	12.2766	26.2297	34.6356	10.7096	13.5234	11.7549	26.273	14.7	18.6648				1
chr1	108408270	108408670	34738	Mir3473f	14.1682	12.1446	9.8144	6.1782	44.667	44.1882	14.26	13.0768	15.7768	14.5574	18.1425	16.1014				1
chr1	108558792	108559192	51875	Bcl2	1.87987	0.6579	4.5408	5.5608	16.065	27.6552	3.7728	4.8004	8.0549	24.8846	20.0375	22.6856				1
chr1	108574701	108575101	35966	Bcl2	2.72138	1.953	4.9472	6.2832	28.5411	28.863	11.9904	13.5234	8.3953	12.5788	9.04	8.7976				1
chr1	120354809	120355209	833	2900060B14Rik	0.392625	0	3.1776	2.4948	26.4047	21.618	5.9328	10.4236	5.8127	12.5788	9.465	5.761				1
chr1	127369824	127370224	-37720	Actr3	4.545	5.1822	5.8016	7.3626	36.7647	39.0924	13.9552	16.5847	23.7133	13.104	18.5525	5.2514				1
chr1	129139269	129139669	37906	Mgat5	3.5235	4.0761	7.6928	4.3974	34.5359	53.5968	16.2712	10.0452	7.3075	14.8356	4.4275	4.2448				1
chr1	129200270	129200670	98907	Mgat5	4.76663	0.6264	4.0384	6.7956	18.963	23.742	6.6136	9.735	6.9116	10.803	10.91	4.7096				1
chr1	129200846	129201246	99483	Mgat5	5.274	2.9736	4.2688	7.9086	50.6058	74.5146	19.292	22.1375	17.3456	23.049	20.5425	11.7138				1
chr1	129202995	129203395	101632	Mgat5	3.13088	4.1922	9.3536	5.3004	16.2904	15.3072	5.7896	7.2204	7.3445	6.5884	5.275	4.2098				1
chr1	129746808	129747208	-10141	Map3k19	6.966	5.7789	7.008	6.5982	32.9315	31.6188	6.5496	5.0831	9.2907	11.2632	15.8925	9.2316				1
chr1	130012937	130013337	13254	R3hdm1	2.41875	1.8585	2.3616	2.6166	11.1335	9.7218	1.692	3.7741	5.4057	10.387	2.1825	3.031				1
chr1	132999899	133000299	-5679	Mapkapk2	1.52662	1.0098	4.9312	8.127	18.3568	24.885	3.6752	4.8499	4.2254	8.5592	0.6975	4.8454				1
chr1	133418050	133418450	5688	Srgap2	1.60425	0.2223	3.84	6.1572	11.2294	12.699	1.8952	3.9259	8.0179	15.821	1.4975	5.1394				1
chr1	135395853	135396253	-75264	Sox13	2.934	1.3374	5.3472	1.8858	17.5014	26.3934	1.552	1.4817	3.1746	9.0246	3.155	5.1884				1
chr1	135467854	135468254	38803	Snrpe	8.343	10.5597	8.2752	5.8674	34.0361	46.989	10.1048	8.9012	11.8844	16.081	43.1975	48.8992				1
chr1	135967211	135967611	8321	Btg2	1.908	3.0744	4.2304	8.694	12.7603	18.4482	4.1496	6.1721	6.8265	7.9092	1.995	7.3668				1
chr1	138022916	138023316	4644	Gm15850	0.729	1.2573	4.1504	4.872	21.9947	24.6654	2.544	4.3615	0.6475	8.8504	4.24	1.6058				1
chr1	138155159	138155559	2091	Gpr25	1.95863	1.5309	4.0864	6.1782	9.1399	15.2442	1.488	3.1053	4.7989	9.3626	2.1075	4.4548				1
chr1	138418051	138418451	53826	Kif14	1.59862	1.2573	4.6272	5.3424	9.4787	11.088	3.5112	4.1965	5.9977	6.0294	0.56	4.2588				1
chr1	138592795	138593195	207	Platr22	2.44687	0.9108	5.5712	7.3332	28.6671	32.256	10.7808	9.7823	4.3919	9.3756	5.935	11.6606				1
chr1	138604492	138604892	11904	Platr22	2.49975	2.3769	2.3232	6.7872	10.8563	15.885	1.2128	4.9896	4.3364	6.0762	1.11	6.5492				1
chr1	139695363	139695763	-167469	Mir181a-1	14.8241	9.036	5.4272	8.862	55.8635	71.946	7.6928	8.0322	12.6392	13.5772	31.41	28.5516				1
chr1	139832404	139832804	-30428	Mir181a-1	1.07437	2.3697	2.0736	4.7124	25.3015	27.6912	5.3744	5.7794	8.8837	14.6406	7.5425	9.3002				1
chr1	139906103	139906503	43087	Mir181b-1	0	0.4491	1.2928	4.6284	10.9452	14.346	4.5888	6.655	3.0451	11.6844	2.0575	1.8858				1
chr1	139978345	139978745	93158	Ptprc	4.42125	2.9178	2.1056	2.3688	15.323	12.5694	4.0536	5.4868	2.9711	15.86	9.7375	7.2268				1
chr1	140048718	140049118	22785	Ptprc	2.9205	1.0773	2.0192	8.169	18.4933	17.8794	7.24	7.0906	10.1491	18.4002	16.2275	11.6088				1
chr1	140074515	140074915	-2833	Ptprc	2.54137	3.4515	4.5312	4.0026	23.6467	37.2024	6.6192	9.3159	11.4774	18.7902	16.695	9.6922				1
chr1	140162544	140162944	-7571	Atp6v1g3	1.5435	0.6489	2.0736	2.9316	9.4297	13.2156	1.1968	1.7633	3.3781	6.5494	2.12	5.1072				1
chr1	140246433	140246833	76318	Atp6v1g3	0.045	0.6372	2.2496	1.8858	12.4705	16.9056	3.076	5.4428	8.6173	13.4082	3.9775	5.0694				1
chr1	141304342	141304742	-14418	Zbtb41	0.869625	1.3464	4.7072	5.6574	11.326	9.7848	5.2472	4.8631	9.4942	16.9156	2.805	4.053				1
chr1	145666039	145666439	41831	Uchl5	1.12275	2.8458	2.7136	1.8858	12.5335	19.1124	3.9264	2.8633	6.1087	6.9888	1.4975	5.649				1
chr1	145849512	145849912	1567	Rgs2	6.4665	6.7896	1.3728	7.2156	36.6009	57.465	10.7016	6.677	14.3745	27.9656	29.6125	26.2584				1
chr1	145850485	145850885	594	Rgs2	4.69687	4.7853	4.0704	2.9316	16.6152	20.2806	6.532	6.5615	8.3768	14.8746	7.955	5.523				1
chr1	145852313	145852713	-1234	Rgs2	3.1815	3.3579	3.3984	3.7716	26.3032	20.6028	4.5048	10.1662	9.7051	7.8962	4.775	2.2694				1
chr1	153889515	153889915	47735	1700025G04Rik	1.01025	2.0331	4.2144	7.4592	21.3598	24.7698	6.2248	7.2589	7.326	13.4602	4.215	3.8962				1
chr1	154138768	154139168	94844	Tsen15	3.27375	1.2483	2.576	4.5024	19.8877	15.6834	6.1984	5.3053	7.9994	10.9954	12.525	13.7802				1
chr1	155271414	155271814	-725	Shcbp1l	3.47288	0.7119	3.0656	2.8686	21.3773	21.519	7.916	9.0442	26.492	15.847	10	9.695				1
chr1	156882558	156882958	64008	Ier5	3.52913	3.1419	5.5072	2.9946	27.7802	37.9026	7.9	13.1758	8.3324	4.6046	2.55	1.2922				1
chr1	158392699	158393099	11560	Soat1	3.92738	2.2311	2.6976	4.8174	23.4297	23.9436	9.664	10.5666	3.8184	7.6648	6.795	5.516				1
chr1	158547037	158547437	57233	Tor3a	4.37625	2.9403	3.0816	4.7334	13.6157	18.081	6.6992	5.6892	6.6452	8.4422	8.94	3.3376				1
chr1	158851650	158852050	17668	Ralgps2	5.65313	4.0374	5.1008	6.8082	20.6332	21.357	5.2672	6.1908	10.767	9.0324	8.3425	8.8746				1
chr1	158854499	158854899	14819	Ralgps2	2.51887	1.0503	4.5152	10.8108	11.6326	11.3922	2.6336	2.9678	10.5191	13.0702	8.5525	5.1954				1
chr1	158925402	158925802	-55845	Ralgps2	0.561375	0.4689	2.0032	4.8174	12.5916	15.7464	0.96	2.7379	2.9526	7.5088	5.4925	2.2386				1
chr1	161819626	161820026	-154685	4930523C07Rik	3.78788	0.3258	4.9888	1.6758	15.1697	21.2094	5.656	7.5295	8.3953	14.8148	3.1175	5.656				1
chr1	161868527	161868927	-105784	4930523C07Rik	6.89625	8.2323	7.8848	10.4328	39.4828	76.4442	17.7832	13.09	12.5504	19.9316	19.5	28.8316				1
chr1	161929355	161929755	-44956	4930523C07Rik	1.46475	1.3374	2.7456	5.0484	25.3155	44.9244	10.8728	10.5171	2.9896	9.7786	8.08	4.1202				1
chr1	161956463	161956863	-17848	4930523C07Rik	1.49287	0.1575	1.9456	1.1508	16.5592	20.4696	0.7224	4.8719	7.3445	7.8312	8.765	6.4316				1
chr1	161990763	161991163	16452	4930523C07Rik	3.76538	4.0041	4.4544	4.8174	16.5242	19.8306	4.936	6.9894	16.9608	12.7998	13.4675	20.3966				1
chr1	162235205	162235605	-9302	Mir1927	4.53375	2.0286	4.5792	4.5444	16.5102	15.2082	2.1424	2.9678	6.6082	7.3138	3.155	5.474				1
chr1	163257501	163257901	-67868	Tnfsf4	4.62938	4.6008	4.7872	2.9316	39.0327	58.1292	10.2144	7.6813	14.948	6.3544	9.975	13.2314				1
chr1	163717440	163717840	986	Fasl	2.75175	3.8583	1.6672	6.9132	12.2738	12.5694	3.4112	2.9876	10.1972	8.1042	11.8025	15.5358				1
chr1	163903494	163903894	4375	Pigc	0.8955	0.4266	0.7168	6.3588	11.0635	9.4536	1.616	3.2923	7.474	9.0194	1.3725	4.7586				1
chr1	164552023	164552423	-17058	Myoc	1.251	0.8622	3.4304	4.7124	10.0408	17.1468	3.6552	5.5077	4.9839	8.9336	0.535	1.7598				1
chr1	166053954	166054354	8759	Selp	4.53375	1.8918	3.4624	4.8804	14.2128	19.6704	3.5232	4.0623	6.7081	6.8926	4.3025	9.5102				1
chr1	166817915	166818315	24863	Gm20743	1.30163	0.8892	4.6112	3.7296	16.0776	12.7476	3.128	5.8157	6.919	17.2458	4.9375	6.9482				1
chr1	167125772	167126172	-1408	Sft2d2	2.85638	1.3464	4.0704	4.809	47.1044	56.6658	21.0696	13.2242	9.9641	7.592	6.1025	2.3044				1
chr1	167939077	167939477	-6512	Pou2f1	1.341	0.2196	3.8784	2.6166	22.1732	26.4204	5.4344	8.8	1.2543	4.1626	4.1775	4.4198				1
chr1	167973963	167974363	-41398	Pou2f1	1.03275	2.1591	2.8096	7.749	15.1662	17.82	2.0864	3.9941	10.1491	8.3252	2.7425	1.7738				1
chr1	172144578	172144978	746	Uhmk1	1.1925	4.1076	2.848	5.3928	35.1085	34.9398	17.3304	12.3464	11.9103	18.7252	19.0775	20.2804				1
chr1	173557943	173558343	13888	Mir7683	1.75612	2.4507	4.4832	11.5206	46.3638	66.2634	8.5864	11.9108	12.2174	8.6632	8.1425	3.1766				1
chr1	173572656	173573056	-825	Mir7683	1.76737	2.2446	4.5888	6.0228	36.0563	39.2544	2.0944	4.8686	14.3005	13.7462	5.3925	8.239				1
chr1	173643585	173643985	31599	Cd48	0.550125	2.8278	0.8288	5.0694	11.284	21.681	2.2864	6.0511	8.3398	6.5364	7.8425	6.7452				1
chr1	173722830	173723230	25767	Slamf1	1.40513	0.5814	2.1536	3.2592	35.8428	47.097	2.408	2.9348	27.3208	27.5574	13.7225	6.9832				1
chr1	175422269	175422669	43619	Ifi214	1.296	1.836	2.3936	6.1992	20.2846	18.036	8.4112	7.4448	11.3664	9.3886	46.335	36.0444				1
chr1	175451136	175451536	14752	Ifi214	2.11837	0.0675	2.5536	4.3974	10.6568	17.6634	2.0152	6.3778	6.2752	12.0926	3.615	2.618				1
chr1	175576432	175576832	15642	Ifi209	1.2285	1.6677	3.7504	3.675	19.8758	24.0822	2.6776	4.3615	5.7017	13.3172	4.675	6.3546				1
chr1	175792617	175793017	17501	Mndal	1.39163	1.4409	2.1216	4.2924	13.4694	14.8302	4.0936	4.2295	4.9654	11.3594	3.9525	3.9242				1
chr1	180148382	180148782	31034	Desi2	0.311625	2.2419	2.7936	2.8266	17.549	28.8936	2.9944	5.1051	6.7081	9.2924	4.1775	1.8186				1
chr1	181097433	181097833	350501	Smyd3	2.19937	1.89	3.0496	4.5024	15.8536	20.6928	3.212	2.255	0.481	12.3708	3.74	3.5966				1
chr1	181500628	181501028	24168	Cnst	0.42075	1.1286	3.36	4.4394	18.0117	20.5398	4.024	7.524	5.9422	9.7136	0.5425	3.2858				1
chr1	181503829	181504229	27369	Cnst	1.12275	0.1395	1.9008	7.3332	9.9813	9.7056	1.1728	2.222	3.8369	6.7938	5.2875	5.8856				1
chr1	182220615	182221015	-34384	Psen2	1.62113	4.7853	1.9616	1.2558	22.3405	31.0086	10.6336	4.1536	14.3745	23.9252	8.89	8.624				1
chr1	182242962	182243362	-17445	Itpkb	4.63725	2.5947	7.3408	6.7032	57.8501	69.0696	17.1272	12.067	32.8005	36.0438	47.275	54.0512				1
chr1	182788883	182789283	7801	Sde2	0.768375	0	1.3568	2.8266	15.9341	18.8622	5.3944	9.1949	11.9954	9.3236	5.7725	5.1674				1
chr1	182861252	182861652	-3701	Lefty1	0.561375	1.7955	5.3376	2.8392	15.5869	24.4098	2.0368	2.1648	10.3341	15.9692	11.365	8.631				1
chr1	183133254	183133654	8655	Wdr26	0.99	0.9738	1.0688	5.2038	28.1673	34.2216	7.3296	13.222	12.4838	10.9694	5.15	4.6046				1
chr1	183858529	183858929	-86197	Lbr	2.76075	2.9448	4.2944	5.1534	15.7948	20.4966	6.8944	8.3171	2.6196	6.9498	2.9175	3.9522				1
chr1	184211354	184211754	1336	Degs1	6.273	3.7215	6.1216	4.7124	18.5353	18.5832	2.9784	7.766	10.5191	14.6588	17.6375	16.3632				1
chr1	184452254	184452654	-4840	Capn2	1.35788	1.8315	5.8016	5.4894	19.8604	22.8024	8.86	7.0906	6.3677	6.5026	4.0325	3.7002				1
chr1	185881217	185881617	23077	Dusp10	1.26788	2.4237	2.0736	5.1744	11.5458	15.5664	2.9488	2.5234	6.734	12.3318	4.975	6.0046				1
chr1	187017355	187017755	-10492	Rab3gap2	9.03937	2.7288	13.4848	10.6218	37.0601	43.8372	11.348	12.2342	15.7583	20.306	9.75	15.2362				1
chr1	193099529	193099929	42268	Nenf	10.863	10.7415	16.8864	10.1808	72.2694	89.829	18.1024	22.5489	26.8694	26.8814	18.665	23.7972				1
chr1	193240449	193240849	-19729	Ppp2r5a	4.94888	3.2319	4.9312	8.694	16.5032	17.4348	4.4608	7.5823	23.6208	27.7758	25.81	21.2408				1
chr1	194991120	194991520	-8343	A130010J15Rik	0.142875	0.2466	2.1472	6.3882	17.3152	24.1632	2.7248	3.4067	2.7602	7.4308	2.9375	3.5644				1
chr1	194991550	194991950	-7913	A130010J15Rik	1.0125	0.3141	2.96	2.8266	11.6277	21.636	2.2784	4.2405	3.034	13.117	4.8	5.6588				1
chr1	82832900	82833300	-2935	Agfg1	6.37087	4.1049	13.3984	16.422	15.526	19.9296	53.2672	54.8603	21.1492	18.525	9.6	4.0712	1		1
chr1	132892960	132893360	-23262	Il10	6.82538	0.0945	13.7504	16.758	10.4706	12.2094	76.4008	93.9884	78.5288	78.5772	10.3425	11.5626	1		1
chr1	132919144	132919544	2922	Il10	4.5675	1.7217	23.8688	23.4948	12.5335	15.6564	97.64	87.9835	21.9595	16.7076	4.595	4.9014	1		1
chr1	157048439	157048839	42806	Stx6	8.62988	6.5808	22.9984	19.8996	13.9405	22.6692	70.1128	68.0955	17.0681	21.112	1.7325	2.0454	1		1
chr1	40112790	40113190	-28623	Il1r2	2.2635	1.5489	7.1744	6.2832	7.084	6.5574	25.1392	21.2597	18.9699	27.9526	4.495	4.4688			1
chr1	52096057	52096457	31173	Stat4	5.7735	2.2806	5.6832	5.9892	9.5207	13.6728	42.7248	45.1297	22.348	29.7726	12.245	9.4332			1
chr1	52097507	52097907	32623	Stat4	4.23675	0.7092	6.976	4.6284	5.3347	6.939	29.3384	32.2267	28.4012	30.0586	8.6525	9.3422			1
chr1	52109740	52110140	44856	Stat4	4.85663	0.5832	1.4368	1.8732	3.3691	2.9988	11.7608	11.6006	12.1434	9.5836	7.4625	9.0916			1
chr1	52423193	52423593	-133317	Gls	1.4985	1.2348	6.048	4.4184	3.3446	5.4216	33.756	41.668	16.8498	25.1056	1.0725	3.1136			1
chr1	52478453	52478853	78639	Nab1	2.16562	1.3014	5.4432	4.0236	7.9534	9.9738	27.16	26.2075	13.9527	20.2696	3.43	3.8962			1
chr1	52511476	52511876	45616	Nab1	5.499	1.0665	7.8592	4.557	7.4977	12.2994	60.04	45.4124	11.4885	15.3998	3.585	5.9696			1
chr1	52913013	52913413	11331	Hibch	3.01275	1.7055	4.0064	3.1416	12.2997	8.5374	37.9568	45.3772	26.5364	26.7384	4.75	4.2518			1
chr1	53106897	53107297	-11387	Mstn	2.66513	0.8982	5.6992	9.2988	5.7883	4.3542	61.3904	46.9678	21.2787	23.9382	3.715	5.9976			1
chr1	58796318	58796718	9122	Cflar	3.6	0.7407	1.5712	4.788	4.5738	6.8634	18.1304	23.4652	13.7122	13.0702	2.4075	5.495			1
chr1	60943383	60943783	-22286	Ctla4	1.12275	0.7497	1.3568	2.0958	3.2571	5.2704	9.2408	13.2495	9.3758	7.6648	3.94	3.8752			1
chr1	60959254	60959654	-6415	Ctla4	5.65538	2.1834	7.1264	13.8264	4.0082	7.281	62.5136	70.191	62.5596	58.4766	4.315	11.06			1
chr1	60987277	60987677	21608	Ctla4	1.71675	1.8405	7.9488	9.3408	2.5522	0.8982	27.304	38.7992	9.8716	17.5318	3.915	4.5528			1
chr1	64662282	64662682	1260	Mettl21a	1.88213	0.8982	5.4272	8.7024	1.0843	2.2482	24.4152	28.2183	3.6815	12.0198	2.495	1.6198			1
chr1	69515745	69516145	216589	Ikzf2	1.10587	2.2131	1.4528	2.8266	5.1114	2.6658	11.8904	13.4849	19.3954	11.4114	3.28	7.5278			1
chr1	69595438	69595838	136896	Ikzf2	3.59437	0.3213	5.1872	11.907	3.9606	2.6298	39.984	36.4287	6.4306	13	4.0075	3.2046			1
chr1	69602088	69602488	130246	Ikzf2	6.24488	2.5992	4.4448	14.2254	8.6723	7.4376	45.8376	43.0287	22.9104	34.8686	12.85	14.0658			1
chr1	74597687	74598087	6953	Plcd4	0.12375	0.4491	3.0816	3.6246	3.9032	2.7558	18.3944	20.1234	5.5352	7.3658	2.0825	2.5074			1
chr1	78450355	78450755	34917	Farsb	2.49075	2.8953	2.4576	3.1626	3.4601	4.8384	53.4584	73.3513	15.8878	17.9608	3.18	3.6792			1
chr1	79362067	79362467	74398	Scg2	2.58637	1.1583	2.1536	4.1076	0.7329	2.5668	20.5328	19.58	10.9261	16.9234	0.585	4.0222			1
chr1	79363884	79364284	72581	Scg2	0.950625	2.0196	2.0992	2.9652	4.2224	0.1656	14.6552	23.0428	22.792	23.036	2.4325	7.3948			1
chr1	79421227	79421627	15238	Scg2	1.12275	2.1051	3.8624	6.5352	5.1569	4.3812	31.5056	48.0051	19.2474	19.3856	2.495	3.5826			1
chr1	79455138	79455538	-18673	Scg2	0	0.6669	2.7936	3.9816	1.4539	0.4032	9.3448	13.8149	7.5184	12.4618	2.93	2.786			1
chr1	83073660	83074060	16355	Krtap28-13	0	1.5669	5.5872	1.8858	6.4449	6.1398	33.5784	40.8815	30.6323	47.3512	9.09	3.2676			1
chr1	87829722	87830122	4864	4933407L21Rik	2.502	0.2718	2.2336	4.032	3.7023	1.7964	24.2472	21.2102	12.7798	11.9496	2.0575	1.3622			1
chr1	87849812	87850212	7618	Gpr55	0.563625	1.5894	2.1536	3.0282	2.3618	2.5632	11.7304	18.1434	6.993	13.7514	6.035	1.603			1
chr1	93156389	93156789	9693	Ube2f	1.1115	1.2033	3.5264	2.1588	1.435	1.4904	13.7736	12.1242	7.585	9.1806	1.11	2.94			1
chr1	93839157	93839557	141319	Twist2	2.75512	2.8998	3.3184	3.3096	2.1084	1.9296	19.052	25.8951	5.9977	15.782	3.7275	4.7894			1
chr1	99642830	99643230	23639	Ppip5k2	5.72063	0.8505	8.4512	10.0254	9.0615	10.8396	37.6536	38.3218	36.2082	20.618	6.92	5.7988			1
chr1	108457623	108458023	-14615	Mir3473f	2.0925	1.656	6.224	3.6876	4.5668	12.0204	43.8104	51.0004	54.9931	76.9886	13.23	16.2204			1
chr1	128644426	128644826	82583	Nckap5	1.557	0.2358	5.5872	1.4154	4.2945	1.7964	23.8104	24.3177	6.2271	14.4586	0	5.0624			1
chr1	132886573	132886973	-29649	Il10	0.471375	0.5301	3.6864	0	2.3912	3.717	27.9104	20.7713	10.2601	11.1254	6.5075	4.2868			1
chr1	132897051	132897451	-19171	Il10	0.78525	2.3562	4.5472	3.7716	5.9528	1.5264	68.4888	62.9277	75.7538	57.577	10.1	5.2724			1
chr1	132910364	132910764	-5858	Il10	1.30163	0.8982	1.5712	3.3222	1.2635	0	10.6432	10.8185	3.9294	13.052	1.765	3.8192			1
chr1	136786228	136786628	66089	Ppp1r12b	1.45575	3.4542	6.0896	5.8758	2.5018	0.8982	18.3224	19.1389	6.734	14.3676	2.02	0.9464			1
chr1	138556213	138556613	-23560	Gm19705	0	0.6147	2.5376	3.7926	7.4221	5.6466	19.056	13.002	31.7238	38.2278	6.9825	10.7534			1
chr1	140185318	140185718	15203	Atp6v1g3	0.937125	3.8286	2.4992	2.9946	5.2598	6.7518	11.88	15.5727	36.8076	39.8502	17.875	14.245			1
chr1	140187891	140188291	17776	Atp6v1g3	2.7495	3.4119	5.4272	5.5524	7.1568	6.4188	20.928	18.6538	18.6369	29.6322	5.3625	6.2846			1
chr1	140189919	140190319	19804	Atp6v1g3	0.550125	1.5444	1.8208	6.1992	2.5697	1.0512	12.5888	18.9277	15.318	20.904	3.1675	1.1942			1
chr1	140500484	140500884	15650	Nek7	3.9555	5.3487	6.2016	9.4248	7.2758	8.1252	51.4192	46.6224	6.1827	10.3688	3.33	5.6448			1
chr1	155430327	155430727	-33683	Npl	2.43562	2.5452	7.9328	3.9816	5.4117	3.573	33.484	18.0829	22.459	33.1708	5.61	4.0502			1
chr1	155432841	155433241	-36197	Npl	2.72138	0.9198	3.3504	5.2374	2.3744	0.9432	14.544	19.3666	14.208	17.0534	4.1775	2.968			1
chr1	156908260	156908660	38306	Ier5	2.943	3.9033	0	3.2676	2.9099	5.301	12.6664	15.9346	7.4814	22.0766	6.115	8.4798			1
chr1	161604306	161604706	150606	Tnr	4.896	3.0078	3.5104	5.7624	12.8478	8.2152	28.6784	30.0509	14.3005	22.7916	4.9575	7.1568			1
chr1	162695770	162696170	27099	Rabgap1l	2.18588	1.3464	3.5904	5.5608	1.3951	0.8982	22.0368	20.5623	4.144	18.213	4.945	4.5038			1
chr1	162735421	162735821	-12552	Rabgap1l	2.24438	0	2.6336	8.064	7.6286	6.5538	22.7432	27.2118	9.7791	17.7658	0.685	3.1766			1
chr1	163308726	163309126	-16643	Tnfsf4	4.1805	0.5724	9.0176	7.644	2.7146	3.411	30.0752	50.0489	45.3509	38.4488	4.77	4.1202			1
chr1	172659371	172659771	84908	Olfml2b	4.09612	0.8982	3.0336	3.4566	2.5312	1.9296	13.1472	12.6456	14.3005	15.171	1.4975	3.003			1
chr1	172697125	172697525	100577	Atf6	1.64363	0.9378	4.1504	3.4146	6.1271	5.3694	12.5968	13.4574	10.5191	15.275	2.655	0			1
chr1	173905936	173906336	51290	Vangl2	2.385	1.5489	0.9984	7.0686	6.9125	6.4188	26.2144	30.9155	21.1751	12.74	5.7675	2.758			1
chr1	173909161	173909561	48065	Vangl2	0.729	1.2573	2.6336	2.9316	3.5434	1.7514	16.3192	24.4684	17.6231	27.7498	5.6725	2.0594			1
chr1	178925640	178926040	-159576	Hmga2-ps1	2.40413	0.6534	3.5104	5.1534	3.4111	3.276	20.4552	22.3267	6.5416	9.997	1.6275	2.6782			1
chr1	179193042	179193442	-14344	Akt3	1.12275	0.7425	2.704	8.2866	2.4857	7.533	39.8304	37.246	10.582	17.0924	2.12	8.134			1
chr1	184031627	184032027	-23041	Srp9	0.561375	2.4822	3.4304	1.8858	3.4006	3.816	22.1688	40.3018	8.3028	13.6552	3.155	1.6478			1
chr1	185711017	185711417	146660	1700056E22Rik	1.4985	3.3894	2.2496	5.7624	2.2064	6.885	15.7528	22.121	6.9005	17.2978	3.43	6.6332			1
chr1	192723731	192724131	11718	Rps6kc1	1.14975	1.1673	3.7504	7.0182	8.2397	8.2152	21.2472	26.5265	7.844	16.5984	2.3075	6.9132			1
chr1	193626355	193626755	-18797	Nek2	1.69425	0.2016	1.2768	3.3096	3.0548	3.0798	11.356	16.9367	8.3028	7.9612	2.12	3.6792			1
chr1	194360976	194361376	236237	Hhat	0.88425	3.456	2.752	6.0732	1.7192	2.8728	9.9056	18.6538	5.5352	11.0552	0.7475	2.0776			1
chr1	13416888	13417288	-52924	Ncoa2	77.0974	64.5372	23.4624	26.5398	68.7099	77.274	56.1776	39.3888	57.1872	43.797	101.265	74.1622		1
chr1	23889502	23889902	26873	Smap1	10.0575	13.5135	3.76	5.6574	2.5872	5.2974	3.056	4.7234	1.3098	15.2828	3.4975	4.7096		1
chr1	37017357	37017757	-21185	Tmem131	65.3794	51.5178	20.0448	22.8102	5.6595	10.3788	13.1712	13.9568	9.7976	17.0274	30.71	25.109		1
chr1	38614458	38614858	69431	Aff3	121.155	110.967	54.9344	51.2778	50.2502	67.5162	34.5176	23.7853	48.0445	47.4422	87.395	70.3738		1
chr1	39974651	39975051	17093	Map4k4	110.901	102.86	54.0256	43.8858	10.8052	16.6086	26.1344	11.3289	10.1491	24.2502	53.055	37.8448		1
chr1	43937232	43937632	-52879	Uxs1	96.3067	90.3393	41.984	35.6202	63.2303	67.4982	58.1304	48.0216	40.6371	31.265	73.26	73.2956		1
chr1	51653839	51654239	-118796	Nabp1	28.4198	28.2033	13.312	11.3316	10.1423	9.8028	13.5824	5.8927	11.2924	17.7138	12.93	23.8378		1
chr1	58361217	58361617	26247	Aox2	25.8052	23.2515	8.7936	11.0166	60.151	63.7578	16.5464	15.1316	10.2971	15.197	38.2675	20.0746		1
chr1	58511124	58511524	-8994	Ppil3	36.8415	37.8495	11.1552	14.7378	5.4257	2.3922	1.596	5.5605	7.326	14.5626	16.3975	10.2858		1
chr1	60473619	60474019	7356	Abi2	51.7219	41.9031	15.2576	19.1688	6.2496	12.6216	14.1768	9.0849	5.2392	15.548	37.6175	35.0238		1
chr1	64132439	64132839	35324	Klf7	42.6487	38.5857	9.8464	18.0348	18.4163	32.0238	14.1328	8.778	15.9433	22.1624	57.2325	61.635		1
chr1	64182812	64183212	-15049	Klf7	16.6894	13.0941	6.976	2.2218	7.5985	8.658	5.1832	3.4067	8.1289	14.1206	35.1175	45.92		1
chr1	64355348	64355748	-187585	Klf7	13.5056	20.8638	4.3904	6.6318	36.9271	33.0246	16.9056	18.0664	11.7475	7.1838	13.055	9.933		1
chr1	66325765	66326165	-42333	Map2	15.6713	14.0589	4.5792	4.7124	32.2035	34.3836	28.2936	17.0401	2.8601	10.556	15.1125	16.0944		1
chr1	66599061	66599461	84240	Unc80	92.8901	97.5861	36.9472	29.1186	128.881	150.779	56.3992	45.9756	30.6323	41.171	80.3	85.1522		1
chr1	80752263	80752663	2665	Dock10	76.1017	71.1153	30.9632	30.2694	37.2729	45.6426	30.1048	19.943	26.4254	28.6572	44.3525	47.88		1
chr1	84315143	84315543	-34123	Pid1	48.3885	45.4311	16.1984	17.115	3.1423	6.903	5.2944	7.3568	7.3445	5.512	19.19	16.2204		1
chr1	84738692	84739092	-46096	Dner	20.5076	16.2288	7.6832	6.8166	25.6816	34.7022	29.2288	22.1562	4.9839	5.8604	3.5525	7.2198		1
chr1	93522681	93523081	85224	Asb1	57.8486	59.7231	20.5888	13.7214	6.0221	11.4912	6.1048	4.0601	7.5665	13.5512	12.4075	17.3866		1
chr1	107778934	107779334	101834	Tnfrsf11a	9.684	10.0665	2.8736	3.801	2.4437	2.6928	1.1368	3.7851	1.9388	5.9852	2.9675	6.748		1
chr1	108048340	108048740	19561	Gm20753	38.7889	36.7452	17.3248	11.0502	12.0764	18.1116	8.3432	7.5295	10.0122	15.184	29.5075	18.6326		1
chr1	108445651	108446051	-2643	Mir3473f	35.1529	24.3738	14.2048	11.9406	5.4117	3.366	4.868	4.6904	4.0589	13.6812	7.7925	9.0776		1
chr1	108503474	108503874	-60466	Mir3473f	19.7989	22.2399	9.0976	11.0712	9.4507	14.4036	19.7944	19.8825	8.3953	16.9156	19.44	25.7376		1
chr1	108763342	108763742	5785	Serpinb5	36.1991	20.1033	10.6848	7.5432	25.4408	41.9832	39.28	24.4772	13.9157	20.0538	32.5425	34.5282		1
chr1	133850935	133851335	-8357	Slc45a3	20.4356	11.0826	6.288	2.4108	5.1044	4.8564	1.2888	1.991	6.2937	8.4682	5.7475	9.4402		1
chr1	135441617	135442017	65040	Snrpe	29.0925	29.0511	14.0448	11.5206	3.1948	3.546	6.8672	4.4605	5.1837	9.8696	10.4625	13.979		1
chr1	136406556	136406956	15519	Rabif	43.092	41.0166	19.8688	15.3972	15.6842	16.9452	14.7328	6.4603	7.9809	12.805	18.08	14.5936		1
chr1	138595693	138596093	3105	Platr22	37.6661	33.1722	11.0432	7.728	26.3207	38.5146	43.052	35.8589	13.3052	12.1238	48.3675	58.926		1
chr1	139797296	139797696	-65536	Mir181a-1	26.694	29.0538	9.4176	4.7124	27.0221	42.1056	11.9104	13.5784	15.5918	23.4052	33.79	46.277		1
chr1	140071684	140072084	-2	Ptprc	39.0667	32.9634	15.2192	16.695	17.3236	16.8372	32.4888	23.4014	25.1452	20.982	26.9525	40.7288		1
chr1	140147575	140147975	-22540	Atp6v1g3	22.5506	24.0057	10.0384	6.1782	2.0181	7.029	4.0776	3.7367	4.8729	6.9368	10.5725	22.183		1
chr1	152872281	152872681	-31916	Hmcn1	56.1375	57.8601	24.4992	28.2786	7.3843	5.3424	12.908	9.2169	5.6277	14.7836	42.7675	59.6316		1
chr1	153931741	153932141	5509	1700025G04Rik	47.5526	39.3669	20.1088	14.1414	38.8402	41.0274	16.9176	14.8126	7.3815	6.4194	27.8675	20.2146		1
chr1	155742049	155742449	3473	Teddm1a	13.7745	8.919	4.9312	3.9396	3.9732	4.8384	5.1552	5.8927	7.4185	17.0014	7.1075	6.1026		1
chr1	163705300	163705700	13126	Fasl	42.75	41.8581	20.8288	12.453	51.751	65.088	32.2112	25.2373	33.6959	29.1382	65.4125	57.134		1
chr1	173192619	173193019	-7640	B4galt3	26.8425	22.3722	7.3248	5.6574	3.1423	3.0798	2.7208	3.6267	3.9664	12.3318	9.215	4.0852		1
chr1	173432810	173433210	-599	Alyref2	81.4039	60.6033	24.1248	22.9278	82.8198	106.528	56.748	46.2902	19.6248	12.4566	14.9575	16.2344		1
chr1	173719544	173719944	22481	Slamf1	18.4792	22.9194	8.4576	6.7032	7.658	11.5092	7.2296	5.8069	4.0885	18.5952	7.045	12.6238		1
chr1	173945400	173945800	11826	Vangl2	38.4637	28.4346	18.576	12.9864	32.8125	40.2192	26.1688	33.0715	17.2457	20.8572	21.57	7.8036		1
chr1	181479484	181479884	3024	Cnst	86.2796	77.301	41.52	31.6428	14.5831	18.315	14.8608	13.7236	4.8914	14.0764	28.6225	31.0338		1
chr1	185840284	185840684	17393	1700056E22Rik	20.2275	32.319	5.4816	11.907	12.0953	19.6614	5.2808	3.3165	7.7145	12.896	23.13	19.2472		1
chr1	193249772	193250172	-29052	Ppp2r5a	51.7725	43.1487	17.2288	17.262	26.6084	33.1362	16.5664	6.556	5.9237	12.4566	44.6875	50.7528		1
chr1	195111940	195112340	-12758	G0s2	60.4136	46.4301	22.0256	8.883	9.7881	15.84	11.6928	6.501	8.7653	18.46	48.3425	55.2006		1
chr1	8788016	8788416	501742	Sntg1	6.53625	4.8699	14.4448	18.4338	3.3516	1.3014	2.324	4.1426	13.0573	21.0392	7.1075	9.1294	1
chr1	16185611	16186011	89848	Rdh10	0.8415	0	23.3824	38.3334	0.4361	1.1214	0.7384	3.1823	1.6613	2.7872	2.0575	2.618	1
chr1	26742839	26743239	1266	4931408C20Rik	8.523	5.6691	18.2272	35.4438	1.9341	5.6016	2.6776	8.976	15.7953	36.049	4.2275	13.4064	1
chr1	38834277	38834677	43583	Lonrf2	9.35325	7.9947	25.408	25.221	9.9848	13.0536	30.504	22.1815	36.7225	48.1884	19.65	20.6332	1
chr1	39253612	39254012	2695	Npas2	4.99613	5.5323	19.6384	17.6904	44.1784	35.6904	40.2736	44.3652	33.411	24.9236	17.505	17.3236	1
chr1	40043654	40044054	86096	Map4k4	5.40562	5.481	18.2752	15.4266	2.6292	3.645	5.612	6.9597	0.2664	10.8472	6.4225	7.4508	1
chr1	43945403	43945803	-45236	Tpp2	5.65538	7.8552	14.2528	17.367	5.565	3.573	10.5856	6.3965	7.1225	11.0994	5.0625	4.7964	1
chr1	52431497	52431897	125595	Nab1	4.37062	4.7448	17.5072	23.5662	14.0035	12.1014	25.0696	30.1576	27.7167	29.3852	17.68	11.7516	1
chr1	52444975	52445375	112117	Nab1	10.476	8.8785	22.8704	22.2264	36.8501	57.69	60.836	72.2601	20.2797	19.3986	10.5975	8.407	1
chr1	53895287	53895687	-10781	Mir7681	5.16263	3.51	11.6352	13.3644	83.0571	91.5534	91.5832	84.5933	26.0554	40.0192	17.88	14.3066	1
chr1	54635385	54635785	-21057	Pgap1	3.72037	6.9219	15.6096	18.8958	2.2694	0.8982	3.3	2.8479	13.1572	9.7396	25.2625	20.0746	1
chr1	60072919	60073319	26847	Ica1l	8.2935	5.8626	16.1824	16.338	46.5598	51.9804	63.3976	68.3485	6.3677	15.6	9.0775	7.7994	1
chr1	60539733	60540133	73470	Abi2	6.75	3.447	18.56	13.6374	0.9947	0.8982	4.4528	2.145	6.1087	10.829	4.065	2.3184	1
chr1	60932110	60932510	-33559	Ctla4	5.97825	2.8638	18.6656	23.2512	56.1498	68.6736	60.2736	52.4513	20.3352	26.3952	5.355	11.4268	1
chr1	60943839	60944239	-21830	Ctla4	11.4581	6.4638	23.6544	14.0574	4.6991	1.5624	16.8336	12.8326	24.4163	23.0828	16.1725	8.12	1
chr1	60955508	60955908	-10161	Ctla4	7.17413	14.229	23.5808	33.684	72.7741	75.564	75.1824	78.7886	53.9238	57.577	21.19	23.912	1
chr1	60968442	60968842	2773	Ctla4	5.45062	5.535	19.0016	19.7862	6.9531	3.3264	13.3624	7.678	5.5352	7.527	11.285	11.5556	1
chr1	60970185	60970585	4516	Ctla4	15.453	11.8998	49.8752	59.8038	48.3574	52.6986	96.3192	84.7902	12.9352	19.9576	9.14	8.246	1
chr1	60973307	60973707	7638	Ctla4	21.5235	17.4879	45.6448	63.4284	17.8612	20.7468	25.2328	22.3949	43.2012	44.7512	44.0525	40.8268	1
chr1	60977317	60977717	11648	Ctla4	8.96063	3.6495	32.032	63.1554	26.1674	28.728	38.7432	47.7147	29.711	44.3092	28.6525	20.1866	1
chr1	61041930	61042330	7372	Icos	3.4785	4.9104	12.9984	12.2556	2.1714	1.2978	6.1728	7.843	8.7579	26.8034	9.2075	12.9668	1
chr1	61084378	61084778	49820	Icos	6.45525	5.7771	18.64	16.548	5.1093	3.0384	13.1328	11.4631	5.9311	14.5626	5.3425	3.5056	1
chr1	61111279	61111679	76721	Icos	1.30163	1.8	16.5344	14.4522	4.7481	5.1894	14.9464	18.2589	14.4115	18.7902	5.5975	4.9924	1
chr1	69590810	69591210	141524	Ikzf2	12.4166	5.2362	44.528	59.8668	18.9525	15.9984	82.5672	84.7495	50.0277	52.0052	3.3175	9.569	1
chr1	69727061	69727461	5273	Ikzf2	1.73925	1.4364	11.7312	12.6714	6.9825	6.7338	9.2168	13.1945	17.1606	13.6162	5.5475	7.4718	1
chr1	69727625	69728025	4709	Ikzf2	8.07412	6.1362	16.0064	13.1544	2.7545	1.6074	3.7504	4.6354	20.1132	26.169	28.0675	21.5558	1
chr1	69729684	69730084	2650	Ikzf2	11.511	6.7284	22.8384	20.601	16.7076	14.2974	30.0984	20.7438	20.5498	30.1938	12.47	16.2722	1
chr1	74171692	74172092	-223	Rufy4	7.51612	5.8311	15.2992	20.9496	6.8915	7.515	5.8616	5.9521	17.2531	21.9596	6.0525	16.6082	1
chr1	74444564	74444964	3880	Mir26b	7.88287	9.999	19.8848	22.0878	54.6385	57.6	80.8776	95.7847	48.1	34.3772	10.4175	8.7976	1
chr1	78419175	78419575	66097	Farsb	6.50925	5.8131	29.3184	23.1252	2.5627	1.5174	19.5952	13.409	13.9712	19.2426	3.43	8.8536	1
chr1	79577956	79578356	90391	Ap1s3	10.5907	5.3415	25.7344	40.6392	66.6484	74.3112	113.027	103.143	54.945	61.1416	27.65	22.9558	1
chr1	80210369	80210769	-50	Fam124b	6.453	6.7599	18.96	19.6896	11.3883	16.4286	6.6472	17.0181	9.5608	17.8958	8.0675	12.0932	1
chr1	84987676	84988076	-56218	Slc16a14	3.4785	3.0078	13.4464	13.7214	2.1035	0.8982	2.8928	6.3646	11.9473	18.1558	4.2075	10.6484	1
chr1	87734623	87735023	44801	Cab39	11.5189	10.7685	27.9616	31.9032	42.6811	51.4512	48.7104	58.3352	41.1514	44.4912	35.71	28.5586	1
chr1	87760971	87761371	-29914	Itm2c	5.69475	6.6438	12.848	19.5846	5.3067	8.0802	3.232	6.0896	15.5918	13.7462	8.8525	7.8904	1
chr1	89111375	89111775	1061	Eif4e2	5.39775	4.3542	12.0512	15.6912	16.6257	14.9292	10.1424	9.5843	7.6035	16.7414	12.505	8.26	1
chr1	90188562	90188962	-14525	Trpm8	5.26612	7.7679	27.0912	34.5324	5.7939	8.2278	4.2552	14.0096	23.7022	39.7202	12.175	13.6794	1
chr1	90206923	90207323	3836	Trpm8	4.7745	5.4405	13.4528	18.6648	4.7306	6.0606	1.9192	8.0762	25.6706	45.3336	8.4425	18.2728	1
chr1	91499413	91499813	80854	4933400F21Rik	5.022	3.2274	25.056	18.0558	6.3119	5.6016	7.3856	11.5269	14.7815	18.5302	5.96	5.852	1
chr1	95191120	95191520	11136	Mterf4	4.34025	3.0501	11.7056	19.3536	1.0458	1.521	1.72	2.9348	23.1768	22.4198	4.49	10.4146	1
chr1	99519858	99520258	38537	D1Ertd622e	3.46162	3.1761	20.3328	15.1032	8.3055	8.829	7.4992	9.5931	13.4236	31.3482	9.6	7.3458	1
chr1	114353961	114354361	-592666	Dsel	0.729	3.3894	26.2528	33.306	1.7458	0	0.7384	1.1517	6.2752	11.2814	7.1075	10.6134	1
chr1	129522138	129522538	52260	Tmem163	9.57487	10.2438	19.312	20.811	1.2621	1.3284	5.0232	3.9391	4.8914	8.6034	1.6025	5.768	1
chr1	130512018	130512418	-23342	Cxcr4	8.93587	14.373	22.672	29.3916	23.4003	18.2376	29.7096	21.8053	17.3456	13.4342	20.45	15.9236	1
chr1	130667417	130667817	-178741	Cxcr4	3.33338	1.7955	11.8272	13.6164	5.4705	10.566	24.148	29.8507	15.17	22.4848	3.9775	4.0572	1
chr1	130690401	130690801	-201725	Cxcr4	2.24438	2.6037	15.4816	12.0456	1.2397	1.1214	2.7136	3.1273	2.7676	11.2814	5.3625	2.653	1
chr1	132888637	132889037	-27585	Il10	2.05875	0.7722	13.088	14.7252	0.6986	2.8098	30.2008	34.3112	46.4498	44.8292	5.325	5.355	1
chr1	132890216	132890616	-26006	Il10	29.6685	17.0127	90.6144	111.233	18.1895	20.0196	101.058	98.2322	88.208	92.9786	28.0225	17.6484	1
chr1	132899924	132900324	-16298	Il10	6.61275	4.2507	23.2768	17.3124	5.9717	5.706	27.0904	23.4124	36.2267	25.2668	5.3425	8.253	1
chr1	132907095	132907495	-9127	Il10	1.64363	3.0924	29.9104	21.2394	9.0076	11.3742	74.4136	70.2845	80.919	68.9754	16.9325	15.9418	1
chr1	132918049	132918449	1827	Il10	5.56087	0.8667	13.104	12.2766	4.5108	4.8654	40.9736	34.2452	36.7595	34.7022	5.9225	6.2776	1
chr1	135668380	135668780	-18256	Atp2b4	8.78625	6.8967	17.6352	15.5652	14.6286	16.146	18.6176	12.0318	23.8798	25.2616	31.4225	17.9872	1
chr1	136007528	136007928	-91	Chit1	4.68	2.8413	13.36	13.9734	8.0962	10.53	15.0824	12.1242	11.9954	21.0002	17.3125	10.1906	1
chr1	138741938	138742338	108069	Nr5a2	1.96088	1.4652	16.7584	45.1122	1.1641	1.512	3.9704	1.0978	4.6509	6.3206	1.3725	2.0594	1
chr1	140040997	140041397	30506	Ptprc	10.3129	6.1317	20.9408	18.7488	71.2985	102.649	63.3776	60.5352	44.548	53.8148	33.2675	24.0408	1
chr1	140186641	140187041	16526	Atp6v1g3	5.83537	5.5881	16.4384	21.5754	19.5685	20.7828	44.3096	45.6456	36.445	34.8192	12.2825	12.3242	1
chr1	140457333	140457733	58801	Nek7	5.1345	1.7595	12.0672	15.4602	3.0863	1.7964	14.6032	20.4479	12.0879	19.0892	5.7975	4.4968	1
chr1	140511109	140511509	5025	Nek7	4.97137	6.4413	14.9536	15.2502	12.3487	15.4944	15.932	21.0672	22.4775	29.8766	27.245	28.133	1
chr1	146047600	146048000	-23298	Rgs13	3.56062	3.582	11.8112	13.8054	0.8015	0.8982	4.9456	2.8039	8.7579	19.6144	9.47	2.793	1
chr1	146050000	146050400	-25698	Rgs13	2.68762	5.517	24.6272	18.5178	18.2644	12.0168	23.0704	23.6951	36.4376	34.6034	17.195	13.4442	1
chr1	154885227	154885627	83196	Nmnat2	3.546	1.4994	13.056	18.0558	1.8053	0.8982	5.0872	4.7069	7.8625	4.992	4.7375	7.1008	1
chr1	154987984	154988384	45393	Lamc2	3.70575	4.4802	20.9952	19.7316	11.4499	7.9452	18.0632	30.0069	18.3335	27.5366	7.7175	10.7212	1
chr1	155464471	155464871	-35496	Rgs8	7.15388	6.7554	24.1792	27.4428	36.379	35.0568	134.544	169.088	82.9503	73.6554	22.32	25.102	1
chr1	157323343	157323743	50698	Gm5532	6.67687	6.6123	22.1856	20.5086	7.9947	11.5272	10.0672	6.556	2.8786	10.725	7.6675	6.2286	1
chr1	162772700	162773100	-49831	Rabgap1l	4.57538	2.1033	11.9296	15.5946	2.4423	0.8982	0.1176	5.9059	12.9093	19.8276	7.925	4.0642	1
chr1	163326425	163326825	1056	Tnfsf4	5.52712	6.8904	11.5552	15.6072	2.1959	1.9026	2.2384	3.0613	2.2681	7.5738	5.25	6.2216	1
chr1	173701063	173701463	4000	Slamf1	6.56438	4.1697	15.8176	22.9362	134.295	173.536	115.814	123.035	133.237	133.216	125.885	116.12	1
chr1	174431827	174432227	1650	Tagln2	8.89312	12.3174	27.7376	24.696	5.0449	6.4818	7.3496	6.501	21.645	39.1092	48.5525	52.8444	1
chr1	192306798	192307198	-312439	Prox1	0.774	0.6669	15.584	30.3744	0.9009	15.7554	0.2536	2.112	12.7983	13.091	11.16	8.8228	1
chr1	193007224	193007624	-212	Atf3	4.85663	5.3415	14.0992	18.2784	36.3391	35.874	46.5776	34.3717	73.6485	76.0942	44.32	52.5574	1
chr1	193176354	193176754	26710	Tmem206	4.0095	5.571	13.7184	16.758	3.1262	2.1546	3.0944	5.9147	9.8716	10.2778	4.525	4.6396	1
chr1	196821402	196821802	-18449	Gm16897	12.8183	9.1098	30.8736	24.801	11.1811	5.517	15.6288	15.0491	14.6631	17.7268	8.16	9.0384	1
chr1	3067214	3067614	594165	Xkr4	1.76737	2.3922	5.6672	9.6054	1.1466	2.6928	0.3728	5.0006	2.4531	14.4014	1.7275	2.6992
chr1	3757635	3758035	-96256	Xkr4	3.05775	1.9215	2.6336	9.24	1.9936	0.297	2.0272	2.9953	8.5248	11.8924	5.0375	3.2116
chr1	4486398	4486798	837	Sox17	4.44937	8.4528	10.4864	14.8302	3.1437	0	2.488	2.4145	5.6832	13.8164	1.435	6.4176
chr1	4759935	4760335	15672	Mrpl15	4.87012	3.8331	7.2928	4.4394	1.9201	2.8188	2.1264	4.0546	2.8601	8.7412	3.28	4.1482
chr1	4775622	4776022	-15	Mrpl15	64.4704	63.2898	46.3808	38.241	43.463	35.955	44.5368	36.4892	43.3381	46.397	40.955	48.1376
chr1	4797677	4798077	-97	Lypla1	39.5966	28.3059	34.3296	28.9716	21.5761	19.6524	28.2736	23.0043	39.1608	34.2472	35.51	45.3306
chr1	4846977	4847377	-598	Tcea1	1.40288	0.7002	3.5104	5.6574	4.8706	4.5882	6.9624	5.9686	5.0949	5.59	1.895	2.737
chr1	4847605	4848005	30	Tcea1	21.1309	23.5755	28.2496	22.4574	19.4082	11.2482	24.028	22.4169	29.6	31.46	46.645	39.8496
chr1	4848529	4848929	320	Tcea1	6.76125	1.5264	2.6496	9.4038	12.6315	21.906	13.4424	15.224	9.0798	16.4944	5.1875	5.2444
chr1	4870577	4870977	22368	Tcea1	4.7295	1.7955	2.2656	4.3344	1.295	13.1616	1.9952	2.3705	0.9213	12.5008	5.1375	9.3002
chr1	5036692	5037092	23474	Rgs20	9.5805	5.8329	8.9312	3.6666	3.6953	2.5542	1.4704	3.9721	12.4283	6.8848	11.285	3.5476
chr1	5072976	5073376	9	Atp6v1h	17.0854	25.9452	32.2784	15.8172	17.0373	15.4638	17.4864	14.4155	29.0191	28.0748	25.3425	25.6256
chr1	5496730	5497130	-81644	Oprk1	1.818	3.753	7.3504	7.644	1.8501	0	1.3944	2.5784	0	8.5072	1.435	2.737
chr1	6204497	6204897	-46	Rb1cc1	37.683	30.1869	36.1024	21.5754	18.5843	16.7706	23.1344	14.0503	40.3781	37.5154	35.735	49.3948
chr1	6205332	6205732	789	Rb1cc1	6.534	8.1468	2.6336	7.3206	6.0977	9.3186	3.6072	5.2833	5.9052	15.4518	4.845	3.92
chr1	6214069	6214469	9526	Rb1cc1	3.456	1.1223	3.3984	7.938	1.2572	1.7964	2.2784	1.8271	2.5641	9.984	1.945	2.835
chr1	6262275	6262675	57732	Rb1cc1	4.68	0.2646	2.0736	7.707	1.7388	3.0438	3.6904	5.3603	4.8914	11.5024	5.2125	4.6088
chr1	6273200	6273600	68657	Rb1cc1	0.56925	2.4957	0.7168	5.6364	3.0583	11.7558	8.4632	11.2739	12.5504	18.3352	0	0.8344
chr1	6396434	6396834	47222	Fam150a	6.921	2.1006	7.1008	7.9926	7.6251	16.7022	11.4816	6.3646	6.8191	13.8762	6.545	3.5714
chr1	6457108	6457508	-20004	St18	5.25713	8.5284	8.9376	13.1964	14.042	15.7554	9.1832	8.7538	10.1121	13.0442	2.805	2.1644
chr1	6955619	6956019	-123182	Pcmtd1	2.28938	2.0196	4.5632	10.6638	1.5848	2.0646	2.8928	0.7623	1.9388	6.5624	1.92	4.6998
chr1	7078714	7079114	-87	Pcmtd1	149.044	140	131.002	94.8612	127.447	121.309	146.222	140.57	128.919	125.624	161.178	165.775
chr1	7085912	7086312	7111	Pcmtd1	36.8674	29.8278	21.3696	25.6074	31.0569	50.7006	11.5728	14.7059	34.3989	39.9464	54.295	47.6448
chr1	7194817	7195217	116016	Pcmtd1	5.42588	4.5198	6.064	8.043	4.4548	2.9358	1.724	5.6232	9.2278	12.7218	1.3975	7.3668
chr1	7386956	7387356	308155	Pcmtd1	8.69737	5.7123	13.8848	13.9314	6.3364	4.6692	9.576	4.0183	12.7798	6.3856	8.79	7.4186
chr1	7388082	7388482	309281	Pcmtd1	143.722	128.246	115.472	108.885	121.481	133.967	132.106	138.663	123.051	116.015	128.097	139.107
chr1	7445012	7445412	366211	Pcmtd1	6.04012	3.7278	4.4768	1.8732	1.7122	3.2274	3.8744	6.3151	3.8739	6.6664	3.43	4.0152
chr1	7447931	7448331	369130	Pcmtd1	5.05012	2.3346	3.9104	8.589	6.6157	5.0724	3.8304	2.8534	5.1689	7.5218	2.0575	3.5966
chr1	7699330	7699730	620529	Pcmtd1	4.968	4.4262	4.4832	10.1388	3.0254	4.0446	6.3024	7.7902	11.2739	2.6702	5.9225	8.8368
chr1	8117297	8117697	1038496	Pcmtd1	6.69375	3.7395	7.9328	4.9224	1.2187	0	1.636	2.6609	2.3606	14.3156	2.0575	5.2934
chr1	8678273	8678673	611485	Sntg1	4.158	1.6875	6.16	8.904	1.4105	0.8982	1.9232	4.554	4.6324	10.14	5.2	7.4508
chr1	9225678	9226078	64080	Sntg1	5.83875	2.5515	5.2416	4.8594	5.2563	1.3338	2.3344	5.1403	5.6018	10.543	3.9225	4.382
chr1	9226585	9226985	63173	Sntg1	14.6723	14.3775	15.2096	18.0138	2.0251	2.6928	7.0384	6.1501	10.0566	11.0604	11.6075	13.993
chr1	9227346	9227746	62412	Sntg1	5.7375	4.5108	7.8208	8.694	4.3813	1.638	1.8952	3.2923	11.0741	11.3464	1.715	5.7778
chr1	9417811	9418211	-117478	Rrs1	3.61912	3.4119	4.7072	12.8814	1.7633	2.6928	1.596	4.7179	12.8242	15.951	3.615	10.1248
chr1	9426681	9427081	-108608	Rrs1	4.62938	1.0773	3.7504	11.8356	1.2047	0.7182	2.5136	2.277	7.5665	8.1692	2.1825	2.3044
chr1	9517639	9518039	-17650	Rrs1	2.13187	1.7325	5.1392	9.177	0	2.9268	3.0288	2.376	9.7421	16.4424	2.12	6.8292
chr1	9531342	9531742	-3947	Rrs1	9.39263	4.8681	6.8704	6.0858	9.9848	2.6928	6.452	5.2228	8.4804	5.2962	6.7525	3.7324
chr1	9535161	9535561	-128	Rrs1	143.754	123.935	114.672	107.041	99.2397	114.374	113.277	124.319	84.3341	90.3188	104.8	102.155
chr1	9690486	9690886	-396	Mybl1	72.4657	55.638	54.464	33.411	55.8166	40.1526	43.9104	35.4277	76.997	74.4328	117.987	115.16
chr1	9734949	9735349	-2580	1700034P13Rik	5.62275	9.009	3.5104	7.2492	5.7155	12.4434	13.0232	9.8813	9.2093	9.5446	7.17	6.3476
chr1	9738380	9738780	-117	Vcpip1	154.482	130.051	122.813	102.728	113.039	114.971	123.371	126.958	94.1613	111.592	128.797	128.569
chr1	9762834	9763234	-24571	Vcpip1	5.97262	4.6323	4.8128	8.1606	1.6408	2.0916	3.5368	4.4242	3.8739	6.0944	2.805	1.582
chr1	9767673	9768073	-20338	Sgk3	1.84613	0.6057	5.4272	7.854	0.6881	2.0466	1.2848	1.3057	3.7814	11.3074	0.685	3.8682
chr1	9793765	9794165	5754	Sgk3	2.00925	0.3231	4.7872	7.77	1.463	1.2294	1.44	1.7006	6.956	13.0832	2.0575	1.0962
chr1	9795354	9795754	7343	Sgk3	1.29937	1.7217	4.3648	13.1964	1.2341	1.7964	2.6416	1.5719	5.9977	10.7172	4.5875	5.0176
chr1	9837682	9838082	-480	Sgk3	7.12012	5.6043	4.5248	7.9506	2.856	3.7836	2.4096	1.7336	5.1504	11.0162	3.11	3.3096
chr1	9838167	9838567	5	Sgk3	48.6304	51.3558	28.3776	26.0778	19.0834	14.9472	14.504	12.4652	11.6254	21.151	30.56	37.6922
chr1	9849006	9849406	10844	Sgk3	3.08587	2.3787	3.472	4.6074	3.6484	4.2192	2.3344	3.7851	2.0757	11.3802	5.3	6.1796
chr1	9849324	9849724	11162	Sgk3	4.8735	4.1427	5.904	12.915	0.4662	1.8126	3.128	5.0204	1.9388	11.2164	2.3125	2.4794
chr1	9853642	9854042	15480	Sgk3	5.92538	4.7061	6.6304	3.7716	1.5379	0.7668	3.316	2.035	6.5601	12.922	2.805	2.723
chr1	9873105	9873505	-25414	Mcmdc2	20.3738	17.1873	25.104	22.4994	4.263	5.2974	4.768	4.3175	7.6775	8.0132	13.255	11.151
chr1	9932292	9932692	132	Snord87	1.64925	2.2941	2.7936	5.8548	8.6149	10.926	2.4176	5.9279	2.9526	11.9366	3.06	0.9072
chr1	9933160	9933560	-736	Snord87	3.15	4.9671	4.3968	4.305	9.807	15.8364	9.64	13.321	3.9775	6.4324	3.055	3.0338
chr1	9934048	9934448	-49	Snhg6	56.8732	65.3652	55.9552	44.6796	42.3507	28.0944	50.1848	37.0568	30.5139	29.3254	41.1475	34.3056
chr1	9957102	9957502	264	Tcf24	1.79325	2.7135	4.5568	5.6574	2.6901	3.591	2.8728	3.7554	11.0741	16.4632	2.6925	4.5766
chr1	9957855	9958255	-489	Tcf24	2.90138	4.3092	6.912	7.2492	3.1563	0.072	3.9704	2.8259	4.6694	18.1038	6.5325	5.327
chr1	9958130	9958530	-764	Tcf24	5.72625	4.2912	6.7104	5.9598	2.0496	1.1628	3.2016	3.5827	3.145	12.2356	4.1075	3.9004
chr1	10028088	10028488	-11	Cspp1	35.1045	29.0466	24.2208	23.1588	16.8749	17.8974	22.6032	22.3817	16.6648	17.2536	17.7375	27.3854
chr1	10029608	10030008	1509	Cspp1	17.8537	16.3953	28.9664	17.64	15.2516	11.3256	16.848	16.9389	15.9988	16.6192	25.3375	29.6478
chr1	10079602	10080002	51503	Cspp1	6.69713	6.1515	8.2912	7.6356	2.9869	2.6928	3.8288	4.8851	2.0313	6.3024	3.31	3.5406
chr1	10210154	10210554	12397	Arfgef1	2.2635	2.0511	2.1792	4.956	6.1985	9.6966	19.7128	19.844	5.3243	5.9202	0.685	3.2018
chr1	10222111	10222511	440	Arfgef1	6.17175	5.6781	5.7472	8.064	4.0845	3.0078	2.1344	5.3768	13.0092	13.4212	6.6075	11.5906
chr1	10222895	10223295	-344	Arfgef1	28.9417	26.5104	26.5728	29.5554	19.7603	23.5476	24.6944	24.024	24.9491	22.1104	30.6475	36.7346
chr1	10244432	10244832	-21881	Arfgef1	0.558	0.4014	3.44	2.2932	1.7668	1.611	2.6312	3.9534	7.4	11.9808	2.1125	2.1476
chr1	10247588	10247988	-25037	Arfgef1	1.73137	0.5697	7.3664	11.3106	4.6137	2.9178	9.444	6.4845	9.5682	9.5966	3.3225	5.1002
chr1	11123650	11124050	-130194	Prex2	0.561375	0.3609	1.9232	11.4282	0	0	1.7912	1.2892	3.404	10.725	3.54	1.8886
chr1	11219422	11219822	-34422	Prex2	4.941	7.956	9.9904	9.8658	1.5365	0.1386	4.0656	2.4772	0	11.9236	3.285	2.94
chr1	11460373	11460773	56387	A830018L16Rik	1.50975	2.6442	6.304	11.4366	1.3195	0	0.116	1.5631	6.9375	37.2294	2.73	14.049
chr1	11669615	11670015	265629	A830018L16Rik	1.86862	2.6937	7.6608	8.589	2.3289	3.519	2.3184	4.3395	3.8739	22.3678	5.585	5.726
chr1	12447842	12448242	31975	Mir6341	0.51075	0.5589	5.0368	9.5298	1.7612	0.2286	2.4096	0.8261	7.1336	4.5318	2.245	2.3744
chr1	12634699	12635099	-22745	Gm17644	21.1871	23.1669	37.0272	86.3898	10.8857	81.4806	14.364	9.9902	66.452	69.4928	52.5675	33.0064
chr1	12647518	12647918	-9926	Gm17644	6.498	4.347	20.1504	33.873	5.8023	7.7076	3.34	5.1106	34.7319	55.4632	4.265	23.898
chr1	12854146	12854546	126870	Slco5a1	3.1005	2.0646	6.464	5.3928	3.0723	0.7848	1.656	3.5387	9.2722	12.2226	1.9325	1.8158
chr1	12855176	12855576	125840	Slco5a1	3.97012	6.3405	8.4576	7.4382	18.1286	23.274	8.4688	12.7006	7.7959	16.5022	13.84	7.105
chr1	12949742	12950142	31274	Slco5a1	1.125	0.0468	9.504	19.7022	0.1554	3.645	1.1968	2.2	8.9688	9.1624	9.5875	4.018
chr1	12981426	12981826	-410	Slco5a1	3.97012	1.2006	1.9936	5.9178	1.2915	3.9942	3.6008	8.0102	8.4878	9.4978	0.6225	1.134
chr1	13042204	13042604	-61188	Slco5a1	3.50663	4.2489	5.4816	9.9204	2.4367	1.2564	2.3544	3.6487	2.9526	15.5298	5.405	3.6442
chr1	13042437	13042837	-61421	Slco5a1	2.22188	3.9816	4.7072	3.5826	2.1469	1.3194	2.6576	4.0051	3.8739	10.062	2.2575	1.1382
chr1	13117526	13117926	-482	Prdm14	0.813375	1.6047	3.4304	8.7444	3.7443	1.683	3.272	4.0326	2.2607	8.6242	2.025	3.7184
chr1	13145432	13145832	-28388	Prdm14	3.42225	3.591	4.7232	8.274	55.3035	62.1432	47.8824	53.5953	29.526	38.857	7.6675	11.9896
chr1	13146749	13147149	-29705	Prdm14	0	1.0053	5.6672	7.644	6.1866	6.885	6.364	4.8994	4.0589	13.0052	2.1825	4.7418
chr1	13151454	13151854	-34410	Prdm14	37.2004	38.0781	26.112	25.998	78.0822	94.9698	49.2128	34.4872	26.1775	30.9218	32.3325	32.6648
chr1	13152430	13152830	-35386	Prdm14	35.5511	27.6012	30.7008	25.851	60.6088	72.9468	40.3632	39.5945	33.8735	48.6096	27.3325	32.7488
chr1	13161218	13161618	-44174	Prdm14	2.76638	1.6992	2.8736	6.7746	3.1948	2.1096	1.4224	4.2438	2.8971	11.1514	11.6775	13.8432
chr1	13178484	13178884	-61440	Prdm14	0.81675	3.438	3.0336	4.746	3.451	6.2118	1.708	3.1185	2.0942	7.4698	1.165	0.4928
chr1	13221499	13221899	-104455	Prdm14	0.493875	1.2303	5.1232	4.7124	4.0572	4.3722	1.588	5.2448	6.1457	13.1872	2.4825	3.5896
chr1	13248063	13248463	114247	Ncoa2	4.14675	3.3174	3.2864	3.6456	23.6327	28.1988	5.0712	5.8377	3.2116	6.4584	4.7375	3.003
chr1	13249561	13249961	112749	Ncoa2	0.42075	1.2789	2.1536	5.7624	7.6811	8.1702	4.5888	2.222	5.3502	5.252	1.3725	3.1766
chr1	13256659	13257059	105651	Ncoa2	5.47088	6.1542	5.4272	2.4738	1.5918	1.2924	4.864	3.8401	3.2116	15.951	3.6525	6.4652
chr1	13257491	13257891	104819	Ncoa2	64.2454	67.7583	42.3744	29.0136	22.6583	20.0196	29.6256	22.7953	20.2982	24.9626	36.16	31.1766
chr1	13283506	13283906	78804	Ncoa2	19.0069	15.4755	9.7344	10.1598	13.5464	18.4716	16.1296	13.0438	14.3005	13.7124	8.0425	8.204
chr1	13284826	13285226	77484	Ncoa2	9.13163	9.7632	23.9808	11.991	2.793	0.8982	4.0096	7.0499	6.3196	16.1434	7.5125	7.6104
chr1	13291600	13292000	70710	Ncoa2	6.10987	10.0503	12.528	13.6038	6.4869	6.8364	5.2128	7.2204	5.4242	14.2714	10.7225	8.7948
chr1	13301847	13302247	60463	Ncoa2	27.6345	39.708	18.4192	18.4758	13.0291	15.8274	8.9936	5.8652	13.4347	16.9234	20.86	42.049
chr1	13302583	13302983	59727	Ncoa2	1.431	0.8712	2.7936	5.7834	4.9014	7.344	0.4352	4.356	2.4716	14.1336	0.685	6.2916
chr1	13326074	13326474	36236	Ncoa2	5.59462	3.1059	2.928	8.8284	2.828	3.0978	1.1968	1.078	3.8184	19.3804	6.1525	8.0262
chr1	13345561	13345961	16749	Ncoa2	2.21625	1.863	5.2672	8.379	1.5883	0.6282	2.3144	1.6456	4.7064	6.7444	3.9275	4.0502
chr1	13353818	13354218	8492	Ncoa2	6.9525	1.4319	2.3616	7.98	11.7796	14.2434	13.452	12.5719	12.2248	14.6796	11.6575	15.12
chr1	13362434	13362834	-124	Ncoa2	80.0438	74.1528	57.5296	46.8804	54.4446	47.5398	61.3088	44.0055	64.2283	53.2636	65.225	80.8024
chr1	13364019	13364419	-55	Ncoa2	22.8982	23.7726	18.3392	16.233	21.7784	14.8662	12.712	8.1037	25.0971	21.32	28.4175	33.453
chr1	13372595	13372995	-8631	Ncoa2	1.32975	2.6982	7.3408	8.232	2.9673	2.2896	10.8928	13.6114	10.9076	11.9678	1.995	6.1446
chr1	13373552	13373952	-9588	Ncoa2	3.39188	2.8458	10.6144	11.2476	7.8918	9.5706	26.9368	25.8291	5.1837	8.8686	5.355	2.646
chr1	13378617	13379017	-14653	Ncoa2	3.249	2.3517	5.5072	11.7936	12.3557	13.7088	59.8064	57.376	12.6207	21.3564	5.5475	2.947
chr1	13415770	13416170	-51806	Ncoa2	6.876	3.3957	5.0912	2.8266	9.891	13.9914	10.0864	7.5108	8.5803	13.7254	5.7725	7.9702
chr1	13416183	13416583	-52219	Ncoa2	12.2715	7.2675	9.3216	11.5206	14.3283	11.7342	14.7272	10.2267	11.4034	11.3334	22.4575	7.6804
chr1	13444631	13445031	-80667	Ncoa2	4.01175	3.4335	9.9744	14.4522	48.6857	63.7848	33.0576	31.3269	17.0681	15.756	8.665	10.6134
chr1	13451639	13452039	-87675	Ncoa2	0.835875	0.4491	3.6544	3.4146	7.9639	8.2422	2.2264	1.9646	3.9664	3.2032	2.4075	0.5866
chr1	13484844	13485244	94947	Tram1	4.66312	6.435	5.984	7.4046	4.0915	3.771	4.092	2.1835	4.8914	10.9824	2.5925	5.6238
chr1	13486224	13486624	93567	Tram1	4.44712	1.8765	3.2384	6.3252	4.8055	5.9832	2.5576	2.0493	5.0098	9.8098	1.6575	4.151
chr1	13489774	13490174	90017	Tram1	7.01663	4.8699	3.8528	10.0548	13.8271	17.0712	4.6464	1.8051	13.0388	9.3756	9.725	3.4006
chr1	13490561	13490961	89230	Tram1	5.8635	3.591	4.1504	10.0548	2.6705	2.5146	1.4168	0.9878	5.0764	13.3562	0.6225	1.3272
chr1	13503898	13504298	75893	Tram1	12.3863	13.8483	14.1472	18.3288	10.5609	6.4602	16.0496	15.521	5.2318	14.9708	7.8875	4.3778
chr1	13511662	13512062	68129	Tram1	6.68587	3.5352	4.9728	5.5398	21.3682	16.497	33.3048	28.2843	9.4387	13.5304	2.55	3.969
chr1	13521588	13521988	58203	Tram1	4.97363	4.0131	8.1952	4.116	3.8213	5.625	5.4784	2.8721	6.1161	10.9512	6.7325	7.7504
chr1	13549485	13549885	30306	Tram1	15.5756	11.3031	18.752	9.9918	3.7464	4.0572	8.2472	6.589	3.9479	7.3398	6.9575	6.6682
chr1	13564069	13564469	15722	Tram1	2.40187	6.7194	5.76	12.3396	5.3907	3.0798	14.9504	17.0896	5.2577	13.4732	2.0575	3.3936
chr1	13566946	13567346	12845	Tram1	1.12275	1.4697	1.6352	0.9408	6.2405	4.4442	3.9	2.9216	0	7.4568	2.3075	2.3044
chr1	13578971	13579371	820	Tram1	8.7255	7.1145	11.0112	4.3974	26.516	30.2544	18.1944	18.4613	9.5978	8.4942	14.09	18.4338
chr1	13579258	13579658	533	Tram1	8.75587	6.8589	8.8256	9.9498	8.2166	7.164	9.72	8.7813	10.582	4.1756	9.55	7.5684
chr1	13579672	13580072	119	Tram1	31.2142	37.4229	27.5168	23.7216	20.2706	19.872	23.0704	15.3153	24.5976	20.553	29.8375	45.6134
chr1	13583224	13583624	-3433	Tram1	42.0289	39.4245	24.8832	20.454	78.0178	94.8834	50.0112	35.7764	23.3248	22.0584	38.1175	30.646
chr1	13605959	13606359	-26168	Tram1	0.723375	0.6732	2.4576	3.3726	16.1889	19.6884	10.2224	7.6483	12.1804	6.6274	3.6025	1.4238
chr1	13629274	13629674	21116	Lactb2	2.62913	0.5949	5.0208	3.0282	3.7058	12.285	11.6528	7.2259	5.1208	10.777	0	6.1796
chr1	13629585	13629985	20805	Lactb2	2.60325	2.8818	19.008	11.9616	10.1668	30.4074	37.1112	35.4684	32.6636	33.7298	5.1625	6.6262
chr1	13650456	13650856	-66	Lactb2	89.775	76.8483	73.296	61.0638	65.5137	58.2876	63.92	55.5896	60.9427	53.9786	56.7025	58.8448
chr1	13742627	13743027	34183	Gm5523	2.772	1.4274	3.5104	4.4394	2.73	2.0646	10.0864	12.7831	10.1861	20.826	2.7425	5.0414
chr1	13942520	13942920	-165710	Gm5523	1.11712	0.8325	4.2304	16.4766	1.8018	2.6928	0.3992	3.5277	6.4787	9.6668	6.9825	2.3422
chr1	14914946	14915346	-6203	Trpa1	0.89775	2.592	4.7072	6.1278	3.0023	1.683	2.0552	3.9776	2.3051	10.894	3.74	1.1522
chr1	15795477	15795877	-50	Terf1	110.721	96.3873	65.8528	67.956	69.9055	58.2642	75.4792	68.343	49.2359	58.3804	80.175	88.4898
chr1	15852309	15852709	30294	Sbspon	2.63137	0.8982	5.0912	4.8384	2.6082	2.2086	0.7984	4.7344	6.697	4.1106	2.12	1.4798
chr1	16094346	16094746	-32	Rpl7	53.0944	50.5215	31.9616	27.5478	34.3105	27.27	36.5584	31.6701	34.6468	39.8112	20.6975	31.1598
chr1	16144953	16145353	49190	Rdh10	2.06438	1.0413	6.88	13.4694	0.3493	0	3.356	1.8326	6.6267	8.0782	5.7975	4.8174
chr1	16167733	16168133	71970	Rdh10	11.5976	7.245	10.8704	11.6046	1.6933	7.7472	1.472	4.422	12.9907	10.465	6.97	7.1428
chr1	16218006	16218406	122243	Rdh10	5.76562	3.0636	10.6944	10.9956	3.2907	2.133	3.7904	6.5703	5.6277	10.504	1.185	4.452
chr1	16332915	16333315	176081	Stau2	3.99488	1.9575	3.8784	8.862	0.9674	3.591	2.2384	5.3328	10.4821	9.8046	1.4725	5.579
chr1	16509038	16509438	-42	Stau2	5.499	4.392	6.1536	9.3198	3.9732	5.2074	2.4776	5.0446	10.3896	5.109	9.1575	8.19
chr1	16524208	16524608	-15025	Stau2	1.64925	0.7632	4.9472	10.5462	1.7157	0.2826	6.56	6.402	3.9294	13.6032	5.66	0
chr1	16606541	16606941	2678	Ube2w	7.79962	9.4941	8.2208	9.5298	2.0601	7.002	1.7752	3.3462	8.8578	17.4408	21.135	9.2512
chr1	16608559	16608959	660	Ube2w	8.06288	4.7448	8.5376	10.5168	3.1423	5.3604	5.5544	3.2318	11.5514	10.491	6.67	5.726
chr1	16609248	16609648	-29	Ube2w	58.1074	68.1579	55.3184	38.1864	63.0329	42.3738	58.8808	49.2228	45.5618	47.4942	59.215	60.0362
chr1	16632247	16632647	14499	Eloc	23.229	14.22	9.3376	15.4392	3.7674	6.2028	9.508	8.5261	6.6452	11.2684	16.595	11.6746
chr1	16646951	16647351	49	Eloc	234.286	191.155	157.846	145.69	141.466	124.339	160.219	141.162	133.144	137.844	158.105	173.9
chr1	16655087	16655487	15	Tmem70	15.4868	14.8536	14.5408	17.115	20.1306	18.27	24.3592	18.9167	23.8983	20.657	18.765	24.5014
chr1	16661124	16661524	6052	Tmem70	5.00175	5.9859	3.568	7.0182	10.6428	7.4646	16.0016	17.3008	3.256	5.5302	4.57	4.7208
chr1	16678647	16679047	310	Ly96	78.6262	74.0286	47.8016	44.8896	62.2461	63.9288	56.084	51.1544	44.5295	40.4326	92.4575	98.098
chr1	16737310	16737710	58973	Ly96	1.68638	3.0483	9.7344	11.9616	1.0633	1.7514	8.2096	6.6275	5.8238	4.81	3.43	2.758
chr1	17003996	17004396	83774	Jph1	1.41637	0.729	7.1008	31.4748	0.3493	0.8982	0.8376	0.9328	9.3647	21.203	4.9875	5.621
chr1	17946954	17947354	179978	Crisp4	0.8505	4.9131	5.8496	19.5846	2.1175	0.8982	1.636	2.0185	8.5174	18.278	3.5525	5.0484
chr1	18384884	18385284	-129865	Defb41	1.01812	2.0826	4.1248	3.7716	1.0192	13.8708	1.0896	0.5489	0.9213	6.0554	5.125	3.059
chr1	18527759	18528159	-272740	Defb41	2.64825	1.9125	7.3088	8.106	1.0052	1.7964	2.3024	1.2617	5.5537	11.8924	2.4825	4.9014
chr1	18930642	18931042	-162261	Tfap2d	2.24438	1.0953	5.5872	10.3488	0.105	4.3002	1.0832	1.7204	3.6075	11.4686	2.12	2.6222
chr1	19166207	19166607	-32588	Tfap2b	1.85175	1.3329	6.976	10.3488	0.6986	2.8278	0.6504	2.1945	14.763	5.304	6.01	4.5878
chr1	19362729	19363129	160794	Tfap2b	3.09713	2.3877	10.0384	9.3618	2.4367	1.7964	2.2184	4.411	3.9479	9.0636	4.115	4.2518
chr1	19682784	19683184	480849	Tfap2b	2.5335	2.9331	8.4032	6.2118	2.9134	0.8982	2.0352	3.08	6.6082	12.2538	1.41	2.94
chr1	19789516	19789916	-556819	4930486I03Rik	3.54937	1.5597	7.6224	12.726	1.5883	1.4364	0.648	2.3727	5.4908	14.9448	2.9	3.0898
chr1	20249938	20250338	-96397	4930486I03Rik	2.35913	5.5503	7.1008	9.009	0.9219	1.5714	2.7928	0.5489	4.255	5.7122	5.5925	6.0228
chr1	20730547	20730947	9761	Il17a	3.32212	6.1137	12.736	7.98	16.9778	12.3984	20.752	22.9163	15.8878	31.616	9.115	13.4274
chr1	20733863	20734263	13077	Il17a	3.85425	2.5857	12.0992	5.6364	2.5382	1.0332	2.6256	2.4464	1.9388	7.4828	0.685	2.541
chr1	20810279	20810679	-185	Mcm3	36.2801	41.8131	35.3504	33.264	24.3131	20.8728	32.7184	32.6766	52.392	36.296	55.9725	42.9002
chr1	20815112	20815512	-5018	Mcm3	33.8929	35.6454	23.8848	20.0256	51.0265	65.6352	39.4712	39.8794	22.4109	27.8096	21.085	25.8104
chr1	20880408	20880808	-54	6720483E21Rik	10.5964	11.1771	20.5088	11.1342	5.8373	4.3848	6.412	7.1676	7.5739	13.6994	17.045	13.5324
chr1	20881020	20881420	517	Paqr8	5.19863	7.8327	4.5632	8.9964	2.8014	3.672	8.5728	2.8094	9.1353	12.6568	20.2675	28.4046
chr1	20902665	20903065	22162	Paqr8	19.7617	18.1035	25.536	19.8156	13.6507	14.247	10.7408	9.2499	8.8393	14.3676	23.2675	21.2618
chr1	20916023	20916423	-25484	Efhc1	3.38288	2.0961	1.3568	4.8384	12.5055	14.526	12.0816	13.6664	4.1329	6.7938	3.8775	3.4916
chr1	20916503	20916903	-25004	Efhc1	6.08737	2.3607	5.776	3.7506	1.2467	4.3542	3.4712	0.7238	4.9099	7.3268	3.13	1.3622
chr1	20923539	20923939	-17968	Efhc1	4.02862	11.4867	7.2288	12.8394	8.7143	5.9346	3.6472	6.3426	6.919	8.8686	5.4375	4.7558
chr1	20929122	20929522	-12385	Efhc1	8.00662	12.3192	8.6272	11.3106	3.0933	5.0328	5.464	4.6794	3.8554	10.543	4.8	6.2566
chr1	20930159	20930559	-11348	Efhc1	4.38187	4.6368	3.2384	1.9698	2.2204	1.4724	4.0656	1.6511	5.2947	11.7364	2.12	3.9172
chr1	20941489	20941889	-18	Efhc1	36.3982	39.447	28.9344	25.599	14.5656	10.2618	18.7928	16.4923	11.9214	18.2182	34.925	31.1416
chr1	21019134	21019534	49972	Tram2	1.85737	5.1624	8.1568	2.5872	7.1099	7.497	0	2.013	4.8544	8.8504	2.6375	4.5038
chr1	21054277	21054677	14829	Tram2	1.63238	3.645	5.0112	3.2676	2.828	3.582	9.4128	7.2094	5.1319	11.8014	0.685	1.3202
chr1	21069254	21069654	-148	Tram2	50.58	50.4765	53.0688	33.4656	35.5537	31.0446	34.0232	29.0719	30.5398	29.6894	67.175	57.6618
chr1	21091254	21091654	-22148	Tram2	2.07563	4.9356	7.6928	3.3936	2.0825	1.3608	3.0704	3.9941	6.1161	10.9382	5.6725	4.018
chr1	21151846	21152246	-56610	Tmem14a	4.97925	2.0763	4.4704	7.1736	3.9018	1.7964	3.2816	2.277	6.9671	5.0258	3.3975	3.8584
chr1	21156272	21156672	-52184	Tmem14a	6.975	10.2096	10.9152	10.3572	8.2516	6.1452	3.5488	2.9381	13.8417	22.3886	8.535	8.0794
chr1	21203567	21203967	-4889	Tmem14a	7.63088	5.6106	6.432	3.5616	3.1388	3.564	3.32	2.4354	5.3132	7.1318	3.84	2.0174
chr1	21208682	21209082	226	Tmem14a	42.5205	31.4505	36.7328	32.928	21.6545	25.4556	22.9408	26.7619	19.4509	26.8814	27.7675	34.1656
chr1	21261673	21262073	26520	Gm4956	3.82612	4.2507	5.4272	10.2858	15.1452	11.3472	9.9832	6.545	13.4162	13.4602	11.7075	7.0518
chr1	21266274	21266674	21919	Gm4956	3.22087	5.6826	7.4784	6.6738	3.3586	3.4254	4.6104	5.0446	5.0209	8.1042	4.5325	2.0706
chr1	21281493	21281893	6700	Gm4956	7.35637	1.7415	7.008	8.19	2.8175	1.8936	0.8936	5.0149	2.9526	8.2212	3.3675	4.2028
chr1	21294612	21295012	-6419	Gm4956	3.93075	1.8423	7.8112	6.3672	3.1773	4.5882	3.7944	4.0843	5.7868	11.2892	4.87	8.589
chr1	21299254	21299654	-11061	Gm4956	1.3635	0.2241	3.1456	5.3844	11.5633	7.8516	3.5056	5.0941	8.2473	7.7558	3.43	4.242
chr1	21303222	21303622	-15029	Gm4956	3.82388	1.2816	1.8432	4.6914	13.4295	15.1992	7.5928	3.8071	6.0902	8.8504	6.4725	4.3428
chr1	21304400	21304800	-16207	Gm4956	4.46625	3.7035	6.384	3.549	32.074	39.33	19.4992	13.8798	2.9267	4.8568	1.8775	1.302
chr1	21314505	21314905	-25053	Khdc1a	1.72237	2.3562	7.2128	10.8948	9.7965	7.029	5.3304	10.7206	1.3838	14.7186	2.32	3.2886
chr1	21323704	21324104	-15854	Khdc1a	19.5514	19.2654	33.1968	35.9352	57.7612	53.1378	64.2816	59.5507	20.9457	24.8924	33.0425	22.561
chr1	21334377	21334777	-5181	Khdc1a	5.56087	4.3407	11.1872	8.274	7.5831	10.0008	4.1176	3.1713	5.4982	6.4844	2.7425	5.775
chr1	21338859	21339259	-699	Khdc1a	3.05775	0.7002	3.0496	9.093	3.0443	3.33	2.7928	1.8381	8.3213	7.8052	0	3.2256
chr1	21401323	21401723	27886	Khdc1b	4.60125	3.0609	6	5.9892	2.4822	3.591	1.1208	4.0601	5.9052	16.068	2.805	2.4934
chr1	21415751	21416151	42314	Khdc1b	2.58075	2.1996	4.0704	6.9132	1.1522	4.9374	4.668	4.7179	2.9526	11.5414	1.3725	2.793
chr1	21489870	21490270	116433	Khdc1b	0	1.5732	2.3232	6.3672	2.3464	3.42	15.6888	7.502	7.5554	14.4664	2.7925	1.8186
chr1	21510316	21510716	136879	Khdc1b	3.04425	0.4491	1.3568	5.4978	1.6933	1.638	7.88	7.4888	4.1995	15.0436	2.025	5.2024
chr1	21535760	21536160	162323	Khdc1b	0.529875	0	3.5904	5.7624	5.6014	8.892	4.4728	6.1666	15.6029	12.6308	3.2975	5.327
chr1	21542691	21543091	169254	Khdc1b	2.5245	1.6164	3.0336	5.4474	6.3364	9.5616	1.556	2.5234	1.7538	17.3758	4.115	5.3074
chr1	21544886	21545286	171449	Khdc1b	0.53325	0.2466	0.9568	7.0182	6.8691	7.092	5.2472	4.334	11.026	17.4096	2.9925	3.8052
chr1	21590554	21590954	217117	Khdc1b	1.52325	0.0738	3.9104	2.6166	0.8484	0.5976	4.0816	5.4945	2.8897	8.151	2.6625	4.095
chr1	21594095	21594495	220658	Khdc1b	0	2.8053	3.2224	5.5104	7.2303	12.0924	21.7416	21.4786	17.6601	15.977	1.845	2.723
chr1	21606739	21607139	233302	Khdc1b	0.381375	0.5472	2.0736	0.9408	2.0951	0	3.0128	4.202	10.9816	17.0534	0.6725	1.8508
chr1	21608734	21609134	235297	Khdc1b	4.08713	3.0321	6.672	15.5316	6.3315	3.564	4.5728	8.0322	18.6554	27.5756	4.3025	5.1114
chr1	21609543	21609943	236106	Khdc1b	3.96113	1.5894	4.7712	8.127	1.3195	0.5652	2.1184	3.8016	7.8255	15.275	1.8575	5.418
chr1	21622787	21623187	249350	Khdc1b	3.91613	2.8593	7.2128	19.1898	3.5469	1.5354	10.8448	9.4743	27.5502	62.92	4.8	13.2174
chr1	21624123	21624523	250686	Khdc1b	2.73262	1.2483	1.8848	4.0236	5.7085	0.8982	13.0312	8.3391	13.2497	21.3304	2.3825	1.6828
chr1	21645527	21645927	272090	Khdc1b	1.20037	1.656	3.3184	5.9682	4.074	0.8982	6.244	9.0794	5.2577	15.756	3.4925	4.5178
chr1	21692082	21692482	259741	Kcnq5	1.65825	1.2951	2.3232	0	8.8592	18.8892	4.748	9.8648	5.8978	11.0682	1.9275	0.8344
chr1	21741863	21742263	209960	Kcnq5	0.83025	1.6875	5.0912	3.5826	10.3026	13.7898	20.3848	27.0534	11.0556	12.8648	0.585	1.6338
chr1	21770755	21771155	181068	Kcnq5	4.11862	5.9652	6.944	4.9644	43.526	73.9206	31.0664	30.0322	9.9641	18.6472	6.6575	5.614
chr1	21778809	21779209	173014	Kcnq5	0.83025	0.8937	1.6128	3.8556	11.8356	17.1648	10.9608	13.7324	5.3132	15.366	1.645	4.5668
chr1	21795259	21795659	156564	Kcnq5	1.3635	2.0736	2.6336	1.8858	6.986	11.5722	13.5624	23.3112	15.7583	25.74	4.1775	5.1324
chr1	21819989	21820389	131834	Kcnq5	6.03787	6.6969	7.1968	5.6574	13.0536	18.279	15.0704	15.6244	16.0173	12.5788	5.76	5.635
chr1	21825719	21826119	126104	Kcnq5	3.114	0.8892	0.9728	0.9408	24.4286	29.3652	15.5016	14.3957	8.9873	18.4002	2.42	6.2006
chr1	21828625	21829025	123198	Kcnq5	2.48513	1.1853	4.1184	2.5536	4.4408	7.6212	7.1944	4.609	6.4602	6.8458	3.3925	6.6472
chr1	21885070	21885470	66753	Kcnq5	2.02275	1.3419	1.4368	2.8266	4.6956	11.5722	3.084	1.9426	6.1716	8.6892	3.005	3.7212
chr1	21950476	21950876	1347	Kcnq5	5.9895	4.6008	8.976	11.2056	30.8455	32.454	16.5688	20.9847	19.5138	24.3802	12.905	15.0654
chr1	21950960	21951360	863	Kcnq5	4.03425	3.9366	5.7152	4.7124	16.1784	21.258	11.6048	21.0122	8.9207	16.8714	5.475	8.6338
chr1	21953151	21953551	-620	Kcnq5	6.84563	2.1996	7.3408	9.9498	40.5335	53.2818	34.4536	43.4236	6.919	23.3428	11.6575	6.8432
chr1	22259068	22259468	-306537	Kcnq5	2.44912	4.2192	4.8128	6.0438	1.302	1.782	4.1416	5.3768	7.2335	6.7366	1.165	6.5254
chr1	23008418	23008818	100474	4933415F23Rik	3.24562	0.5769	3.1136	7.644	3.3572	0.8982	0.4272	3.8621	3.6926	3.1824	0.66	3.2158
chr1	23262811	23263211	-16097	Mir30a	14.6723	19.8855	14.6048	11.5206	13.6332	8.1252	9.8752	10.1222	16.6093	18.5432	20.2	16.0944
chr1	23263475	23263875	-15433	Mir30a	5.42588	5.9877	7.3888	11.2476	1.3615	5.0184	2.7408	3.4837	9.0058	5.044	7.195	6.0956
chr1	23278954	23279354	46	Mir30a	5.80725	2.1654	6.2816	3.7716	4.1965	3.7836	1.1768	1.9371	4.7434	17.888	5.4675	11.067
chr1	23307901	23308301	9561	Mir30c-2	6.87375	4.0851	10.2944	8.169	4.1545	3.591	6.1448	4.389	4.4289	11.0864	7.855	4.2938
chr1	23308900	23309300	10560	Mir30c-2	5.07825	4.4847	4.3968	8.484	4.6221	0.8982	3.5112	2.3892	11.3405	7.4828	8.2225	4.5976
chr1	23312816	23313216	14476	Mir30c-2	11.3344	7.5744	8.976	11.4702	2.6446	3.456	2.6336	7.2149	2.1682	5.2182	5.83	3.4566
chr1	23328215	23328615	29875	Mir30c-2	9.15188	10.5759	7.1008	4.6704	8.8158	5.3964	3.9144	2.8963	2.7676	12.1108	17.47	14.9352
chr1	23390023	23390423	-209	Ogfrl1	6.138	6.8949	6.72	6.7662	5.5475	0.8982	5.0112	8.4436	22.089	13.8372	15.4875	19.2234
chr1	23406431	23406831	-16617	Ogfrl1	3.2265	3.1869	6.624	6.2832	5.8653	5.0724	7.4816	4.7179	7.104	5.512	0.4375	6.8432
chr1	23769595	23769995	1030	B3gat2	2.73262	1.2258	7.8848	8.484	2.877	1.7244	1.3648	3.9446	5.6832	10.855	7.6425	4.0572
chr1	23906466	23906866	9909	Smap1	1.1925	0.9198	4.4704	1.7262	4.6172	9.5166	2.4336	4.6629	1.1544	6.3206	2.0575	1.204
chr1	23922410	23922810	-6035	Smap1	12.8914	9.2736	22.384	21.504	8.7563	6.5934	23.1184	17.9399	19.4879	26.8554	7.425	9.954
chr1	23924708	23925108	4312	Smap1	2.24438	0.0153	3.296	6.3252	5.2318	9.1746	9.1288	7.5075	6.993	13.377	5.255	9.3324
chr1	23929047	23929447	-27	Smap1	37.908	29.5677	24.3872	28.4676	26.1807	24.1146	28.0376	25.2813	37.37	20.1396	44.525	46.4548
chr1	23931141	23931541	-2121	Smap1	0.140625	5.364	6.544	5.6574	7.9947	4.9824	9.8152	10.2322	13.6567	6.3544	1.185	4.8874
chr1	24012293	24012693	-14	Sdhaf4	33.705	27.0135	29.8944	34.041	23.0286	27.3096	33.1056	23.0813	26.2404	33.2228	42.5925	43.3202
chr1	24469384	24469784	124692	Col19a1	2.2365	2.7	6.832	8.904	2.1525	0.8982	0.7184	2.0438	11.6254	7.0226	2.7	4.9014
chr1	24620383	24620783	-26307	Col19a1	879.144	707.009	535.654	712.345	548.475	691.648	630.52	837.822	659.725	911.724	527.195	655.528
chr1	24684522	24684922	-661	Lmbrd1	3.21188	2.3409	5.2832	11.6256	6.5394	10.2834	9.7376	14.5739	15.3254	7.3918	6.44	7.9422
chr1	24685224	24685624	41	Lmbrd1	129.221	111.304	102.832	82.1562	83.8376	71.3574	99.884	83.1116	77.3041	100.958	105.188	111.609
chr1	24685933	24686333	376	Lmbrd1	9.81338	8.3673	12.304	11.4156	10.1703	11.9124	9.9752	8.0542	20.4832	15.574	20.1375	21.2478
chr1	24740811	24741211	55254	Lmbrd1	7.93913	4.1517	24.7392	33.726	3.1598	1.9296	5.0472	10.4511	29.341	40.8486	18.455	22.239
chr1	25071686	25072086	262913	Gm20172	9.11813	6.2055	5.904	7.3332	6.7382	4.4892	3.5712	4.7047	8.2103	8.6242	6.9825	10.4384
chr1	25076081	25076481	258518	Gm20172	4.797	8.2818	8.6176	7.959	7.9429	7.182	5.6656	4.8004	11.3479	7.9742	7.605	9.7412
chr1	25767692	25768092	118660	Adgrb3	24.4384	13.9149	25.056	34.251	2.0265	12.654	13.0456	16.4043	11.8104	38.0328	11.16	10.3306
chr1	26722501	26722901	21604	4931408C20Rik	2.44125	2.7603	0.9568	9.5298	0.5586	7.5852	0.7984	3.6212	1.4763	8.2992	2.93	1.7108
chr1	26743159	26743559	946	4931408C20Rik	4.92637	2.7603	17.7792	16.926	4.144	2.6028	2.8288	6.0566	15.6103	24.5986	5.45	11.9686
chr1	26744205	26744605	-100	4931408C20Rik	9.29138	7.8687	20.0608	37.6866	8.4315	9.1296	6.308	15.5155	23.7133	42.6634	7.42	13.1894
chr1	26744746	26745146	-641	4931408C20Rik	7.32263	7.9227	19.9904	32.1552	5.4901	3.861	3.7408	10.5611	19.2844	40.2324	5.2375	10.3516
chr1	27251803	27252203	-507698	4931408C20Rik	4.84762	1.2033	3.5264	6.4512	1.2705	2.2356	0.6464	2.9513	7.7515	12.7738	4.55	4.8104
chr1	28418789	28419189	418108	Gm597	2.24438	2.8863	6.944	14.2464	2.5872	1.9836	2.6456	5.7827	12.9167	14.9656	3.5525	8.8956
chr1	28563799	28564199	273098	Gm597	0.925875	1.6605	7.7408	7.728	1.2775	0.9882	0.3992	2.6224	1.8093	2.6702	1.435	1.9488
chr1	28589767	28590167	247130	Gm597	4.96012	2.6937	5.2192	8.421	2.2379	1.2384	0.9456	1.7611	3.8739	6.9368	3.615	5.0414
chr1	28966285	28966685	-129388	Gm597	2.07563	1.9035	5.5072	8.862	1.9831	3.1248	2.6056	5.4373	6.7155	4.862	0.4125	6.7662
chr1	29374415	29374815	-103718	Mir6342	10.6605	6.2847	13.28	14.2254	1.7178	6.2838	5.5664	7.4723	5.9052	25.4566	10.1875	8.218
chr1	29668694	29669094	190561	Mir6342	0.441	4.392	7.4784	3.7716	1.1522	3.5334	1.1032	3.0646	10.3341	10.5482	1.4975	3.3754
chr1	30849805	30850205	70096	Phf3	2.98462	5.1804	3.5584	6.1362	25.0635	25.407	12.884	15.0216	8.5803	12.3708	7.605	11.9896
chr1	30896108	30896508	23793	Phf3	2.46037	2.853	1.3568	6.7032	8.9481	12.1158	4.3112	1.5796	8.7653	8.3642	1.54	3.5616
chr1	30929735	30930135	-9834	Phf3	10.6155	7.281	13.296	14.4522	5.3767	7.236	6.0008	9.6008	10.9631	13.3692	7.755	13.0228
chr1	30930594	30930994	-10693	Phf3	71.9663	64.008	48.9984	55.0914	44.2743	52.6752	42.7592	48.4627	39.8527	41.4778	58.2475	53.6956
chr1	30948493	30948893	-28592	Phf3	0.106875	1.6785	2.6976	0	2.9848	1.7964	2.8008	7.8562	1.3283	11.6714	2.78	3.7492
chr1	30955519	30955919	-35618	Phf3	1.35225	0	2.7616	7.2072	3.1528	2.8188	9.1136	14.1713	7.7515	7.3658	4.625	2.8
chr1	30977610	30978010	28745	Gm13363	11.3816	11.9916	7.3248	12.579	16.3499	25.38	6.3384	5.0039	2.7676	9.7188	18.1975	20.8222
chr1	31006436	31006836	-36	Ptp4a1	101.755	92.6595	78.2048	52.9452	66.7709	59.229	78.9128	56.166	84.471	67.496	98.41	89.8996
chr1	31186615	31187015	-33516	Gm29669	2.78325	1.4859	7.8688	12.0036	0.8589	0	2.1784	3.6212	7.8995	26.9594	4.0775	10.6624
chr1	31210776	31211176	-22304	Lgsn	2.034	1.8288	2.832	5.7624	4.0236	1.7964	4.0896	3.0448	4.107	8.008	7.3875	2.9148
chr1	31258835	31259235	20466	4931428L18Rik	2.80575	0.4806	1.3568	2.5956	2.4437	1.1934	3.6632	4.521	1.9388	11.7624	1.8325	2.4934
chr1	33622632	33623032	103807	Prim2	9.52988	9.4266	10.7968	9.219	4.8881	2.6928	3.4512	2.9568	5.1837	24.0292	8.8025	8.554
chr1	33635430	33635830	91009	Prim2	17.784	19.971	23.9168	31.8318	0.749	3.9366	3.6128	3.5244	7.8699	23.5742	7.655	7.2968
chr1	33726454	33726854	-15	Prim2	53.6861	39.5442	41.632	36.8256	25.3568	24.4854	37.0656	22.8998	19.1549	21.5384	30.355	25.5346
chr1	33727055	33727455	586	1700001G17Rik	14.8185	13.3857	16.2304	8.421	5.3137	6.7878	6.476	7.2908	11.6624	19.4636	11.11	15.4378
chr1	33776505	33776905	-36	Rab23	23.3865	22.8438	21.8656	21.3654	11.4583	11.5902	14.244	14.8731	12.1619	25.506	21.5075	27.6444
chr1	33796168	33796568	18227	Bag2	5.499	4.0401	5.8496	7.7826	5.2248	8.0028	2.6992	3.5277	7.1336	13.8762	2.805	13.6164
chr1	33802682	33803082	11713	Bag2	3.66975	0.2421	3.264	11.3106	2.5816	1.44	0.5528	4.4935	5.0579	4.979	1.9525	4.7684
chr1	33814453	33814853	-58	Bag2	3.17025	4.3587	8.1248	4.6914	2.6187	3.9672	2.6256	2.4904	2.8971	9.3496	5.2125	6.9972
chr1	33871225	33871625	15	Zfp451	31.3313	27.0405	24.9312	24.801	28.2408	22.4262	33.2248	33.8833	32.1641	31.59	47.98	38.8934
chr1	33940225	33940625	24041	Bend6	22.7858	15.6258	28.2976	26.0778	15.316	16.4916	35.9264	26.5595	19.0439	18.2182	21.3475	17.4356
chr1	33964678	33965078	-192	Dst	2.7405	2.2149	4.5248	3.633	1.6639	0.8982	1.4984	3.201	6.0236	5.252	2.12	6.3056
chr1	33966240	33966640	1370	Dst	4.03988	2.6757	4.6208	7.77	1.6478	3.672	3.4896	1.6214	8.9207	14.9708	2.0575	5.0932
chr1	34023309	34023709	-45161	Dst	5.44275	1.89	5.1712	4.3344	2.1329	1.2474	2.3624	2.8369	2.6751	6.9628	2.0825	2.3884
chr1	34047663	34048063	-20807	Dst	3.114	1.4139	21.1456	28.5936	0.4361	0	0	0.6424	5.9237	9.8696	5.3375	1.0192
chr1	34062482	34062882	-5988	Dst	3.0015	3.0501	5.3536	11.9196	3.5245	2.5632	3.328	5.1821	4.7138	11.5726	4.1275	1.6618
chr1	34067839	34068239	-631	Dst	5.46525	2.7108	6.128	7.2912	2.7895	1.4454	2.1904	2.7379	8.9503	18.1818	5.8975	8.652
chr1	34068150	34068550	-320	Dst	7.22363	5.6313	6.08	8.3706	4.3015	2.5542	3.7328	1.4069	13.1942	15.6	11.84	9.3422
chr1	34085193	34085593	16723	Dst	0.723375	0.8127	2.8896	4.5024	5.3172	7.9632	2.9648	3.7466	9.1353	15.561	8.2175	6.3896
chr1	34244392	34244792	27417	Dst	59.3471	62.163	29.136	23.3772	4.2805	13.1976	9.6136	4.6794	6.3566	19.5286	16.97	11.039
chr1	34245203	34245603	28228	Dst	12.0634	9.3366	3.4464	6.0522	0.7294	0.9522	2.3504	2.1945	5.4242	6.2504	1.3725	2.975
chr1	34275176	34275576	58201	Dst	5.89163	4.1184	5.4272	12.5706	4.5563	1.953	7.7304	2.8391	4.0589	12.0276	5.83	7.8722
chr1	34293172	34293572	76197	Dst	6.58462	1.8378	2.88	3.9816	2.1504	2.5146	3.7488	3.2923	7.7515	19.4584	8.0425	4.445
chr1	34307978	34308378	91003	Dst	1.0215	1.1286	1.9168	4.641	7.0959	5.9706	2.428	1.4102	2.3347	6.7808	2.12	2.8728
chr1	34490036	34490436	-192	Mir5103	15.3596	17.9325	10.7328	9.4248	6.9916	5.8572	8.4984	2.7984	7.5665	9.4328	12.6875	19.656
chr1	34491657	34492057	-1813	Mir5103	53.8425	44.6049	38.016	38.1234	71.1592	69.8364	63.984	68.0955	58.4267	62.582	65.985	72.3954
chr1	34496084	34496484	233	Ccdc115	68.0558	53.901	44.0352	49.5726	45.2557	35.2422	54.0632	38.9279	32.1826	45.8146	51.4725	62.832
chr1	34516359	34516759	-32	Ptpn18	27.7178	37.4679	25.056	23.8812	28.9534	28.4148	27.5592	27.6232	22.6255	22.7058	27.6175	29.6478
chr1	34519665	34520065	3274	Ptpn18	16.5015	13.1697	10.7424	15.2082	8.2915	11.043	13.7256	9.8593	13.3237	10.556	14.85	14.2856
chr1	34522329	34522729	5938	Ptpn18	1.16662	0.4266	1.9936	2.9526	4.7516	7.47	5.4624	4.8114	2.8601	9.7006	0	1.4308
chr1	34529319	34529719	12928	Ptpn18	38.2444	35.2818	26.016	25.662	20.3889	20.8638	17.62	21.8515	9.7606	14.5496	25.9725	21.4438
chr1	34535562	34535962	19171	Ptpn18	7.43963	10.0926	4.6592	2.1378	22.0192	21.1914	17.3104	12.5499	16.7758	9.3444	10.9225	9.653
chr1	34537652	34538052	-17423	Prss39	6.39675	5.7789	5.1936	8.61	4.144	6.6024	10.316	7.7352	7.4999	6.8276	5.61	3.4594
chr1	34541317	34541717	-13758	Prss39	27.7121	29.8188	16.9664	14.8302	23.4822	26.3844	19.204	16.4318	16.1468	16.3904	29.8375	25.004
chr1	34542663	34543063	-12412	Prss39	15.2618	13.5468	19.744	25.263	7.2058	9.6606	13.4744	7.0664	8.0105	17.0274	12.3325	13.86
chr1	34567468	34567868	12393	Prss39	24.4811	18.1818	15.904	20.937	5.4971	3.9906	5.3408	9.4776	10.7966	10.3298	16.7825	6.6052
chr1	34659188	34659588	22850	Amer3	6.25612	4.1949	2.8736	11.8776	2.6656	3.906	5.448	2.9623	7.2631	5.7252	5.2	3.3026
chr1	34660850	34661250	24512	Amer3	3.9555	1.9323	0.7904	8.379	1.8851	0.8982	1.4944	5.5055	13.6456	21.3902	2.7425	7.4018
chr1	34795226	34795626	-63141	Arhgef4	2.72138	2.817	2.2336	11.6256	3.7709	3.636	4.4688	4.9786	3.2745	10.3428	3.43	9.4262
chr1	34836013	34836413	-22354	Arhgef4	1.26788	1.4139	1.1328	7.77	1.6688	0.3942	1.736	3.3902	4.8359	7.0148	2.0575	1.9754
chr1	34858325	34858725	-42	Arhgef4	12.546	12.3894	15.3056	10.5798	13.5044	17.4528	16.9416	17.1116	9.5053	22.8098	17.6175	12.6448
chr1	34858749	34859149	382	Arhgef4	21.933	21.6405	13.9488	12.2976	58.2974	71.775	32.9016	36.1328	21.3157	14.8616	38.255	35.2408
chr1	34888235	34888635	11460	Fam168b	22.2649	18.4041	13.9968	13.9524	6.2636	10.1178	7.6768	7.1489	6.1642	11.8664	15.3375	15.3202
chr1	34899720	34900120	-25	Fam168b	55.2094	47.3256	46.2688	34.6038	24.7114	15.885	22.7096	20.7438	40.9405	31.356	39.29	57.477
chr1	34906580	34906980	-24	Plekhb2	20.5189	20.7378	25.0176	30.24	15.3951	16.8426	20.6384	18.7242	13.5531	18.6082	27.1325	23.709
chr1	34908383	34908783	1779	Plekhb2	6.21675	5.6736	8.2528	14.0784	26.0239	30.5424	27.0368	31.0794	11.4404	16.9754	17.3575	12.0932
chr1	34909295	34909695	2691	Plekhb2	3.67537	0.1215	10.4064	9.8658	17.2193	19.7334	33.1136	38.7387	28.1977	46.982	13.105	14.252
chr1	34924013	34924413	17409	Plekhb2	17.1754	18.1836	15.4016	9.9078	14.9604	21.501	8.5304	13.9018	17.8081	14.2246	23.155	19.754
chr1	34953740	34954140	47136	Plekhb2	5.60587	5.7861	6.304	7.7616	3.5595	2.1006	4.9976	7.3733	5.8867	6.3596	3.235	2.5074
chr1	35637313	35637713	-487732	Hs6st1	23.022	28.1268	12.896	9.9708	2.2624	2.5056	6.0168	2.8369	6.7155	6.2244	12.47	5.712
chr1	35710186	35710586	-414859	Hs6st1	85.4134	70.0587	51.8304	26.1828	6.3539	8.3034	14.1944	12.7006	9.4572	12.9688	28.5225	17.7534
chr1	35766060	35766460	-358985	Hs6st1	8.8965	6.8589	7.2768	5.0484	5.3921	6.4782	2.9184	6.0599	5.5648	6.0762	3.185	2.6852
chr1	35896291	35896691	-228754	Hs6st1	1.73925	3.8601	4.5472	5.9682	3.7184	4.5342	1.8352	1.0153	4.9839	6.0294	0	2.828
chr1	35914772	35915172	-210273	Hs6st1	0.81675	0	4.9472	16.233	0.3003	2.6928	0.92	0	4.1625	8.4552	3.1925	4.466
chr1	35917609	35918009	-207436	Hs6st1	4.6125	2.4777	6.224	5.0484	7.7294	1.7964	3.0368	6.1281	1.4023	4.875	3.1925	4.4408
chr1	35946907	35947307	-178138	Hs6st1	2.59763	3.9411	2.6496	9.4668	4.9434	4.9734	0.2152	3.2208	5.4242	14.8876	2.7425	4.8874
chr1	35947293	35947693	-177752	Hs6st1	7.24388	4.3272	4.5312	5.3214	7.0105	8.5554	3.156	4.9654	11.1074	23.2258	2.2075	12.6308
chr1	35991862	35992262	-133183	Hs6st1	1.48387	1.7955	6.064	6.5982	4.1216	2.3832	2.316	5.2833	7.0781	8.047	6.4225	5.4292
chr1	36121723	36122123	-3322	Hs6st1	23.8916	18.0585	20.6688	14.7672	11.2525	15.5934	11.7824	14.4122	20.4647	18.3482	25.0875	25.466
chr1	36124949	36125349	-96	Hs6st1	44.5736	31.6953	35.2384	24.948	31.4076	29.1852	35.6552	23.0868	31.5018	26.6604	39.6	44.3744
chr1	36126321	36126721	1276	Hs6st1	11.1937	3.9726	7.5808	10.0548	4.1545	2.3796	3.6512	6.8035	3.3226	13.8762	6.36	7.5068
chr1	36130091	36130491	5046	Hs6st1	2.385	3.1419	3.7504	7.2282	11.312	10.728	6.524	6.5835	12.0879	14.7186	20.1375	15.0122
chr1	36186077	36186477	14881	Mir6897	2.84512	1.1493	4.3744	5.5944	2.4542	2.7288	2.4496	3.4892	4.7619	11.2684	3.48	5.2864
chr1	36188052	36188452	12906	Mir6897	5.2515	9.0045	8.1472	8.4924	1.8522	0.4086	3.2256	1.6984	6.1531	10.439	7.295	6.5912
chr1	36191445	36191845	9513	Mir6897	8.316	5.2605	6.752	9.6348	2.7265	2.6928	2.8728	3.9006	6.3862	9.1936	3.5275	3.1136
chr1	36205575	36205975	-4617	Mir6897	6.2955	7.8732	6.672	11.3736	3.7534	0.8982	1.2928	5.1788	7.659	11.6194	5.4875	4.8734
chr1	36206234	36206634	-5276	Mir6897	8.33512	10.7172	8.1952	8.337	3.8227	4.4892	4.6624	4.0436	7.5369	8.8556	5.7475	6.2454
chr1	36217049	36217449	-16091	Mir6897	22.2862	22.6728	24.4832	39.9672	21.6566	28.494	22.364	20.5678	12.7132	19.5936	16.1725	16.877
chr1	36219557	36219957	-18599	Mir6897	13.7408	12.2364	11.6032	9.9288	6.0291	7.9542	5.2152	6.8739	2.4901	18.3612	3.4675	8.617
chr1	36281020	36281420	19927	Uggt1	1.59862	0.6084	6.2976	7.4256	0.819	1.1628	0.836	1.4839	1.0138	7.0538	1.315	1.8438
chr1	36291921	36292321	9026	Uggt1	1.17788	0	5.5072	4.0866	2.3044	3.0528	8.7984	11.4939	7.5665	17.3758	2.0575	6.4932
chr1	36292665	36293065	8282	Uggt1	0.129375	1.1268	4.1504	5.6574	1.0472	3.519	3.116	5.7497	4.3734	7.4438	3.9275	1.7248
chr1	36298883	36299283	2064	Uggt1	4.56187	2.4867	10.3584	5.1324	2.8525	1.4814	9.2128	2.0955	5.1837	9.0766	3.4675	6.5282
chr1	36300986	36301386	-39	Uggt1	46.9361	46.7847	49.7152	51.4794	33.8394	31.2426	30.6736	29.7902	40.4151	37.8326	52.1825	43.9208
chr1	36309632	36310032	-8685	Uggt1	11.9599	13.0824	10.2944	10.3698	8.0647	9.6372	7.2376	11.2387	15.1145	7.709	7.55	7.105
chr1	36317331	36317731	12739	Neurl3	34.0301	29.2896	18.992	14.4522	10.8402	8.9334	12.868	6.2546	16.1468	16.4034	22.88	23.2512
chr1	36318961	36319361	11109	Neurl3	8.22038	10.5939	10.5344	22.6254	19.7603	24.957	39.6808	28.391	18.4556	35.0766	39.0275	40.2542
chr1	36320946	36321346	9124	Neurl3	116.204	111.95	81.1584	64.1004	57.0122	46.7514	79.8104	61.2678	62.6521	52.1612	117.238	107.129
chr1	36323202	36323602	6868	Neurl3	3.61912	5.0427	9.0976	5.1114	18.781	16.8192	9.3208	10.967	6.8265	5.7304	6.16	10.4636
chr1	36329322	36329722	748	Neurl3	12.5831	15.138	31.1872	24.3516	5.2038	4.2642	8.1936	9.1487	14.208	11.0292	11.5525	12.2192
chr1	36330180	36330580	-110	Neurl3	18.9877	21.699	33.1264	29.589	15.8417	19.4328	31.2856	28.8629	20.7163	27.8226	21.895	21.3948
chr1	36332548	36332948	-2478	Neurl3	6.58688	5.9589	6.8384	6.6738	9.835	13.3632	14.0488	11.0275	5.8312	11.9184	9.2275	6.0956
chr1	36336018	36336418	-5948	Neurl3	17.7086	14.3937	10.192	10.0842	8.4224	8.8434	6.4216	8.7065	5.5722	13.9724	10.4925	8.4168
chr1	36338674	36339074	-8604	Neurl3	19.5097	36.0198	17.5232	14.3472	4.8545	3.1914	7.3536	12.2045	8.7098	14.5626	16.4775	14.1708
chr1	36344470	36344870	-14400	Neurl3	4.39312	4.6188	14.5248	10.5462	3.5035	6.1452	2.3784	1.2947	29.3891	43.4148	6.2975	15.6688
chr1	36350314	36350714	-14064	Arid5a	26.1923	34.7679	31.0656	24.759	28.2793	20.8548	24.6088	21.2432	14.6631	18.7824	21.72	16.0356
chr1	36351264	36351664	-13114	Arid5a	32.877	35.9955	33.7088	30.7314	13.6353	20.6352	19.6648	10.3257	19.5323	21.034	27.7675	26.9248
chr1	36353399	36353799	-10979	Arid5a	20.1094	28.0953	26.3328	25.032	13.2216	14.4	39.2296	27.5352	10.9631	24.4686	13.0175	12.7148
chr1	36360246	36360646	-4132	Arid5a	4.83975	2.9736	3.4304	7.8036	45.5609	49.3992	44.808	43.6161	15.8693	17.5058	27.65	24.2998
chr1	36364687	36365087	309	Arid5a	70.3676	49.1877	47.5616	40.0932	56.1883	53.3988	72.5864	63.5701	56.7839	43.6228	60.45	84.5516
chr1	36365878	36366278	1500	Arid5a	9.42638	7.3665	13.376	6.7662	6.7781	9.5022	11.904	11.5181	3.1746	7.449	4.55	3.4034
chr1	36366429	36366829	2051	Arid5a	115.811	103.332	99.3504	98.1624	27.2846	20.3526	65.7752	50.7265	34.0104	27.2194	57.37	46.7488
chr1	36382612	36383012	18234	Arid5a	2.80012	2.7018	4.3968	4.9224	68.2787	70.7886	48.108	61.2073	22.015	44.8812	14.07	9.0566
chr1	36422272	36422672	3554	Kansl3	2.83387	0.9225	3.7664	5.8674	5.5615	7.6446	6.4976	7.3018	12.0768	9.8098	2.3	2.7972
chr1	36424898	36425298	928	Kansl3	3.80475	5.6826	6.9984	4.9224	11.9749	10.8756	10.1888	7.0631	3.9664	8.6892	6.235	4.088
chr1	36425475	36425875	351	Kansl3	11.2219	7.8732	7.2928	11.2686	4.7166	5.4666	3.5552	6.644	11.2739	19.5416	5.6225	7.2828
chr1	36425835	36426235	-9	Kansl3	18.2858	21.7125	15.6896	19.0848	14.3878	15.8814	16.136	14.8236	16.5538	15.119	23.6025	30.667
chr1	36490606	36491006	11310	Lman2l	2.0205	0.1458	5.824	11.781	1.3265	0.36	0.3192	0.7821	2.7676	6.8406	5.86	1.484
chr1	36491920	36492320	9996	Lman2l	11.3063	6.5403	6.048	5.8674	2.1784	4.4838	0.3792	2.6367	4.7878	13.8294	8.1475	9.0356
chr1	36501989	36502389	-73	Lman2l	48.7429	37.7415	40.7936	47.0694	34.6052	34.5726	40.9496	34.5202	33.9549	26.9334	42.53	49.2338
chr1	36518686	36519086	-9556	Cnnm4	4.74075	8.3376	8.9376	3.7716	0.602	0	3.1424	2.6884	8.3028	15.7872	5.08	5.3242
chr1	36528208	36528608	-34	Cnnm4	34.0695	29.6937	30.4608	24.738	26.0484	22.0212	28.1096	25.333	38.5947	30.1886	52.95	43.9684
chr1	36558134	36558534	-10378	Cnnm3	4.07025	6.2937	8.0608	9.2904	5.8198	0.7938	4.928	2.4607	9.8087	10.868	6.9025	6.2034
chr1	36568450	36568850	-62	Cnnm3	84.5291	82.8675	64.4064	51.3954	50.477	59.535	51.7944	57.365	53.8942	60.294	80.6475	78.0122
chr1	36602287	36602687	1610	Ankrd39	2.00925	2.5902	4.8192	4.7334	6.5499	9.4626	3.7464	2.1505	4.4474	9.3236	3.2925	4.3988
chr1	36603964	36604364	-67	Ankrd39	49.3931	49.8303	48.7904	42.9828	30.5732	35.1648	47.912	43.7228	43.5046	39.195	51.8825	61.824
chr1	36612931	36613331	1271	Sema4c	4.60125	1.908	2.8736	5.7624	5.5335	5.1624	7.5408	6.3096	15.133	7.9092	6.485	5.411
chr1	36613903	36614303	299	Sema4c	6.1155	10.5669	3.9424	6.5142	2.9498	5.2974	7.2576	3.0283	16.4798	5.9774	7.9925	10.8304
chr1	36614960	36615360	66	Sema4c	9.81113	12.3867	11.2608	10.7688	26.2227	29.4786	16.644	17.7947	31.4722	22.0324	29.3325	40.656
chr1	36628446	36628846	-13420	Sema4c	1.61325	3.7485	13.8048	9.7944	4.6781	3.0078	5.8752	6.3228	4.9839	10.439	4.8325	6.7032
chr1	36668271	36668671	-18294	Fam178b	1.206	2.3346	2.6336	3.3516	2.0251	1.5264	5.4264	4.499	4.7064	14.9136	3.1175	4.2938
chr1	36703319	36703719	36509	Fam178b	3.71475	4.6143	8.4576	10.5588	24.5959	32.58	14.0808	14.6157	25.9259	26.325	10.5975	6.4176
chr1	36740907	36741307	-1079	Fam178b	6.14925	6.8769	6.16	9.8448	3.5854	3.276	3.4952	1.5851	14.1155	19.1282	4.9375	11.6046
chr1	36748092	36748492	-40	Cox5b	126.12	95.0121	106.038	66.6036	68.0729	67.8384	91.6792	80.3352	90.7018	70.5302	80.28	77.1568
chr1	36755826	36756226	7694	Cox5b	3.5775	1.7505	5.7056	9.8448	1.4315	1.4148	1.0872	5.7332	3.7814	7.4568	2.245	3.2466
chr1	36766676	36767076	-106	Actr1b	96.705	98.955	85.0272	77.8722	65.8189	68.094	77.596	54.7118	70.9549	70.8994	82.98	86.8798
chr1	36779331	36779731	8148	4933424G06Rik	1.7955	4.0401	6.464	6.4932	16.1119	29.133	12.3688	9.8483	7.9365	20.618	7.605	5.2024
chr1	36780026	36780426	8843	4933424G06Rik	55.899	59.8689	48.7968	29.169	14.4802	13.6908	9.3968	10.1222	16.8868	26.9412	21.385	15.0304
chr1	36794152	36794552	22969	4933424G06Rik	12.6304	6.7806	10.6848	13.0704	5.2003	6.5628	8.3352	6.4493	11.7105	11.2372	13.0225	12.2052
chr1	36801412	36801812	-17031	Zap70	20.9846	8.208	15.696	17.7828	10.7079	11.8854	13.4664	12.6819	15.1404	9.4458	18.36	18.4408
chr1	36808292	36808692	-10151	Zap70	1.8765	1.3194	3.2	10.2648	2.793	2.6928	2.6712	2.0383	7.4629	16.081	2.12	2.87
chr1	36817189	36817589	-1254	Zap70	12.0634	7.1505	6.8	10.4958	7.1953	4.5612	6.8432	8.5426	17.9561	18.9072	21.01	27.2664
chr1	36817936	36818336	-507	Zap70	9.79087	5.0391	3.152	6.5982	16.7755	15.1056	19.5512	12.001	5.9496	9.4978	3.1175	8.134
chr1	36818420	36818820	-23	Zap70	85.626	82.0485	61.5744	57.4056	39.6501	43.2126	58.6792	61.5758	50.0647	37.5336	62.3325	58.1196
chr1	36821653	36822053	493	Zap70	1.638	0.6822	2.4416	9.114	21.2688	27.5706	14.0008	19.2786	12.2914	16.7544	7.495	8.9516
chr1	36823678	36824078	99	Zap70	27.2138	18.9675	25.392	31.3488	65.3674	73.7874	45.512	44.3927	53.3318	49.0698	49.1275	56.5026
chr1	36824055	36824455	476	Zap70	14.6835	9.7452	14.8736	17.64	5.565	11.1672	7.3016	6.523	6.4047	11.2424	13.2425	10.927
chr1	36825729	36826129	2150	Zap70	1.8405	0.144	6.64	12.0246	114.845	127.715	106.33	125.154	89.7398	108.306	45.9725	45.4916
chr1	36829192	36829592	5613	Zap70	0.424125	0.4059	3.3504	2.9106	17.3026	23.0814	33.744	35.3507	23.2249	25.4098	4.695	4.6578
chr1	36841494	36841894	5865	Zap70	8.5095	5.9652	6.496	7.4256	4.6431	2.1726	5.4144	3.3077	5.2947	6.1594	9.7875	5.6868
chr1	36854294	36854694	18665	Zap70	17.7559	21.1086	14.6208	17.3544	5.1877	9.1836	8.5584	8.3424	11.0445	6.8328	9.3825	6.6094
chr1	36861106	36861506	25477	Zap70	4.36275	2.1096	3.9904	4.7124	0.6986	0.8982	2.1144	2.1945	7.3815	4.1496	2.805	3.3348
chr1	36863861	36864261	28232	Zap70	6.25612	2.5587	6.624	8.799	2.5312	0	2.1744	1.2617	4.5214	5.382	2.12	0.4886
chr1	36918387	36918787	77785	Tmem131	0.790875	1.8765	5.4272	4.6704	2.2344	0	1.2608	4.8719	1.9388	8.8556	0.71	5.425
chr1	36931262	36931662	64910	Tmem131	1.25438	1.5444	4.7872	5.2584	14.4193	28.5804	7.876	5.1876	6.3936	18.07	4.0575	4.6648
chr1	36940528	36940928	55644	Tmem131	3.29962	4.1301	5.0592	9.4248	10.3656	18.7002	5.2008	6.1171	15.6288	20.1266	13.46	15.2712
chr1	36943290	36943690	52882	Tmem131	1.96088	4.563	0.7104	6.1698	3.2627	8.2188	2.7552	2.8501	8.8393	8.2212	5.735	5.0442
chr1	36960875	36961275	35297	Tmem131	4.21988	3.7665	3.5584	9.3198	4.8881	11.8854	2.9888	1.7501	3.9664	8.1952	3.3175	3.6442
chr1	36961371	36961771	34801	Tmem131	3.02963	4.6008	5.824	6.5982	2.1119	2.7378	2.1344	4.1426	1.4763	5.187	5.425	5.2374
chr1	36967253	36967653	28919	Tmem131	12.4447	9.1881	11.9712	8.946	27.8775	26.6364	34.9848	36.1218	28.0682	14.4066	24.3025	31.2536
chr1	36968467	36968867	27705	Tmem131	16.8109	17.1603	10.1024	14.8722	7.6776	5.8176	6.1728	2.6169	10.3896	16.4164	7.505	11.102
chr1	36972037	36972437	24135	Tmem131	4.7295	4.7538	10.4224	1.1928	14.3003	9.4896	8.7304	12.9371	14.0452	11.8924	10.635	11.172
chr1	36976552	36976952	19620	Tmem131	10.5176	6.2685	12.1376	13.1964	3.9347	6.6528	7.0024	8.5668	6.8191	12.4046	11.645	17.6722
chr1	36977191	36977591	18981	Tmem131	43.1764	40.2867	30.3232	25.872	126.419	149.656	92.4888	93.3218	79.3502	92.4586	115.025	101.422
chr1	36991064	36991464	5108	Tmem131	0.916875	1.6452	4.4448	2.2722	3.0009	2.8278	8.792	16.599	1.9388	11.8924	2.0575	1.6968
chr1	36996585	36996985	-413	Tmem131	20.8564	30.1104	18.0512	31.8822	14.8554	15.7014	21.9848	19.8275	26.3144	27.1414	32.245	37.6992
chr1	37004479	37004879	-8307	Tmem131	1.07212	1.3329	6.8	5.6784	9.3149	9.2106	2.7328	4.7674	3.6001	4.3056	5.025	2.842
chr1	37043981	37044381	-47809	Tmem131	1.03838	4.0176	2.0736	7.5432	3.9802	2.8278	2.3344	6.3096	3.9664	4.6046	3.43	3.4566
chr1	37057156	37057556	-60984	Tmem131	16.0054	11.5812	16.7584	16.3926	74.6781	81.2916	75.072	66.2882	45.3028	30.4746	35.9725	31.1948
chr1	37079541	37079941	-83369	Tmem131	9.76275	4.9374	2.8736	11.7306	4.9749	3.0078	1.596	3.4287	3.8739	10.569	6.9825	4.6438
chr1	37085943	37086343	-89771	Tmem131	7.047	5.7861	13.5488	23.3982	7.8694	5.1444	10.0152	9.2884	17.6046	17.8438	11.0725	9.5102
chr1	37086627	37087027	-90455	Tmem131	2.21625	2.8233	1.3568	5.9052	2.772	3.672	8.1712	6.743	1.5688	3.2292	1.435	0.7266
chr1	37087481	37087881	-91309	Tmem131	8.16413	8.4834	11.4112	10.3698	13.2321	10.863	14.8432	6.9674	5.5352	7.3918	5.735	17.4916
chr1	37119902	37120302	-123730	Tmem131	1.72012	0.4734	21.2096	35.7042	0.9373	16.1604	0	0.5489	13.1128	22.1286	13.3475	14.7994
chr1	37289523	37289923	13673	Cnga3	3.82612	1.0143	9.3856	15.0612	1.477	3.1158	3.3632	2.4684	14.0452	33.4178	6.8825	7.7574
chr1	37299131	37299531	23281	Cnga3	0.64575	1.8405	2.0736	7.5432	2.5312	2.6928	1.596	4.9104	1.2913	11.0864	2.37	2.1294
chr1	37306067	37306467	30217	Cnga3	2.7495	2.0916	4.8672	7.5222	2.4122	0.8982	4.792	3.9831	3.3596	9.7656	3.9775	6.5982
chr1	37307490	37307890	31640	Cnga3	1.206	3.5217	4.5568	8.0766	2.8434	2.5056	6.0448	6.2678	6.7451	8.4292	4.8625	5.516
chr1	37319693	37320093	-36790	Inpp4a	0.174375	1.1178	4.5632	14.7882	1.0472	1.5444	0.128	1.7776	6.9745	9.1286	3.4175	2.2624
chr1	37329312	37329712	-27171	Inpp4a	6.83438	6.9237	6.704	6.1908	3.9277	2.8188	5.7296	2.6004	6.8191	14.9136	6.595	4.5976
chr1	37356303	37356703	-180	Inpp4a	76.6069	67.5423	63.888	39.7572	62.1971	68.724	80.4944	58.9061	54.1421	42.1694	72.17	58.4584
chr1	37358438	37358838	1955	Inpp4a	4.63162	1.0233	1.0624	1.8858	16.2904	16.3656	7.7944	9.6965	26.9249	32.6326	37.8175	24.7324
chr1	37360367	37360767	3884	Inpp4a	0.0675	1.5534	4.7072	1.6128	20.7522	18.18	20.0736	26.422	7.0485	12.4878	3.64	3.7562
chr1	37364437	37364837	7954	Inpp4a	5.24587	3.1014	11.0912	4.8174	5.3102	1.4994	1.752	10.3257	8.5248	11.6844	1.16	3.1836
chr1	37364842	37365242	8359	Inpp4a	6.14363	5.2992	6.5344	11.3232	4.123	3.24	8.096	3.8764	10.1676	6.6794	5.1175	6.7942
chr1	37366756	37367156	10273	Inpp4a	1.6695	0.864	6.1856	11.4156	4.6606	7.6986	13.1368	19.2841	6.8746	10.894	3.0225	1.484
chr1	37374557	37374957	18074	Inpp4a	13.1468	15.9444	15.5136	17.556	11.8461	8.8164	5.5664	7.3018	8.7653	22.8878	14.2025	21.9814
chr1	37384157	37384557	27674	Inpp4a	5.661	2.6442	7.2448	7.3752	1.281	0.8982	3.9424	3.2923	5.6092	12.7478	2.2575	3.5266
chr1	37458508	37458908	28240	Coa5	3.7035	1.6092	3.088	4.851	2.5802	1.9026	3.5248	3.3352	2.9267	9.8098	1.3725	4.459
chr1	37476272	37476672	10476	Coa5	13.3763	12.0096	7.6544	5.4264	8.0283	12.4974	8.2816	6.7815	8.4804	14.1076	12.3575	14.189
chr1	37486767	37487167	-19	Coa5	75.8936	71.3133	50.624	49.1862	44.814	38.1186	51.044	43.4456	36.5375	64.0718	70.4	87.3096
chr1	37525848	37526248	19402	4930594C11Rik	8.27663	9.8037	9.36	8.337	2.3688	7.074	1.9832	3.377	3.7814	7.8182	5.5675	7.7014
chr1	37530125	37530525	15125	4930594C11Rik	22.7194	20.0421	21.0368	13.0914	6.4309	4.5432	9.9912	7.5053	5.3132	11.5674	11.9325	16.681
chr1	37534720	37535120	10530	4930594C11Rik	28.125	22.0554	14.6752	12.705	27.0501	31.3758	37.1328	27.2888	15.8804	15.288	27.68	26.355
chr1	37535246	37535646	10004	4930594C11Rik	10.1835	11.0313	8.0192	16.2876	14.7945	13.4892	14.1944	8.3259	7.2446	15.236	26.84	23.933
chr1	37535902	37536302	9348	4930594C11Rik	14.1536	5.2695	12.1376	12.9024	6.23	7.4016	7.7688	9.3984	14.4041	8.0782	10.9925	16.2344
chr1	37538110	37538510	7140	4930594C11Rik	16.8806	18.5994	16.4864	9.4164	3.8003	10.53	4.0296	2.8006	5.8978	11.5726	13.3925	5.369
chr1	37548535	37548935	-3285	4930594C11Rik	6.62625	5.3325	6.832	8.652	7.7154	6.3288	5.3104	9.6778	14.319	17.0794	23.815	14.147
chr1	37552788	37553188	-7538	4930594C11Rik	20.9711	18.3726	18.1152	14.2044	7.3878	2.6928	14.0288	6.3646	9.5312	14.1336	17.955	17.955
chr1	37553548	37553948	-8298	4930594C11Rik	13.1918	15.5961	11.8816	14.0364	14.4431	24.5358	13.0576	8.91	6.6785	17.4928	37.725	51.5452
chr1	37597780	37598180	-119	Mgat4a	42.2989	41.9877	43.6576	30.2568	37.1959	33.8904	35.8984	22.8701	37.37	26.468	53.1175	45.4314
chr1	37601072	37601472	-3411	Mgat4a	17.5399	11.565	6.9504	6.5142	19.2178	25.8012	13.4544	18.5383	4.9839	9.971	12.9875	13.6374
chr1	37601605	37602005	-3944	Mgat4a	1.23412	1.3464	2.7296	2.3898	10.4706	8.9064	10.9208	5.5462	3.3411	1.4274	1.435	2.3744
chr1	37601999	37602399	-4338	Mgat4a	0	2.4642	1.1968	4.9434	19.2997	16.9848	5.3744	4.6574	6.5157	7.9742	2.0575	2.2694
chr1	37631458	37631858	-33797	Mgat4a	2.83387	0.8982	2.1792	6.5982	8.6184	8.9334	1.3584	2.6994	3.293	7.657	2.3075	1.8158
chr1	37670965	37671365	-73304	Mgat4a	9.32512	5.9877	8.1888	13.5534	2.6502	4.2912	4.8	2.2825	6.6785	8.7022	3.0675	4.6998
chr1	37671754	37672154	-74093	Mgat4a	8.55113	5.9274	5.824	8.8704	1.5834	0.9288	0.3992	5.0314	4.9284	8.9674	6.92	8.295
chr1	37681028	37681428	-83367	Mgat4a	3.39412	7.3098	5.1232	6.4638	2.6586	2.6928	4.4368	2.2022	3.0821	11.8066	0.48	5.6098
chr1	37695989	37696389	80467	2010300C02Rik	2.2725	1.8675	4.3584	9.2988	2.1504	3.96	1.744	2.2275	5.0949	10.478	4.215	5.2724
chr1	37735241	37735641	41215	2010300C02Rik	0.53325	1.9971	4.3104	6.2832	3.1423	1.4364	3.5312	4.224	2.0313	7.2618	1.2475	4.3638
chr1	37748032	37748432	28424	2010300C02Rik	3.28275	9.9333	4.4768	3.7716	3.5959	2.6928	1.9728	2.5234	3.8739	6.7106	6.7775	7.077
chr1	37753775	37754175	22681	2010300C02Rik	2.57513	5.364	22.3296	10.8738	20.6717	13.2786	4.3136	5.6232	4.3734	19.9836	6.485	6.6542
chr1	37776542	37776942	-86	2010300C02Rik	4.11862	0.2718	3.2544	5.04	5.8184	1.1268	2.2264	4.7872	6.1087	4.0326	3.4225	2.1476
chr1	37921768	37922168	-41	Tsga10	243.738	216.895	189.104	165.182	170.358	164.473	185.47	197.695	172.812	193.198	215.56	235.473
chr1	37928957	37929357	106	Lipt1	54.387	53.7984	44.192	29.5554	58.1329	60.4548	59.356	41.7285	37.6475	33.8312	42.7425	53.9896
chr1	37929401	37929801	550	Lipt1	7.04138	4.9824	5.1872	4.8174	7.8204	3.501	6.1048	4.8279	2.3976	7.5218	4.8625	3.5266
chr1	37941274	37941674	5782	Mitd1	7.83	4.1427	4.6048	6.8796	16.5606	14.7186	8.148	8.9485	4.9469	13.7644	4.5325	9.1294
chr1	37947110	37947510	-54	Mitd1	59.148	51.2307	56.5632	39.3414	41.2706	44.9424	55.4896	45.5554	44.7774	44.707	35.48	39.186
chr1	37986402	37986802	-13264	Lyg2	4.7025	0.6282	4.9472	14.3472	0.784	0.8982	0	1.8436	4.9654	7.1786	3.4925	1.9558
chr1	38038955	38039355	14898	Txndc9	0.64575	0.6012	0.128	3.7716	4.0502	6.6798	6.26	4.0931	3.7444	15.665	6.9825	4.6228
chr1	38053919	38054319	-66	Txndc9	153.847	137.613	104.682	124.912	96.4432	102.569	102.237	101.918	82.2658	80.8002	100.823	98.8582
chr1	38054718	38055118	63	Eif5b	33.0435	32.5908	30.0448	27.8292	20.9125	20.8998	31.912	27.412	46.4683	45.9576	61.485	62.8432
chr1	38095768	38096168	41113	Eif5b	1.1025	0.1665	1.1648	3.8766	17.1682	23.9652	8.6328	2.9843	8.9873	11.5986	6.715	4.0852
chr1	38185853	38186253	454	Rev1	6.44738	5.6871	7.7088	4.7754	4.4723	5.0184	3.304	5.8267	6.6452	5.408	13.5025	7.7154
chr1	38186477	38186877	-170	Rev1	39.5572	25.9767	41.5776	32.5122	33.8058	26.6004	23.8288	35.2935	44.992	26.7514	70.1375	51.9008
chr1	38451957	38452357	231932	Aff3	12.2659	7.7517	20.0928	10.0338	5.677	6.3918	5.3024	4.9984	2.3051	10.452	2.07	3.2256
chr1	38637408	38637808	46481	Aff3	2.682	1.9881	2.1792	4.7124	8.5799	3.591	6.3384	8.7318	3.9035	8.5514	2.7425	7.14
chr1	38654350	38654750	29539	Aff3	1.7145	2.9421	2.4736	0	0.4158	2.1546	3.8384	7.6505	4.8988	16.3904	4.1775	2.0286
chr1	38658606	38659006	25283	Aff3	7.182	3.1311	6.1856	7.2786	3.3432	2.8728	2.6736	3.0041	2.5826	11.0214	4.02	3.4734
chr1	38684141	38684541	-252	Aff3	3.9555	3.9726	6.224	7.5432	1.9026	2.5146	0.7984	3.3187	10.2416	4.0846	12.47	8.8676
chr1	38689197	38689597	-5308	Aff3	0.493875	1.5984	5.7472	3.9186	0.7924	0.8982	2.0712	3.3902	2.6011	5.304	1.695	0.056
chr1	38704297	38704697	-20408	Aff3	1.1115	2.1366	4.3904	4.3554	7.5026	6.5808	8.2672	5.2228	13.6937	22.0324	7.045	10.1248
chr1	38711273	38711673	-27384	Aff3	3.204	1.2393	2.1696	3.5826	4.4968	7.47	3.236	2.6004	1.7353	5.135	2.9675	1.5848
chr1	38714432	38714832	-30543	Aff3	11.6235	11.0511	21.3216	18.1188	16.5256	10.1574	18.552	19.8407	21.6265	31.8292	41.82	38.1346
chr1	38715224	38715624	-31335	Aff3	3.86325	1.1088	6.224	9.6348	6.1341	6.3108	13.7216	10.2069	0.9879	5.6472	1.3725	4.5808
chr1	38716190	38716590	-32301	Aff3	4.05337	0.783	2.6016	3.78	5.9458	10.2834	8.8816	6.0819	8.6543	12.2486	8.2975	7.6076
chr1	38719405	38719805	-35516	Aff3	6.15488	5.8671	10.1344	12.1296	26.9983	32.652	29.6416	24.233	14.504	18.9072	16.11	10.6834
chr1	38721669	38722069	-37780	Aff3	14.0951	11.2941	17.0784	15.3762	4.2595	6.4908	18.2464	9.5238	9.5978	15.509	11.9325	9.9218
chr1	38722450	38722850	-38561	Aff3	27.7684	33.7761	21.5552	34.8768	20.7102	18.2556	35.4832	26.0348	24.7197	26.6812	37.75	39.004
chr1	38750941	38751341	-67052	Aff3	16.4677	20.8053	17.6352	28.2786	3.7877	3.1428	4.5288	9.2169	10.7041	23.0178	11.0975	18.2938
chr1	38780475	38780875	-96586	Aff3	5.32462	1.0413	2.7936	4.5444	24.6169	39.249	31.5096	34.3827	30.9468	31.525	24.5	27.0298
chr1	38844297	38844697	33563	Lonrf2	3.48975	3.591	4.6112	7.5012	1.6863	2.5758	4.4848	3.8346	11.4219	10.387	4.6375	3.6386
chr1	38938110	38938510	16695	Chst10	0.583875	2.2509	2.7936	5.4684	5.2038	15.1488	2.6696	1.3959	1.6613	6.4324	5.425	2.5074
chr1	38940679	38941079	14126	Chst10	20.6651	19.2699	22.6464	23.2722	5.642	1.6974	1.56	9.5238	2.8601	10.387	3.1175	8.9656
chr1	38942827	38943227	11978	Chst10	14.5777	14.7771	15.2736	21.5544	4.1335	4.2462	4.2256	4.3725	8.14	14.4716	9.675	7.0588
chr1	38954664	38955064	141	Chst10	57.0802	55.6227	52.8992	46.011	23.4437	33.939	32.2896	31.8318	20.7052	17.5396	40.7925	47.7008
chr1	38959476	38959876	-4671	Chst10	9.13163	10.1106	7.3408	8.2236	11.102	11.6478	5.6856	9.4369	11.9954	22.7266	26.34	30.3394
chr1	38993607	38994007	-2187	Nms	0.595125	2.1411	5.6672	3.5616	2.5207	3.735	2.4336	3.9941	6.7895	13.6292	3.4675	6.6542
chr1	39029670	39030070	-14789	Pdcl3	2.24438	0.6057	0.7168	7.3626	2.9449	6.5304	0.9736	0.7656	0	2.3868	1.3725	2.583
chr1	39044393	39044793	-66	Pdcl3	68.9479	48.663	52.0448	51.4668	35.8694	38.4606	50.3984	51.2534	47.1306	47.7204	65.9725	64.8326
chr1	39057968	39058368	13509	Pdcl3	4.44375	5.3802	10.4544	5.6574	3.9662	6.6564	5.2208	3.6949	9.6866	12.0796	1.435	6.5912
chr1	39067545	39067945	23086	Pdcl3	6.0435	7.0245	8.9536	5.1954	5.9178	4.5522	5.7616	5.2283	9.7606	10.738	6.31	2.2974
chr1	39081986	39082386	37527	Pdcl3	5.18963	4.9716	11.7312	9.6348	4.8881	4.3758	4.6088	5.6375	5.7683	13.2262	4.8625	6.4932
chr1	39103549	39103949	59090	Pdcl3	7.69838	3.1284	2.6976	10.7898	0.7714	2.8998	2.0792	1.5466	4.5214	12.5138	7.855	6.6752
chr1	39146708	39147108	96929	Mir6349	3.00713	3.9573	4.1184	13.5408	4.0516	5.355	1.8072	2.5839	6.0606	9.8566	6.315	11.8566
chr1	39148005	39148405	95632	Mir6349	23.0557	28.944	12.368	10.4328	3.4566	2.0916	2.4256	2.8589	5.2022	8.7022	10.7725	13.4974
chr1	39153544	39153944	90093	Mir6349	5.76562	4.0554	5.0272	7.959	3.2802	4.2336	8.9696	3.5552	2.4272	5.8162	2.325	2.6712
chr1	39154424	39154824	89213	Mir6349	4.94325	4.8483	6.304	5.9388	3.3257	1.917	3.244	1.7116	4.2735	9.4458	2.58	10.2256
chr1	39158954	39159354	84683	Mir6349	21.7451	16.92	13.328	12.012	14.0525	19.4814	4.8856	4.5155	4.1255	8.5852	7	8.47
chr1	39242600	39243000	1037	Mir6349	9.01125	18.5679	10.128	12.768	26.3746	40.6854	13.5504	9.3379	5.0579	5.9644	39.2775	26.649
chr1	39249830	39250230	-1087	Npas2	3.42563	2.5407	3.6864	2.0748	29.6709	26.9514	12.812	19.2071	8.9503	14.4274	4.19	6.0046
chr1	39261883	39262283	10966	Npas2	13.9939	16.6356	13.6288	14.6832	35.1498	41.1084	34.6976	23.5367	6.4417	15.587	38.7525	42.07
chr1	39263739	39264139	12822	Npas2	1.58737	4.0761	4.8512	7.917	19.7295	22.2642	7.1184	12.3442	10.6301	17.1314	13.0925	14.07
chr1	39291601	39292001	40684	Npas2	8.16413	7.9452	8.3776	9.114	3.6309	7.362	8.8776	8.2016	15.8693	27.8798	17.02	17.1066
chr1	39337788	39338188	-86708	Rpl31	22.671	28.1088	21.8976	18.9252	7.6741	9.8082	15.1424	6.3503	5.4427	12.2356	7.9425	12.3872
chr1	39338678	39339078	-85818	Rpl31	8.54325	0.9648	6.416	7.4676	11.7397	20.5362	16.3808	13.8479	12.6133	15.7482	5.405	7.9394
chr1	39339581	39339981	-84915	Rpl31	2.55262	1.5264	4.1504	8.589	10.8927	18.4032	7.6608	7.7352	6.1827	18.6082	21.6325	17.9802
chr1	39397511	39397911	-26985	Rpl31	11.025	10.7055	6.544	8.064	6.6857	10.548	5.9248	4.0051	5.5352	10.764	4.1775	5.1674
chr1	39424433	39424833	-63	Rpl31	91.4873	70.6221	69.7472	63.0924	55.4939	37.6884	58.8688	41.9485	50.7492	26.351	51.31	58.877
chr1	39474669	39475069	50173	Rpl31	5.09512	2.2491	4.8672	11.1426	3.2466	0.8982	0.7504	1.3387	5.7387	14.0686	2.045	5.2584
chr1	39534823	39535223	569	Tbc1d8	4.023	6.3333	5.76	5.5104	4.0187	3.384	2.9768	5.0743	6.1087	12.3578	3.5275	2.3954
chr1	39535436	39535836	-44	Tbc1d8	14.4765	19.1331	14.0064	12.1506	15.449	5.7906	11.7608	11.5346	13.8417	18.7382	21.1975	25.6788
chr1	39584302	39584702	-8145	Cnot11	5.85787	4.7916	5.5776	10.4412	6.0956	5.9256	3.092	12.7534	4.4289	11.0604	5.05	3.9382
chr1	39587076	39587476	-5371	Cnot11	10.6189	7.7652	6.304	8.589	12.7603	10.503	10.1944	9.6151	6.5046	16.6322	7.2	9.7762
chr1	39592398	39592798	-49	Cnot11	58.1861	67.5918	74.6144	52.2942	51.2589	43.8192	63.964	52.712	57.8421	51.61	80.4375	94.1738
chr1	39602450	39602850	3035	Snord89	2.5785	1.3869	4.7008	3.78	7.1764	8.712	5.0752	5.2206	3.1265	8.4084	0.685	3.7282
chr1	39605442	39605842	43	Snord89	3.06337	0.7875	3.648	5.4558	4.6032	4.2282	2.1208	0.7656	3.0525	11.9366	2.805	4.7236
chr1	39612882	39613282	-7397	Snord89	8.5905	3.4947	10.9312	4.809	99.6184	103.444	87.6472	95.7132	55.093	68.0342	25.0175	20.3434
chr1	39615827	39616227	-10342	Snord89	10.5604	8.7444	25.616	13.4064	85.0612	94.4082	83.6552	78.2012	77.9664	89.0864	30.9475	27.4694
chr1	39617212	39617612	-11727	Snord89	3.56062	2.3094	10.6144	6.8082	56.4522	66.7206	62.504	59.356	46.0502	64.1888	21.3975	25.361
chr1	39628491	39628891	5501	Rnf149	3.843	1.0773	1.7568	3.8766	4.8531	4.5342	8.14	10.3961	4.8914	16.4034	2.805	1.8508
chr1	39632770	39633170	1222	Rnf149	7.22925	5.283	5.9936	11.7222	15.6898	17.757	14.9384	7.6868	14.3671	16.6946	6.715	8.337
chr1	39634094	39634494	-102	Rnf149	73.5064	72.153	53.1872	37.275	67.3974	55.8576	58.9848	61.6825	63.1294	80.3088	62.47	88.1692
chr1	39635390	39635790	-1398	Rnf149	1.01588	4.2624	4.7808	4.536	20.3504	17.2062	15.5288	13.2627	11.544	17.4356	10.8925	10.4776
chr1	39708029	39708429	-202	Creg2	5.499	1.9755	3.6864	5.7624	6.3574	5.3424	11.7184	15.4825	9.6681	6.4974	1.435	2.73
chr1	39742677	39743077	-34850	Creg2	3.89362	5.2245	4.5472	10.2858	6.2846	5.4126	6.368	1.9756	9.4498	10.829	4.39	8.134
chr1	39759385	39759785	18249	Rfx8	3.78225	1.0233	4.1824	7.4802	6.6542	10.656	6.448	3.3627	8.7098	13.5902	13.7525	16.849
chr1	39770793	39771193	6841	Rfx8	38.2894	23.238	24.2432	19.9206	44.3184	46.2528	22.1768	18.2633	36.26	34.2602	54.7125	41.6794
chr1	39792621	39793021	-14987	Rfx8	5.8635	8.82	7.9808	7.749	2.6705	4.8474	3.8504	5.1568	4.5214	8.4942	6.92	6.4246
chr1	39803413	39803813	-25779	Rfx8	6.31237	3.9456	15.0016	8.253	19.516	26.0532	16.4864	9.4259	13.7862	12.1628	11.97	15.8648
chr1	39813035	39813435	-35401	Rfx8	0.561375	0.8982	11.2192	26.8548	0.1953	0	0.7984	2.5839	18.7849	6.7938	4.8625	5.719
chr1	39817921	39818321	-40287	Rfx8	7.37887	7.4061	12.0512	17.073	26.691	25.182	15.96	16.3768	23.8983	18.3482	16.52	11.8006
chr1	39818442	39818842	-40808	Rfx8	3.8745	4.7556	3.3984	6.4848	6.293	4.7088	4.956	5.2998	1.7612	9.0376	3.5525	2.9848
chr1	39818859	39819259	-41225	Rfx8	3.3885	1.7775	3.2544	10.3068	8.7703	8.3484	3.288	5.9686	4.4289	13.7852	6.77	6.5842
chr1	39899098	39899498	4877	1700066B17Rik	47.0981	40.4235	57.936	54.747	57.2362	71.4384	66.244	47.1273	56.4213	50.9886	55.4625	50.288
chr1	39900091	39900491	3884	1700066B17Rik	12.4279	11.4237	23.4624	12.5706	2.1119	1.7964	5.3464	4.0601	6.3677	11.8014	10.535	9.8798
chr1	39903887	39904287	88	1700066B17Rik	8.50613	6.3018	16.0864	12.4026	16.3149	20.9088	12.1736	10.9285	18.6554	22.0194	14.75	12.2402
chr1	39952362	39952762	-5196	Map4k4	12.9611	11.5515	21.9776	10.4832	3.9606	2.7918	5.0472	4.3153	6.0051	7.397	5.555	4.9616
chr1	39953365	39953765	-4193	Map4k4	19.2566	26.9595	37.808	26.6658	21.2513	22.3992	13.4624	14.0228	31.4463	49.6262	64.85	61.761
chr1	39957485	39957885	-73	Map4k4	12.546	18.2871	24.6272	14.7462	7.0105	4.4892	10.9808	6.2161	32.8486	14.5496	35.9725	43.4938
chr1	39959057	39959457	1499	Map4k4	1.2735	4.5288	11.3312	4.3344	4.8811	5.8536	6.9784	4.202	9.7421	8.2602	4.4275	8.211
chr1	39959326	39959726	1768	Map4k4	2.13187	3.9393	4.6688	2.8266	11.5297	12.3894	6.6736	8.7923	15.3624	16.4684	8.1975	13.5982
chr1	39961546	39961946	3988	Map4k4	9.2025	15.2622	15.0816	11.6256	4.7831	7.7652	9.4464	14.0723	5.5833	9.5628	7.6675	6.1096
chr1	39963941	39964341	6383	Map4k4	5.89163	4.3992	5.5072	9.7398	3.2291	1.5714	5.0272	2.8534	2.8601	9.6616	2.68	4.7824
chr1	39968344	39968744	10786	Map4k4	13.068	8.2665	5.856	8.7234	6.412	6.8814	7.5136	5.7112	10.1232	13.6214	10.5425	6.7802
chr1	39970116	39970516	12558	Map4k4	3.80138	3.2994	4.3904	8.9544	13.1096	12.546	6.6536	11.7403	4.8433	14.6536	11.035	7.07
chr1	39975448	39975848	17890	Map4k4	9.96525	9.1233	10.176	11.823	19.1443	28.1808	7.1984	11.6061	13.1868	20.514	8.835	11.7964
chr1	39979508	39979908	21950	Map4k4	36.7999	33.1785	28.944	17.535	3.7723	5.1084	8.8296	6.9509	2.9526	14.6796	14.7575	14.007
chr1	39980245	39980645	22687	Map4k4	9.98775	8.3448	10.5504	10.4748	14.3948	17.838	16.02	20.02	17.8081	16.9104	14.5375	15.0612
chr1	39980691	39981091	23133	Map4k4	1.431	4.9824	4.3104	6.4932	6.86	12.2094	5.1872	8.4216	8.1215	12.9688	17.83	22.1004
chr1	39989254	39989654	31696	Map4k4	2.33438	4.464	5.9776	8.0346	33.3102	51.2478	17.3888	20.2169	21.5451	15.418	12.6625	16.3422
chr1	39989747	39990147	32189	Map4k4	3.33338	2.4597	3.7344	7.3752	9.5242	5.4486	7.928	12.0428	20.1132	26.7384	32.07	15.8018
chr1	39993127	39993527	35569	Map4k4	69.9356	69.5313	54.2816	54.1296	51.3639	50.112	60.936	54.4566	30.3548	36.374	53.69	52.8164
chr1	39998084	39998484	40526	Map4k4	2.214	2.2419	4.2304	2.6796	18.2784	17.2998	13.504	21.5204	18.3335	14.7576	8.9975	8.1452
chr1	39998461	39998861	40903	Map4k4	6.67687	6.2847	5.1072	8.694	13.7382	19.3464	9.7952	11.7678	8.4878	11.0864	16.895	9.7412
chr1	40001017	40001417	43459	Map4k4	7.25512	4.7403	6.448	7.623	7.8134	18.099	18.6576	18.1434	5.4057	13.8372	9.215	8.0724
chr1	40006008	40006408	48450	Map4k4	6.192	8.109	13.5648	13.4064	5.8744	4.2642	6.264	9.6613	8.5544	11.5466	5.9425	8.8508
chr1	40011483	40011883	53925	Map4k4	9.83025	10.917	11.8112	8.337	9.807	13.1526	12.828	14.4727	0.629	10.283	16.845	9.8028
chr1	40015072	40015472	57514	Map4k4	0.5895	3.6765	3.8464	6.0858	2.3569	3.1158	5.448	6.9729	7.4925	7.345	4.2575	4.6858
chr1	40018023	40018423	60465	Map4k4	6.93562	3.528	5.76	8.862	6.4519	6.0876	8.5104	3.5387	2.9526	6.3284	10	12.5342
chr1	40037490	40037890	79932	Map4k4	10.6245	5.6916	8.5376	1.1508	3.9557	3.7656	5.3024	3.1768	5.7313	11.6584	11.745	9.9498
chr1	40043093	40043493	85535	Map4k4	2.15437	2.3031	8.9056	7.686	1.267	4.4082	3.6904	2.9843	6.4232	8.7412	1.11	2.765
chr1	40064831	40065231	-76582	Il1r2	10.8011	7.0029	7.1008	8.064	1.1172	2.2446	0.6184	2.5784	4.0589	7.6518	2.7425	4.9574
chr1	40079552	40079952	-61861	Il1r2	0.142875	2.5002	4.7072	5.7624	3.9466	5.8392	8.3032	8.3996	6.2641	15.444	0.685	2.786
chr1	40090162	40090562	-51251	Il1r2	1.8855	0.738	3.52	7.644	19.8744	19.737	36.9912	25.9908	39.4087	45.7184	14.8825	5.733
chr1	40110743	40111143	-30670	Il1r2	0.039375	0.4491	4.4224	5.9262	2.9848	2.0556	11.6352	12.9701	5.8312	9.4016	1.3725	3.4356
chr1	40115943	40116343	-25470	Il1r2	6.183	1.0458	12.1312	13.3014	12.0764	12.5154	20.832	26.1855	15.318	15.301	6.8825	3.2536
chr1	40141296	40141696	-117	Il1r2	2.46937	1.4256	7.7792	4.8174	3.3691	3.9942	11.7304	7.3238	14.4855	12.2538	7.045	1.6058
chr1	40142579	40142979	-83	Gm16894	14.3978	11.3832	23.4144	11.6466	10.8052	14.085	13.9176	15.1591	12.1249	18.1948	5.1375	4.3848
chr1	40143775	40144175	-1279	Gm16894	0.628875	0.9333	5.7152	5.9262	1.3755	1.7784	2.8128	7.7902	5.9977	16.4814	1.3725	2.597
chr1	40158843	40159243	-16347	Gm16894	2.80575	3.4605	5.0272	6.7662	1.2775	1.3374	2.2984	5.3713	0	8.9206	3.48	2.625
chr1	40166121	40166521	-23625	Gm16894	2.24438	1.3464	4.8672	4.3974	1.3965	1.7964	3.312	3.7851	5.9977	9.919	1.3725	2.0244
chr1	40173274	40173674	-30778	Gm16894	5.80725	3.1959	6.4064	11.7012	5.3956	1.629	6.1504	6.7947	9.5053	5.1688	2.725	5.9136
chr1	40246823	40247223	-34902	Il1r1	11.682	5.7006	10.9312	8.127	4.4653	5.0274	10.8168	3.8071	6.7895	6.6924	9.675	2.73
chr1	40284789	40285189	3064	Il1r1	3.411	1.2789	2.6016	7.5432	7.7014	4.4802	7.7288	4.6904	4.9839	10.803	8.3175	3.2606
chr1	40290821	40291221	9096	Il1r1	1.12275	0.8982	8.4576	9.5298	0.9079	0.225	2.1544	3.1823	2.4901	10.049	8.79	2.4444
chr1	40292382	40292782	10657	Il1r1	1.73925	0.909	5.4816	3.3432	1.4385	1.5354	5.0672	3.443	6.9005	8.0392	2.675	3.3824
chr1	40293015	40293415	11290	Il1r1	1.95863	1.4139	2.2656	7.1862	3.3516	2.4516	5.6016	7.0554	6.6267	6.9628	4.625	4.6998
chr1	40319570	40319970	-3661	Il1r1	0.5355	0.945	4.2464	5.1408	4.4807	5.4756	5.5224	4.1998	9.3277	15.3608	5.5475	10.8654
chr1	40319972	40320372	-3259	Il1r1	0.199125	1.1691	4.6368	6.5982	5.4621	7.8552	3.3296	5.6045	9.1242	14.9058	9.6825	10.1038
chr1	40325373	40325773	2142	Il1r1	1.58175	0.5607	3.7824	8.127	4.4303	6.6348	3.0288	3.5057	3.3966	10.231	2.7925	3.5686
chr1	40327952	40328352	4721	Il1r1	16.9313	14.6088	16.1024	20.811	9.9554	11.7648	13.448	19.7813	13.6567	28.171	25.9675	23.1924
chr1	40372338	40372738	-8934	Il1rl2	5.20087	4.7808	3.5104	7.3332	13.0571	13.8384	8.644	9.8505	8.2103	15.2048	18.9725	20.2454
chr1	40381241	40381641	-31	Il1rl2	12.0353	9.5391	15.4016	6.8082	4.1895	1.7514	3.6112	3.2648	5.5352	9.0766	12.7175	17.8752
chr1	40381726	40382126	454	Il1rl2	7.47675	10.6047	5.4656	3.6666	3.1507	0	6.4536	4.1701	2.7232	12.935	6.5775	6.9482
chr1	40387312	40387712	6040	Il1rl2	6.8535	6.228	6.368	8.6604	1.8851	2.4192	3.148	1.012	2.6862	6.0242	3.7475	2.0384
chr1	40415577	40415977	34305	Il1rl2	1.9305	0.8217	1.9168	6.9552	15.1627	22.6782	10.1304	11.6259	13.4532	15.132	4.0275	3.9522
chr1	40435589	40435989	-50626	Il1rl1	4.7025	2.8098	7.8208	6.5982	4.298	1.8126	3.4672	1.5312	3.9664	5.135	6.3475	2.0034
chr1	40436897	40437297	-49318	Il1rl1	11.8001	10.9836	8.7936	9.135	7.0035	5.3874	6.484	6.4625	12.4764	12.1368	11.0225	8.134
chr1	40437827	40438227	-48388	Il1rl1	25.0414	25.0029	19.824	15.0192	6.0816	5.9346	8.2552	7.8617	3.0266	16.2474	18.1675	14.4816
chr1	40439512	40439912	-46703	Il1rl1	6.68587	3.6765	8.7776	5.8758	20.5128	25.9002	23.0504	22.1507	17.9561	27.2116	20.3875	22.3692
chr1	40443061	40443461	-43154	Il1rl1	3.56288	1.4814	6.064	8.484	3.3516	5.2074	21.7656	20.1619	17.0681	22.6928	3.9275	3.038
chr1	40450054	40450454	-36161	Il1rl1	4.60913	3.2769	9.632	11.1132	16.24	22.5342	50.4976	58.4562	28.0423	33.0408	10.08	9.6712
chr1	40456475	40456875	-29740	Il1rl1	5.22337	4.0536	9.6704	5.7624	3.5259	2.4966	10.6176	9.6943	4.7064	12.0848	0.9725	0.6496
chr1	40469242	40469642	-16973	Il1rl1	2.01487	0.81	5.6416	5.7498	7.2254	17.0532	7.1224	12.1352	10.0381	17.9348	7.5425	7.9954
chr1	40469852	40470252	-16363	Il1rl1	0.586125	2.1528	3.2704	1.3524	7.6881	7.5006	6.7888	4.2108	2.6862	12.5398	2.0575	1.3622
chr1	40493845	40494245	-2429	Il1rl1	0.7515	1.3014	2.8736	2.8266	12.4985	13.3398	8.8016	7.0114	8.4508	9.6486	4.1775	7.4018
chr1	40501463	40501863	5189	Il1rl1	5.28525	1.4094	2.2176	7.4172	30.5942	37.4994	32.4944	49.0149	18.2891	29.8376	5.5475	5.9766
chr1	40522270	40522670	4	Il18r1	12.4537	13.6485	15.1296	10.8822	6.174	5.9292	15.8984	6.7595	6.6341	12.9038	17.7625	11.7446
chr1	40524077	40524477	1426	Il18r1	3.7485	1.0458	4.0864	5.3844	8.358	8.7804	6.1568	4.7894	4.5769	13.7462	4.85	8.589
chr1	40526741	40527141	4090	Il18r1	6.95812	8.4393	15.2416	10.3698	12.7603	8.2152	20.2496	14.2098	15.0405	16.1434	25.0625	20.3196
chr1	40530530	40530930	7879	Il18r1	38.1634	27.9063	36.0864	36.4476	3.8423	0.1296	6.0768	6.4768	6.4417	25.935	26.1975	32.102
chr1	40532515	40532915	9864	Il18r1	75.114	87.3423	43.0752	36.3636	15.9761	29.3922	25.3888	17.9289	27.1284	37.2684	37.27	48.2566
chr1	40536269	40536669	13618	Il18r1	30.8936	22.1517	35.5904	32.844	19.2297	24.1758	29.2272	23.9371	35.3387	40.5496	45.735	43.7318
chr1	40571978	40572378	-29	Il18rap	10.5041	9.09	12.608	12.768	28.1764	22.0752	26.0848	16.4318	21.0752	17.9348	18.0425	16.0804
chr1	40572863	40573263	856	Il18rap	1.74487	0.2826	6.832	4.9644	4.3988	4.2102	6.8904	2.6554	2.6381	14.5106	0.7475	2.5144
chr1	40573208	40573608	1201	Il18rap	1.62675	2.7783	4.8928	4.893	2.4052	8.721	7.6432	6.1149	5.0468	9.5628	3.4925	2.4122
chr1	40599671	40600071	27664	Il18rap	3.53475	1.1898	4.7872	3.5616	8.7808	7.362	7.1424	11.6589	23.4358	19.7106	17.395	10.7884
chr1	40601505	40601905	29498	Il18rap	6.44175	3.591	9.4176	6.7872	3.9067	5.0094	4.6208	2.2715	3.4521	9.8306	2.12	9.6852
chr1	40737857	40738257	-500	Slc9a2	1.566	5.283	4.8192	10.7688	2.4262	4.1202	3.308	3.9006	3.6371	11.8794	6.7575	7.5964
chr1	40847352	40847752	-50	Mfsd9	35.2339	35.3133	34.4736	18.3204	30.1889	29.7072	18.4176	18.3788	16.5242	27.2844	27.225	36.477
chr1	40854141	40854541	-6839	Mfsd9	4.15238	5.2965	6.064	10.9956	3.0723	3.501	2.4536	4.9654	7.844	8.9466	3.9275	4.3638
chr1	40902156	40902556	39910	Tmem182	1.12275	0.0783	2.7136	5.9682	2.8714	3.366	5.1368	3.8819	6.9671	7.7168	1.435	3.6316
chr1	40904365	40904765	42119	Tmem182	3.04087	1.1448	3.7184	11.3526	19.2402	20.2626	49.552	64.6943	25.7816	27.3364	8.43	3.3726
chr1	40916314	40916714	54068	Tmem182	3.50438	1.9233	2.7936	5.8674	1.0472	1.2384	2.3984	4.2515	4.7693	11.6246	1.9775	3.4916
chr1	40972765	40973165	110519	Tmem182	1.48725	1.8045	7.9808	8.127	3.1213	0.3852	2.7448	3.3132	7.178	12.8778	3.43	3.4076
chr1	41974683	41975083	-736786	4930448I06Rik	3.40538	2.4237	11.3472	15.5022	1.7458	1.0512	1.3728	4.0931	9.9086	8.2992	6.0475	2.905
chr1	42752325	42752725	-855	Pantr1	1.82925	1.3869	9.4496	5.1114	1.3615	3.672	0.8096	2.4145	2.9526	5.304	1.285	1.2432
chr1	42771273	42771673	-1174	Pantr2	1.47037	1.2393	9.0016	10.1808	0.9947	0	1.1968	2.288	8.9873	16.2214	7.73	7.6734
chr1	42907833	42908233	-45	Mrps9	81.1406	81.6372	58.4288	57.4392	54.9213	57.708	68.6368	56.8051	46.3388	48.7448	61.8075	58.814
chr1	43066666	43067066	57149	Gpr45	0.954	2.2779	5.4272	9.0594	1.484	1.7964	0.7984	2.9623	1.0138	3.9884	1.3725	1.7976
chr1	43127563	43127963	27704	Tgfbrap1	4.53375	1.3194	2.7296	6.0312	2.1224	1.2474	0.6024	3.6762	4.1884	10.153	5.325	4.7348
chr1	43149140	43149540	6127	Tgfbrap1	5.35613	5.7834	8.6976	9.2064	6.4848	4.4532	4.5744	10.7041	24.8936	16.8896	20.225	19.9108
chr1	43155353	43155753	-2	AI597479	47.4187	50.9472	37.76	38.2284	50.1557	55.7154	39.892	37.9104	52.7028	54.6832	55.86	69.944
chr1	43167347	43167747	11992	AI597479	24.318	22.0941	20.5408	16.548	10.4916	4.7664	11.9664	6.3855	8.9688	12.6958	9.3025	4.5878
chr1	43185162	43185562	29807	AI597479	3.98362	0.6012	1.2608	5.7624	5.2682	2.016	1.572	2.2495	4.7989	4.2146	2.8175	1.5568
chr1	43196450	43196850	24156	Fhl2	8.44425	3.1779	12.6016	13.4988	5.7015	6.5088	4.9896	7.8232	6.3492	11.5414	3.31	12.6658
chr1	43201126	43201526	19480	Fhl2	2.11837	0.4266	3.472	6.3378	7.5936	5.9256	16.4792	15.5122	15.4105	17.4408	7.2625	6.4932
chr1	43220646	43221046	-40	Fhl2	7.74338	9.1008	20.0288	13.8768	7.5236	11.2896	8.4688	10.1222	17.6231	13.5512	7.3875	16.6712
chr1	43225442	43225842	-4836	Fhl2	0.221625	0.8982	3.3664	7.854	13.5534	24.8274	16.2312	17.8244	17.1606	19.3076	6.615	12.2934
chr1	43226007	43226407	-5401	Fhl2	2.547	1.5264	1.2928	0	3.1563	5.0634	4.824	5.3658	7.992	8.8686	5.5725	4.4618
chr1	43256701	43257101	-3295	Fhl2	3.56288	1.7505	2.6336	8.064	1.7283	2.1546	2.1944	1.2892	1.9388	1.4924	0.685	1.6408
chr1	43263988	43264388	-10582	Fhl2	12.2546	11.1501	11.5392	10.5378	28.5656	30.4254	18.1464	5.1458	20.5498	12.6958	13.1725	12.9948
chr1	43281007	43281407	-27601	Fhl2	29.8958	26.4744	23.0304	23.3772	45.6694	37.9926	33.1968	29.4613	9.3388	14.5106	11.9075	10.7114
chr1	43298076	43298476	-44670	Fhl2	10.8293	8.5284	12.0896	4.662	2.758	1.503	4.0496	1.9206	6.2271	13.3562	4.7075	3.8234
chr1	43317311	43317711	-63905	Fhl2	1.48725	1.2348	3.3504	11.4156	1.9726	1.6614	2.1344	3.1273	1.8463	12.1238	0.4375	2.2694
chr1	43356303	43356703	-102897	Fhl2	6.408	3.6405	4.3424	8.925	7.1015	7.6572	4.2976	4.8279	8.6543	13.4212	5.6725	7.4228
chr1	43359658	43360058	-106252	Fhl2	2.58975	1.629	2.6336	2.5872	5.9773	7.7022	0.5328	2.5234	11.1629	10.8472	0.7925	5.3144
chr1	43410514	43410914	-91882	Nck2	8.65462	7.8822	4.7648	2.7636	3.3761	6.1308	1.0976	0.6501	3.6001	2.6	2.805	12.6378
chr1	43417225	43417625	-85171	Nck2	4.10175	1.0053	3.7504	9.6978	6.5842	11.151	7.6408	12.4927	13.9342	15.47	11.7575	15.3062
chr1	43418141	43418541	-84255	Nck2	3.14213	4.4892	3.9104	1.8858	28.9947	33.3972	14.424	11.1375	10.8891	16.7284	16.2725	13.0228
chr1	43419001	43419401	-83395	Nck2	11.5864	3.726	7.024	5.4474	7	3.2328	6.5632	3.8126	3.0451	7.9092	5.3625	6.9482
chr1	43431726	43432126	-70670	Nck2	3.9555	3.6468	3.4304	5.2878	2.156	1.0548	1.1768	4.7454	3.0451	10.5352	3.4925	6.6332
chr1	43460238	43460638	-42158	Nck2	29.4131	30.8196	17.2992	11.0712	3.3586	4.4892	6.5496	1.7666	5.9311	11.3932	15.8425	17.045
chr1	43469681	43470081	-32715	Nck2	1.59862	0.5607	2.0736	7.5432	4.1545	1.3914	2.9528	9.0794	6.919	15.886	2.8675	2.828
chr1	43502358	43502758	-38	Nck2	14.1514	10.0863	8.2912	18.9168	11.7236	8.4528	7.3	7.5988	21.8041	12.4046	31.0275	24.6036
chr1	43513859	43514259	11463	Nck2	16.4509	13.5558	15.0016	10.5798	3.2123	5.6016	4.0056	5.9521	7.9735	12.8778	15.8725	11.375
chr1	43516932	43517332	14536	Nck2	5.13675	1.7955	6.528	4.8174	8.2236	7.281	3.052	2.7016	7.9365	12.1446	26.8275	21.7364
chr1	43518494	43518894	16098	Nck2	1.45575	0.9675	4.0928	4.158	5.8548	11.1636	6.384	4.8884	11.0741	6.3336	1.7275	4.8174
chr1	43521819	43522219	19423	Nck2	69.615	61.9452	43.2032	33.327	9.2274	12.1734	13.4264	15.0711	3.6186	16.4424	15.05	18.7418
chr1	43522789	43523189	20393	Nck2	3.771	2.6757	8.1408	8.589	2.2869	0.8982	10.9408	18.1269	8.8578	12.0588	4.95	4.9784
chr1	43524466	43524866	22070	Nck2	7.04138	12.7143	18.912	14.6622	13.1446	14.589	11.5016	5.1018	12.7317	16.6634	17.4575	17.3684
chr1	43525790	43526190	23394	Nck2	0.709875	1.5822	2.2176	4.7124	14.4536	11.9448	4.644	11.5984	6.6526	14.7888	25.56	12.0036
chr1	43530941	43531341	28545	Nck2	3.7035	2.8503	5.7472	6.1782	6.5807	5.6106	7.0424	7.3788	5.2577	14.0686	13.9025	7.5754
chr1	43531353	43531753	28957	Nck2	5.85225	2.8413	5.2672	8.841	18.207	15.2442	27.6904	23.9536	8.2288	15.327	8.765	12.9668
chr1	43534776	43535176	32380	Nck2	1.69762	1.7397	5.0272	6.9132	3.2466	2.3112	6.7432	7.6395	8.8134	14.6536	10.535	7.8386
chr1	43539624	43540024	37228	Nck2	4.18837	4.7646	6.5184	7.2702	2.4437	4.1436	3.3136	0.8646	6.6452	12.8128	9.165	4.1202
chr1	43556969	43557369	54573	Nck2	16.704	14.1399	15.7216	11.1216	12.0554	12.0294	12.9792	15.301	12.5134	15.0436	10.81	11.445
chr1	43557963	43558363	55567	Nck2	19.089	16.029	7.8208	19.5216	4.4163	4.0932	6.6712	8.2676	1.6428	10.335	9.39	12.3172
chr1	43577061	43577461	74665	Nck2	26.7649	24.0822	20.9088	20.4246	10.5259	10.2348	9.4368	8.0927	3.0451	10.114	10.2875	12.3592
chr1	43577798	43578198	75402	Nck2	6.444	5.1372	6.5984	8.0346	1.0122	2.6352	3.4232	5.7552	9.0132	12.2096	4.2325	1.8746
chr1	43578793	43579193	76397	Nck2	4.0005	1.2483	7.3888	3.5406	10.5819	12.7116	4.1696	5.0743	4.2069	8.3382	5.0125	4.1482
chr1	43591756	43592156	89360	Nck2	4.01175	1.5714	3.472	1.9362	7.9429	11.1546	14.6832	10.3829	3.5076	11.6714	7.855	7.2968
chr1	43593878	43594278	91482	Nck2	17.5905	8.5356	8.9152	6.6738	30.3219	39.0438	33.4424	28.644	20.4203	26.4342	58.8725	44.52
chr1	43594614	43595014	92218	Nck2	0.889875	2.4354	3.9328	6.2538	14.0889	10.7784	6.4656	6.523	9.9382	9.4016	8.1925	3.1738
chr1	43595531	43595931	93135	Nck2	18.18	15.3963	15.5616	12.3606	12.0099	19.4814	14.1448	11.5214	12.1804	16.2084	10.0375	9.2862
chr1	43596538	43596938	94142	Nck2	3.48975	6.9264	12.0416	10.8318	7.8813	12.87	10.1264	12.122	4.9839	9.6096	6.11	3.8654
chr1	43596874	43597274	94478	Nck2	8.17538	7.3665	13.3024	10.9326	13.363	7.6896	24.4488	16.3878	5.2947	17.6748	7.2125	4.9014
chr1	43599130	43599530	96734	Nck2	27.2948	20.4012	23.5424	19.2108	2.4122	3.2184	6.8568	8.5283	14.2006	11.1722	7.6375	6.8922
chr1	43601419	43601819	99023	Nck2	3.28275	3.0303	6.752	7.98	7.5096	8.5554	6.536	12.6181	12.7687	7.8442	4.115	5.9066
chr1	43617946	43618346	115550	Nck2	2.90362	4.9266	1.4368	6.5982	4.6172	2.6262	8.808	11.0275	6.2271	8.8192	3.74	6.9482
chr1	43618885	43619285	116489	Nck2	9.567	3.8556	7.2448	9.9078	6.7942	1.9836	4.1936	8.0927	3.8739	17.4408	2.2325	7.5068
chr1	43619156	43619556	116760	Nck2	20.718	15.2622	18.2752	16.1826	12.5335	5.229	11.4416	12.8381	5.2133	16.3384	11.8775	25.9056
chr1	43692560	43692960	-94687	1500015O10Rik	3.98362	5.5863	2.704	5.9598	2.4437	1.6614	2.0968	4.7069	6.919	9.8358	3.5025	2.7552
chr1	43732354	43732754	-54893	1500015O10Rik	1.44225	1.2186	3.8848	4.8174	11.9875	5.04	10.416	7.6395	7.1965	10.686	0.685	2.856
chr1	43757891	43758291	-29356	1500015O10Rik	1.87987	0.6282	5.4272	1.6758	6.2846	3.0078	1.9152	4.1701	5.1689	8.6892	2.1825	2.1994
chr1	43823123	43823523	35876	1500015O10Rik	1.64363	0.3771	2.0416	6.6402	68.8373	81.0396	42.1584	54.6216	14.467	12.4228	3.665	7.5068
chr1	43823625	43824025	36378	1500015O10Rik	0.96525	1.8	2.7936	2.0328	14.5201	9.8838	4.0616	7.2094	5.4057	5.096	5.535	1.5358
chr1	43825489	43825889	38242	1500015O10Rik	14.067	17.919	20.0448	12.5706	42.3248	68.8122	24.024	27.1073	12.7872	16.7024	13.54	12.3802
chr1	43834537	43834937	47290	1500015O10Rik	3.24337	3.4605	9.1936	24.3222	3.2396	4.3902	0.2912	4.4055	27.8277	59.5998	9.8375	13.5744
chr1	43835164	43835564	47917	1500015O10Rik	4.08487	6.8409	14.3008	23.4108	3.4146	3.0924	2.6192	8.8077	23.4654	58.5676	7.83	14.9954
chr1	43875907	43876307	8446	Uxs1	0.819	1.809	1.6608	5.2164	12.6105	19.9926	8.2832	9.2059	8.8578	16.068	2.095	2.695
chr1	43883694	43884094	659	Uxs1	4.0815	6.1767	7.0688	11.2266	6.8621	9.153	4.6784	7.4448	0.7289	11.6974	2.85	4.9294
chr1	43884648	43885048	-295	Uxs1	126.227	112.018	93.12	87.3306	65.2414	71.883	83.4776	73.7165	90.8683	71.7496	115.013	128.852
chr1	43900284	43900684	-15931	Uxs1	1.54012	1.2276	4.8672	4.7124	1.7213	2.4552	4.104	5.3163	8.4804	6.5676	3.985	1.8746
chr1	43953974	43954374	-36665	Tpp2	54.5974	40.9491	41.8624	28.8666	31.8157	29.5938	37.3568	28.2128	11.1259	16.4502	13.8025	21.0658
chr1	43955809	43956209	-34830	Tpp2	12.0353	8.3448	11.0112	17.388	5.2262	1.4274	6.448	4.7399	2.6936	10.361	5.635	5.698
chr1	43990335	43990735	-304	Tpp2	166.511	153.184	109.12	83.622	80.8682	80.7804	86.416	86.4908	70.5849	80.7482	106.423	108.069
chr1	44006567	44006967	15928	Tpp2	3.45038	1.8405	3.5104	2.5536	3.1843	1.9296	2.2424	1.0098	6.734	4.4356	2.5175	3.1766
chr1	44054057	44054457	22594	Mettl21c	2.08688	0.8982	3.5264	2.3478	2.1574	1.6884	4.1976	4.3835	6.6082	5.161	0.7475	1.3412
chr1	44089022	44089422	-12371	Mettl21c	0.561375	0.7164	0.8064	5.2458	8.4749	8.955	12.2656	14.7411	5.5537	14.3546	1.3725	3.2018
chr1	44098642	44099042	-21991	Mettl21c	4.46962	8.4573	1.4368	2.8266	3.619	4.6512	6.2024	4.6057	10.2416	7.2488	4.945	5.0722
chr1	44098963	44099363	-22312	Mettl21c	18.3476	14.8626	10.0704	9.8868	10.5224	11.3832	19.7224	19.2896	11.4774	12.6438	16.8325	17.4006
chr1	44104398	44104798	-27747	Mettl21c	0.477	1.9053	2.7456	1.9908	1.8312	4.9554	3.7768	5.8784	7.696	7.4048	3.84	0.9534
chr1	44121466	44121866	37567	Tex30	7.7715	2.6937	8.7776	8.1186	1.4749	0.8982	2.1448	0.8096	6.5971	11.9314	2.12	4.5556
chr1	44127024	44127424	32009	Tex30	1.22625	2.7828	4.8672	4.053	1.491	1.7964	4.7544	9.1267	3.8739	12.0588	0.7475	2.4584
chr1	44158357	44158757	676	Tex30	16.6365	12.0573	20.4288	19.5426	11.8391	9.7938	11.6944	9.8483	14.1895	17.6748	10.56	15.1382
chr1	44159130	44159530	-97	Tex30	66.2062	76.0446	63.1072	47.5398	51.9414	54.7218	67.108	52.9562	62.6595	75.7692	83.8525	88.179
chr1	44175521	44175921	-103	Kdelc1	34.9279	31.2867	37.1872	39.2784	28.5411	23.2974	25.8752	26.5815	36.9075	30.0196	34.29	34.5982
chr1	44179117	44179517	2504	Bivm	35.658	41.0724	21.4016	27.9216	4.081	7.119	3.8984	5.5682	14.356	20.2306	20.7225	20.2706
chr1	44204535	44204935	146	Ercc5	62.658	57.9096	54.5504	52.5588	26.8968	32.049	43.6552	41.7175	22.57	38.5788	59.6	63.1778
chr1	44257949	44258349	17627	Mettl21e	1.94738	1.4409	8.3296	16.044	1.0542	0	1.612	1.9481	12.6577	8.6112	4.6375	5.0484
chr1	44350171	44350571	-74595	Mettl21e	4.40437	2.3346	6.624	8.799	1.3965	1.7514	2.3544	3.4562	8.4878	18.0258	1.435	3.4566
chr1	44470070	44470470	-138246	Gulp1	1.296	1.908	4.3104	12.3606	0.84	1.7964	1.2568	0.8261	4.1514	28.4128	5.61	9.0986
chr1	45007895	45008295	-206301	4930521E06Rik	7.42388	12.5685	17.6832	41.307	5.1569	75.411	6.2328	9.5953	32.0716	32.6404	27.0575	9.2246
chr1	45262090	45262490	-106093	Col3a1	1.683	0.1125	4.3808	11.0082	1.2376	0.9378	1.72	4.444	8.8689	10.0308	4.6625	5.453
chr1	45790870	45791270	-61276	Wdr75	13.0432	9.7695	12.9344	3.6456	5.5706	6.4782	5.7696	2.0845	3.145	8.112	6.235	7.1778
chr1	45795780	45796180	-56366	Wdr75	7.85587	9.3033	9.328	5.9472	6.5982	6.5628	7.5408	6.4185	7.6479	11.5284	6.2975	7.2268
chr1	45852130	45852530	-16	Wdr75	58.6935	67.7988	62.5312	51.0594	40.4572	45.5562	46.8904	56.2705	46.4128	24.0682	34.725	44.1014
chr1	45873721	45874121	21575	Wdr75	4.34813	4.7808	2.1536	4.1916	2.793	0	3.192	3.5387	4.4289	10.894	4.8625	3.4916
chr1	46132777	46133177	9394	Dnah7b	10.1171	9.9108	19.104	28.5306	6.6297	18.8532	3.9384	12.3827	12.6392	14.5366	14.775	10.1248
chr1	46237612	46238012	114229	Dnah7b	8.27887	5.1444	11.1808	8.694	3.3222	0.8118	3.0744	6.4845	4.0404	6.6846	3.43	4.0922
chr1	46482073	46482473	-90	Dnah7c	3.87112	2.8053	4.9312	13.1544	1.6373	0	1.652	4.213	7.1595	4.0716	0.86	2.597
chr1	46906582	46906982	3572	Slc39a10	22.7025	15.9102	9.5936	16.8714	19.0799	18.7632	21.46	9.3841	11.0001	19.7496	16.5325	10.5644
chr1	46909479	46909879	675	Slc39a10	28.0215	20.3877	23.7152	18.9378	20.0466	22.6152	16.3952	23.5147	12.0139	16.6764	26.135	23.5872
chr1	46910218	46910618	-64	Slc39a10	92.5898	91.863	77.168	71.7444	53.7166	65.016	67.044	57.6851	100.092	78.8294	125.51	144.221
chr1	46921004	46921404	-10850	Slc39a10	4.90163	5.1489	20.8928	9.9834	67.3344	87.5934	49.3328	50.4823	18.574	22.9788	18.185	9.4052
chr1	46930629	46931029	-20475	Slc39a10	3.82162	1.926	1.8528	4.7124	4.0222	6.8148	1.2608	2.057	6.2012	13.9672	1.8575	5.53
chr1	46931150	46931550	-20996	Slc39a10	4.0455	4.7646	3.5104	9.3324	7.1743	6.1992	1.5984	3.5607	4.8914	5.5692	3.0675	0.9072
chr1	46951293	46951693	-41139	Slc39a10	46.5761	34.6311	21.1296	24.465	10.9837	4.8654	12.748	12.2067	7.289	7.5348	17.5925	9.6012
chr1	46962527	46962927	-52373	Slc39a10	11.0475	7.8687	2.7136	5.5944	2.0391	0.8172	5.4184	3.7521	3.5446	18.5952	4.7	3.7282
chr1	46969259	46969659	-59105	Slc39a10	0.959625	2.2851	2.7936	1.8858	13.1236	19.1034	13.9648	14.2648	8.0105	10.816	2.12	8.0234
chr1	46979797	46980197	-69643	Slc39a10	4.66875	5.454	1.2768	7.644	1.8326	4.4352	4.4568	2.5344	1.9388	11.0734	5.5475	3.4846
chr1	47301921	47302321	221848	Mir6350	3.02963	1.638	2.8736	13.4064	1.1347	0.8982	0.14	2.2495	9.5978	8.4292	1.3725	5.0974
chr1	48150446	48150846	-626677	Mir6350	2.23088	0.7182	4.8672	9.7398	2.9939	2.1546	3.4712	4.1151	6.1346	10.8602	5.5475	1.7458
chr1	48150682	48151082	-626913	Mir6350	2.63137	0.4464	6.608	8.1396	3.4671	3.3264	2.1264	5.2613	5.5167	6.7236	3.615	2.653
chr1	48938198	48938598	-1414429	Mir6350	11.637	10.2654	8.3552	22.6548	8.8641	4.6818	8.02	15.5232	28.5751	37.2944	13.005	20.5142
chr1	49280953	49281353	-1703214	Tmeff2	0.903375	1.1673	4.9472	7.5432	0.6706	2.8278	0.3992	1.1242	2.9526	3.0342	2.7425	0.4886
chr1	50769379	50769779	-214788	Tmeff2	1.98112	1.5219	4.0384	8.358	1.2362	10.764	2.5256	1.2067	5.4982	2.9952	2.0575	2.611
chr1	50800351	50800751	-183816	Tmeff2	2.35688	1.908	8.6976	8.484	0	0.8982	0.7984	1.6456	3.9664	3.8246	1.4975	3.8052
chr1	50984087	50984487	-80	Tmeff2	2.28375	2.8233	3.7024	11.0166	2.9498	1.4094	0.8416	3.9831	6.2752	10.244	3.7775	6.9902
chr1	51411454	51411854	-21031	9330175M20Rik	3.22087	4.5945	4.4128	6.3882	2.6117	3.6036	3.148	1.265	4.8914	11.4816	9.4325	6.944
chr1	51505625	51506025	29418	Nabp1	5.11763	0.8667	10.0704	6.6822	42.063	34.5456	25.62	18.0994	15.8138	17.1808	9.39	14.4256
chr1	51515849	51516249	19194	Nabp1	8.44425	10.0368	6.656	10.3488	3.9977	7.074	5.6776	5.5297	4.3549	13.2392	5.375	6.8922
chr1	51523263	51523663	11780	Nabp1	4.51687	4.5648	6.16	13.6584	1.393	2.5308	2.3464	3.9501	6.2012	6.6794	8.4925	8.9936
chr1	51524848	51525248	10195	Nabp1	3.897	3.591	0.64	0	8.3776	9.0396	1.624	2.5707	5.9422	14.2766	10.08	6.902
chr1	51533246	51533646	1797	Nabp1	18.9788	18.5049	9.856	23.1462	22.6758	31.2876	30.7728	25.3055	13.4717	19.7444	11.2525	13.3546
chr1	51535225	51535625	-182	Nabp1	120.024	124.708	109.168	92.19	91.9184	87.0912	94.2088	88.4334	87.4532	88.036	104.625	99.1592
chr1	51558085	51558485	-23042	Nabp1	6.34612	3.4965	7.1328	9.4878	1.8221	0.5652	0.3992	4.1261	4.1884	9.6876	4.55	4.9014
chr1	51565865	51566265	-30822	Nabp1	7.407	15.8769	19.68	18.1188	38.0828	50.499	32.6664	47.4947	29.563	29.1772	37.705	31.003
chr1	51571319	51571719	-36276	Nabp1	4.12988	3.2409	5.6192	4.7124	6.1341	8.3124	11.6792	3.3902	10.7041	12.4748	3.665	6.1236
chr1	51582397	51582797	-47354	Nabp1	7.79962	6.7734	6.688	8.484	20.3889	28.539	27.5432	24.002	8.2103	17.5838	11.035	10.8304
chr1	51586479	51586879	-51436	Nabp1	5.35275	8.0802	7.5648	6.5562	2.6257	0.3942	3.268	5.0314	7.2335	8.8946	3.2925	7.2058
chr1	51592252	51592652	-57209	Nabp1	0.561375	0.6894	0	2.8392	4.1741	4.3578	3.9504	6.3096	0.37	5.512	1.2525	4.6606
chr1	51594570	51594970	-59527	Nabp1	2.40975	2.1411	2.5536	4.641	6.342	6.3378	1.3384	1.4839	3.219	8.6294	1.1775	4.004
chr1	51595821	51596221	-60778	Nabp1	1.09462	1.0323	0.7968	5.0274	7	20.9628	2.6336	0.3564	5.8127	10.699	4.9875	4.1202
chr1	51617375	51617775	-82332	Nabp1	10.521	6.8139	3.6864	0.9408	8.407	5.0454	2.9928	3.1713	2.0868	5.8084	9.1275	9.7692
chr1	51617859	51618259	-82816	Nabp1	4.94325	8.7174	2.9536	7.5222	4.8776	5.8446	7.1424	6.8299	7.474	18.2312	16.26	13.7004
chr1	51627413	51627813	-92370	Nabp1	6.1155	6.8319	4.1184	9.9288	5.6665	7.407	8	6.1061	12.6762	19.8276	25.175	26.4782
chr1	51629121	51629521	-94078	Nabp1	4.1805	3.2769	8.2208	10.9956	10.0198	12.7476	1.756	5.1843	13.8417	16.7284	25.8725	33.3074
chr1	51629524	51629924	-94481	Nabp1	11.3063	6.9534	7.7728	9.4248	7.0224	10.4364	3.4176	3.0481	7.511	12.545	7.83	7.8652
chr1	51630765	51631165	-95722	Nabp1	4.19738	6.0147	4.1184	4.0026	10.6099	19.2564	2.6056	5.3273	7.1965	6.1724	19.2275	20.2986
chr1	51634528	51634928	-99485	Nabp1	68.8939	76.8411	46.8256	46.9434	48.7781	60.0282	25.4584	19.2544	29.674	30.784	31.04	44.0314
chr1	51641750	51642150	-106707	Nabp1	290.615	258.35	179.066	180.571	91.5397	93.9942	113.866	88.4609	58.978	67.7872	115.76	101.611
chr1	51650699	51651099	-115656	Nabp1	48.3773	30.2409	39.2768	20.4876	94.8997	94.7034	81.572	67.4762	68.7053	89.3074	114.265	104.787
chr1	51654209	51654609	-119166	Nabp1	31.6462	36.7092	7.5488	7.77	10.8367	14.112	6.7272	6.8574	9.7236	14.4326	31.185	40.4782
chr1	51657251	51657651	-122208	Nabp1	10.4366	9.0225	5.5872	9.5298	4.5213	3.636	6.6832	4.9654	5.2577	14.3286	7.5425	7.9954
chr1	51672318	51672718	-137275	Nabp1	4.30875	7.0632	10.3744	10.4748	3.0779	5.373	4.74	8.4733	7.9069	3.9754	6.2975	2.2582
chr1	51681392	51681792	-146349	Nabp1	7.14825	6.7536	3.6864	2.2932	1.5708	1.0242	1.4384	5.3163	2.7861	3.3774	3.6025	3.7534
chr1	51701262	51701662	-166219	Nabp1	5.32238	5.4333	6.032	9.6264	2.723	3.2328	2.6616	2.0603	7.5665	11.9808	2.8	6.986
chr1	51991390	51991790	-18768	Myo1b	22.4753	29.4462	25.168	17.9298	2.2379	4.4568	7.0584	5.8157	7.178	17.0976	14.72	13.3406
chr1	52027014	52027414	-16778	Stat4	2.13525	0.7245	3.776	6.6402	1.4294	3.0384	2.268	4.7839	6.697	8.1952	0.73	1.9446
chr1	52061054	52061454	-3830	Stat4	21.9668	23.3982	18.1472	13.3014	22.386	28.5084	27.6408	21.4214	14.8814	15.392	21.34	13.3966
chr1	52063001	52063401	-1883	Stat4	3.05775	1.953	2.0736	3.1416	7.3318	11.4012	3.8704	3.7037	6.8265	10.764	6.92	7.4368
chr1	52065276	52065676	392	Stat4	37.8315	27.4941	28.3296	22.7262	22.7808	12.546	34.344	33.0275	27.7278	44.7694	40.7725	43.8508
chr1	52067609	52068009	2725	Stat4	4.57313	3.6855	1.6928	9.5298	5.481	7.524	10.8688	11.6908	15.1145	15.21	13.6775	19.2374
chr1	52068127	52068527	3243	Stat4	33.2561	20.5587	27.1808	27.8796	3.6834	6.2838	8.9136	7.9662	2.8601	8.0912	12.8175	6.6752
chr1	52069637	52070037	4753	Stat4	2.4795	1.6029	5.4272	7.3962	4.7901	1.5894	8.6184	17.6165	16.7018	22.0974	8.9775	9.8168
chr1	52075918	52076318	11034	Stat4	4.752	0.8712	0.6144	2.9316	7.4767	8.802	14.0168	10.9318	2.9267	10.1608	2.475	2.3954
chr1	52076546	52076946	11662	Stat4	46.5851	44.1693	38.784	50.1186	56.0175	70.9218	57.3768	45.8656	24.1277	24.1514	45.23	43.1522
chr1	52079004	52079404	14120	Stat4	33.8569	28.1826	20.3584	14.1414	6.4848	8.0028	11.9864	11.3927	13.8047	17.9608	15.455	19.74
chr1	52091644	52092044	26760	Stat4	8.01788	3.2427	8.5152	10.4748	4.6291	2.7972	14.0984	11.1782	14.578	6.4324	9.5325	9.3212
chr1	52092169	52092569	27285	Stat4	5.274	3.762	9.8944	11.5836	5.1912	0.7092	7.4376	8.2511	26.1479	18.3482	9.4525	8.0024
chr1	52096540	52096940	31656	Stat4	1.55475	1.1088	3.28	5.7498	2.9015	1.2564	12.3568	11.2794	10.6005	10.9122	1.945	1.68
chr1	52112621	52113021	47737	Stat4	2.44125	3.3669	5.904	5.1324	8.0997	11.1762	18.2144	20.4094	14.208	22.9528	2.555	9.2512
chr1	52123149	52123549	-52933	Stat1	0.135	0.2646	3.6544	10.9326	5.3382	8.5014	29.2864	16.9961	4.8359	7.4308	1.5575	2.828
chr1	52135531	52135931	-40551	Stat1	1.26225	0.1125	2.0736	1.8858	4.6956	10.2798	8.9576	8.2841	6.734	11.9938	3.8025	3.9102
chr1	52157356	52157756	-18726	Stat1	63.3904	49.2642	38.784	38.9634	17.3775	18.8082	30.324	30.1334	15.7768	16.9234	26.215	27.7732
chr1	52170424	52170824	-5658	Stat1	124.428	111.746	98.3616	78.1662	80.5455	72.171	96.4072	77.3069	77.2486	68.0732	78.005	88.396
chr1	52176062	52176462	-20	Stat1	67.248	58.0311	47.1136	36.8046	41.4519	40.0536	53.544	46.5454	41.4104	48.5888	65.73	61.5692
chr1	52190125	52190525	13859	Stat1	0	0.8982	5.0432	6.8292	6.7207	6.8148	4.716	4.9489	7.4925	14.7446	1.92	10.2228
chr1	52200610	52201010	24344	Stat1	0.81675	2.9853	5.5296	6.6108	1.8361	3.1068	2.1728	8.8132	3.6075	10.2778	2.0575	6.3336
chr1	52201663	52202063	25397	Stat1	1.16662	0.7452	2.7776	2.6166	3.2501	3.2328	5.8176	3.9996	4.6509	13.2262	3.1925	4.8734
chr1	52203411	52203811	27145	Stat1	6.95812	4.6908	4.4704	6.7032	5.8303	7.092	1.8552	5.4318	6.5527	6.4844	4.8625	5.726
chr1	52223432	52223832	47166	Stat1	5.0895	2.9268	4.7872	5.3508	2.4297	0	5.0176	1.3519	6.2752	2.5948	1.915	1.9656
chr1	52226854	52227254	50588	Stat1	8.88187	2.4714	3.568	8.9334	7.3248	3.411	4.2456	3.0591	8.7024	13.52	3.515	4.5808
chr1	52277976	52278376	11900	Gls	3.26812	1.3914	1.7952	5.5524	6.3714	12.366	5.3264	2.4827	2.6751	7.358	0.685	1.0304
chr1	52285104	52285504	4772	Gls	2.41537	1.2789	4.4128	7.4046	24.7289	31.0086	20.6024	12.3882	10.7041	9.7708	4.845	7.098
chr1	52289200	52289600	676	Gls	25.5949	22.3335	24.5376	20.5086	31.8878	33.7284	28.5488	29.3821	20.3722	21.8062	25.6975	14.7616
chr1	52289974	52290374	-98	Gls	108.898	104.014	85.9776	70.728	79.0286	62.6634	83.7208	75.955	62.2451	77.3318	84.395	98.2996
chr1	52324410	52324810	-34534	Gls	1.96088	4.0401	2.2272	8.4714	4.7726	2.7882	2.9744	3.2285	3.8665	2.9952	2.12	2.4402
chr1	52331046	52331446	-41170	Gls	1.58513	0.9765	2.7936	2.7762	3.3166	6.1722	6.1648	8.7373	11.0741	13.2262	3.615	8.6408
chr1	52388262	52388662	-98386	Gls	2.295	0.7164	1.8272	4.746	2.2155	0.4446	9.9208	7.4503	10.582	6.8146	3.4225	5.9668
chr1	52420467	52420867	-130591	Gls	5.47088	3.591	11.0272	9.9078	9.4087	9.7488	31.2256	22.7623	21.0752	25.61	5.5225	5.775
chr1	52445662	52446062	111430	Nab1	3.45038	3.8646	6.1376	8.106	18.858	48.0384	28.3272	27.9037	20.6608	27.1986	11.645	8.8816
chr1	52456976	52457376	100116	Nab1	4.97925	1.9413	6.304	12.3606	3.3432	0.8982	2.6736	1.5906	5.3983	5.6732	1.435	0.5754
chr1	52476271	52476671	80821	Nab1	1.59862	1.7955	11.1712	2.8266	2.5487	0.8982	8.14	16.8707	3.9664	14.8486	3.4925	2.758
chr1	52499695	52500095	57397	Nab1	1.05525	1.4769	3.1456	2.6166	16.4542	23.0724	19.156	23.6731	19.2289	21.9154	6.035	4.2938
chr1	52521489	52521889	35603	Nab1	1.12275	0.8577	5.792	8.61	0.6426	1.2924	2.4616	2.8963	4.0589	8.3382	0	1.7318
chr1	52549777	52550177	7315	Nab1	4.31438	1.5444	2.1536	2.9736	9.737	14.472	2.4896	6.413	7.03	14.0946	2.0325	3.2326
chr1	52557206	52557606	-114	Nab1	46.0946	47.5812	42.8544	31.0044	29.5015	21.0978	38.264	21.4379	70.078	51.2226	83.54	89.726
chr1	52558597	52558997	-1505	Nab1	9.37013	6.5403	4.9952	6.6822	16.842	18.7902	9.3368	8.4656	4.5214	14.1336	7.495	7.1358
chr1	52606996	52607396	-49904	Nab1	5.00737	2.4912	3.072	2.8266	2.2869	2.9178	3.1824	5.8432	2.7232	9.0116	1.84	2.1476
chr1	52635060	52635460	-52289	Nemp2	14.7206	6.4638	8.1888	18.3078	3.3502	3.843	3.3376	2.6521	7.0855	11.3412	8.085	9.6782
chr1	52646815	52647215	-40534	Nemp2	4.87012	3.0393	3.5424	5.7204	1.4805	4.9644	2.5176	4.1096	4.6324	4.0586	5.1875	2.604
chr1	52654636	52655036	-32713	Nemp2	19.3995	16.6194	20.1504	16.338	38.9018	40.3992	33.7856	31.2851	36.0787	19.3544	20.76	15.7108
chr1	52664482	52664882	-22867	Nemp2	6.15488	9.0108	3.9104	9.009	0.6391	1.854	5.1712	2.9183	2.9785	6.1724	8.4175	5.0274
chr1	52687776	52688176	427	Nemp2	59.8691	63.5391	39.3024	39.8538	27.398	28.683	42.8232	36.7719	30.4954	24.8976	30.33	16.7062
chr1	52695947	52696347	8598	Nemp2	4.96575	2.3652	7.3408	9.7188	2.3709	5.1534	3.144	3.7741	4.5214	12.0848	4.9125	5.2234
chr1	52704952	52705352	17603	Nemp2	16.0054	20.1969	13.7088	2.6292	7.0784	13.8924	7.168	7.9739	12.3839	11.5076	10.785	10.7604
chr1	52706930	52707330	19581	Nemp2	117.856	105.529	47.3472	61.2108	65.7986	74.3256	65.0392	47.1933	32.1752	48.8436	86.365	69.958
chr1	52709370	52709770	22021	Nemp2	5.48775	7.2333	4.3264	11.1846	45.1668	49.8258	25.0896	28.4108	8.0364	14.2376	13.4225	14.4298
chr1	52710180	52710580	22831	Nemp2	138.176	128.538	59.9936	72.3114	90.6927	108.333	107.096	80.7004	40.6371	35.1624	75.8225	71.393
chr1	52712074	52712474	24725	Nemp2	21.3075	18.2358	7.6288	18.4842	1.8746	3.4254	6.0392	2.4497	4.9839	3.7804	6.965	2.9918
chr1	52783210	52783610	752	Mfsd6	14.7994	8.4744	11.0592	6.1572	13.7641	10.503	9.0336	12.8546	11.3849	9.0324	12.5425	12.565
chr1	52783611	52784011	351	Mfsd6	10.8574	10.3914	10.6144	8.169	4.9049	3.321	5.5264	6.2546	8.5803	16.1434	16.7075	16.0594
chr1	52784030	52784430	-68	Mfsd6	3.56062	7.8804	8.5536	8.064	8.1088	7.371	4.8296	2.5047	3.9775	11.9574	8.1675	10.1276
chr1	52805072	52805472	-21110	Mfsd6	5.6115	5.7078	4.7968	6.9426	6.2825	5.8716	2.8592	7.9464	4.9728	9.8306	2.755	7.3906
chr1	52810615	52811015	-26653	Mfsd6	9.76275	13.2147	10.5344	6.9972	3.2123	8.4924	5.2984	5.4978	7.4925	13.3432	5.1375	6.6682
chr1	52820855	52821255	-36893	Mfsd6	3.3165	3.1599	4.6272	5.3424	2.1084	2.6928	4.2656	3.1768	5.4057	10.127	2.805	3.6176
chr1	52856241	52856641	18091	Inpp1	24.885	17.4393	24.4192	22.5204	71.0472	88.1154	83.4712	86.2719	19.3769	26.5824	20.5725	22.8676
chr1	52857177	52857577	17155	Inpp1	85.365	55.3149	65.2768	60.3288	60.6396	82.0008	82.1264	80.2428	27.6982	25.857	40.3	50.4
chr1	52858491	52858891	15841	Inpp1	3.42225	3.2994	5.4272	9.8448	11.4688	3.861	6.7232	8.2016	6.8265	8.1042	2.805	2.793
chr1	52859238	52859638	15094	Inpp1	3.59662	2.9376	2.5056	10.9956	30.6187	50.661	61.54	46.7434	17.4307	19.8848	4.4275	5.8198
chr1	52873749	52874149	583	Inpp1	16.9166	18.0855	15.4976	22.4574	10.1913	11.5632	10.4176	9.2884	18.9329	17.8698	15.735	18.5528
chr1	52874457	52874857	-125	Inpp1	18.2464	6.0957	17.2704	15.1032	20.867	28.935	25.2528	27.5022	12.8612	21.6944	14.65	25.6746
chr1	52886917	52887317	-12585	Inpp1	0.869625	1.9836	3.3184	5.1954	1.2362	6.1668	2.9608	7.1544	4.0959	11.0604	0.0875	0.7896
chr1	52901562	52901962	-120	Hibch	219.255	180.191	168.426	148.625	138.89	123.226	150.595	138.984	149.31	115.697	140.843	132.661
chr1	52910847	52911247	9165	Hibch	5.91975	5.4315	6.32	6.8502	3.2193	2.4336	2.6056	2.7599	2.9526	6.5104	2.445	2.4234
chr1	52913564	52913964	11882	Hibch	0.74925	2.4552	3.536	5.7624	1.4679	2.6928	13.8552	13.0405	4.2994	8.7672	1.5775	1.547
chr1	52920508	52920908	18826	Hibch	0	0.981	2.7136	4.683	1.0227	0	5.9872	6.0874	8.8319	10.673	0	0.9184
chr1	52927039	52927439	25357	Hibch	0.92025	1.1493	6.208	8.883	0.0665	0	0	0.6094	1.9388	4.732	1.4475	3.1626
chr1	52981309	52981709	28175	1700019D03Rik	8.32612	4.3137	4.6272	5.5944	0.6006	4.0752	2.3384	1.98	8.7653	12.8908	10.1875	11.9126
chr1	53008887	53009287	597	1700019D03Rik	2.17687	2.1591	2.6816	4.6284	2.1819	3.645	2.9328	4.0986	5.2392	5.564	1.035	1.9558
chr1	53109747	53110147	-8537	Mstn	1.83488	3.6855	3.2224	6.8292	4.228	3.573	24.068	19.646	9.7051	9.8436	5.3125	2.2204
chr1	53353682	53354082	-10	Pms1	79.6455	77.2182	59.8272	54.0036	56.686	52.344	63.168	51.4338	43.6267	48.9658	72.6625	72.576
chr1	53370288	53370688	20	Osgepl1	29.3366	30.69	27.1328	26.1114	11.0467	10.7244	14.1848	14.4815	9.8716	19.3856	15.7725	19.1604
chr1	53409401	53409801	-5	Asnsd1	89.1304	83.0646	61.5264	57.7122	65.4612	66.7026	68.3688	66.9053	52.318	65.2262	64.4025	87.4566
chr1	53749586	53749986	13842	Dnah7a	6.38213	6.0147	6.7424	8.064	3.3691	7.542	7.4512	2.5234	11.0741	5.382	8.6025	5.2024
chr1	53752297	53752697	11131	Dnah7a	2.19937	2.4552	5.904	6.5562	0.9009	0.6372	1.9112	1.4597	2.8231	6.8328	4.1775	1.9278
chr1	53753502	53753902	9926	Dnah7a	5.9985	5.4243	9.264	4.7124	3.8668	2.3832	3.4752	5.0116	4.3364	3.8896	5.375	3.7744
chr1	53763477	53763877	-49	Dnah7a	7.30012	9.8307	7.3408	17.199	1.421	0.3762	3.4272	6.8244	6.771	16.107	4.9875	9.0286
chr1	53814878	53815278	26981	Stk17b	4.89825	1.818	3.8304	1.8858	7.8953	7.6266	2.5	3.5409	2.7306	5.7902	1.39	5.3732
chr1	53820492	53820892	21367	Stk17b	1.683	2.0403	3.8944	3.2802	5.1982	9.5022	4.7264	2.7841	2.6862	3.9754	2.3625	2.1294
chr1	53822147	53822547	19712	Stk17b	2.37375	1.2789	2.7136	5.1744	7.4921	13.3938	5.3744	5.3218	2.9526	8.1562	2.655	1.2992
chr1	53826807	53827207	15052	Stk17b	5.40337	3.2049	5.2032	3.7716	12.6	13.1346	9.3488	6.6715	8.0845	8.7152	3.565	4.6438
chr1	53829794	53830194	12065	Stk17b	17.6603	15.6744	11.0432	13.4694	4.984	10.4148	7.7584	8.5338	14.43	13.7982	10.5225	15.7948
chr1	53830737	53831137	11122	Stk17b	81.3364	64.3599	43.8752	37.8714	46.214	64.908	52.784	60.5297	50.3237	37.4504	54.7625	54.0036
chr1	53833386	53833786	8473	Stk17b	35.4611	39.7818	14.9216	29.169	7.5761	6.8454	14.4936	16.3768	22.6995	20.0018	40.8975	33.726
chr1	53838161	53838561	3698	Stk17b	19.9474	16.6761	14.0448	12.3606	2.9498	4.7574	6.544	4.609	7.289	11.6064	23.38	13.6514
chr1	53840997	53841397	862	Stk17b	35.1529	30.9996	25.68	22.4574	9.9568	11.106	13.7296	14.4727	8.3213	17.8568	13.5275	28.028
chr1	53841447	53841847	412	Stk17b	9.07312	10.3059	5.7312	11.8986	7.1918	4.1112	5.9176	7.9497	7.4185	5.7434	5.6975	10.0268
chr1	53841935	53842335	-76	Stk17b	54.6401	52.272	52.6688	46.9224	39.6536	27.7308	40.4792	35.8963	32.9041	31.694	39.4275	47.9416
chr1	53848203	53848603	-6344	Stk17b	83.592	67.3092	58.4768	43.1088	42.0875	43.533	27.6904	34.7721	26.6659	26.7384	41.6825	31.9802
chr1	53851905	53852305	-10046	Stk17b	19.2341	17.3133	6.384	10.3488	6.3504	8.3754	10.8528	9.9462	8.3953	15.665	4.925	7.1078
chr1	53853868	53854268	-12009	Stk17b	45.6986	25.5231	12.1056	22.0374	0.9534	4.9554	5.9472	3.9259	6.6785	10.1738	14.975	8.9166
chr1	53854631	53855031	-12772	Stk17b	16.4677	12.591	16.3584	12.4656	36.0822	41.8806	29.9056	37.1965	16.3318	19.1932	23.38	22.9026
chr1	53865086	53865486	-23227	Stk17b	9.77738	4.2417	7.8592	8.484	7.9338	7.542	5.616	4.7872	6.3196	12.5788	18.89	14.8036
chr1	53871162	53871562	-29303	Stk17b	4.94663	10.1988	7.9072	4.284	1.7388	8.4438	4.148	3.5112	4.0219	10.686	9.9075	8.414
chr1	53880605	53881005	-25463	Mir7681	46.9417	33.6078	35.4624	39.4842	30.5592	37.9116	31.0904	31.3819	21.5895	31.07	53.7025	40.8338
chr1	53881528	53881928	-24540	Mir7681	7.0245	12.2166	3.7824	7.8246	3.7744	6.1722	8.6984	4.3923	4.3105	10.9694	8.155	7.7924
chr1	53881768	53882168	-24300	Mir7681	7.1235	6.7329	4.5728	9.009	5.1779	6.9984	5.66	6.402	8.8948	12.2928	10.955	9.4654
chr1	53899892	53900292	-6176	Mir7681	17.4926	14.7456	11.0912	7.7406	4.942	4.7088	5.7632	6.0896	9.4128	11.7104	14.65	15.9446
chr1	53902122	53902522	-3946	Mir7681	12.4054	7.7301	17.7888	21.5544	44.5991	64.1574	40.704	39.3888	14.3005	17.2068	19.4075	12.1044
chr1	53908176	53908576	2108	Mir7681	123.343	114.576	68.4288	66.9816	21.1743	12.9942	28.9176	22.9053	26.344	19.2556	57.7925	48.1614
chr1	53909078	53909478	3010	Mir7681	19.0046	14.2812	4.7872	9.7524	21.0959	31.7988	7.9024	6.3668	8.8837	19.1074	31.545	36.232
chr1	53913081	53913481	7013	Mir7681	0.42075	5.0049	5.1072	2.4108	11.8356	10.503	3.4912	2.167	6.5527	10.894	7.2325	7.4018
chr1	53913569	53913969	7501	Mir7681	12.8767	8.5689	8.3776	9.5508	2.9778	3.492	0.3992	3.1273	3.8739	15.912	18.0175	17.4706
chr1	53932767	53933167	26699	Mir7681	24.6994	22.4487	20.1248	16.464	6.6822	6.93	7.5328	6.9619	8.7283	8.4162	10.985	8.1074
chr1	53938557	53938957	32489	Mir7681	1.31288	3.1869	2.3616	1.8858	3.9942	10.1988	2.2584	3.4727	4.8359	7.6128	1.67	4.6088
chr1	53939402	53939802	33334	Mir7681	10.5098	19.71	5.5776	6.9006	14.1414	8.7984	6.3184	4.2185	4.5103	8.8946	14.4075	13.6234
chr1	53943680	53944080	37612	Mir7681	5.886	3.7575	6.96	9.6558	2.4143	2.6928	4.3136	1.0978	4.7064	9.6018	5.3675	3.7744
chr1	53947205	53947605	41137	Mir7681	7.56337	5.6601	4.8672	13.9104	4.151	3.636	4.796	1.7776	5.5537	10.387	12.7175	8.344
chr1	53951459	53951859	45391	Mir7681	7.18763	2.3256	5.808	8.316	4.5983	5.7636	1.452	1.0648	6.0532	16.1694	1.9075	3.7352
chr1	53963015	53963415	56947	Mir7681	9.729	11.5362	8.4096	8.484	4.277	2.1366	3.8424	7.2908	1.7908	16.5854	13.155	7.7154
chr1	53965221	53965621	59153	Mir7681	1.96425	1.2573	1.1968	2.5158	11.5388	24.5538	8.5984	3.6762	11.3479	17.6358	7.045	10.2298
chr1	53965979	53966379	59911	Mir7681	10.2847	15.2262	13.4688	8.19	3.2991	12.5604	6.26	3.6817	15.7953	13.3952	25.2375	25.9826
chr1	53997019	53997419	90951	Mir7681	13.1242	6.3153	5.888	5.7624	24.5294	26.4384	3.12	6.578	6.919	14.4066	16.52	13.3924
chr1	53997503	53997903	91435	Mir7681	1.60988	0.8982	4.4544	8.316	5.4187	3.0078	0.6584	5.9686	2.4716	9.1156	3.0675	6.9972
chr1	54233413	54233813	18265	Hecw2	0.612	1.7955	2.1536	5.1744	3.7807	1.4904	11.6512	8.888	6.66	11.1904	4.215	2.548
chr1	54307412	54307812	85	Ccdc150	49.2919	59.6781	44.208	28.4592	62.6178	49.8618	35.7448	36.1075	33.7625	40.9968	58.7025	80.1178
chr1	54336502	54336902	29175	Ccdc150	8.64337	6.4836	9.0176	7.5432	11.2945	16.3926	7.8328	6.3173	9.0243	11.9938	11.8775	18.424
chr1	54478581	54478981	17089	Gtf3c3	29.682	44.9775	50.2752	20.2146	4.207	3.681	8.4392	4.8554	7.0115	18.8682	23.13	16.5144
chr1	54495617	54496017	53	Gtf3c3	8.46675	9.2826	13.136	9.3198	4.1265	5.6106	1.3648	8.7835	10.9816	14.2246	10	15.6058
chr1	54549287	54549687	-53617	Gtf3c3	74.1938	64.0188	58.112	57.2712	43.8256	53.4708	42.7728	25.9006	37.7733	36.166	69.725	73.4076
chr1	54550255	54550655	-54585	Gtf3c3	13.41	20.8683	17.1744	22.4154	3.5504	1.5444	7.2856	3.5387	10.2046	5.486	6.11	5.0414
chr1	54555454	54555854	58874	Pgap1	1.908	3.3444	6.368	14.7378	0.84	0.9108	1.2944	0.8965	5.0468	10.6262	0.3125	3.1766
chr1	54571482	54571882	42846	Pgap1	0.790875	3.0456	5.1936	6.7242	5.9297	8.1882	2.0792	2.6609	11.174	10.6652	3.2225	3.2368
chr1	54577008	54577408	37320	Pgap1	1.41075	0.5589	2.4992	2.4822	16.4178	16.8426	6.9464	10.1332	7.437	9.6356	4.24	4.7586
chr1	54614359	54614759	-31	Pgap1	50.9198	50.5395	37.2992	23.6082	39.067	41.7186	38.0208	29.9057	31.3723	30.1366	58.64	48.5282
chr1	54614767	54615167	-439	Pgap1	12.7598	9.4266	13.8848	14.4102	4.8181	4.2192	7.3456	4.246	4.3919	6.8848	3.155	8.253
chr1	54641535	54641935	-27207	Pgap1	2.40187	1.3959	5.808	5.6154	15.2012	17.3268	10.3864	9.6558	9.4128	10.192	7.4075	4.7278
chr1	54642214	54642614	-27886	Pgap1	61.3811	40.6053	88.3232	86.3562	46.8965	40.8834	56.3208	48.7212	97.8502	83.096	71.165	70.4886
chr1	54642697	54643097	-28369	Pgap1	5.1345	1.9836	4.3264	1.1928	9.6635	10.8	5.5304	3.6047	5.9607	9.919	7.145	3.2816
chr1	54653838	54654238	-39510	Pgap1	5.42025	1.2924	5.1392	8.589	0.791	1.7964	2.548	2.5707	4.181	7.618	0	0.6734
chr1	54704118	54704518	-89790	Pgap1	17.478	16.8597	8.9376	7.6566	16.3233	24.2118	3.8584	4.9159	4.9839	14.0504	5.13	10.1108
chr1	54717460	54717860	-103132	Pgap1	12.3637	6.5718	16.4704	11.1846	6.6773	7.9758	6.32	4.7762	10.8595	10.244	6.6575	3.6792
chr1	54722793	54723193	-108465	Pgap1	6.56438	3.1509	6.864	10.4958	3.7429	0.8982	2.7208	3.8621	5.4797	7.2878	3.6775	2.52
chr1	54791810	54792210	-177482	Pgap1	2.05313	0.9693	5.5136	4.935	3.2193	6.1578	0.9536	3.366	7.696	5.7902	7.4325	3.4286
chr1	54804562	54804962	178469	Ankrd44	8.68613	6.5421	10.064	10.0464	0.7525	1.7964	3.6728	0.9383	9.8642	10.8992	5.585	6.6822
chr1	54804896	54805296	178135	Ankrd44	8.865	6.9129	6.9824	4.2924	1.8592	1.953	3.6712	2.1263	2.0757	8.3304	1.06	7.6454
chr1	54878900	54879300	104131	Ankrd44	1.4085	1.5687	1.5168	5.04	9.219	5.337	12.0376	21.7063	4.8729	11.3672	0	4.403
chr1	54884668	54885068	98363	Ankrd44	19.044	13.5828	24.3072	15.9222	41.0487	41.9166	22.9928	32.2047	21.4452	29.0602	23.6725	19.5832
chr1	54891840	54892240	91191	Ankrd44	3.6495	0.2961	2.96	1.8018	9.0076	7.164	6.2064	4.3868	3.6186	10.855	4.8625	6.7802
chr1	54896482	54896882	86549	Ankrd44	0.8955	2.1321	3.5104	1.8858	13.7312	10.98	10.0008	14.4452	4.44	11.0032	2.7	4.1552
chr1	54896992	54897392	86039	Ankrd44	9.045	6.6303	7.4208	10.1682	18.1825	25.8642	14.8328	12.6434	3.145	13.4992	15.35	16.0524
chr1	54898636	54899036	84395	Ankrd44	60.8929	61.317	59.0112	46.452	69.7382	67.0626	70.7432	73.1324	43.6896	42.8896	45.1375	44.618
chr1	54904072	54904472	78959	Ankrd44	22.275	18.1836	13.6544	12.4656	65.7636	85.7394	46.7552	45.9426	39.2237	30.7008	37.3825	39.9294
chr1	54910388	54910788	72643	Ankrd44	5.47313	3.8511	3.7024	7.8876	7.721	14.8446	5.46	11.3179	4.9173	10.231	5.45	3.3796
chr1	54917205	54917605	65826	Ankrd44	10.0328	20.4687	8.9696	10.5798	2.5837	3.636	5.1672	3.8401	10.1306	16.5074	13.33	11.032
chr1	54919414	54919814	63617	Ankrd44	4.68225	1.7235	1.9712	3.9186	9.9519	19.2294	7.9264	7.1786	4.218	4.6046	5.53	2.3394
chr1	54922997	54923397	60034	Ankrd44	8.50613	11.4687	12.8	12.7974	3.0968	3.573	4.0256	3.8841	8.3028	13.5252	7.9675	5.8996
chr1	54927764	54928164	55267	Ankrd44	5.8275	3.0699	3.5104	7.0896	66.5805	77.9346	39.6632	40.4888	40.9479	50.2944	37.9	42.6244
chr1	54929282	54929682	53749	Ankrd44	4.51125	0.99	0.7264	3.7716	7.9793	13.2876	5.9648	5.7057	3.6815	11.1254	9.115	11.8594
chr1	54930922	54931322	52109	Ankrd44	15.3034	9.0423	6.56	11.3316	12.7813	20.4552	5.0256	1.7853	11.1629	12.792	17.425	22.4588
chr1	54939708	54940108	43323	Ankrd44	15.354	20.718	13.12	15.2292	3.577	2.8818	7.0624	3.2703	5.3983	21.151	13.86	13.755
chr1	54945383	54945783	37648	Ankrd44	6.138	7.6986	10.9152	7.2492	5.1779	6.5178	3.8624	4.6409	3.2301	12.0978	5.4125	8.9236
chr1	54953299	54953699	29732	Ankrd44	42.6375	28.0368	29.4624	20.0046	58.8805	55.0152	67.6152	56.4762	24.0278	18.0128	30.9225	25.6816
chr1	54959581	54959981	23450	Ankrd44	1.3185	0.8082	1.9168	1.8858	9.1644	7.182	2.7136	3.3462	3.7814	11.6714	2.9925	1.9208
chr1	54963154	54963554	19877	Ankrd44	3.38625	3.591	6.1216	5.7624	8.3195	7.6806	11.8288	13.5762	3.6926	13.8944	3.4925	3.2368
chr1	54963908	54964308	19123	Ankrd44	13.3459	12.7593	12.192	15.6492	8.0472	7.3836	5.9872	11.3762	8.4693	16.3332	15.025	7.8764
chr1	54964555	54964955	18476	Ankrd44	5.66662	4.6278	1.6928	6.5982	4.4058	5.6016	4.0256	3.9666	6.2197	11.9574	7.5425	5.2934
chr1	54965777	54966177	17254	Ankrd44	4.37062	2.6172	8.8096	9.156	7.6286	10.3068	6.6992	6.501	11.3479	10.92	8.1425	5.2444
chr1	54970421	54970821	12610	Ankrd44	29.2613	32.9922	23.3024	29.2236	9.688	3.591	10.4536	13.9348	9.8716	16.2084	14.215	14.8036
chr1	54971269	54971669	11762	Ankrd44	24.2843	13.5783	6.56	9.5298	13.5674	16.2306	23.2896	10.802	11.3664	7.1578	12.0575	18.7068
chr1	54979171	54979571	3860	Ankrd44	4.01175	1.5714	3.9904	8.694	11.2245	12.5694	6.0248	10.9725	8.6728	12.1888	6.6075	11.7656
chr1	54980735	54981135	2296	Ankrd44	27.774	36.3366	18.72	16.359	18.4898	13.7988	20.2856	14.3242	15.8878	14.0062	24.265	28.4536
chr1	54983037	54983437	-6	Ankrd44	20.2387	22.1166	20.6368	14.2674	14.126	8.6994	12.0576	11.5434	19.7284	28.4388	31.11	36.47
chr1	54991739	54992139	-8708	Ankrd44	3.57975	3.1014	6.304	12.5286	24.4811	32.481	17.3608	13.112	11.8844	17.1054	11.5825	8.218
chr1	54992326	54992726	-9295	Ankrd44	2.10375	3.5685	0.7168	2.8266	14.6111	16.1154	10.4736	13.1263	9.3203	6.4506	7.3875	4.6956
chr1	55011682	55012082	-28651	Ankrd44	6.714	5.8716	6.7744	1.5918	7.8778	6.912	1.1368	2.3727	0.9213	14.7186	1.64	3.9452
chr1	55084097	55084497	25	Sf3b1	95.454	88.6491	76.752	69.0438	58.5242	58.7034	76.3568	74.0817	70.1446	57.018	74.465	81.8706
chr1	55085659	55086059	-1537	Sf3b1	14.9366	10.2168	28.4416	13.0284	6.3259	4.5342	16.5904	10.8295	7.141	11.7624	18.2675	8.176
chr1	55087879	55088279	-3757	Sf3b1	9.69525	6.7284	7.8048	11.0586	7.0735	5.2344	5.8736	5.7882	5.1837	5.9644	4.115	6.9342
chr1	55094856	55095256	-10734	Sf3b1	7.4205	9.1683	3.4304	5.8128	2.2603	6.867	3.312	2.4684	0.4144	13.8112	4.395	6.825
chr1	55100005	55100405	-9409	Coq10b	9.53325	8.2638	6.096	10.6218	2.7545	1.3734	6.548	2.2935	0.9213	10.153	2.12	3.7982
chr1	55106081	55106481	-3333	Coq10b	0.561375	0.6732	2.0736	3.5616	51.4962	51.9804	46.6232	38.9796	29.526	30.797	10.535	13.4064
chr1	55108529	55108929	-885	Coq10b	4.158	2.6442	6.08	5.7414	31.0548	44.3664	26.5336	20.3654	7.955	11.2944	7.27	1.7318
chr1	55109371	55109771	-43	Coq10b	141.705	132.24	87.7792	73.5252	84.4018	65.7162	99.4112	87.7261	107.126	119.171	127.993	147.542
chr1	55144734	55145134	-58	Hspe1	88.9954	87.3135	104.755	68.5818	116.954	100.436	123.122	112.211	83.9826	72.5998	82.495	91.3108
chr1	55187824	55188224	-65	Mob4	72.1035	68.8671	64.064	47.4978	55.4673	40.0266	46.6336	46.8743	47.1787	51.883	64.445	69.2804
chr1	55188394	55188794	505	Mob4	9.15975	11.0601	8.2272	11.3106	3.9767	9.0846	6.9648	6.0819	10.619	10.244	8.735	10.983
chr1	55253136	55253536	30290	Rftn2	9.28575	5.7006	7.5424	13.6164	9.1644	10.2564	9.656	7.3656	6.4121	12.9688	13.435	6.5114
chr1	55267088	55267488	16338	Rftn2	8.343	6.8139	11.4048	19.5426	3.2697	3.0834	3.1584	4.0293	4.3364	17.875	6.9025	14.2968
chr1	55272274	55272674	11152	Rftn2	39.249	31.9464	33.0368	32.0082	26.6959	31.8438	26.1368	21.4346	19.5323	24.6116	29.8325	28.4228
chr1	55293798	55294198	-23	Mars2	71.0291	74.1726	53.0272	58.2456	58.9533	61.6626	59.5232	67.9701	71.2694	71.7106	72.3625	88.8034
chr1	55296124	55296524	2303	Mars2	6.48113	4.1679	7.3984	6.6738	4.8426	4.0356	5.8336	3.1845	12.7058	11.2164	6.3025	5.2752
chr1	55420457	55420857	-344	Boll	50.8466	44.9415	31.824	26.7708	33.2927	38.3436	37.2192	27.2998	22.6255	28.5428	33.515	34.5772
chr1	55429473	55429873	-9360	Boll	14.2065	15.2127	4.2624	9.135	5.3942	4.9824	0.6424	1.2507	6.2567	10.868	5.8225	4.7824
chr1	55439980	55440380	-19867	Boll	5.95012	5.6826	6.72	8.673	3.4076	2.9538	3.9424	5.599	3.219	9.8488	6.6575	7.105
chr1	55461194	55461594	-1396	Plcl1	9.1125	14.7393	4.5952	10.9242	7.588	5.6196	7.7584	5.6782	6.0236	10.27	7.5	4.3498
chr1	55462473	55462873	-117	Plcl1	82.5761	103.745	68.4384	61.5636	50.8816	45.2826	56.5064	58.4892	42.2392	53.1674	69.775	76.0046
chr1	55467523	55467923	4933	Plcl1	1.683	0.9243	4.3104	3.3306	23.4122	19.0692	7.2056	15.8334	13.7307	16.2604	6.0975	5.355
chr1	55485815	55486215	23225	Plcl1	1.37475	0.4491	4.0064	5.0694	11.256	9.6066	8.6344	7.8727	11.0001	27.2714	7.53	7.6454
chr1	55487474	55487874	24884	Plcl1	1.98112	1.674	3.568	4.5444	15.1277	23.2794	35.4496	27.8047	4.9839	15.756	8.1225	6.0088
chr1	55503697	55504097	41107	Plcl1	3.69225	1.692	2.0736	5.1744	10.4251	9.4536	3.6792	7.8892	4.1884	10.9434	5.425	3.08
chr1	55504989	55505389	42399	Plcl1	4.42125	3.8871	6.368	11.0166	10.8367	12.4524	21.0672	32.901	16.5908	17.8308	2.0575	4.6228
chr1	55519124	55519524	56534	Plcl1	3.456	2.1033	3.088	8.694	2.4437	0.4176	1.5824	3.4375	1.3838	9.6408	1.2025	4.1972
chr1	55545089	55545489	82499	Plcl1	0.999	1.0953	2.8096	7.581	6.9615	3.555	11.248	14.7686	8.8763	17.0144	2.0825	5.67
chr1	55546309	55546709	83719	Plcl1	2.69888	0.4491	2.4576	4.0026	1.2187	1.7964	3.7344	4.5485	6.7895	9.971	1.945	3.1206
chr1	55585637	55586037	123047	Plcl1	1.251	2.2761	3.9104	11.4366	23.8175	22.7484	10.7928	11.8558	8.7653	15.873	4.8	9.9778
chr1	55863692	55864092	-124193	9130227L01Rik	3.339	3.9483	1.4368	4.83	12.3872	10.4814	2.396	1.1275	2.2052	10.7302	2.7925	5.5062
chr1	55869308	55869708	-118577	9130227L01Rik	3.86325	4.6926	1.8592	12.6	4.8391	5.562	2.2288	3.8764	5.1023	12.0588	6.26	9.0384
chr1	56838983	56839383	-144888	Hsfy2	6.87375	1.5624	6.08	20.3826	3.7912	9.6426	3.6672	5.2778	7.2705	6.7054	6.16	5.467
chr1	57034272	57034672	6159	9130024F11Rik	2.6685	1.4346	4.6208	5.2038	1.0248	0	1.9192	4.2768	3.6815	6.8458	1.7525	1.8116
chr1	57280206	57280606	-8566	BC055402	1.62675	0	19.072	30.3744	0.7329	0	0.7584	0.055	23.7133	25.6438	19.6075	20.0578
chr1	57291144	57291544	-19504	BC055402	1.26	0.5454	5.5872	11.4576	0.8498	8.0802	0.5448	0.5489	6.6785	7.2358	5.155	5.3312
chr1	57434217	57434617	-29	4930558J18Rik	21.978	26.6229	26.08	25.452	15.5673	12.9366	25.3728	19.3556	35.4127	38.8258	27.8425	42.4676
chr1	57434692	57435092	428	1700066M21Rik	5.58	4.7673	6.6784	9.7104	3.0793	2.9178	4.012	2.6312	4.1329	9.4588	9.5375	5.8478
chr1	57463267	57463667	51	Tyw5	10.8911	10.0278	9.2896	8.841	9.6047	13.8528	6.9464	12.2012	16.7573	14.1726	9.875	15.5218
chr1	57493231	57493631	-29913	Tyw5	5.976	10.2348	4.4704	9.3198	3.6134	4.3542	2.3544	5.4318	3.1376	11.2164	2.1825	6.3196
chr1	57896671	57897071	-5544	Spats2l	18.7121	14.0049	7.8208	7.854	1.5533	3.0528	0.5384	1.3442	5.5352	16.5984	9.85	18.0502
chr1	57909399	57909799	7184	Spats2l	15.228	16.2135	4.5792	9.4038	2.4857	1.7154	2.7096	3.6212	6.5342	10.764	4.9375	5.1114
chr1	57992504	57992904	33664	Kctd18	1.60763	0.7119	9.92	10.9872	1.302	1.0638	0.1656	1.1242	1.3283	4.9738	1.7025	1.3762
chr1	58009259	58009659	16909	Kctd18	1.98112	0.3321	0.8128	2.0748	3.0093	1.5984	2.3024	7.7572	6.6082	5.33	1.87	4.8524
chr1	58026363	58026763	-195	Kctd18	6.4755	5.8041	7.4208	5.1534	9.3912	9.1926	7.6728	4.9929	10.0936	12.7478	2.0575	5.824
chr1	58026756	58027156	-28	Kctd18	32.1367	28.7505	33.9552	22.4154	25.9924	15.1272	31.4312	27.8289	25.8815	18.9332	21.29	24.5434
chr1	58052583	58052983	-35	Sgol2a	56.4964	58.2327	34.7296	42.336	39.5563	33.3792	36.2696	42.9627	25.5966	24.8196	30.96	36.183
chr1	58086354	58086754	-259	Aox1	1.12275	0.4869	2.976	4.851	4.1895	7.1694	2.5336	3.3792	5.4612	6.8068	5.4875	2.2694
chr1	58213626	58214026	43846	Aox3	5.66662	3.0861	6.2656	7.6986	2.8805	1.7064	1.1968	2.6609	1.6613	4.5058	3.085	2.6362
chr1	58252351	58252751	-14690	Aox4	17.3655	14.499	11.2512	9.3198	2.8805	5.6106	4.728	3.8126	7.0115	7.3268	4.3025	4.7488
chr1	58292901	58293301	25860	Aox4	1.29038	1.0098	6.944	7.959	0	3.0528	0.7984	0.6589	7.5665	13.0312	7.605	6.0046
chr1	58353146	58353546	18176	Aox2	9.59512	11.1321	10.4928	11.7306	6.9741	13.8924	3.5208	4.4022	5.5833	14.9136	8.8225	13.5982
chr1	58357902	58358302	22932	Aox2	127.027	130.742	44.88	26.4768	135.927	147.348	73.8912	48.6992	20.8902	32.3596	77.45	84.5586
chr1	58360496	58360896	25526	Aox2	20.2838	22.7583	17.5968	19.6392	2.9673	3.681	4.9176	5.28	7.1521	17.927	10.5675	6.2846
chr1	58368028	58368428	33058	Aox2	58.7194	62.0325	33.3792	28.2492	12.0099	8.919	19.5672	16.324	4.0774	12.61	17.925	18.2378
chr1	58372367	58372767	37397	Aox2	26.046	21.9546	9.9264	10.3068	22.0892	31.9248	5.3104	6.2491	5.3317	16.4684	4.4025	6.5492
chr1	58416382	58416782	-33398	Bzw1	0.790875	0.5184	3.088	2.8266	7.8834	7.083	0.6208	2.6829	6.734	14.2116	3.2975	2.9708
chr1	58449727	58450127	-53	Bzw1	38.3738	28.1223	35.5424	27.1488	24.0478	18.6372	26.1384	21.8625	27.8832	24.6636	30.275	28.3206
chr1	58450412	58450812	632	Bzw1	6.41925	8.7597	9.328	13.9104	6.8397	8.4474	6.6336	5.0633	8.9577	11.9938	5.9225	9.4094
chr1	58472640	58473040	8092	Clk1	3.05213	4.0824	1.4272	3.8556	9.3184	12.1734	4.5728	2.1175	4.3105	8.6164	2.9625	5.467
chr1	58479751	58480151	981	Clk1	37.818	26.865	24.0192	24.402	13.6682	17.955	24.1792	27.8707	14.578	24.2502	27.245	15.7808
chr1	58480117	58480517	615	Clk1	17.5399	15.1947	11.2032	9.8448	8.0542	6.6528	7.5968	9.8428	12.7687	13.0962	10.76	9.0846
chr1	58480725	58481125	7	Clk1	32.6554	37.1988	25.808	20.1726	22.302	23.5026	28.804	22.0825	17.3271	20.2566	17.345	29.0402
chr1	58502218	58502618	-88	Ppil3	63.8561	54.2331	47.3056	51.6264	47.6889	45.8748	41.688	38.2591	39.4272	45.2764	49.675	55.2804
chr1	58561657	58562057	96	Orc2	98.4161	87.8769	78.2688	64.8312	71.0122	72.9522	71.5248	67.0373	51.837	67.405	71.21	86.0034
chr1	58642971	58643371	6	Fam126b	38.4637	31.7133	34.3136	30.5844	25.9749	25.137	30.1448	28.5835	17.2531	11.5414	22.5675	10.6484
chr1	58670624	58671024	27583	Ndufb3	26.2789	16.4511	39.1328	72.7608	12.9178	10.701	13.452	24.057	60.7762	53.2324	25.33	39.3568
chr1	58708481	58708881	-804	Gm20257	3.19837	8.4834	6.784	6.8082	32.8006	37.0332	35.9504	38.8707	14.578	13.0312	7.855	13.4764
chr1	58709235	58709635	-50	Gm20257	15.1492	12.2589	14.8736	11.7096	11.9679	10.0098	11.8864	4.62	9.3388	18.8292	9.0775	17.6862
chr1	58720193	58720593	10908	Gm20257	2.34563	1.674	1.4368	1.7178	11.1965	8.6454	2.6456	4.51	5.9977	3.6946	4.465	1.3622
chr1	58726481	58726881	17196	Gm20257	11.9239	7.1595	6.864	3.4566	4.242	3.591	2.5136	5.8982	3.6926	6.7444	2.8675	3.003
chr1	58754472	58754872	-1839	Als2cr12	8.1585	5.4585	3.504	6.5982	2.2099	2.6928	4.024	2.9073	4.6953	7.9612	1.435	4.5388
chr1	58768152	58768552	17	Cflar	20.5335	14.1759	16.7104	10.0758	11.1111	7.317	11.3536	9.6613	10.2527	14.9786	13.2925	22.3202
chr1	58768638	58769038	503	Cflar	10.1869	4.3605	6.464	12.831	9.4507	11.9844	9.1232	10.1904	15.0775	17.1938	6.485	12.9248
chr1	58769314	58769714	-616	Cflar	34.2608	34.3053	31.552	27.1488	50.7563	54.8892	48.664	36.4122	23.5098	22.8436	15.9175	19.1142
chr1	58769615	58770015	-315	Cflar	16.317	18.5031	19.824	17.136	22.5813	27.5616	24.8896	22.2849	21.571	14.5496	32.1575	29.3272
chr1	58777822	58778222	7892	Cflar	40.2863	35.0415	26.3648	30.5508	33.0295	27.351	29.0376	15.1338	15.8323	20.2098	32.505	38.7394
chr1	58778901	58779301	-8295	Cflar	3.14213	4.0626	6.064	11.9406	50.9551	52.9668	40.5984	38.0743	30.7248	24.8976	19.6375	13.93
chr1	58779610	58780010	-7586	Cflar	2.13187	1.791	5.7376	5.6238	28.2254	35.1828	9.536	19.5151	19.6914	29.0602	14.3025	11.1902
chr1	58782646	58783046	-4550	Cflar	1.45913	1.728	2.832	6.7536	51.1294	45.4932	40.9672	43.5611	54.1162	45.1282	27.15	17.5616
chr1	58783803	58784203	-3393	Cflar	4.932	2.5317	6.768	5.3634	30.2099	39.0798	25.7792	18.4558	29.3595	37.8144	31.6825	29.8228
chr1	58790883	58791283	3687	Cflar	8.9325	10.2438	15.5136	7.56	13.5359	11.2122	16.4984	9.5678	7.03	19.4506	13.5775	10.1878
chr1	58791366	58791766	4170	Cflar	10.8293	12.771	10.4928	3.4566	4.5997	10.728	4.688	4.3615	7.9809	13.065	4.395	6.4246
chr1	58799346	58799746	12150	Cflar	11.2365	9.0675	14.1632	14.3472	115.492	123.755	111.571	136.018	57.7607	76.0552	55.955	44.3912
chr1	58800078	58800478	12882	Cflar	4.35712	9.081	11.2512	8.3076	8.428	7.146	7.3616	6.9927	20.6978	14.7576	44.525	36.519
chr1	58817503	58817903	30307	Cflar	2.37938	0.7587	3.2704	9.3198	2.9953	2.6388	2.3744	2.8039	5.4612	9.2846	3.105	5.2234
chr1	58818097	58818497	30901	Cflar	5.16825	2.3967	5.5232	6.7872	11.9609	15.3792	9.9752	4.8664	18.9144	18.2442	10.3625	12.1352
chr1	58826875	58827275	-25143	Casp8	4.92075	5.1984	4.7712	7.5012	1.3615	7.5942	5.6816	5.4318	1.9388	13.9802	2.3575	4.0292
chr1	58830737	58831137	-21281	Casp8	24.8794	15.1992	19.744	15.0822	9.73	13.6098	11.6192	12.4927	6.734	14.3936	6.9825	4.5038
chr1	58852048	58852448	30	Casp8	11.7833	10.854	11.2288	11.0376	7.4781	8.3664	7.4376	5.7937	9.0872	12.8908	8.06	12.9878
chr1	58854191	58854591	2173	Casp8	83.1825	55.4364	53.1456	51.5298	35.3493	35.3268	39.2416	32.2872	29.4335	29.8896	48.1925	50.554
chr1	58859064	58859464	-82	Casp8	11.1015	7.6959	17.0624	17.598	10.1213	12.7836	16.1296	20.1069	6.5527	12.4566	8.8225	11.1832
chr1	58859978	58860378	832	Casp8	10.854	5.9949	6.8	10.7478	2.0356	2.1366	3.152	4.2515	3.3855	7.2566	7.1	7.0728
chr1	58863499	58863899	4353	Casp8	21.5123	20.6892	20.7488	10.3698	4.0635	7.182	10.4456	5.6617	6.8265	10.738	12.6175	7.9324
chr1	58870458	58870858	11312	Casp8	4.02862	2.9088	9.344	13.272	1.6079	0	1.8296	2.1945	6.956	17.1366	2.12	4.8916
chr1	58913682	58914082	54536	Casp8	1.40288	2.2356	2.7936	4.5024	32.7551	27.3636	13.448	26.4407	15.7768	12.883	1.8775	8.0584
chr1	58914610	58915010	55464	Casp8	0	2.1303	4.7072	5.2164	5.7085	8.0658	5.7216	6.6935	3.7925	7.0096	2.2325	1.0472
chr1	58917418	58917818	58272	Casp8	10.7932	8.1225	11.9776	5.0274	5.4705	7.245	7.084	4.6035	4.6139	14.3416	6.9825	6.0858
chr1	58954393	58954793	75733	Trak2	8.7705	14.0859	9.4816	12.4656	10.0723	9.3276	3.9424	6.1831	7.733	7.1578	6.2725	10.1808
chr1	59010543	59010943	19583	Trak2	4.23113	6.3423	10.1344	9.219	3.6134	0.8982	1.64	7.2534	8.4508	10.881	5.4375	5.2934
chr1	59012588	59012988	17538	Trak2	13.6913	13.1391	7.2864	7.1862	4.3169	8.0028	5.4208	2.5509	10.1232	9.6798	20.71	20.5702
chr1	59013110	59013510	17016	Trak2	26.0044	25.8417	16.8288	17.3754	6.1845	8.6724	8.736	8.855	5.1504	9.9658	11.4025	18.7446
chr1	59030024	59030424	102	Trak2	89.136	98.2971	64.4704	57.0948	82.5895	85.5162	81.0656	66.066	69.9226	71.8016	102.188	103.886
chr1	59063449	59063849	33234	Stradb	2.73262	1.5984	7.2288	9.2988	1.351	0.324	1.0336	7.9277	5.8312	6.3804	1.6825	3.9312
chr1	59176449	59176849	1	Tmem237	35.7919	30.672	34.8256	25.977	26.8093	20.6568	25.9152	18.8947	31.7423	25.1446	32.63	33.824
chr1	59199633	59200033	18647	Mpp4	4.16925	2.7558	7.6608	4.9434	0.2828	1.9026	1.2888	6.1721	1.5873	4.979	1.2725	1.6618
chr1	59207412	59207812	10868	Mpp4	2.01713	1.4166	6.7904	5.3508	6.1187	4.6422	1.1552	1.7886	4.255	10.751	4.9125	1.8606
chr1	59219719	59220119	314	Mpp4	2.8845	3.1194	6.768	5.0484	64.2362	74.7198	41.532	47.8731	32.2566	39.7852	14.65	17.3796
chr1	59234833	59235233	-14800	Mpp4	2.80575	0.3771	3.6544	5.8254	13.7207	12.0474	27.8624	21.0287	7.6405	16.3644	2.4325	2.898
chr1	59236887	59237287	-16854	Mpp4	4.23675	1.6605	6.848	9.009	14.8134	19.1754	17.0696	19.9265	8.6358	15.743	1.895	1.9558
chr1	59246361	59246761	-26328	Mpp4	2.58075	0.7407	2.7136	1.0458	3.0023	0.8982	4.1896	6.0071	2.4901	6.9368	1.31	2.4794
chr1	59294002	59294402	-127	Als2	95.1255	89.7642	72.4416	64.4658	75.5986	76.6008	84.9832	72.2161	69.4342	60.021	85.3875	86.9568
chr1	59372520	59372920	58969	Cdk15	6.10425	2.736	5.8176	13.4988	0.0854	1.7964	2.3744	5.4505	4.1329	16.3384	2.925	5.3662
chr1	59538678	59539078	-113	Fzd7	29.2556	27.1755	20.1888	19.4502	23.1504	24.6294	26.9968	29.9464	23.9723	20.41	27.5125	40.0484
chr1	59659402	59659802	68076	Sumo1	16.8863	19.0458	22.2816	15.5862	2.7461	3.6	5.2472	4.0678	9.1982	14.7888	18.51	17.059
chr1	59665263	59665663	62215	Sumo1	10.7955	11.6577	8.6336	9.6978	31.6694	27.9288	32.3792	31.3159	6.3862	5.278	11.595	7.1778
chr1	59680149	59680549	47329	Sumo1	7.524	7.7787	10.8832	10.7478	5.2472	2.8818	4.764	7.3458	0.9953	7.4438	6.01	7.3038
chr1	59726699	59727099	779	Sumo1	8.07975	10.863	9.0656	15.7332	6.0571	5.4576	5.4584	9.8648	9.4128	7.3008	11.3475	14.3486
chr1	59727480	59727880	-2	Sumo1	28.0181	26.4303	29.6544	23.4738	10.2921	11.6262	20.3112	15.9786	18.4556	26.078	18.13	24.3516
chr1	59730495	59730895	-3017	Sumo1	2.26688	0.8982	1.3568	1.2138	4.5878	1.7964	2.9768	5.6617	10.4266	9.8566	4.0525	4.1342
chr1	59740770	59741170	-880	Nop58	0.561375	2.4732	3.12	4.41	14.0434	15.1632	9.8072	10.6381	3.8739	3.7024	2.12	2.3422
chr1	59741552	59741952	-98	Nop58	82.9024	61.5861	42.7104	54.7764	45.8983	44.3934	41.8432	37.5672	44.5369	37.5726	32.825	62.5002
chr1	59795774	59796174	-25149	Bmpr2	3.67537	0.4491	1.4368	1.8522	2.8245	0.8532	3.5056	3.5002	4.5214	5.434	0.71	2.2582
chr1	59819061	59819461	-1862	Bmpr2	9.819	7.8102	13.7248	11.7306	13.8257	16.5186	18.9528	23.0428	34.6024	20.2306	29.8625	23.8448
chr1	59819531	59819931	-1392	Bmpr2	5.1345	9.9648	11.0912	3.2466	10.8927	13.5558	9.636	6.0071	16.9793	17.6358	9.29	10.1248
chr1	59820141	59820541	-782	Bmpr2	13.9433	16.2495	23.7792	13.6164	11.8181	11.6262	18.1144	13.112	28.971	13.0962	33.4175	30.3044
chr1	59940602	59941002	-29048	Fam117b	4.96575	2.5515	4.7072	3.444	2.2134	2.6928	3.908	6.6165	5.2503	10.595	3.8725	2.7972
chr1	59943735	59944135	-25915	Fam117b	2.63137	1.0998	4.3904	6.5142	6.1341	6.7788	14.6072	14.3352	8.7468	13.5902	3.54	3.4636
chr1	59969580	59969980	-70	Fam117b	131.246	124.438	101.667	88.305	88.6851	92.3292	98.9984	88.1397	96.2629	74.9138	110.418	127.599
chr1	59970668	59971068	1018	Fam117b	8.08312	9.6462	17.2224	7.9926	10.5455	8.8794	14.304	17.4493	4.9728	15.197	8.96	10.2228
chr1	59971764	59972164	2114	Fam117b	1.91587	2.1393	8.4096	7.4382	5.8149	10.2168	22.312	23.4399	8.8837	8.021	9.395	5.2682
chr1	59974213	59974613	4563	Fam117b	23.1683	22.4442	28.6656	19.2108	27.3154	31.1616	32.3592	27.1348	26.8139	23.7822	17.3325	17.9662
chr1	60064340	60064740	35426	Ica1l	4.28963	1.3914	2.0736	7.2366	3.3376	0	2.6312	3.7851	4.7693	16.8246	2.855	4.1342
chr1	60073720	60074120	26046	Ica1l	25.2743	15.8967	14.3648	14.8512	20.0592	20.2122	26.372	19.1279	10.3082	15.444	13.7775	8.7038
chr1	60099154	60099554	612	Ica1l	4.6035	2.3472	3.9328	9.4248	2.6656	0.3276	2.7072	3.7664	2.3421	2.613	3.1425	2.1224
chr1	60099579	60099979	187	Ica1l	5.98725	2.0736	7.7728	6.9342	0.5271	0.4572	2.4456	1.9206	6.4232	9.0116	5.8475	5.0904
chr1	60127492	60127892	27059	Wdr12	33.9907	30.4965	25.616	17.9424	5.5461	7.362	8.7944	3.5849	4.1625	6.7938	12.5675	10.8402
chr1	60131776	60132176	22775	Wdr12	41.1424	42.7446	28.8864	31.3152	3.2816	1.0998	6.304	5.7464	8.5803	17.8308	20.885	17.3866
chr1	60143314	60143714	11237	Wdr12	0.5895	1.4904	3.728	7.644	0.77	1.2438	0.3848	3.4705	7.7219	11.2372	3.2925	2.5074
chr1	60154895	60155295	4	Carf	70.1539	66.9141	52.5568	47.1954	43.414	48.3084	49.0616	42.5183	37.185	50.5206	49.365	70.7336
chr1	60215268	60215668	-21975	Nbeal1	25.9729	19.0773	14.2272	13.6878	19.9577	21.2184	26.328	22.1925	8.1844	9.9138	13.5725	11.9196
chr1	60237192	60237592	-51	Nbeal1	76.2503	77.7438	81.6288	61.6182	58.6705	53.0532	70.9448	63.7285	95.4526	74.4536	113.648	109.424
chr1	60277645	60278045	40402	Nbeal1	1.9305	0.6912	2.6336	7.1862	4.9714	8.7984	4.4128	4.2185	12.2544	13.0052	5.8975	11.235
chr1	60293112	60293512	55869	Nbeal1	14.2684	12.2076	12.688	11.5206	2.142	3.5874	4.3888	1.8348	5.4168	11.4504	4.9875	4.067
chr1	60297252	60297652	60009	Nbeal1	0	1.728	1.3568	3.7716	2.1315	5.3874	11.264	4.8279	2.8601	10.9564	3.4925	1.5358
chr1	60400190	60400590	246	Cyp20a1	60.2707	47.4777	41.744	32.907	32.207	24.5664	37.4048	27.9774	41.3845	39.4082	46.2225	40.0694
chr1	60466822	60467222	559	Abi2	4.52475	2.4444	4.7808	7.7406	6.9055	8.802	9.524	8.0707	9.4572	9.2846	6.6775	5.5762
chr1	60467352	60467752	1089	Abi2	2.5785	1.6632	2.2336	8.1816	1.0318	1.656	7.5752	7.9145	7.9365	10.647	6.7275	5.1282
chr1	60485780	60486180	19517	Abi2	6.7725	1.7262	1.7632	11.0166	3.2606	4.3002	1.8576	3.212	10.5006	11.5804	4.5	9.9568
chr1	60503887	60504287	37624	Abi2	9.71212	13.0581	5.6192	15.5022	11.7201	17.838	7.4616	5.8762	10.1121	14.3156	11.0725	7.7014
chr1	60517463	60517863	51200	Abi2	7.35075	9.9243	8.1408	14.4312	2.0566	2.5218	2.0632	3.3132	2.7306	18.6472	14.3775	13.5184
chr1	60527416	60527816	61153	Abi2	1.51537	0.4491	2.8736	3.507	5.2367	6.9354	0.1096	1.6049	2.0313	2.756	0.685	3.1066
chr1	60587009	60587409	36400	Raph1	7.182	2.0106	3.9744	1.7808	6.6227	6.0156	4.4408	5.1678	5.7202	12.7348	2.12	4.4758
chr1	60596118	60596518	27291	Raph1	18.4826	18.4149	10.0224	9.7104	12.2038	17.64	18.4816	10.8493	8.4064	15.717	10.8675	10.2788
chr1	60623367	60623767	42	Raph1	6.83438	6.3243	11.3472	7.2072	7.9604	3.6	6.34	8.899	15.7398	17.2978	15.375	17.4986
chr1	60625790	60626190	-2381	Raph1	2.68538	2.9871	5.2576	6.5982	11.3064	11.6712	4.668	6.9597	6.5416	14.1986	3.6725	3.5196
chr1	60626084	60626484	-2675	Raph1	6.8625	1.5552	8.9056	7.6146	6.6143	4.5342	2.408	5.4978	7.1965	8.3252	6.69	4.214
chr1	60675291	60675691	-51882	Raph1	1.51537	1.3464	2.6336	1.3608	4.7481	5.2074	2.5136	4.4165	3.1376	6.6794	0.7475	4.4688
chr1	60684227	60684627	-60818	Raph1	10.341	11.6847	8.1088	10.2018	10.9452	12.2634	6.388	6.5945	11.7734	10.907	23.665	19.2514
chr1	60693890	60694290	-70481	Raph1	0.62325	1.0953	2.736	7.1442	4.5003	3.591	2.456	2.6114	1.1803	3.4294	0	1.7346
chr1	60709239	60709639	-85830	Raph1	28.3916	27.7722	15.3376	18.8538	11.5213	21.735	24.2032	12.1187	4.7619	8.9726	8.4675	10.1178
chr1	60734115	60734515	-68917	Cd28	0.561375	1.3104	1.2288	2.8266	10.1843	7.029	9.2328	8.7835	2.8971	2.6442	5.5	4.6018
chr1	60759467	60759867	-43565	Cd28	9.07875	5.4585	7.024	7.938	3.0898	2.4966	1.9952	1.0483	9.6866	15.457	9.7125	6.9482
chr1	60770571	60770971	-32461	Cd28	4.85325	6.2397	2.6336	2.7216	3.7877	4.8474	0.5784	0.5489	6.1827	12.4488	27.495	38.1598
chr1	60801134	60801534	-1898	Cd28	7.82213	2.1006	7.9552	7.9296	8.1907	10.656	6.6872	9.4501	4.7989	10.725	4.8625	4.8356
chr1	60803008	60803408	-24	Cd28	112.228	97.1442	87.04	83.2146	89.0239	108.884	79.8704	75.9022	54.4936	50.2034	75.4175	57.26
chr1	60806138	60806538	3106	Cd28	11.0363	9.2196	10.0064	7.5726	21.9513	23.7672	31.5808	23.4399	15.2884	8.6294	14.8625	7.8554
chr1	60807119	60807519	4087	Cd28	4.78575	3.4515	5.2832	9.219	21.6846	36.9162	22.1368	23.4157	16.6278	15.522	9.015	15.0402
chr1	60809832	60810232	6800	Cd28	3.00713	1.5912	5.0272	3.1416	57.9201	56.6568	46.1024	40.5768	32.1826	31.2052	29.55	35.9744
chr1	60812168	60812568	9136	Cd28	2.907	7.0587	7.6608	8.589	13.1411	12.1644	6.0328	9.6833	9.8161	12.974	6.7575	3.997
chr1	60812700	60813100	9668	Cd28	59.5159	58.7331	66.3296	57.4896	20.7816	31.1796	44.7904	35.6664	64.1839	69.3706	80.255	84.9492
chr1	60815095	60815495	12063	Cd28	60.273	66.492	75.8112	61.4166	8.3265	3.0798	16.5864	5.6947	23.1583	28.6962	55.35	69.1488
chr1	60817283	60817683	14251	Cd28	6.975	6.0327	9.4176	10.4958	8.463	10.557	8.6584	9.6833	3.0636	4.979	2.905	5.2234
chr1	60818610	60819010	15578	Cd28	8.25638	7.0362	6.9024	12.0666	21.4732	19.4634	21.7496	30.965	5.9052	10.4	4.6825	1.7486
chr1	60821786	60822186	18754	Cd28	0.729	5.1732	7.3024	5.6574	10.9802	18.9432	18.6632	18.0906	9.3203	9.9528	2.12	5.0624
chr1	60828612	60829012	25580	Cd28	3.73387	0.3609	2.0832	5.7708	22.7787	29.9034	43.3496	44.4257	12.5319	11.0422	9.7125	8.505
chr1	60833777	60834177	30745	Cd28	129.311	124.936	85.4976	95.0166	93.0461	107.606	92.0096	91.8181	59.1445	69.7268	95.61	73.01
chr1	60838460	60838860	35428	Cd28	49.203	39.1941	37.936	33.4026	28.8778	27.9288	19.96	19.6713	17.5417	16.7804	55.7675	61.4292
chr1	60850576	60850976	47544	Cd28	25.2067	20.2446	14.1248	14.8218	11.6431	10.3248	10.6832	8.5316	8.7209	8.1042	10.505	11.067
chr1	60868419	60868819	65387	Cd28	9.57263	8.5869	5.5552	5.7414	2.3044	2.6478	2.9728	3.9666	4.1329	16.3384	4.675	5.9556
chr1	60870265	60870665	67233	Cd28	31.1524	30.0438	23.7952	32.3022	9.1679	18.36	12.0736	9.7218	21.0752	22.6148	37.555	41.1138
chr1	60879768	60880168	76736	Cd28	11.1937	12.4245	17.8688	16.6236	16.1364	24.6564	14.8632	11.2387	10.4636	14.2896	13.055	11.382
chr1	60885067	60885467	-80602	Ctla4	3.10275	0.7542	5.2032	5.7834	4.4303	8.2782	8.5344	5.9851	9.7791	10.582	10.3875	14.063
chr1	60890528	60890928	-75141	Ctla4	3.30187	1.2816	4.0928	5.7624	31.1213	37.1034	50.1624	41.657	18.9144	16.1824	0.7475	7.3668
chr1	60909623	60910023	-56046	Ctla4	4.19738	2.6982	3.8624	4.7124	3.3866	10.3968	5.0192	5.4153	4.2624	3.9416	3.0675	5.0624
chr1	60910186	60910586	-55483	Ctla4	7.51837	7.3953	11.3312	9.5298	7.5761	8.4168	7.7608	7.2424	10.3785	11.6376	14.9325	6.5632
chr1	60910866	60911266	-54803	Ctla4	1.206	1.5039	2.3552	9.2694	7.9254	8.1702	23.0328	26.6772	12.7798	17.5058	6.2025	1.3622
chr1	60911223	60911623	-54446	Ctla4	0.2745	2.4642	3.3504	2.7216	3.7877	11.6352	11.356	12.5037	3.6371	6.9888	1.3725	1.4308
chr1	60916693	60917093	-48976	Ctla4	4.41562	1.5264	9.4016	7.5432	5.6385	5.2794	8.8296	11.2849	5.1319	6.9238	2.295	2.688
chr1	60917389	60917789	-48280	Ctla4	8.51175	5.4855	9.1296	12.8184	6.2811	5.3244	9.692	10.3686	9.8716	11.0084	7.78	7.0868
chr1	60919732	60920132	-45937	Ctla4	0.709875	1.08	6.6944	5.2374	1.3286	0.1746	7.2536	5.6397	7.844	14.7238	0.5675	1.7948
chr1	60921093	60921493	-44576	Ctla4	0.612	0.6777	0	4.9854	7.2968	13.4658	20.2856	19.9485	15.4475	19.3206	0.685	1.7808
chr1	60925104	60925504	-40565	Ctla4	5.2605	4.2147	8.1792	8.925	3.1108	2.7018	17.9768	12.3684	3.1635	7.2176	4.1775	1.512
chr1	60931324	60931724	-34345	Ctla4	0.7965	1.7955	10.6144	5.6574	9.121	11.3922	14.2224	15.4187	6.4491	6.0632	3.2425	2.3744
chr1	60931648	60932048	-34021	Ctla4	0.7965	0.8685	5.4272	6.3168	9.6691	15.3432	13.8352	15.2075	9.7717	10.777	5.7475	1.8158
chr1	60932680	60933080	-32989	Ctla4	0.903375	1.8603	4.7872	2.4108	8.0682	13.5468	12.708	12.8678	6.5527	8.0652	2.625	6.4106
chr1	60936856	60937256	-28813	Ctla4	1.683	2.1546	2.3136	2.9316	3.1332	1.0548	10.4336	6.0896	1.3394	5.2182	2.1825	5.1324
chr1	60939637	60940037	-26032	Ctla4	27.954	31.0176	23.0304	20.3196	9.2764	11.4732	7.916	11.5544	12.3839	18.1038	11.2225	16.723
chr1	60945624	60946024	-20045	Ctla4	2.5695	1.3896	6.224	9.6348	1.0227	0.288	3.5968	5.6727	2.7972	14.1336	0.685	5.1562
chr1	60956152	60956552	-9517	Ctla4	3.92512	3.5415	11.4688	13.5408	17.7219	20.3112	29.1528	30.9177	17.4862	27.4846	7.4125	5.719
chr1	60961386	60961786	-4283	Ctla4	1.12275	2.817	4.0288	6.2328	5.4292	5.409	14.1248	17.6792	18.2225	13.4212	7.575	7.8204
chr1	60964233	60964633	-1436	Ctla4	12.8318	11.2401	18.864	10.8738	11.3638	20.2626	11.8064	9.6118	7.4555	7.7558	5.5475	9.5242
chr1	60965582	60965982	-87	Ctla4	92.2916	92.5965	55.9168	61.5762	101.081	122.697	117.199	103.216	53.2504	38.8388	46.315	45.2578
chr1	60967641	60968041	1972	Ctla4	19.4423	17.0352	33.5968	28.2786	16.4087	14.679	17.2168	20.2169	26.8509	21.9804	28.6775	34.9132
chr1	60974093	60974493	8424	Ctla4	0.657	4.4397	5.2512	8.484	11.8181	13.4568	13.9568	23.7006	12.6392	11.0994	7.5675	6.5282
chr1	60993832	60994232	28163	Ctla4	1.4535	2.0151	10.6144	3.8766	9.5382	11.7522	39.28	55.1067	21.867	25.1576	6.99	4.445
chr1	60995797	60996197	30128	Ctla4	1.85175	2.2581	5.984	3.4566	7.3773	11.034	18.7136	17.0346	20.9457	19.5806	1.9575	4.4758
chr1	60996849	60997249	31180	Ctla4	3.08025	3.4164	8.2208	5.8254	9.5872	13.6008	17.0296	17.8794	8.7468	9.5576	1.6325	1.3552
chr1	60997830	60998230	32161	Ctla4	43.6815	27.9693	26.24	26.2038	8.5155	11.4282	7.7944	16.9279	15.6843	19.1074	10.1425	14.1218
chr1	60998602	60999002	32933	Ctla4	2.57513	0.8937	6.944	1.6968	6.9895	9.6966	11.6864	4.411	1.0138	6.6716	2.7425	4.5206
chr1	61004957	61005357	-29601	Icos	3.59662	0.9513	7.5648	4.0656	1.3965	1.7964	5.5224	8.1906	5.5722	10.738	2.7425	4.0012
chr1	61009719	61010119	-24839	Icos	2.24438	1.98	6.688	10.5588	4.4093	2.1366	2.8208	3.1658	10.4821	6.6014	3.255	4.3428
chr1	61010408	61010808	-24150	Icos	0.42975	2.5164	0.7168	6.7746	2.1994	6.0912	10.448	7.546	9.0798	10.2648	1.895	4.7138
chr1	61011593	61011993	-22965	Icos	6.318	2.6982	3.9264	9.3408	3.8052	11.9934	11.6984	13.6774	9.8346	16.1824	3.155	6.9272
chr1	61017890	61018290	-16668	Icos	3.98362	6.6321	12.4576	11.1216	8.1347	12.4344	7.7168	8.4491	3.885	9.8566	5.3675	2.4402
chr1	61031043	61031443	-3515	Icos	18.9653	21.1284	10.1824	14.2842	20.5359	19.0152	32.2032	29.5163	32.1456	35.6486	41.8825	54.2262
chr1	61031933	61032333	-2625	Icos	1.44787	2.1996	2.1536	5.4054	6.5877	13.3668	24.9096	20.1674	7.844	17.1444	5.05	5.9556
chr1	61034502	61034902	-56	Icos	72.2891	68.553	58.0064	49.1106	31.4265	53.0028	38.1864	37.9841	45.1289	33.3398	47.4625	38.5854
chr1	61039866	61040266	5308	Icos	3.92738	1.5039	3.1936	6.4932	16.6971	23.3874	10.7832	9.3126	8.2103	13.8762	5.3925	10.8584
chr1	61042709	61043109	8151	Icos	4.70812	1.9035	4.0224	3.6036	9.4717	0.036	6.5912	7.4283	5.0949	9.8436	3.7525	3.9032
chr1	61042959	61043359	8401	Icos	10.9924	3.645	6.784	10.9536	6.2496	1.8216	10.8568	9.5788	0.4255	13.6552	4.415	7.1008
chr1	61047248	61047648	12690	Icos	13.3234	9.171	15.904	10.8822	12.9283	14.346	26.3384	19.7065	32.6451	27.8876	62.2625	50.225
chr1	61053357	61053757	18799	Icos	0.493875	2.4822	5.6992	3.9816	4.1755	8.9784	10.1504	8.3116	6.4047	15.197	2.6175	5.614
chr1	61073644	61074044	39086	Icos	3.68325	3.0609	7.3728	6.5982	3.1668	7.3476	12.0416	11.8261	7.9735	15.327	7.3575	5.53
chr1	61079765	61080165	45207	Icos	2.24438	1.6029	2.0736	2.8896	17.5119	15.8184	28.2416	17.512	8.8208	12.0458	2.17	3.6862
chr1	61083549	61083949	48991	Icos	2.16562	1.4364	8.3168	7.3122	2.9883	4.4892	21.2232	24.387	6.8265	7.7168	1.9575	3.003
chr1	61085481	61085881	50923	Icos	0.869625	1.5939	4.6272	0.9408	3.1948	1.7964	12.9672	13.002	3.6001	5.252	0.6225	2.758
chr1	61086697	61087097	52139	Icos	2.1375	2.2221	4.2304	0.9408	6.7802	8.8704	14.8944	16.6892	2.9711	4.732	2.7925	3.017
chr1	61092008	61092408	57450	Icos	6.12675	5.5665	9.424	13.8978	36.1466	40.2966	53.0976	49.2778	69.7561	60.164	29.67	34.3616
chr1	61096144	61096544	61586	Icos	1.98337	0.9495	4.8672	5.0904	10.0499	7.029	6.9208	15.0051	17.3086	14.5938	4.925	2.9008
chr1	61103178	61103578	68620	Icos	10.3163	11.799	8.2368	11.8356	19.012	23.571	44.4648	44.8371	19.7839	32.9446	17.8125	19.7918
chr1	61107167	61107567	72609	Icos	6.53625	1.8855	5.76	4.9644	26.1254	34.7526	48.3632	46.8314	39.4716	44.9722	13.0425	12.1632
chr1	61112010	61112410	77452	Icos	4.28963	4.5513	6.464	7.0056	5.8513	2.9574	2.2184	2.8259	5.8867	8.3512	3.7475	4.5178
chr1	61121319	61121719	86761	Icos	4.47187	5.1219	3.3504	7.2492	1.0472	0	2.7208	2.7709	4.3549	5.59	4.5625	1.7598
chr1	61124945	61125345	90387	Icos	15.93	14.3505	6.896	10.2228	3.5119	3.843	6.412	2.354	11.4589	12.9298	14.29	9.6432
chr1	61141590	61141990	107032	Icos	7.488	5.7879	4.9472	3.8766	1.9551	2.0556	2.6336	6.7595	4.0589	8.4942	6.1775	7.5586
chr1	61158475	61158875	123917	Icos	4.37062	2.9358	4.9792	14.3262	4.0117	0	5.1432	3.2813	6.808	11.2554	2.37	1.2012
chr1	61159184	61159584	124626	Icos	6.76125	3.5055	6.704	10.2648	1.4455	0.7308	2.5872	1.2452	3.7185	7.501	3.4925	3.2116
chr1	61192443	61192843	157885	Icos	23.6497	25.4421	23.5904	17.346	27.0361	30.2544	37.1112	22.2739	16.6278	25.948	16.085	13.867
chr1	61193031	61193431	158473	Icos	2.72138	3.456	9.1776	11.7306	13.3889	22.4442	27.4112	17.1171	38.7538	39.6162	25.7475	19.376
chr1	61194313	61194713	159755	Icos	2.0205	1.4994	2.6816	4.7124	16.933	25.8732	15.7648	20.3379	1.7168	6.0684	2.9175	4.6648
chr1	61196108	61196508	161550	Icos	6.453	5.6871	12.7136	7.0476	4.9	4.5792	6.1448	7.4646	8.2954	8.6034	6.82	6.5254
chr1	61196546	61196946	161988	Icos	2.59537	1.1331	2.672	5.1324	7.105	7.6536	6.6136	4.9786	18.5925	11.3152	5.83	8.3622
chr1	61203926	61204326	169368	Icos	1.64138	0.4374	2.0736	3.402	2.6187	1.7964	2.6632	5.0886	3.922	8.5254	2.65	3.4734
chr1	61237985	61238385	-197091	9530026F06Rik	15.8681	14.6781	16.3104	4.8804	30.1609	29.088	14.0448	17.3426	14.7445	19.7106	14.725	13.6164
chr1	61266880	61267280	-168196	9530026F06Rik	3.81038	0.8757	6.0736	5.3298	2.6537	3.7746	2.396	3.8071	5.0579	12.3916	2.7425	3.4076
chr1	61480113	61480513	45037	9530026F06Rik	2.99587	2.8683	3.1296	6.7662	2.5137	3.0168	3.5552	6.9839	2.8786	7.5868	2.505	1.6548
chr1	61569333	61569733	-115865	Pard3b	0.196875	1.2834	3.5264	4.1496	2.6362	1.4904	0.7704	3.6707	2.5086	16.2864	1.9825	2.0524
chr1	61570877	61571277	-114321	Pard3b	5.50462	2.7648	2.8416	8.694	0.9947	0.8982	2.2904	2.9403	6.3122	10.543	2.3325	2.3044
chr1	62247484	62247884	-502207	Nrp2	3.15563	1.062	3.408	7.3206	2.9729	2.6748	4.9	8.0157	1.9388	7.449	3.035	3.2256
chr1	62298953	62299353	-450738	Nrp2	1.07212	2.2311	2.7936	3.1626	4.074	4.4532	5.0672	3.9006	5.1837	2.3608	0.685	1.9558
chr1	62504797	62505197	-244894	Nrp2	1.60988	0.3681	3.5424	4.3554	2.0146	1.5984	0.8616	2.288	2.7121	6.2244	0.9725	2.1644
chr1	62668150	62668550	-81541	Nrp2	2.06775	0.5391	5.5072	4.389	7.0469	6.3252	1.7872	1.9965	6.2937	9.2976	2.4825	3.3166
chr1	62668570	62668970	-81121	Nrp2	6.40238	3.0483	5.7472	4.095	4.3673	2.0736	1.9328	3.0965	4.7064	14.6588	2.5	4.3008
chr1	62685606	62686006	-64085	Nrp2	14.3078	11.8503	13.4848	5.6574	15.8158	19.8396	19.0024	17.4185	4.4733	7.6518	7.6675	9.0776
chr1	62749706	62750106	15	Nrp2	4.92413	2.547	6.1056	8.7444	2.0951	2.4912	2.464	3.0316	5.0764	11.7364	1.2775	8.1004
chr1	62842116	62842516	-1010	4930487H11Rik	7.88287	3.6693	5.9456	6.1782	1.9901	0.7848	1.2168	4.5815	5.1689	14.9136	4.5825	7.7504
chr1	62876225	62876625	-35119	4930487H11Rik	12.3446	12.3219	15.9136	16.233	3.7079	0.7812	4.768	3.1768	6.0717	12.8388	4.6125	0.9072
chr1	62922289	62922689	-81183	4930487H11Rik	29.9903	26.0487	52.7328	43.0248	7.3808	8.9514	7.1504	10.3202	7.178	16.7154	6.6325	7.2618
chr1	62923242	62923642	-82136	4930487H11Rik	14.8387	16.5924	20.2624	17.052	0.9604	3.2454	4.4672	4.8499	1.3764	9.3808	0.8725	4.382
chr1	62976089	62976489	-134983	4930487H11Rik	5.35837	4.1301	7.0528	8.064	2.6572	0	1.0696	3.6817	11.1814	3.2552	3.43	1.8158
chr1	63122849	63123249	37792	Ino80d	1.09462	1.9575	7.008	14.2464	1.5638	3.591	0.5144	1.2617	4.5214	11.8404	4.55	2.1924
chr1	63161057	63161457	-57	Ino80dos	41.1739	33.2982	29.2064	29.3076	32.3498	41.2524	32.1792	18.7242	33.4184	42.5334	40.9725	34.3266
chr1	63166297	63166697	5183	Ino80dos	5.03887	2.6487	6.336	11.5416	13.0676	12.5334	12.5608	11.4554	11.5144	21.7854	18.205	9.4332
chr1	63169234	63169634	8120	Ino80dos	1.24537	2.5074	7.024	22.1424	0.728	1.2438	0.0336	2.0603	4.6768	15.639	3.7225	1.0024
chr1	63176401	63176801	15287	Ino80dos	12.2321	8.2368	11.9712	6.2832	13.5639	5.9706	17.3168	9.9572	6.0902	14.1336	10.4125	11.9056
chr1	63223147	63223547	49	Ndufs1	62.658	70.0335	66.5856	51.5928	41.867	38.8458	55.3296	48.5925	37.3515	32.7938	34.09	41.874
chr1	63227618	63228018	2221	Snora41	45.3679	48.1599	36.4384	36.9096	31.3166	34.191	34.1408	28.7705	22.0261	22.6798	32.6125	28.0518
chr1	63401436	63401836	81793	Zdbf2	1.36013	0.18	7.9392	27.8082	0.8463	8.0802	0.928	0.8778	13.3792	9.4978	9.82	5.621
chr1	63676442	63676842	56859	Dytn	3.64725	2.2014	11.9712	6.9426	1.0528	2.061	2.3344	4.235	11.1814	2.145	2.245	4.7824
chr1	63676898	63677298	56403	Dytn	4.60687	6.7779	21.5712	30.1014	4.1566	2.5992	5.9552	11.5764	21.5451	13.1092	7.4375	8.9684
chr1	63677248	63677648	56053	Dytn	1.72012	2.4894	7.4688	7.3206	2.2778	0.8982	3.6984	4.6574	5.6573	4.0586	1.4275	3.8024
chr1	63704550	63704950	28751	Dytn	4.01175	3.2319	5.2736	3.7716	2.4073	1.3968	1.9568	3.19	4.2365	7.709	1.545	1.9824
chr1	63776996	63777396	-3	Fastkd2	32.5721	34.2153	28.608	18.3834	17.2641	29.1996	15.7104	12.8788	19.2844	26.195	13.9025	22.414
chr1	64000031	64000431	-11070	Gm13749	6.90187	8.4168	9.7344	8.484	7.6811	8.8884	6.7632	6.5835	7.7515	8.7542	8.48	6.8082
chr1	64047248	64047648	36147	Gm13749	22.2109	26.8245	23.1104	21.3864	10.7779	9.5652	10.9224	14.5827	9.9086	17.2458	20.4	14.8722
chr1	64051772	64052172	37103	Mir6899	1.06312	0.945	1.9936	2.2218	8.4329	11.1636	2.7568	1.133	4.6879	6.3596	1.3725	4.312
chr1	64100098	64100498	-11223	Mir6899	3.20063	0.8685	3.456	2.0958	7.5551	5.3784	1.0856	2.5212	3.552	9.1676	1.54	4.0082
chr1	64125024	64125424	-36149	Mir6899	3.50663	1.0548	4.7168	5.1954	4.9959	9.4482	0.2112	4.6684	7.6035	12.1966	4.675	9.3044
chr1	64128252	64128652	-39377	Mir6899	1.45575	2.1546	3.44	4.8174	3.1367	4.2282	8.2616	10.6733	4.0515	13.8164	0.88	3.4776
chr1	64134512	64134912	33251	Klf7	29.1578	25.9182	14.4352	14.4732	5.6854	5.3874	3.276	4.5265	3.8554	12.5268	9.1075	15.0332
chr1	64151202	64151602	16561	Klf7	32.499	26.2638	20.3648	15.8256	8.9901	7.0974	13.0472	6.9839	13.7862	9.2326	20.71	34.804
chr1	64155204	64155604	12559	Klf7	11.0981	7.2225	7.3888	7.5096	6.5499	7.155	5.9872	6.0709	13.4976	24.2242	20.58	32.7488
chr1	64165368	64165768	2395	Klf7	3.31875	2.3652	5.1872	6.7662	21.8624	22.8024	14.3784	14.5794	9.1057	17.4408	9.17	8.8858
chr1	64168116	64168516	-353	Klf7	181.277	158.252	149.946	161.297	109.338	100.796	128.29	129.532	108.003	109.122	140.118	155.676
chr1	64244200	64244600	-76437	Klf7	1.2735	1.8153	3.9168	6.8502	3.3306	4.8528	2.7928	3.8456	3.404	12.1576	1.3725	4.9154
chr1	64347629	64348029	-179866	Klf7	10.9699	2.7333	2.7136	6.2622	48.9965	50.472	50.0592	42.2994	6.8265	15.873	7.245	8.659
chr1	64349354	64349754	-181591	Klf7	15.1189	15.0354	8.4032	13.4988	17.2193	14.0148	23.4912	10.6161	5.4057	16.1902	16.365	16.4332
chr1	64352119	64352519	-184356	Klf7	2.28375	0.7812	4.2304	6.8082	21.6636	25.38	44.2456	29.8122	36.6115	24.5856	11.52	15.3692
chr1	64402238	64402638	-176940	Creb1	2.39287	0.0828	2.1472	2.2302	2.2939	2.2266	3.8144	12.7226	2.6122	5.2312	0.6675	0.9072
chr1	64421279	64421679	-157899	Creb1	3.60787	2.6937	5.1232	0.9408	3.4566	7.173	4.5168	0.8118	2.5456	9.2976	0.685	5.0274
chr1	64436251	64436651	-142927	Creb1	4.57313	2.7378	5.7472	12.3606	1.274	0.8982	2.7928	1.6456	3.3226	5.447	3.3675	3.8402
chr1	64492611	64493011	-86567	Creb1	4.797	5.5665	6.064	4.8174	2.4262	1.7964	4.788	5.2943	6.4602	10.179	6.4225	4.9574
chr1	64494694	64495094	-84484	Creb1	8.31037	9.144	4.7328	10.6218	5.4397	6.4332	3.8368	2.6796	5.0098	5.4002	3.16	3.8962
chr1	64495128	64495528	-84050	Creb1	5.3415	5.0364	6.944	4.8174	2.177	0.1476	2.1528	3.2538	10.73	12.3136	9.3275	6.0116
chr1	64528659	64529059	-50519	Creb1	4.60125	7.6131	13.5488	7.1442	1.8088	1.7694	0.7984	2.189	5.2392	12.1498	14.75	12.8408
chr1	64532960	64533360	-46218	Creb1	5.0805	6.3315	11.2768	7.4466	2.8154	3.591	3.9304	6.5813	6.5712	11.9236	14.9825	13.7872
chr1	64554144	64554544	-25034	Creb1	1.47825	1.3239	2.4192	7.4046	13.5338	7.4376	3.3256	3.2175	6.2012	6.6326	5.05	4.445
chr1	64555038	64555438	-24140	Creb1	25.8615	23.9229	16.6688	11.8986	20.8152	24.2622	18.7208	17.0104	4.8914	15.743	19.22	18.235
chr1	64560244	64560644	-18934	Creb1	5.61937	4.3515	6.112	7.2282	3.1437	1.6434	1.5024	1.4707	1.5947	4.0534	6.3525	3.969
chr1	64573003	64573403	-6175	Creb1	4.60125	9.2466	1.8528	5.2584	4.8881	9.7488	5.5544	4.5815	15.9618	20.332	24.2775	37.7272
chr1	64574202	64574602	-4976	Creb1	67.0286	55.8468	30.7392	37.611	16.709	26.2242	26.9064	16.0721	24.3608	24.4374	59.0075	45.2578
chr1	64579126	64579526	-52	Creb1	139.475	125.731	98.992	83.7396	132.729	118.638	126.703	115.294	108.003	101.535	125.03	138.167
chr1	64580462	64580862	1284	Creb1	5.33588	5.4585	5.4272	8.5974	11.9609	9.5922	17.0216	15.8367	13.2053	13.0962	5.38	4.7418
chr1	64595975	64596375	16797	Creb1	4.88138	2.6937	2.1536	6.3462	5.9703	7.9722	7.3896	7.2039	7.3075	5.616	2.22	3.7562
chr1	64647780	64648180	15762	Mettl21a	1.08563	1.1196	4.3808	3.3516	11.7901	10.485	43.7984	52.3259	16.6722	36.777	0.805	4.431
chr1	64663621	64664021	-79	Mettl21a	35.8537	39.771	25.616	26.0778	38.1248	39.0528	38.8032	25.3737	21.0382	33.0668	35.8475	31.8752
chr1	64703005	64703405	34028	2810408I11Rik	1.13287	1.3104	2.7456	9.9918	2.1574	2.8278	2.6416	4.6519	8.3213	3.1642	0.8975	1.4798
chr1	64720545	64720945	16488	2810408I11Rik	1.29038	1.2924	4.3744	2.2848	7.5516	8.4744	3.068	6.5835	3.8554	7.1578	0.8475	3.4916
chr1	64734598	64734998	2435	2810408I11Rik	11.7855	13.3722	15.584	13.5828	3.0219	1.764	6.34	5.6397	4.1329	13.273	5.2375	5.9696
chr1	64737212	64737612	-179	2810408I11Rik	102.075	107.879	79.984	71.19	78.1592	73.8936	91.5056	92.6794	85.47	83.1818	119.34	118.766
chr1	64737630	64738030	-89	Ccnyl1	11.6032	8.2683	14.5312	10.1472	6.272	4.2516	3.7824	5.9774	11.618	6.9888	7.275	14.6286
chr1	64751810	64752210	14091	Ccnyl1	6.64875	7.8669	5.6576	5.0274	4.3603	4.4028	1.6976	5.5605	9.9197	11.2762	6.965	6.0186
chr1	64756467	64756867	18748	Ccnyl1	10.0328	4.9104	6.224	8.631	4.6921	4.1562	2.8848	4.5485	7.696	14.7186	2.345	7.3878
chr1	64782651	64783051	1473	Fzd5	4.15238	4.6683	9.8944	10.1598	4.7481	6.1938	4.748	5.7607	5.7202	10.374	3.4925	8.9376
chr1	64783092	64783492	1032	Fzd5	5.6925	4.7286	5.4176	8.7654	6.9006	6.6294	4.5064	6.545	7.8329	5.577	4.525	6.5044
chr1	64784302	64784702	-178	Fzd5	36.1744	27.5544	39.0144	39.3918	35.0434	18.261	41.648	35.354	60.3988	57.2832	67.0825	67.5178
chr1	64843804	64844204	-59680	Fzd5	3.98138	6.6258	10.1824	9.7104	2.184	3.303	0.7464	4.2218	4.5214	14.2844	5.5225	3.1528
chr1	64972215	64972615	30983	Plekhm3	1.93613	2.8503	6.864	5.0274	4.221	0.8982	3.9344	7.4283	2.7306	12.9688	3.23	2.2694
chr1	64979523	64979923	23675	Plekhm3	2.21063	0.8532	3.0336	2.7426	4.0362	3.681	2.3944	3.2703	5.3317	13.4992	0.1875	5.334
chr1	64995987	64996387	7211	Plekhm3	8.8875	6.4413	9.3696	7.1652	0.8799	2.6928	3.168	1.6456	3.1746	5.213	3.765	5.39
chr1	65002870	65003270	328	Plekhm3	1.83712	6.7734	5.0848	11.907	8.7087	7.497	13.8176	15.1316	14.356	11.4556	13.7475	13.2216
chr1	65003626	65004026	-428	Plekhm3	4.194	4.1517	4.9472	7.8036	4.3813	8.4618	11.3816	10.1904	3.6445	11.7364	7.42	11.3988
chr1	65017292	65017692	-14094	Plekhm3	82.125	80.9037	49.6288	37.464	10.9767	18.5832	16.3888	14.7521	4.218	17.966	53.41	44.1784
chr1	65032603	65033003	-29405	Plekhm3	4.62375	3.6495	4.1824	4.7124	8.3965	7.272	3.9544	4.0051	8.1215	11.3074	8.3675	4.3498
chr1	65056733	65057133	22400	Akr1cl	7.62525	4.2687	5.4272	12.0876	9.6775	15.6024	9.1368	7.1269	11.0371	11.8144	4.8625	7.2338
chr1	65224807	65225207	709	Idh1	54.6345	50.7411	42.0064	32.781	30.828	28.692	24.1952	32.2047	37.9213	31.8994	50.075	40.0316
chr1	65233025	65233425	-34	Pikfyve	58.2593	57.3219	37.7472	35.3598	40.1359	36.8622	45.9768	32.6656	29.711	32.4454	49.5375	58.954
chr1	65358136	65358536	505	Pth2r	1.87987	0.6849	4.3488	11.3652	0.8813	0.8982	3.192	3.3187	0.9213	3.5334	2.4	0.4886
chr1	65434916	65435316	77285	Pth2r	1.69762	0.0558	4.2304	5.6028	2.1294	0.8982	2.6832	3.7719	1.9832	9.3054	0	0.9072
chr1	66064257	66064657	91361	Crygf	15.6037	11.6982	14.1888	8.211	7.5131	8.8344	5.2944	12.4047	10.2231	7.6908	17.9175	10.948
chr1	66071104	66071504	98208	Crygf	21.6439	14.4243	9.8144	11.7306	10.0534	8.5248	12.3488	11.033	8.9207	8.8322	10.2425	8.645
chr1	66100966	66101366	-120737	Map2	1.6695	1.0998	12.4096	11.5206	0.8463	1.0332	1.1568	2.6609	8.3953	9.6278	4.0825	4.0502
chr1	66221418	66221818	-285	Map2	3.43125	1.4697	7.5328	5.6154	2.905	1.512	0.7984	1.199	4.033	18.4132	3.7725	2.0244
chr1	66326212	66326612	-41886	Map2	2.49412	1.9773	3.5904	4.599	5.677	6.1488	4.064	4.1965	7.7404	9.971	6.29	7.8246
chr1	66327279	66327679	-40819	Map2	1.47037	1.7955	0	5.3424	47.9248	47.079	18.7328	19.1466	16.6278	14.2116	10	13.1558
chr1	66694911	66695311	-52294	Rpe	3.25462	1.7055	3.4304	2.3058	6.5464	9.3366	2.8728	5.4043	10.8891	8.0392	3.6775	1.3622
chr1	66696148	66696548	-51057	Rpe	1.81238	2.7513	2.576	3.2802	18.7292	27.6912	11.5032	12.5037	7.5369	5.8734	4.1775	6.853
chr1	66696581	66696981	-50624	Rpe	0.757125	0.5607	1.9168	2.2008	11.2945	10.503	4.2696	5.9796	2.8601	7.5218	5.3625	0.175
chr1	66747167	66747567	-38	Rpe	76.4325	73.8	62.4032	65.2092	47.5055	42.5088	51.268	44.0275	47.3526	35.6096	50.76	63.0028
chr1	66853373	66853773	10596	Kansl1l	3.35025	1.0503	4.4224	6.7872	6.1446	5.5836	1.684	3.1328	6.5897	11.5934	3.5525	2.912
chr1	66860256	66860656	3713	Kansl1l	3.31088	1.9413	0	2.3058	14.0434	23.634	10.2144	9.1344	11.9473	21.1042	12.8125	16.0244
chr1	66860541	66860941	3428	Kansl1l	10.0159	3.2544	0	2.7216	28.6811	23.9256	14.444	9.1619	24.0833	31.252	23.815	23.8098
chr1	66862518	66862918	1451	Kansl1l	31.1659	28.0863	21.5456	16.506	68.2892	73.8216	30.9384	31.999	57.5128	67.1658	63.46	90.4862
chr1	66864021	66864421	-52	Kansl1l	59.0839	63.4266	47.2416	42.84	40.656	28.908	41.1368	39.4185	50.2867	47.7854	66.7075	74.4338
chr1	66885028	66885428	-21059	Kansl1l	7.43737	6.1227	5.904	10.0254	8.1697	9.144	5.2488	5.8839	11.9288	7.1526	4.57	5.7148
chr1	66888438	66888838	21245	Acadl	3.762	3.4857	5.5872	6.8796	2.793	6.0012	3.0104	1.6379	4.3734	7.4698	1.3725	4.165
chr1	66909249	66909649	434	Acadl	10.4704	10.4319	12.192	5.9262	6.7767	1.6704	5.6896	8.987	4.2624	15.912	9.315	9.2316
chr1	66909746	66910146	-63	Acadl	9.14625	12.9393	10.016	10.4748	5.019	7.1154	5.9848	6.0346	19.7469	12.8388	24.875	15.659
chr1	66910300	66910700	-617	Acadl	9.56137	7.1082	4.1888	9.0804	5.0729	8.0748	9.0216	4.5287	6.9375	9.1416	3.4425	3.5784
chr1	66921282	66921682	-11599	Acadl	11.3456	17.0712	6.304	4.074	3.6589	2.8692	4.3672	1.8381	8.5729	8.4214	3.8725	1.9278
chr1	66924929	66925329	-15246	Acadl	2.80575	0.7002	4.9632	4.5234	2.835	4.0932	1.3008	0.8063	0.7733	6.2374	3.1925	2.653
chr1	66928309	66928709	-18626	Acadl	4.57875	3.9096	3.4944	2.8266	4.7481	1.6344	7.4216	5.6397	5.5167	12.5398	2.905	2.842
chr1	66942737	66943137	-33054	Acadl	5.706	10.1538	8.1248	10.4958	5.4152	10.494	2.3384	3.9116	7.067	9.0246	6.26	6.7032
chr1	66943354	66943754	-33671	Acadl	0.71775	3.5577	3.1616	10.9662	1.6233	2.0826	2.7752	2.332	10.3452	13.429	2.7425	5.3522
chr1	66978552	66978952	3188	Myl1	2.56163	4.0221	10.9248	4.83	1.7647	0	4.832	3.7939	9.0317	11.2632	0.9975	0.3248
chr1	67034132	67034532	-42702	Myl1	15.5644	13.5153	18.1536	24.717	1.9502	3.8106	3.2976	1.6456	7.844	10.0178	15.2175	14.4858
chr1	67039306	67039706	45902	Lancl1	7.82775	5.9256	5.5072	5.7078	4.3295	3.321	1.676	2.8391	5.3983	7.9092	2.7125	3.6652
chr1	67085271	67085671	-25	Lancl1	56.8957	58.6683	40.3776	31.4202	30.3219	28.3698	38.524	35.9623	23.6208	29.5672	34.2275	54.2192
chr1	67085650	67086050	-404	Lancl1	10.9136	8.883	6.9504	11.3232	7.4256	7.4736	3.6864	3.8841	11.7364	9.3314	13.005	8.9138
chr1	67108019	67108419	-22773	Lancl1	3.36712	3.9006	4.1344	10.3068	3.4531	4.2102	1.3128	3.9501	7.8255	9.893	8.1175	8.1144
chr1	67612427	67612827	443026	Cps1	1.05525	1.0773	4.5952	14.8512	1.8193	1.6884	1.2688	2.7764	3.2671	5.486	6.16	1.7878
chr1	69254658	69255058	-100225	Erbb4	1.82363	1.1961	7.7408	5.7624	0.2198	1.827	0.7984	2.2495	3.0451	9.6226	5.7175	1.0724
chr1	69288543	69288943	-134110	Erbb4	3.11963	3.1869	3.0016	4.1916	18.5178	19.6884	7.916	12.0428	13.9157	10.218	2.295	7.2688
chr1	69332994	69333394	-178561	Erbb4	1.12275	0.0738	4.4448	1.8858	9.1644	18.225	12.3432	10.9813	6.734	13.7722	0.7925	3.4146
chr1	69337907	69338307	-183474	Erbb4	7.89975	8.0532	6.816	9.177	3.7877	7.47	4.0256	3.1548	7.141	16.5594	7.12	11.5626
chr1	69378137	69378537	-223704	Erbb4	1.296	3.8421	6.992	6.5982	6.0053	0.8622	8.4152	8.5261	6.66	12.2018	7.955	4.6298
chr1	69503219	69503619	229115	Ikzf2	2.44687	1.8675	7.024	20.2146	2.4052	1.7424	2.3504	3.1823	14.9665	6.6144	2.1325	5.0624
chr1	69507761	69508161	224573	Ikzf2	0.64575	0.2691	5.5872	3.7716	20.0571	18.9432	21.0272	26.444	12.0879	28.3348	7.045	5.0274
chr1	69545482	69545882	186852	Ikzf2	1.90463	2.2419	9.7184	10.1472	88.3204	75.2148	108.108	121.42	53.7832	60.5644	14.1525	10.8332
chr1	69560148	69560548	172186	Ikzf2	5.06137	2.7315	4.6528	8.8914	1.5554	5.175	1.668	2.9656	3.5335	10.2908	2.7425	3.0478
chr1	69579594	69579994	152740	Ikzf2	3.34688	2.2284	5.6416	9.3534	3.4811	1.494	3.5312	4.5925	11.5995	10.6002	1.29	3.038
chr1	69584163	69584563	148171	Ikzf2	3.81038	2.2806	9.9584	10.8108	4.0117	1.4454	20.84	17.2546	7.3075	9.7526	4.6625	8.267
chr1	69600579	69600979	131755	Ikzf2	1.72237	2.0421	5.6032	6.4512	2.7405	2.5758	6.8152	9.6063	6.8635	6.6794	2.3575	2.8
chr1	69683522	69683922	48812	Ikzf2	2.93175	0.6912	3.12	3.3306	2.5676	0.8982	7.3536	5.4868	1.9277	8.4214	0.685	2.8308
chr1	69684670	69685070	47664	Ikzf2	4.58662	5.8104	4.1504	8.1606	5.9703	2.1942	8.3056	4.5595	4.7064	8.8244	4.065	2.3114
chr1	69691333	69691733	41001	Ikzf2	5.99287	5.3235	6.064	4.5864	3.0968	2.2086	5.2592	0.5489	7.844	9.6876	16.41	16.3324
chr1	69700099	69700499	32235	Ikzf2	6.28425	3.0834	8.6496	8.799	2.7475	4.5522	2.2944	2.5344	5.7942	19.8406	15.4375	11.326
chr1	69701962	69702362	30372	Ikzf2	4.941	2.5362	5.4432	5.6448	2.5676	1.7964	6.0672	2.5839	4.7989	9.8436	3.36	1.7906
chr1	69703500	69703900	28834	Ikzf2	7.17413	2.3409	4.1504	6.7872	3.6988	2.3742	3.3736	6.2601	5.2577	13.7644	1.8775	6.7074
chr1	69704021	69704421	28313	Ikzf2	5.3865	1.4364	6.064	6.5982	1.0822	2.0196	2.4136	1.4267	6.5527	13.0962	1.745	2.0594
chr1	69709311	69709711	23023	Ikzf2	0.448875	1.5939	5.6672	1.3608	2.1119	1.7964	4.5088	3.0173	7.1965	8.5592	0.3125	0.9772
chr1	69733881	69734281	-1547	Ikzf2	9.48263	11.3121	21.3856	12.4656	10.6484	9.9198	7.5408	13.6884	29.6185	13.1612	34.9125	24.7534
chr1	69735282	69735682	-2948	Ikzf2	7.4205	5.3775	6.8224	6.6192	5.6105	7.9632	7.2296	5.1568	2.9526	7.4698	6.9775	8.0542
chr1	69738533	69738933	-6199	Ikzf2	5.07263	2.9853	6.944	8.127	4.284	2.2086	3.296	2.178	8.2843	17.0144	14.3525	4.9154
chr1	69738863	69739263	-6529	Ikzf2	6.705	0.7497	3.6544	0	5.9283	4.7124	2.3064	2.5234	7.8625	12.0328	8.7275	7.3108
chr1	69749940	69750340	-17606	Ikzf2	2.72138	0.4491	1.9872	5.04	3.8318	6.3738	5.548	3.6322	8.5729	16.8506	3.1725	4.9826
chr1	69799256	69799656	-66922	Ikzf2	18.6142	9.3924	14.9632	12.2556	3.535	1.773	11.9504	3.8544	14.1636	21.8504	13.31	16.0944
chr1	69806149	69806549	-67195	Spag16	30.6923	16.0245	42.1824	35.5488	7.4361	8.7354	18.5536	21.5941	23.7133	14.3806	12.5425	17.2256
chr1	69815395	69815795	-57949	Spag16	34.6646	21.7575	66.1376	37.0146	16.0391	13.6278	25.0016	22.0715	48.5699	34.8946	58.355	56.112
chr1	69822201	69822601	-51143	Spag16	4.88138	1.7505	5.1872	6.2832	2.6187	2.6928	2.5736	2.6884	8.2103	8.8816	2.8675	1.9894
chr1	69831683	69832083	-41661	Spag16	6.60375	1.2213	6.384	8.484	2.3982	8.5914	3.0088	2.7819	4.7989	12.3968	5.3125	4.7278
chr1	69836833	69837233	-36511	Spag16	5.98725	8.5239	4.3104	10.4748	3.8822	8.7444	2.5896	4.3175	10.1491	5.8084	4.8125	7.2338
chr1	69856727	69857127	-16617	Spag16	10.2398	3.8106	6.336	6.2412	6.4064	9.3996	2.1144	3.8071	6.919	14.5886	4.525	5.327
chr1	69857832	69858232	-15512	Spag16	2.7855	3.9726	4.8672	3.7716	15.4574	21.564	12.6104	8.5151	22.8364	26	31.0525	24.962
chr1	69862827	69863227	-10517	Spag16	1.85737	0.8352	1.3248	5.6154	8.0752	14.445	3.6312	2.9568	4.2624	13.9282	2.0575	5.9976
chr1	70285738	70286138	287749	Spag16	3.7395	2.2581	3.408	11.4786	1.1627	3.9366	1.0032	3.7389	4.9284	6.7184	2.075	5.726
chr1	71125754	71126154	23592	Bard1	6.64087	4.9041	17.6128	18.0138	2.0951	0.8982	5.3128	6.9982	20.0947	7.7818	5.9425	8.204
chr1	71148906	71149306	440	Bard1	25.2349	21.4902	23.0624	24.507	19.9787	17.5518	23.4712	18.2149	17.2531	33.293	20.2925	25.0152
chr1	71149547	71149947	-201	Bard1	193.825	149.351	128.144	128.432	119.726	120.937	137.349	131.337	106.701	87.8436	137.045	141.732
chr1	71603420	71603820	-110	Atic	87.6521	83.1573	72.9856	69.8082	62.9356	63.5922	73.6416	68.8149	41.8544	50.9184	99.595	82.8856
chr1	71603905	71604305	375	Atic	12.5741	11.8863	8.4736	9.8658	8.8256	9.8208	10.7136	6.512	4.0034	16.8064	5.3375	6.5982
chr1	71640771	71641171	37241	Atic	2.58075	1.3239	6.944	2.9316	1.3965	1.9746	6.6032	5.2118	4.7064	6.9368	0.685	3.7002
chr1	71761178	71761578	61469	Apol7d	2.66513	1.9593	3.2224	11.2812	0.7714	2.6928	1.596	1.3145	5.7202	11.4556	3.36	0.1638
chr1	72078258	72078658	-26689	4933417E11Rik	0.019125	0.1485	14.9216	34.209	0	0.8982	0	1.5004	8.7653	10.9824	9.2275	4.3428
chr1	72248614	72249014	10067	Mreg	0.71775	2.1168	6.5184	4.431	2.7755	2.9178	0.9832	4.5837	4.0515	12.0146	5.505	4.5878
chr1	72271918	72272318	-13237	Mreg	3.32212	6.7536	2.2912	5.5944	15.8872	27.6012	9.9272	9.768	9.0798	20.631	11.1725	11.8524
chr1	72272366	72272766	-13685	Mreg	42.7275	37.6605	41.0176	28.2282	29.5533	25.2486	43.1424	31.2444	17.4862	28.2048	22.195	38.2116
chr1	72283445	72283845	-24764	Mreg	16.0358	17.0352	12.912	10.1808	19.0554	19.4454	18.1184	15.488	9.3018	13.7462	12.63	7.3528
chr1	72290326	72290726	-31645	Mreg	71.694	60.8679	51.312	58.4976	39.4338	44.7984	48.1792	36.8401	36.5856	29.9546	45.51	45.8584
chr1	72301189	72301589	29499	Pecr	40.023	33.1992	39.7888	36.8676	18.0152	20.1186	29.9688	26.279	12.8057	19.3206	23.84	27.3714
chr1	72330706	72331106	-18	Pecr	16.9447	25.6086	28.8064	23.5158	23.8455	21.8376	37.0872	28.7485	20.4832	25.9038	19.7625	18.312
chr1	72353418	72353818	-377	Xrcc5	7.19663	5.5053	4.3104	5.9262	7.6706	4.9518	6.268	5.6067	7.0485	5.538	1.94	2.646
chr1	72353798	72354198	3	Xrcc5	56.5301	64.3014	44.5376	38.136	76.0207	72.4356	56.6048	62.3436	42.2577	31.564	39.2775	50.6408
chr1	72629519	72629919	-106	Smarcal1	63.0225	71.2188	59.1648	55.5954	48.6822	48.0114	59.6152	51.6483	35.1537	39.8632	48.2175	53.256
chr1	72687664	72688064	58039	Smarcal1	0.561375	2.0583	4.9792	5.6574	5.4362	1.872	2.48	1.6456	5.8238	12.4696	1.2275	1.9936
chr1	72742872	72743272	4066	Ankar	18.684	14.1219	12.352	36.6072	12.1863	9.8748	11.6864	19.1906	31.4352	80.9042	18.33	34.1866
chr1	72757600	72758000	-34	Rpl37a	86.7735	78.5196	61.168	52.4748	50.9292	52.506	62.0272	58.6839	28.2606	36.504	46.7275	42.9632
chr1	72764023	72764423	6389	Rpl37a	1.4985	1.7325	5.5072	8.673	2.3149	0	3.192	4.5375	1.8093	7.7948	3.38	1.8158
chr1	72770907	72771307	13273	Rpl37a	1.4085	0.1926	1.5488	5.1954	4.5528	5.4486	1.8392	3.4287	5.2022	1.9448	1.57	1.9208
chr1	73899942	73900342	2007	Mir6351	5.328	1.4562	6.864	14.3472	1.0157	0	2.0968	1.2562	20.7866	9.984	7.0375	7.2478
chr1	73948121	73948521	-37281	6030407O03Rik	3.73163	3.7035	6.944	10.5798	4.6606	3.321	2.0752	3.5662	8.8578	11.2164	5.5475	5.2724
chr1	73957209	73957609	-46369	6030407O03Rik	3.01275	0.1485	5.1232	3.3726	0.3493	0.6822	2.4256	4.6519	1.9018	11.9184	1.0725	0.9072
chr1	73976999	73977399	-66159	6030407O03Rik	7.704	3.8151	6.592	14.7462	6.5359	1.7964	5.7856	4.9159	11.9954	14.3286	4.1275	3.3026
chr1	73983215	73983615	-72375	6030407O03Rik	3.24337	1.827	4.2784	6.4092	5.6175	7.9182	14.276	16.2943	9.2463	15.21	1.7575	4.9084
chr1	73987036	73987436	-76196	6030407O03Rik	2.637	0.6624	3.472	6.7536	11.242	9.18	14.3144	20.5183	7.9809	16.3722	2.0575	2.0594
chr1	73987397	73987797	-76557	6030407O03Rik	3.85425	4.1166	4.2304	7.0182	14.2478	12.1644	9.64	18.8837	10.3526	11.3984	6.21	6.4652
chr1	73994072	73994472	-83232	6030407O03Rik	0.561375	1.7757	4.3904	5.9808	3.0023	2.6928	6.1008	9.6338	1.5762	16.4034	5.3925	2.4514
chr1	74015641	74016041	-104801	6030407O03Rik	4.068	1.3914	4.3904	7.959	2.4787	3.861	3.132	3.8951	3.1376	8.1692	2.37	6.5282
chr1	74033203	74033603	-122363	6030407O03Rik	2.65388	2.0151	4.8832	7.2912	1.0472	0.6822	1.744	4.213	4.0589	2.6572	2.7425	2.3744
chr1	74042876	74043276	127945	Tns1	1.9215	2.3454	6.224	4.557	3.5875	0.8982	2.5336	4.7872	1.2913	1.7186	0	5.9528
chr1	74055948	74056348	114873	Tns1	1.55137	2.5137	2.1632	4.5024	2.7405	0	1.5584	4.5925	1.3209	3.7414	1.435	1.638
chr1	74061338	74061738	109483	Tns1	2.214	1.4742	20.1088	34.4568	0.9268	0.0756	1.2112	1.1627	25.8001	24.5544	20.76	23.7272
chr1	74162721	74163121	8100	Tns1	0.78525	2.1096	3.2704	4.9224	2.2169	0.045	6.544	2.5784	2.3051	9.2066	3.305	1.7808
chr1	74170913	74171313	-90	Tns1	9.20813	12.3399	9.6864	13.8894	3.9802	4.8474	4.676	3.0723	14.0452	18.4912	30.7475	34.6892
chr1	74188103	74188503	-12265	Cxcr2	0.225	0.144	5.4432	12.3606	0.5796	0	0.3152	1.1407	5.6647	10.816	2.53	5.32
chr1	74225181	74225581	15824	Cxcr1	4.93763	10.5714	8.3776	7.959	1.7633	4.8024	7.4616	6.4735	3.2301	6.1594	2.1825	2.898
chr1	74226625	74227025	14380	Cxcr1	2.85638	2.6757	1.5648	7.1862	4.1825	5.7726	0.8056	1.9536	1.2543	5.538	3.665	5.9696
chr1	74242552	74242952	-1547	Cxcr1	3.36712	2.8728	4.7648	3.8766	2.5662	1.7964	4.9632	2.035	4.6028	7.2098	3.56	3.4216
chr1	74247613	74248013	5381	Mir1928	3.59662	2.0871	9.5136	8.253	1.6653	3.9852	5.4424	5.3438	9.7421	18.2442	1.97	5.2584
chr1	74248038	74248438	4956	Mir1928	11.1825	0.4779	8.1952	17.3964	1.9432	5.4396	11.128	14.9589	3.5076	9.0064	0	1.5498
chr1	74252404	74252804	590	Mir1928	6.28988	3.474	3.568	7.3206	1.6359	4.4388	4.1016	3.9743	3.6926	11.6844	3.51	3.4104
chr1	74273883	74274283	-9041	Arpc2	43.1989	41.8806	37.5232	28.8036	90.5674	110.056	54.9904	63.7395	49.8797	37.8664	45.1	48.2146
chr1	74282864	74283264	-60	Arpc2	91.3804	82.9395	71.3408	70.5936	60.6501	54.3942	72	55.5104	69.0161	63.0032	68	92.4168
chr1	74283536	74283936	612	Arpc2	6.63525	3.8943	6.304	4.8174	5.5685	5.094	4.8376	5.9796	4.292	10.5352	1.9025	8.7626
chr1	74295420	74295820	12496	Arpc2	57.6022	42.3135	38.1216	36.2376	53.5682	59.7852	59.7888	56.7831	34.0844	26.377	30.5175	29.6996
chr1	74309089	74309489	-15885	Gpbar1	38.4019	34.4556	25.264	22.6842	7.3143	8.8074	9.1288	7.6648	20.5942	28.1788	48.33	47.502
chr1	74331213	74331613	-101	Aamp	194.488	156.331	142.858	133.102	125.598	115.335	141.646	143.017	117.678	116.449	159.028	161.988
chr1	74341950	74342350	8760	Tmbim1	4.29188	1.08	17.5552	9.8784	13.0501	11.052	49.9992	71.5242	20.4092	18.642	3.79	8.7948
chr1	74350622	74351022	88	Tmbim1	2.85862	4.1031	7.7152	3.0492	2.5522	3.3174	2.4776	3.9094	13.7751	17.3888	3.4925	2.926
chr1	74359880	74360280	-9170	Tmbim1	10.0744	6.372	8.2912	14.5362	5.04	9.7488	9.3704	2.1945	6.7155	13.364	7.53	3.8752
chr1	74378846	74379246	-138	Pnkd	117.817	120.804	95.0432	69.7032	118.232	105.845	110.594	102.319	72.3868	67.951	121.165	135.218
chr1	74406500	74406900	-1982	Catip	1.88213	1.2969	5.2512	7.3962	3.0303	2.6478	4.3968	5.4285	6.3381	11.8924	3.5525	7.9604
chr1	74408447	74408847	-35	Catip	10.9192	4.9284	9.5776	5.1744	5.5895	5.3874	5.4864	3.2208	5.8497	9.984	6.485	6.3756
chr1	74433312	74433712	-4671	Ctdsp1	46.2994	35.6922	31.1552	22.7808	24.7303	26.3178	29.628	18.5273	33.6589	29.3592	47.345	45.7562
chr1	74436595	74436995	-1388	Ctdsp1	7.60275	18.5697	19.184	19.2948	9.5592	14.0328	9.444	9.6338	15.2255	20.41	18.6525	18.8174
chr1	74437123	74437523	-860	Ctdsp1	7.16512	9.7812	7.9168	9.7398	9.912	11.5902	6.0048	7.0664	11.9769	12.8908	15.3	6.6472
chr1	74437988	74438388	5	Ctdsp1	36.045	37.3689	35.456	31.9158	30.73	24.2352	36.2192	30.5426	30.7803	31.278	38.6525	49.2058
chr1	74443890	74444290	3206	Mir26b	22.9657	17.7444	22.8224	21.4074	10.6603	6.1488	13.6856	10.6458	21.3786	22.0636	24.215	52.4314
chr1	74484591	74484991	28833	Vil1	1.85175	0.7182	10.3744	12.6714	11.6088	18.7632	49.8352	59.279	29.341	26.325	4.55	3.9802
chr1	74499247	74499647	43489	Vil1	5.90287	0.8757	7.5008	6.7032	1.533	4.4802	2.8888	3.2703	5.4982	11.0864	3.84	6.2496
chr1	74552213	74552613	-18	Usp37	101.862	100.553	90.7328	68.7918	80.1003	73.5534	98.1224	80.9996	78.0219	91.5382	99.9875	102.155
chr1	74601006	74601406	10272	Plcd4	2.23088	0.5391	6.1056	6.0228	1.3265	1.7964	5.9552	6.9399	3.3226	6.7756	0.9975	2.0776
chr1	74634611	74635011	-52	Bcs1l	119.036	102.03	105.974	86.9316	87.8577	93.366	96.7184	102.484	84.3341	83.9644	108.54	106.938
chr1	74647790	74648190	-19	Rnf25	34.9087	35.5671	22.496	27.7158	17.7709	18.4392	28.4248	24.079	15.2884	23.1868	25.9975	39.228
chr1	74708120	74708520	-8	Ttll4	28.0384	29.6145	20.8768	27.3462	30.9953	31.8564	36.2696	30.1257	26.3329	30.6358	35.2375	33.4502
chr1	74766353	74766753	6444	Cyp27a1	2.97337	1.6164	22.9184	53.5206	0.3703	17.955	1.8912	2.002	16.9608	39.9412	26.4975	13.895
chr1	74780797	74781197	14532	Prkag3	1.15537	1.3554	7.8688	16.065	1.3475	5.3694	0	1.1957	3.7999	14.1206	2.6425	1.3902
chr1	74819672	74820072	1406	Wnt6	5.34713	5.5035	6.624	10.4958	6.4015	2.6532	2.9128	2.8314	0.9213	13.9412	7.5425	3.1766
chr1	74834390	74834790	-4003	Wnt10a	9.23513	7.0425	4.6368	12.558	4.2189	3.4524	4.1256	3.7829	6.6452	8.008	2.7425	5.2514
chr1	74840509	74840909	2116	Wnt10a	0.734625	2.2446	3.1136	10.6428	1.6898	2.4426	1.9552	2.4629	2.5641	6.4584	1.7325	1.9824
chr1	74846924	74847324	8531	Wnt10a	7.092	6.4953	5.6672	5.3424	15.9397	16.7706	10.0272	13.0768	6.8191	21.7542	8.4175	12.1324
chr1	74849573	74849973	11180	Wnt10a	14.7454	10.1223	19.264	17.8458	10.8787	5.6736	7.3816	7.6483	16.4058	24.2502	19.39	31.3306
chr1	74853125	74853525	14732	Wnt10a	22.3087	26.0487	21.2576	15.5652	57.1102	50.463	48.7144	43.0177	28.1607	32.6794	53.255	43.4378
chr1	74853593	74853993	15200	Wnt10a	7.13138	5.8716	6.096	8.904	21.056	17.2188	15.1624	14.3792	15.355	10.114	18.055	11.7656
chr1	74854659	74855059	16266	Wnt10a	11.6201	15.5988	13.296	8.988	9.9778	13.6368	8.8976	5.9961	11.9214	18.0388	9.65	7.1848
chr1	74863388	74863788	24995	Wnt10a	40.7272	48.6585	40.992	38.8668	33.46	35.0298	32.1456	23.7061	22.0631	24.4686	14.195	19.768
chr1	74901247	74901647	-156	Cdk5r2	5.27962	5.7546	7.7088	8.484	3.7044	1.7964	3.0248	5.7277	7.4	10.192	4.7875	4.9574
chr1	74901759	74902159	356	Cdk5r2	5.59462	1.9755	9.8144	8.778	0.9779	1.5354	1.596	5.5902	5.9422	9.3496	3.7525	2.4584
chr1	74998138	74998538	-92	Ihh	0.732375	0.8235	7.1488	8.5134	1.2341	0.9558	1.0232	3.9171	2.5567	3.1564	1.3725	3.6176
chr1	75045335	75045735	-47289	Ihh	1.43662	0.6192	0.9088	6.2832	1.6793	1.7064	4.86	7.5218	5.4057	9.4406	1.135	2.856
chr1	75121341	75121741	259	Nhej1	70.9504	61.0695	65.0368	66.0912	36.0297	31.9158	45.3464	35.002	45.029	49.6002	43.9525	57.2222
chr1	75138075	75138475	667	Cnppd1	24.453	32.4585	34.4576	30.6474	9.9428	8.0082	10.2704	8.877	17.5491	23.1218	19.165	23.8448
chr1	75139102	75139502	-58	Fam134a	58.9016	58.4712	45.5424	30.8448	46.5157	48.492	54.2424	38.4945	50.1572	53.1674	49.3575	66.2718
chr1	75139571	75139971	39	Fam134a	9.53887	6.2397	12.1312	10.3698	3.6309	7.8552	8.7984	5.3493	6.734	16.2084	5.425	13.4064
chr1	75165344	75165744	235	Zfand2b	96.9829	84.9573	83.568	56.8932	67.7831	74.7252	74.5056	57.7654	62.4671	43.0976	69.8875	59.9452
chr1	75175773	75176173	993	Abcb6	2.53575	2.0376	5.2992	4.1916	6.6962	7.101	6.7192	2.6664	3.7629	6.5884	3.64	5.9276
chr1	75176796	75177196	-30	Abcb6	29.2331	32.3865	33.1584	23.8812	24.9536	22.0842	28.728	25.6212	21.0382	22.2066	33.79	34.3714
chr1	75188429	75188829	-45	Atg9a	111.524	98.973	69.6672	63.9114	67.5003	68.8662	77.3384	73.1379	54.4566	51.87	69.525	87.045
chr1	75207189	75207589	-15	Stk16	39.0971	41.2245	37.2192	39.0684	27.4554	25.8372	34.6976	37.8004	25.1526	19.9316	25.1625	26.2402
chr1	75209679	75210079	2475	Stk16	9.10125	7.0785	9.2416	5.4894	4.6851	1.6704	2.7448	4.2515	4.7434	9.7656	4.975	5.838
chr1	75214746	75215146	923	Tuba4a	18.2779	9.2358	6.1056	8.169	3.7009	7.7652	6.404	3.5387	14.8074	6.8406	10.0375	7.6454
chr1	75215667	75216067	2	Tuba4a	78.0041	78.7599	63.0752	47.5104	49.9149	48.7746	55.2976	48.7014	30.118	47.4734	42.4825	56.8582
chr1	75231208	75231608	-1590	Dnajb2	23.5463	22.7601	14.7072	16.0566	12.2248	16.9398	8.3328	12.4894	15.133	24.2944	28.515	30.4052
chr1	75232887	75233287	89	Dnajb2	52.5015	44.9595	45.7248	34.167	41.7032	33.8004	34.6296	40.8617	86.2174	68.3254	79.365	87.7562
chr1	75233307	75233707	230	Dnajb2	28.7111	21.0348	21.6736	15.0402	21.7679	23.0544	22.6152	15.6519	15.7398	30.5006	22.02	25.7236
chr1	75236303	75236703	3226	Dnajb2	0.651375	3.9636	3.8144	5.9052	8.0752	11.6262	7.84	9.3599	15.429	16.6894	7.8675	6.9762
chr1	75248185	75248585	12398	Ptprn	22.8701	24.1002	14.2688	18.2868	14.5271	11.007	13.2352	14.3407	13.1202	23.1868	19.7125	24.5714
chr1	75250785	75251185	9798	Ptprn	5.44275	5.2074	5.856	9.9078	1.6828	6.4098	6.428	3.3077	11.1259	6.4974	7.495	5.0974
chr1	75314075	75314475	-63	Dnpep	282.76	249.378	199.853	172.628	193.752	193.943	219.527	227.242	203.271	219.463	252.555	256.022
chr1	75395254	75395654	-1206	Speg	4.58662	2.9718	5.6992	5.8968	2.065	2.8242	3.6944	5.8817	6.1827	4.953	1.31	5.4152
chr1	75432310	75432710	-8	Gmppa	10.3163	3.9213	20.0224	11.9196	6.7977	5.742	3.22	4.8939	5.8053	22.971	11.565	12.3032
chr1	75442273	75442673	-4612	Asic4	3.294	5.5215	6.288	12.5496	2.688	2.6928	2.8888	7.1489	7.3445	13.0702	3.255	6.9412
chr1	75458341	75458741	11456	Asic4	1.59862	2.0196	7.8208	26.8128	1.1347	0.27	0.4792	2.0845	16.2393	14.6536	3.055	4.7488
chr1	75458663	75459063	11778	Asic4	1.17225	1.0188	2.1536	14.4942	0.6986	0.8982	0.7984	0.3014	10.7966	9.5056	2.6175	4.0432
chr1	75464171	75464571	11675	Chpf	5.499	3.7485	6.384	7.2282	2.863	6.7338	3.7704	5.9796	6.1827	6.2894	4.675	9.6012
chr1	75475904	75476304	-3	Tmem198	61.7828	55.9485	59.3632	35.9352	48.7417	45.4086	59.8824	48.0293	46.5608	50.6766	60.2125	76.6794
chr1	75484180	75484580	8273	Tmem198	12.2175	9.3816	12.592	20.517	11.5493	9.6822	8.3632	13.4629	4.4215	25.623	9.34	15.512
chr1	75517893	75518293	-11	Stk11ip	50.5328	50.0724	53.3376	42	31.0198	33.2352	31.916	38.8047	34.6209	39.2262	29.4025	36.246
chr1	75556045	75556445	13404	Slc4a3	8.38237	2.6757	10.6144	4.1286	6.6017	1.5984	2.3024	5.2943	8.0845	12.9558	6.235	6.2776
chr1	75880079	75880479	337438	Slc4a3	0.561375	1.935	5.968	15.1242	0.4326	0	0.124	1.2507	5.0579	11.2424	2.9175	1.1102
chr1	76774299	76774699	268364	Mir6343	5.00512	2.8593	5.0112	8.19	2.1924	1.3644	2.5736	2.134	5.8127	10.01	3.43	5.712
chr1	77512803	77513203	-1340	Epha4	2.14312	0.0855	3.9104	10.9326	3.0303	2.7378	3.232	1.3662	6.8265	11.8144	0	4.0362
chr1	78193626	78194026	-115	Pax3	0.700875	0.774	7.024	9.7944	2.3653	1.728	1.4464	1.5631	8.1659	11.3152	1.84	0.4886
chr1	78432604	78433004	52668	Farsb	1.40513	2.0403	3.296	7.0182	1.0472	0.252	4.5224	4.2933	3.2005	8.9466	1.46	4.8916
chr1	78451139	78451539	34133	Farsb	1.044	1.4319	6.944	6.1782	1.6338	0.7272	13.3464	10.5061	2.6566	10.491	2.1075	2.744
chr1	78485571	78485971	-299	Farsb	37.7336	46.3464	30.5632	23.4612	18.7481	25.9452	34.1144	28.7485	18.3631	25.74	22.8175	28.3136
chr1	78521798	78522198	14363	Mogat1	3.069	3.5532	3.8624	4.6494	2.0531	1.1538	3.892	3.3605	6.6452	5.7902	4.0075	5.0834
chr1	78534050	78534450	26615	Mogat1	231.907	222.628	176.4	167.572	195.106	204.136	215.737	210.352	121.031	150.114	141.29	159.569
chr1	78534933	78535333	27498	Mogat1	101.115	99.8352	57.264	52.8318	138.893	165.537	93.5344	74.5591	58.8485	61.0896	82.0325	88.0152
chr1	78570317	78570717	62882	Mogat1	10.7336	5.5836	25.2	44.6586	4.9924	4.9284	5.5624	13.6719	51.7075	77.493	12.63	29.5148
chr1	78654156	78654556	-44	Utp14b	70.1797	62.5734	45.6448	51.6348	46.1545	34.5186	45.0272	36.0173	49.4098	47.4292	61.7525	74.3638
chr1	78654794	78655194	-21	Utp14b	6.58125	3.8421	7.1008	10.5168	3.9942	5.8842	6.3184	5.588	8.5914	7.4308	5.3425	7.6706
chr1	78678903	78679303	24088	Utp14b	1.863	3.8376	6	1.5918	5.2717	12.8466	8.6624	7.2369	2.9341	11.3204	3.565	3.2186
chr1	78721035	78721435	66220	Utp14b	8.51175	10.5084	11.1712	10.8948	5.8128	13.0716	7.3536	9.0299	13.4532	24.3802	11.545	17.2326
chr1	79140727	79141127	295738	Scg2	2.24438	3.0258	1.1008	5.4894	4.3638	2.8008	13.3784	15.0436	3.2116	8.9856	0	3.4636
chr1	79186652	79187052	249813	Scg2	2.3535	0.2961	1.4368	0	1.981	0	5.728	9.4633	7.6479	7.956	0.685	3.0268
chr1	79404268	79404668	32197	Scg2	2.637	2.6685	4.3104	9.9498	3.3936	0.3906	1.9952	4.6827	8.0734	9.1494	2.805	3.6106
chr1	79436460	79436860	5	Scg2	1.089	0.3321	1.6768	10.7772	0.8694	6.3648	11.3216	18.3601	9.7606	4.5188	1.19	1.533
chr1	79544583	79544983	-108118	Scg2	0	0.054	0.8448	0.9408	1.0472	3.465	8.4352	11.6369	6.2752	11.2294	2.2575	3.4286
chr1	79555798	79556198	112549	Ap1s3	1.683	0.9585	1.4368	9.24	39.4674	39.798	45.1312	63.3149	27.4762	27.0244	8.9025	6.6682
chr1	79557782	79558182	110565	Ap1s3	7.50713	10.0908	14.4352	15.0822	36.7738	35.6274	44.74	43.4181	22.4775	33.41	17.0125	24.5714
chr1	79568664	79569064	99683	Ap1s3	1.75612	0	1.9712	7.791	2.6306	1.8846	17.0856	13.1538	16.0654	24.9314	2.7425	4.6466
chr1	79636878	79637278	31469	Ap1s3	3.033	0.4554	2.4192	6.7032	3.2466	2.8728	4.916	3.9094	1.9647	2.587	2.825	3.1178
chr1	79639986	79640386	28361	Ap1s3	16.524	21.1644	11.4112	11.2602	2.086	4.8474	5.6256	3.8819	3.9664	15.2698	7.6375	12.481
chr1	79640309	79640709	28038	Ap1s3	10.7899	7.9137	3.8944	8.778	3.1353	3.42	2.7328	8.3666	2.5271	15.0046	3.565	3.5826
chr1	79667754	79668154	593	Ap1s3	3.59662	7.0137	8.9376	7.749	2.723	7.389	3.156	3.9611	8.3324	18.629	4.6075	5.0176
chr1	79668363	79668763	-16	Ap1s3	25.1314	17.9865	20.2848	10.5378	10.9312	18.108	23.86	16.5572	12.1619	17.8438	22.0575	27.0858
chr1	79698242	79698642	-29895	Ap1s3	0.13725	0.7137	7.4848	10.4748	11.767	24.0786	11.3016	9.1014	5.2688	10.3688	2.12	2.1896
chr1	79700064	79700464	-31717	Ap1s3	2.89238	4.8231	6.5984	4.704	4.6942	7.1064	2.0888	7.0279	1.9388	21.9024	2.8125	6.1236
chr1	79708053	79708453	-39706	Ap1s3	11.7101	5.7006	7.9328	12.1506	7.1155	13.8348	3.4232	10.2212	3.2116	11.4894	10.96	11.6046
chr1	79747666	79748066	10478	Wdfy1	30.1309	29.6595	30.4032	41.265	15.9985	15.7338	27.0128	24.6202	8.9503	15.886	5.6425	7.7154
chr1	79748943	79749343	9201	Wdfy1	11.2387	12.4245	17.3792	22.9782	70.9569	90.342	48.4032	50.2931	9.6163	16.5724	11.6575	8.673
chr1	79758146	79758546	-2	Wdfy1	22.3459	22.8258	29.168	18.4338	21.4018	19.4814	24.16	14.9094	34.1843	25.805	17.3625	21.8904
chr1	79762824	79763224	-4680	Wdfy1	0.48825	1.2789	2.7936	5.5608	1.9096	6.8814	6.0008	11.0517	4.9173	9.9788	3	3.4454
chr1	79772434	79772834	41	Mrpl44	65.8901	69.7014	50.7456	43.7598	45.0128	42.4728	44.4608	42.6228	38.8093	44.3482	73.8725	64.435
chr1	79778520	79778920	6127	Mrpl44	1.93275	0.3771	2.56	3.2466	3.7373	9.7848	1.9992	2.9128	6.4676	4.0196	2.12	1.533
chr1	79854823	79855223	217	Serpine2	3.80475	5.5035	7.7248	11.6256	4.9259	7.551	3.9664	5.1183	10.7226	15.158	8.9025	14.5446
chr1	79855369	79855769	-329	Serpine2	3.64163	3.6765	2.5216	3.8766	2.5942	4.1832	3.9544	5.5847	3.5261	3.3202	4.14	5.586
chr1	79856036	79856436	-996	Serpine2	1.26225	1.953	5.4272	7.1232	7.2268	8.685	5.2768	2.7434	2.6751	10.244	2.525	3.6652
chr1	79856326	79856726	-1286	Serpine2	0.617625	1.3356	2.3936	4.2924	17.5875	26.73	12.14	10.9318	3.367	10.699	2.3375	1.414
chr1	80012040	80012440	-157000	Serpine2	6.489	6.3315	7.1904	10.0674	17.1192	8.2098	6.9624	18.6395	7.289	14.1466	4.8	6.3994
chr1	80013021	80013421	-157981	Serpine2	1.73925	2.2896	3.2704	9.219	15.9201	27.5166	10.6936	15.8554	8.8578	12.9688	2.805	3.7002
chr1	80014379	80014779	-159339	Serpine2	1.29038	1.863	2.7296	6.9762	7.6951	4.5972	1.9592	3.8071	2.0313	9.2846	0.685	2.1224
chr1	80014890	80015290	-159850	Serpine2	2.80575	1.5309	4.2304	8.568	5.8184	6.2748	6.1944	7.3216	4.07	7.1968	4.37	2.541
chr1	80177570	80177970	32749	Fam124b	5.67225	6.4836	3.9904	8.295	4.1881	3.681	4.784	5.5132	6.4602	6.6066	5.0925	5.712
chr1	80317771	80318171	19294	Cul3	1.48725	0.9648	3.5104	5.6574	14.6286	26.8434	16.6584	12.1242	9.9641	12.7738	1.5575	1.6408
chr1	80320907	80321307	16158	Cul3	5.39775	0.8487	1.9936	8.568	7.5516	11.2392	3.264	6.633	5.7387	20.1526	8.205	10.941
chr1	80324963	80325363	12102	Cul3	1.24537	0.3591	1.2768	1.6968	9.751	22.1382	5.6456	10.4016	3.6926	6.6664	4.2775	3.003
chr1	80327541	80327941	9524	Cul3	2.55262	2.1321	3.6704	6.4932	3.0898	3.411	2.2744	3.7037	4.3364	15.171	3.4925	4.7488
chr1	80335967	80336367	1098	Cul3	6.71625	2.8638	7.8848	3.4566	18.2735	15.6204	7.8208	10.5006	14.245	14.3286	10.2875	15.2642
chr1	80336688	80337088	377	Cul3	9.94838	11.2689	12.448	13.104	11.7096	5.175	9.1312	8.712	9.4942	10.3948	14.3325	18.8174
chr1	80337326	80337726	-261	Cul3	87.4327	84.7143	61.2064	72.6348	55.8775	44.2818	64.2992	69.9908	67.266	38.5138	99.0325	82.2374
chr1	80358315	80358715	-21250	Cul3	4.18613	3.555	3.3824	3.7716	3.3866	3.654	4.6168	2.8094	3.6371	11.7104	2.295	3.5406
chr1	80358991	80359391	-21926	Cul3	3.25462	1.5264	7.8208	8.274	26.7603	47.6712	13.3864	16.0743	26.3884	26.52	14.215	11.347
chr1	80377858	80378258	-40793	Cul3	5.79375	8.8767	9.68	11.3106	8.0752	4.8708	21.2232	16.4868	18.278	18.7512	8.8275	17.1458
chr1	80386282	80386682	-49217	Cul3	14.0951	8.6274	9.28	8.022	8.7143	8.2098	9.476	15.0931	4.8544	11.6194	7.42	16.7902
chr1	80401785	80402185	-40522	1700016L21Rik	1.7505	3.2544	1.1488	3.2466	8.6513	7.479	2.1064	6.3756	3.2301	5.46	4.8	2.744
chr1	80405128	80405528	-37179	1700016L21Rik	9.86962	11.3562	17.3152	15.7416	6.7732	10.3284	8.672	10.9175	11.5625	16.7986	10.0375	8.568
chr1	80406278	80406678	-36029	1700016L21Rik	11.1206	14.3865	5.904	7.1946	1.7297	1.494	2.0904	3.2065	1.9388	9.2066	6.1275	9.4304
chr1	80406786	80407186	-35521	1700016L21Rik	26.2035	20.8503	11.6896	10.5798	0.9688	0	5.8552	3.223	5.8608	10.829	11.2525	12.481
chr1	80412964	80413364	-29343	1700016L21Rik	16.2574	18.3078	13.248	11.802	32.8755	52.6032	16.696	14.8676	37.259	29.7076	30.78	38.4244
chr1	80415203	80415603	-27104	1700016L21Rik	5.91412	4.3902	4.0704	5.7414	5.7743	6.0606	6.452	2.6884	14.5965	18.6212	17.5925	16.1504
chr1	80437482	80437882	-4825	1700016L21Rik	55.7033	54.6444	37.8496	32.4576	5.4635	5.157	8.3792	10.9593	10.5265	13.3822	18.0725	28.8554
chr1	80450559	80450959	8252	1700016L21Rik	3.681	2.5182	2.9376	4.9434	2.6012	2.1096	1.8992	7.1324	2.7861	6.3024	1.945	2.821
chr1	80463587	80463987	21280	1700016L21Rik	0.92025	0.8712	2.0416	5.9262	4.8391	8.2152	2.4536	1.1077	3.2486	8.3512	4.24	4.2658
chr1	80492958	80493358	50651	1700016L21Rik	5.09512	3.2166	0.7168	4.956	4.4863	4.6368	1.748	7.579	4.8914	4.3446	0.66	3.4286
chr1	80502524	80502924	60217	1700016L21Rik	1.34662	0.4491	3.376	5.5104	4.8216	3.4074	1.6816	1.9371	5.9792	11.3022	3.0975	6.8782
chr1	80509276	80509676	66969	1700016L21Rik	3.18375	3.5127	5.824	2.9862	4.0411	2.5146	1.8856	2.4552	7.5184	5.2832	2.12	5.0624
chr1	80593334	80593734	68393	Dock10	2.24438	1.1646	1.6192	8.0976	8.7528	6.2892	8.7584	9.0959	10.5746	14.4326	1.3725	1.8718
chr1	80599656	80600056	62071	Dock10	1.7955	2.2446	0.4384	3.8766	40.1233	62.3034	29.8352	43.6293	28.0053	22.4978	7.575	5.3074
chr1	80601357	80601757	60370	Dock10	1.59862	0.1755	1.4368	1.3188	25.3295	40.9644	9.8392	13.046	7.7515	13.3042	2.095	0.8176
chr1	80609896	80610296	51831	Dock10	3.80138	4.1967	2.5536	6.2832	29.8851	50.5656	19.272	27.1018	23.4358	18.642	8.9475	13.1096
chr1	80615659	80616059	46068	Dock10	1.29038	2.9088	1.4368	0.9618	3.7149	11.1762	17.704	14.6212	7.585	5.174	2.0575	1.1242
chr1	80637863	80638263	23864	Dock10	6.39112	5.436	1.5328	6.4092	17.5679	22.3362	8.08	4.7454	15.429	12.0848	11.97	12.0386
chr1	80638430	80638830	23297	Dock10	2.5785	1.3716	1.6032	5.8758	55.3595	63.3996	35.7128	47.1735	29.7924	34.7594	18.935	15.1732
chr1	80640538	80640938	21189	Dock10	7.07287	9.2061	3.9904	4.8174	16.8385	26.64	16.952	20.8648	13.0647	13.8112	9.95	10.3208
chr1	80651908	80652308	9819	Dock10	0.1485	2.9943	1.3792	2.9526	1.5988	2.2572	3.7288	6.8827	2.3051	2.9302	2.9875	3.7184
chr1	80658108	80658508	3619	Dock10	6.09637	5.7096	7.3568	4.053	5.5111	13.7628	10.6072	4.8664	11.618	14.9266	4.57	1.4658
chr1	80661775	80662175	-48	Dock10	92.025	77.2245	52.5248	56.5992	53.2665	60.4638	47.2616	39.776	32.8856	38.6698	77.27	60.0502
chr1	80667038	80667438	-5311	Dock10	8.75925	5.7861	10.0224	10.9662	18.5297	30.537	17.516	19.8605	8.1215	12.8648	4.9625	5.4782
chr1	80667538	80667938	-5811	Dock10	3.39188	2.5164	4.9568	7.5726	21.0434	26.0028	27.7344	21.5831	8.4804	7.2488	6.2975	13.1796
chr1	80676190	80676590	-14463	Dock10	0.878625	2.0403	3.04	3.7716	4.5318	6.7824	1.8352	2.8006	2.8416	18.7434	3.0675	2.1364
chr1	80696756	80697156	-35029	Dock10	2.79113	1.818	2.6336	7.5432	2.4437	3.5244	5.8752	3.8401	4.6583	10.699	4.7075	2.863
chr1	80699799	80700199	-38072	Dock10	8.42175	7.4556	12.8	13.3854	4.4618	4.5792	6.8232	4.1261	2.9526	12.7348	6.745	5.9136
chr1	80712506	80712906	42422	Dock10	1.82363	0.3483	2.912	5.0778	2.1294	6.9354	2.0944	1.0978	4.5658	12.61	6.89	6.93
chr1	80713230	80713630	41698	Dock10	1.2375	0.7875	5.8016	6.7242	6.405	6.5538	3.3712	2.9876	12.5578	12.623	5.3625	6.4554
chr1	80715992	80716392	38936	Dock10	6.15488	10.9836	4.5472	2.9232	4.6592	0.9378	6.7528	5.0336	9.6237	12.0796	3.99	7.0658
chr1	80719236	80719636	35692	Dock10	6.1155	10.3689	8.6976	10.3698	2.7321	3.3444	5.4264	4.0601	6.5527	11.1852	6.14	5.8996
chr1	80719930	80720330	34998	Dock10	1.12275	4.1949	2.704	4.0866	19.8499	27.09	17.2864	18.667	8.14	11.4634	6.5575	11.0712
chr1	80721582	80721982	33346	Dock10	10.3691	9.9693	8.1088	6.4722	1.9796	4.5252	5.1056	4.0293	5.1689	9.7396	8.4975	15.8788
chr1	80724796	80725196	30132	Dock10	56.6573	57.8151	51.3504	63.315	19.9353	24.8004	27.96	28.0071	32.0161	22.3054	43.235	33.0442
chr1	80727213	80727613	27715	Dock10	16.1932	15.2397	17.4432	21.6384	5.8863	4.8384	7.1784	10.901	11.7179	11.0214	18.2175	9.6712
chr1	80734371	80734771	20557	Dock10	2.07563	0.4041	4.3104	0.9408	30.9848	51.4422	38.6232	37.8279	12.5504	21.3304	7.98	5.516
chr1	80742783	80743183	12145	Dock10	38.4356	32.3235	29.2224	27.5058	68.474	124.043	62.8632	60.4043	50.4347	59.3008	109.252	94.8794
chr1	80743284	80743684	11644	Dock10	5.409	6.5043	5.7696	7.4382	14.3577	18.6912	13.712	8.8957	14.208	12.558	11.365	16.6852
chr1	80743639	80744039	11289	Dock10	11.1937	13.4982	16.3424	17.031	30.6082	44.0172	17.688	21.8845	15.9803	24.1332	28.9275	22.141
chr1	80745865	80746265	9063	Dock10	2.8845	1.1178	3.5904	6.8502	35.3913	52.2846	28.884	38.9961	20.9827	20.0486	14.09	4.1342
chr1	80751842	80752242	3086	Dock10	36.045	47.9538	28.4256	38.7534	29.6233	38.079	26.8312	16.3823	14.0526	24.9496	15.5675	17.6624
chr1	80753906	80754306	1022	Dock10	34.8581	29.0421	16.5984	17.283	49.602	57.861	32.5584	34.0978	49.8723	50.1202	77.0575	73.4734
chr1	80755082	80755482	-154	Dock10	16.695	20.4867	19.632	19.0512	15.9467	14.9886	16.1576	10.8328	15.096	17.7528	23.305	37.0664
chr1	80756199	80756599	-1271	Dock10	3.14213	4.5108	7.5808	6.5562	17.3131	33.0282	12.2976	9.7438	7.733	11.3854	9.9125	9.3772
chr1	80762135	80762535	-7207	Dock10	41.6059	44.6184	26.9248	21.3024	31.2746	41.9886	25.496	20.5348	22.5515	15.847	36.2725	41.727
chr1	80762777	80763177	-7849	Dock10	3.816	1.5174	4.6592	8.757	5.1394	9.7056	2.9328	3.2923	4.7989	8.9466	3.33	1.8928
chr1	80851804	80852204	-96876	Dock10	0.007875	1.6074	2.7136	10.1388	82.7428	90.6012	121.381	128.263	39.1793	52.7592	13.1975	13.7032
chr1	80870989	80871389	-116061	Dock10	4.2705	1.728	2.0736	3.9186	4.6256	3.915	3.8064	6.9509	2.2866	7.3268	7.68	3.059
chr1	80883039	80883439	-128111	Dock10	0.684	1.7865	2.7936	6.1572	4.3568	3.51	2.6416	3.1328	5.1319	13.9542	3.8275	1.6548
chr1	80961065	80961465	-112627	Nyap2	0.039375	0.1881	3.4944	3.1836	5.0799	8.6454	2.4616	5.0743	3.6371	9.5056	1.3725	4.3008
chr1	81023762	81024162	-49930	Nyap2	2.60663	0.4536	2.96	9.8574	1.0437	2.016	1.7776	2.6147	2.5826	6.2556	0	2.7622
chr1	81793726	81794126	-334565	Mir6344	0.561375	2.1213	4.0704	3.9816	1.9117	8.8884	2.0752	1.0835	8.8578	13	3.74	3.7702
chr1	82279622	82280022	8192	Irs1	49.329	50.1939	36.5152	30.6138	33.705	31.8024	42.1448	33.9515	20.5757	18.1948	38.6775	32.5178
chr1	82312936	82313336	-18	Rhbdd1	133.204	110.335	85.1456	85.3608	78.3006	73.1664	76.808	84.2149	59.237	65.5824	79.02	95.312
chr1	82425591	82425991	90167	Rhbdd1	1.34662	0.8307	0.8768	5.8674	7.105	7.6752	3.9504	5.6507	5.6277	11.0214	2.0575	3.5266
chr1	82440195	82440595	104771	Rhbdd1	5.38088	1.8765	6.272	2.8266	4.2455	4.5432	5.4544	7.1104	10.7041	19.6976	4.675	8.211
chr1	82721238	82721638	-27	Mff	37.0496	30.7755	20.2304	26.7918	23.6985	20.8422	28.2416	17.9597	25.1896	29.7804	25.105	32.6536
chr1	82783943	82784343	-19112	Tm4sf20	2.82825	5.9166	6.384	5.6574	4.2805	1.8936	5.9888	4.1591	7.1225	9.5966	6.9075	9.2792
chr1	82789690	82790090	-24859	Tm4sf20	2.24438	1.4121	3.4304	6.0228	8.0843	4.4838	5.548	4.0018	4.44	9.4796	3.3175	2.548
chr1	82791838	82792238	-27007	Tm4sf20	2.11275	1.917	5.4336	9.8448	32.3239	33.1758	35.5592	29.0114	23.0029	30.9738	18.185	13.2146
chr1	82803516	82803916	-32319	Agfg1	8.99212	4.7583	9.7344	2.2008	5.5776	4.9608	9.3064	4.8686	13.8417	11.1852	13.2175	19.2374
chr1	82803784	82804184	-32051	Agfg1	9.49613	7.4133	11.1392	10.5378	3.36	5.0904	6.1504	2.6169	13.9786	8.3122	8.9975	12.2962
chr1	82805069	82805469	-30766	Agfg1	1.00463	1.6029	3.4784	6.0942	12.6665	10.629	19.252	12.8491	9.2278	13.1092	10.325	16.3954
chr1	82815886	82816286	-19949	Agfg1	18.2498	15.5763	26.5344	30.4248	26.4201	23.1624	38.9424	16.9389	42.9496	50.6064	71.79	65.4094
chr1	82828449	82828849	-7386	Agfg1	6.66562	2.9223	3.6224	10.1178	81.6123	82.98	49.9552	44.8943	78.8729	82.81	72.98	50.309
chr1	82829016	82829416	-6819	Agfg1	66.771	50.7006	49.0784	42.525	126.428	137.558	144.818	135.662	111	116.805	142.487	138.708
chr1	82831139	82831539	-4696	Agfg1	6.525	1.8	8.3776	13.0074	29.2082	29.6622	40.9776	41.3831	41.5584	32.9368	19.1775	23.0076
chr1	82835757	82836157	-78	Agfg1	24.0874	29.6577	22.8384	21.6804	17.8962	19.2024	20.0216	13.6664	27.1284	20.345	24.9875	25.4856
chr1	82836200	82836600	365	Agfg1	14.0524	20.1861	12.2176	12.0666	11.6676	10.476	10.0088	8.3446	5.0653	6.2556	7.8875	14.063
chr1	82839047	82839447	3212	Agfg1	3.39412	1.1763	2.3136	0.9408	5.4292	5.3784	11.088	10.2872	10.3341	12.2668	6.41	9.0986
chr1	82843158	82843558	7323	Agfg1	1.41975	0.3681	1.4368	5.4474	3.2592	2.6928	6.496	6.6935	8.7764	6.7444	0.9725	0.6944
chr1	82846321	82846721	10486	Agfg1	3.25462	1.5714	2.7136	4.7124	2.6362	3.276	3.4312	4.7179	10.7966	8.6892	4.3025	6.3196
chr1	82852608	82853008	16773	Agfg1	3.71137	0.4356	1.2224	6.6318	3.8493	2.5992	4.016	5.0446	9.0428	13.9724	3.2175	2.8728
chr1	82858621	82859021	22786	Agfg1	2.46937	1.7055	3.3504	14.0364	1.8676	2.3346	3.092	4.3065	3.6001	7.6518	3.055	2.4444
chr1	82865969	82866369	30134	Agfg1	2.25	1.8135	6.496	5.1324	23.1329	44.4294	20.2256	19.1411	9.2093	18.3872	7.1075	6.3336
chr1	82866797	82867197	30962	Agfg1	4.28063	3.9366	2.7936	4.8174	8.6898	11.079	3.076	7.4558	6.0717	5.161	9.115	6.6332
chr1	82875714	82876114	39879	Agfg1	3.6945	2.4399	2.1536	6.1362	44.4948	55.0692	40.812	43.3169	26.1109	42.5542	20.2	16.7622
chr1	82890081	82890481	54246	Agfg1	4.545	3.2544	5.7472	7.2282	4.7831	2.5578	4.5688	5.0479	4.8914	8.3642	3.18	6.1446
chr1	82897154	82897554	61319	Agfg1	35.7334	35.7057	13.136	18.0894	20.5268	37.7784	25.9056	19.4403	29.711	23.8602	46.3225	54.845
chr1	82898640	82899040	62805	Agfg1	8.2395	5.3352	4.4704	11.1636	9.114	11.1762	3.6288	4.4275	2.1127	8.8556	5.6925	6.6262
chr1	82914382	82914782	78547	Agfg1	10.2375	7.0677	3.5104	3.99	5.495	2.5092	3.0104	1.7006	3.6741	14.0504	1.8525	2.6642
chr1	82942614	82943014	92209	Slc19a3	5.7285	4.0644	3.5904	7.6146	2.3373	2.3202	2.9064	0.5489	5.9052	6.5286	1.0975	4.179
chr1	82959830	82960230	74993	Slc19a3	3.81262	3.7953	3.4304	7.854	4.221	6.7788	5.7616	4.0293	2.9526	10.673	1.4275	3.9172
chr1	82970497	82970897	64326	Slc19a3	58.9545	60.0192	40.3936	34.4778	21.035	26.0982	17.532	16.0479	7.77	13.9932	22.045	24.4944
chr1	82972325	82972725	62498	Slc19a3	10.2004	3.609	6.288	17.619	63.9674	83.8512	33.1056	33.0935	9.6311	9.1286	9.65	7.1918
chr1	82984347	82984747	50476	Slc19a3	8.19225	8.7579	4.7392	13.7424	5.2752	6.4188	5.4744	4.565	11.6254	14.4846	8.13	9.1896
chr1	83002799	83003199	32024	Slc19a3	4.47187	0.9288	7.024	6.1992	16.2589	17.0118	71.8368	90.4244	37.5735	39.8112	6.2975	5.642
chr1	83007494	83007894	27329	Slc19a3	3.888	2.3499	1.4368	7.4676	2.9624	2.6928	10.2784	11.2299	6.0347	10.8602	2.225	1.0654
chr1	83061383	83061783	4078	Krtap28-13	1.31288	2.6802	3.0816	9.5088	1.3475	0	6.248	4.554	4.5214	9.1676	3.84	2.765
chr1	83072851	83073251	15546	Krtap28-13	1.7955	2.4012	3.5104	5.1324	3.2816	1.7964	13.1272	11.7128	15.5918	25.2226	2.495	8.239
chr1	83108317	83108717	-4824	Ccl20	0	0.4491	3.6224	1.9908	1.386	0	8.6544	4.8664	3.0081	4.3186	0.6225	0.9702
chr1	84118375	84118775	96961	Mir6353	3.87112	2.5362	5.904	8.484	0.9842	0.117	0.7104	4.3285	7.585	12.5008	1.3475	5.558
chr1	84236947	84237347	-21611	Mir6353	1.63238	1.1448	4.1184	5.5104	4.6396	7.182	5.9768	7.4393	3.7074	14.6406	2.2075	3.7842
chr1	84302300	84302700	-21280	Pid1	30.3221	44.901	18.928	22.5414	10.7534	12.2058	12.7704	23.1825	8.4804	9.4536	5.6725	8.428
chr1	84303120	84303520	-22100	Pid1	3.816	4.0149	9.2576	19.0302	1.8291	3.0888	0.796	5.2261	3.589	9.5316	4.49	9.4864
chr1	84403456	84403856	-122436	Pid1	13.536	8.5959	24.3008	30.114	11.4429	17.0568	15.1424	17.0346	11.2554	12.1238	2.525	4.242
chr1	84575921	84576321	-116293	Mir5126	1.0665	0.5832	4.0704	12.6714	1.0297	1.7964	0.2392	2.222	6.4602	9.3366	2.9925	1.7808
chr1	84706719	84707119	-14123	Dner	5.51025	12.4164	8.4096	8.274	4.291	4.4802	2.7608	2.8963	5.1689	9.2066	4.6875	2.849
chr1	84788032	84788432	47647	Trip12	4.91287	2.7828	0.3264	3.465	33.3662	51.3342	10.9728	13.9216	16.5908	14.0062	8.285	6.979
chr1	84817299	84817699	18380	Trip12	2.32313	2.0781	2.0416	4.6074	2.3254	1.2654	1.1968	2.8204	0.9213	5.018	3.74	2.674
chr1	84822394	84822794	13285	Trip12	13.0928	8.3178	12.6656	15.6702	1.5134	8.649	8.2752	9.6756	7.3445	20.9352	5.4875	5.684
chr1	84835120	84835520	559	Trip12	13.2052	9.1485	11.7536	10.1472	4.8671	4.2786	8.9936	4.0601	9.6866	10.6652	17.8875	12.439
chr1	84835869	84836269	-190	Trip12	30.9892	20.0466	22.0896	15.6912	12.2997	13.0356	12.9632	12.9481	18.3261	28.3478	22.445	17.3446
chr1	84878078	84878478	41862	Fbxo36	0.244125	0.9135	2.4992	4.5654	14.8554	20.133	13.0672	19.5316	6.8265	9.8098	0.685	2.4682
chr1	84953228	84953628	-21770	Slc16a14	4.64625	4.5405	5.6896	11.6256	2.7181	2.6658	3.5272	5.3218	11.0075	10.296	0.9175	4.2728
chr1	84959410	84959810	-27952	Slc16a14	4.32	5.2695	8.7936	16.233	1.9362	2.6928	3.0288	5.654	16.1024	24.3984	5.855	7.4956
chr1	84960658	84961058	-29200	Slc16a14	3.68663	3.654	7.3088	20.1432	3.1647	0.5112	5.0032	8.1444	19.2474	15.327	4.1525	4.8566
chr1	84961270	84961670	-29812	Slc16a14	4.38187	3.6378	10.2144	13.4274	4.2714	2.1006	3.7328	4.433	10.36	24.5674	5.56	8.7906
chr1	84971458	84971858	-40000	Slc16a14	5.6385	3.7233	4.0768	10.1682	3.6603	1.512	1.9408	4.5485	9.1353	17.4356	4.97	5.4992
chr1	84972881	84973281	-41423	Slc16a14	3.19837	3.2094	7.024	11.8356	1.8501	3.276	3.072	4.4715	9.4128	27.5574	5.425	4.1202
chr1	84973165	84973565	-41707	Slc16a14	3.4785	3.5865	5.0432	12.5076	2.7965	4.3812	2.8168	4.2845	15.1885	28.3738	3.765	3.4356
chr1	84989744	84990144	-58286	Slc16a14	5.07825	3.1959	10.9632	18.4464	4.0222	0.8532	4.8296	6.9377	11.803	13.6422	2.805	8.9166
chr1	84997634	84998034	-66176	Slc16a14	4.14337	1.5129	11.2992	14.2254	3.0898	0	1.8272	7.645	10.545	20.553	5.175	6.0718
chr1	85000739	85001139	-69281	Slc16a14	5.91975	4.1427	7.5328	12.3606	2.0321	0.8982	2.4136	6.578	9.1353	15.119	2.8675	4.6508
chr1	85001893	85002293	-70435	Slc16a14	4.932	5.3775	11.6192	21.3444	2.2449	1.5444	3.6072	3.9556	17.0866	34.1562	6.3975	6.7172
chr1	85006304	85006704	-74846	Slc16a14	4.42462	4.1076	12.6976	22.5414	2.4962	3.3174	0.804	6.8717	23.7133	24.7754	6.36	7.028
chr1	85007504	85007904	-76046	Slc16a14	4.33688	5.454	11.7376	16.5606	2.765	2.5308	4.4352	11.8723	13.5457	17.719	4.265	8.2292
chr1	85022441	85022841	83787	A530032D15Rik	4.15238	2.8053	11.7312	15.5022	3.4916	0.5832	1.616	6.1996	15.318	21.008	4.55	3.2466
chr1	85022874	85023274	83354	A530032D15Rik	2.943	3.7926	14.9216	13.4484	3.5049	1.2888	3.34	4.1701	15.096	23.27	8.1675	9.3114
chr1	85024070	85024470	82158	A530032D15Rik	6.56212	5.5305	12.992	14.5572	2.3807	2.6478	1.62	9.0277	12.4098	22.0324	3.4925	3.5924
chr1	85042467	85042867	63761	A530032D15Rik	6.24488	5.7816	11.5712	8.652	1.0472	1.7604	2.3224	4.3725	8.2473	14.1726	4.39	5.9556
chr1	85042948	85043348	63280	A530032D15Rik	3.2625	2.7513	8.6912	9.8784	2.3688	2.097	0.5384	4.8257	8.8504	13.377	3.99	6.6402
chr1	85053860	85054260	52368	A530032D15Rik	3.13987	1.0305	6.8064	6.0858	1.0472	0	1.556	1.6379	6.919	7.0096	1.3025	3.0338
chr1	85058728	85059128	47500	A530032D15Rik	2.82488	2.4084	5.0848	8.379	3.2571	0	0.5448	1.5444	9.7902	8.8816	4.2575	6.748
chr1	85059484	85059884	46744	A530032D15Rik	8.05725	2.8188	2.9536	14.9688	2.7965	2.2572	2.6672	5.9224	12.4283	15.9822	2.45	8.449
chr1	85059994	85060394	46234	A530032D15Rik	3.69787	3.6153	7.2928	12.264	1.0997	2.8278	4.072	4.6057	8.4508	23.114	4.55	7.3206
chr1	85063865	85064265	42363	A530032D15Rik	5.19525	2.2851	10.6144	11.3106	2.0251	2.8728	2.3344	5.1678	8.1215	12.9558	3.815	2.4094
chr1	85071587	85071987	34641	A530032D15Rik	8.32163	4.6053	11.7472	18.9168	4.5458	2.5488	2.8648	7.5218	21.8115	28.2828	5.3375	8.4
chr1	85083488	85083888	22740	A530032D15Rik	4.09837	4.1814	6.912	16.5186	5.5356	2.7378	4.6048	4.7124	9.4387	14.1076	7.15	3.3306
chr1	85088768	85089168	17460	A530032D15Rik	4.71037	7.5834	11.4912	29.127	2.0356	1.7244	4.8416	8.5371	12.5208	30.4018	8.205	10.1206
chr1	85092014	85092414	14214	A530032D15Rik	3.92512	7.5636	8.8096	16.506	3.7569	1.7964	4.3472	8.6053	10.7115	23.491	5.3625	4.5486
chr1	85098092	85098492	8136	A530032D15Rik	4.52475	5.9724	6.32	16.59	6.5373	0.5382	3.12	14.4045	14.985	31.2702	7.225	9.7062
chr1	85098370	85098770	7858	A530032D15Rik	5.33588	4.9716	9.728	21.6594	7.2044	0.8982	5.0696	17.1116	16.2837	25.1576	8.7275	10.5224
chr1	85101926	85102326	4302	A530032D15Rik	7.32263	3.8601	16.5984	23.2008	3.0807	4.9608	3.0624	7.887	18.9144	31.9982	10.35	17.6652
chr1	85102595	85102995	3633	A530032D15Rik	8.658	5.5755	8.6176	18.2868	3.1248	3.465	4.4888	11.2244	12.4024	22.8618	6.235	9.4892
chr1	85106264	85106664	-36	A530032D15Rik	9.97312	14.2047	19.52	11.928	5.6504	8.0388	5.4048	4.7487	13.6826	24.9366	13.685	11.3148
chr1	85108110	85108510	-1882	A530032D15Rik	18.2081	10.0548	17.0688	26.8044	9.9519	3.0114	11.7168	10.3004	24.7197	33.5088	8.48	13.6402
chr1	85109481	85109881	-3253	A530032D15Rik	5.10637	6.4863	14.7616	19.3746	6.5114	3.1428	7.0024	9.8758	18.3631	39.2912	10.9725	10.4034
chr1	85110671	85111071	-4443	A530032D15Rik	6.31237	3.5235	11.7312	23.4612	3.3691	3.906	4.0896	3.5937	12.1804	21.073	5.6725	6.0746
chr1	85119732	85120132	-13504	A530032D15Rik	5.319	4.1409	10.8448	15.981	2.5032	0	4.0736	3.5574	9.7532	22.8878	4.49	6.0648
chr1	85124921	85125321	-18693	A530032D15Rik	4.51687	4.1076	10.0544	7.749	3.9627	0.7182	2.1944	3.4287	14.948	13.4862	3.055	4.9924
chr1	85130269	85130669	-24041	A530032D15Rik	1.57612	1.8945	7.7728	10.0758	2.0566	0.8982	2.9288	1.9371	5.3132	5.538	0.2625	2.751
chr1	85135824	85136224	-29596	A530032D15Rik	3.42225	4.0464	4.8672	13.9314	1.0773	3.1608	2.5792	4.9346	13.0462	18.5172	2.1	6.2734
chr1	85141341	85141741	-35113	A530032D15Rik	1.62675	0.6957	4.4704	11.8356	0.9079	0.18	0.1	3.9226	8.4878	16.4684	1.995	3.7002
chr1	85144005	85144405	-37777	A530032D15Rik	3.87675	1.7955	6.256	6.7452	1.5673	2.4246	2.5096	2.6994	14.5595	17.0274	2.905	6.0326
chr1	85144252	85144652	-38024	A530032D15Rik	5.98388	4.3362	9.152	9.9624	3.1283	1.836	2.448	3.3275	11.2369	27.3364	3.4925	7.4676
chr1	85151464	85151864	-44522	Gm7609	5.19863	2.5902	6.3296	17.178	1.9831	1.782	3.3696	5.4945	13.9157	21.8894	3.9475	5.8128
chr1	85151705	85152105	-44281	Gm7609	4.82512	5.8851	8.5856	18.7278	1.7213	0.5202	2.6256	4.8389	13.1202	30.0456	4.525	8.309
chr1	85152767	85153167	-43219	Gm7609	5.72288	4.5153	10.3424	17.556	1.4175	0.6642	2.7848	4.9874	14.3005	12.5268	5.025	2.653
chr1	85161824	85162224	-34162	Gm7609	7.19663	3.8736	7.1008	14.9688	4.2119	1.7784	3.992	6.2733	10.6375	17.0716	2.8	7.021
chr1	85166502	85166902	-29484	Gm7609	3.72263	1.4139	6.944	8.484	4.0341	1.71	1.592	6.4493	9.9641	13.6734	1.8525	7.7056
chr1	85167373	85167773	-28613	Gm7609	5.10637	2.4507	9.1616	17.346	1.9971	2.6118	1.508	5.6452	11.4774	12.0328	8.815	9.0636
chr1	85176094	85176494	-19892	Gm7609	5.84438	4.5423	9.4496	14.9772	2.4507	1.602	2.5992	5.1568	8.3694	17.6098	4.8625	4.011
chr1	85178521	85178921	-17465	Gm7609	3.61912	1.683	11.9712	13.7214	1.7633	1.7514	2.5736	7.5988	17.9931	29.3722	6.2975	9.9148
chr1	85181987	85182387	-13999	Gm7609	7.1595	1.3869	9.1296	13.1334	1.6653	4.2552	1.8352	4.3505	13.1757	17.0274	0.935	4.5108
chr1	85193314	85193714	-2672	Gm7609	5.61375	3.1104	8.2208	18.7068	2.128	2.5398	2.5096	3.4287	15.2144	23.9252	4.8	8.5218
chr1	85195215	85195615	-771	Gm7609	9.52762	3.6945	10.3264	14.5782	3.7009	1.4634	2.7136	6.4845	13.2867	21.268	8.3425	7.7434
[truncated: 67,746 more rows]

## Sheet: 1033 T0 DHSs
Coordinates and Gene ID					Pairwise normalised read counts												Pairwise fold change			Deseq2 normalised readcounts				DeSeq2 fold change
Chr	Start	End	Distance to TSS	Gene Name	N01	N02	T01	T02	NAg1	NAg2	TAg1	TAg2	TPI1	TPI2	NPI 2	NPI 1	T01/N01	T02/N02	Average FC	N01	N02	T01	T02	log2 FC	p value
chr15	38912751	38913151	4473	Cthrc1	0.5895	0.9648	15.4016	17.283	0.2268	0.6732	1.3568	1.6731	17.9931	14.3936	8.48	11.102	26.1265	17.9136	22.0201	0	0.678414	379.84	804.057	-6.51973	1.61766e-71
chr5	150059356	150059756	-17024	Alox5ap	1.34662	1.2348	40.3776	75.3606	1.0738	14.0274	1.576	0.8228	25.1452	23.699	25.0925	15.9208	29.9843	61.0306	45.5075	0	0.678414	171.808	767.43	-5.76915	2.13546e-48
chr13	31098076	31098476	-32360	Exoc2	1.85175	0.9765	12.3296	14.9772	1.6408	1.2348	0	0.4521	13.5642	12.935	8.5725	9.2344	6.65835	15.3376	10.998	1.57569	0	174.913	291.274	-5.30361	1.99917e-44
chr1	114353961	114354361	-592666	Dsel	0.729	3.3894	26.2528	33.306	1.7458	0	0.7384	1.1517	6.2752	11.2814	7.1075	10.6134	36.0121	9.82652	22.9193	0.787844	3.39207	181.123	266.856	-4.94945	5.74953e-43
chr11	46489228	46489628	14431	Timd2	1.11375	0.4266	16.5184	22.3734	0.0049	0	1.1176	0.7326	13.9046	10.9824	4.8625	7.4158	14.8313	52.4459	33.6386	0.787844	0	117.989	231.973	-4.94784	1.9754e-35
chr18	66124770	66125170	4862	Cplx4	1.377	1.683	13.8048	17.1864	1.3146	1.3914	2.3984	2.057	14.7445	13.3172	9.6075	7.8344	10.0253	10.2118	10.1185	0.787844	1.35683	142.828	221.508	-4.90032	1.01203e-37
chr8	72391569	72391969	19522	Cilp2	0.4545	2.4462	11.5712	23.1252	1.4315	0.279	2.2624	3.7466	6.0532	6.9368	0.685	1.9278	25.4592	9.45352	17.4564	0	2.03524	181.123	146.509	-4.81968	1.85669e-36
chr8	4656554	4656954	43584	Zfp958	0.45675	1.3149	26.4928	31.7688	0.5831	0.3726	0.3992	1.7204	24.4496	32.9628	17.2875	18.6438	58.0028	24.1606	41.0817	0.787844	0.678414	120.059	202.322	-4.79661	2.79159e-34
chr19	8326553	8326953	-33363	Slc22a29	1.77862	2.6262	29.8144	39.6732	0.049	1.1124	0.3872	3.4232	25.1526	15.743	9.9	16.604	16.7626	15.1067	15.9347	0.787844	3.39207	154.213	252.903	-4.77805	1.05317e-38
chr7	142152914	142153314	-23001	Fam196a	3.72263	4.4892	16.256	17.178	4.3414	4.4892	5.2608	5.9829	12.7428	19.5494	11.1775	5.425	4.36681	3.82652	4.09666	7.87844	10.1762	302.216	528.48	-4.75683	2.08861e-57
chrX	6883796	6884196	12488	Clcn5	0.4905	0.7965	13.9264	24.5616	0.1659	1.5264	0.3992	0.0682	15.5918	19.2244	13.965	16.1644	28.3923	30.8369	29.6146	0	1.35683	103.499	193.602	-4.64335	2.53668e-31
chr11	109469624	109470024	2879	Wipi1	0.60075	1.0323	22.1056	32.5626	0.2149	0.7632	0	0.7051	23.9797	20.0538	17.75	19.432	36.7967	31.5437	34.1702	0	1.35683	105.569	181.392	-4.62713	3.25497e-31
chr17	56145109	56145509	-280	Stap2	2.07563	0.7182	15.8816	21.8904	1.9026	0	0.084	0.9218	17.4936	9.1676	6.92	6.5282	7.65148	30.4795	19.0655	0.787844	0	92.1139	170.928	-4.57906	2.53605e-29
chr15	81821412	81821812	10642	1700029P11Rik	1.12275	1.2303	12.208	18.4674	0.4907	0	1.0616	0.3344	8.14	9.7786	2.7425	2.674	10.8733	15.0105	12.9419	0.787844	1.35683	113.849	165.695	-4.54505	3.18e-31
chr7	89932260	89932660	-28306	4933406J10Rik	0.925875	0.8127	19.1456	20.9496	0.9268	0.8982	0.3176	3.7664	17.9931	18.694	7.6	9.6712	20.6784	25.7778	23.2281	0.787844	1.35683	107.639	155.23	-4.45962	8.99665e-30
chr7	78228884	78229284	-717452	Nr2f2	0.880875	0	12.4	24.5826	0.2688	1.1664	1.3704	2.3705	11.8733	16.2604	9.4325	5.81	14.0769	#DIV/0!	#DIV/0!	0.787844	0	56.9243	303.484	-4.45328	6.86409e-26
chr16	8174867	8175267	250162	Tmem114	0.745875	0.0135	13.8848	37.1826	0.5866	5.0634	0.16	1.0978	12.6947	22.3678	10.76	4.9924	18.6155	2754.27	1386.44	0.787844	0	60.0293	277.321	-4.45111	4.69688e-26
chr14	68672608	68673008	-29133	Nefl	0.522	0.4869	13.7248	17.1024	0.5117	0.6732	0.2112	0.7106	14.393	12.493	12.05	15.1522	26.2927	35.1251	30.7089	0.787844	0.678414	93.1489	127.324	-4.31917	1.31524e-26
chr18	65586956	65587356	-3495	Malt1	2.93175	1.5939	20.2688	41.4246	0.8554	33.2172	1.0072	1.0428	16.2837	27.1674	17.955	10.3516	6.91355	25.9895	16.4515	3.15137	2.71366	85.904	313.949	-4.23812	4.0273e-27
chr18	25573038	25573438	245717	AW554918	2.43	1.2501	18.4672	42.7644	1.0822	1.7964	0.3448	1.0318	23.7688	27.8018	16.8775	13.755	7.59967	34.2088	20.9042	1.57569	0.678414	56.9243	249.415	-4.16857	1.99161e-23
chr9	107026484	107026884	-68454	AA543401	0.412875	0.3681	13.6224	25.095	0.833	1.0602	1.1968	0.3652	22.4775	19.3726	8.355	8.4098	32.994	68.1744	50.5842	0.787844	0	55.8893	137.789	-4.03767	1.82773e-21
chrX	84483512	84483912	877250	Il1rapl1	5.30213	4.7853	14.1952	27.6528	3.4916	2.6928	3.5912	3.6234	19.4583	12.61	11.21	13.4652	2.67727	5.7787	4.22798	7.09059	7.46255	153.178	237.206	-3.92287	8.8237e-33
chr15	38499819	38500219	24670	2310043O21Rik	1.2735	1.4814	14.0448	33.81	0.4921	4.4892	0.004	1.5147	13.5642	20.2176	12.855	7.3458	11.0285	22.823	16.9258	1.57569	0.678414	46.5744	177.904	-3.83183	1.51923e-19
chr18	85867291	85867691	-696853	Neto1	7.57462	5.274	27.6896	37.6026	3.9627	8.4384	4.5888	6.391	36.5375	56.927	18.64	16.933	3.65557	7.12981	5.39269	2.36353	1.35683	64.1692	144.765	-3.79433	1.06125e-20
chr3	44795419	44795819	386563	2610316D01Rik	0.78525	0.8757	14.2208	18.5178	1.3965	0.9342	2.0472	3.5662	11.5144	8.2732	7.73	6.9552	18.1099	21.1463	19.6281	0.787844	0.678414	50.7144	92.4404	-3.62075	2.19733e-17
chr2	90801882	90802282	21528	Celf1	0.246375	1.0413	13.8784	17.5014	0.8015	0.2646	1.3608	0.1672	8.9577	10.894	7.85	10.4734	56.3304	16.8073	36.5688	0	1.35683	56.9243	73.2547	-3.55808	8.63447e-17
chr2	22594943	22595343	-34704	Apbb1ip	2.78887	1.1448	21.1456	34.7298	1.5988	1.6884	0.7504	7.9717	24.2128	38.3708	12.68	25.5346	7.58213	30.337	18.9596	2.36353	1.35683	48.6444	125.579	-3.48728	6.85966e-17
chr17	23013261	23013661	-9360	Zfp945	7.37887	5.5665	33.4368	53.8356	2.1994	5.3874	3.252	2.277	50.4717	39.9412	27.1825	33.726	4.53142	9.67136	7.10139	11.0298	8.14097	123.164	221.508	-3.44646	6.00029e-25
chr7	52325051	52325451	7452	Nosip	4.20863	2.0196	47.4016	39.4842	2.7405	1.7514	25.476	25.6212	5.7202	20.1006	0.935	5.411	11.263	19.5505	15.4067	3.93922	2.71366	87.974	83.7196	-3.38802	3.87072e-18
chr18	55782341	55782741	-632707	Zfp608	1.62675	0.9423	16.8384	32.3652	0.2268	15.8454	1.676	3.5937	11.3479	27.4274	16.645	8.414	10.3509	34.347	22.349	0.787844	1.35683	25.8747	155.23	-3.35388	2.2369e-14
chr16	33723065	33723465	38713	Heg1	0	0	13.8848	14.2464	0.2198	0	1.456	2.3265	12.6392	10.335	7.93	11.41	#DIV/0!	#DIV/0!	#DIV/0!	0	0	35.1896	62.7897	-3.30867	1.22241e-13
chr15	102261158	102261558	-14440	Amhr2	0.60075	1.5327	29.1744	43.7388	2.0125	3.924	1.9952	2.1065	0.9213	5.7642	0.205	3.7002	48.5633	28.5371	38.5502	0.787844	1.35683	43.4695	78.4871	-3.29185	1.99878e-14
chr4	71284868	71285268	576859	Tle1	5.05012	3.6045	16.576	22.8942	5.2598	2.6928	3.244	7.9662	18.6924	41.47	13.405	21.9254	3.28229	6.35156	4.81693	7.09059	5.42731	81.764	158.718	-3.29024	4.5662e-19
chr5	73237775	73238175	21712	Tec	0.073125	0	13.184	16.233	0.0245	0.018	0	0.044	10.7041	8.7672	9.1025	8.302	180.294	#DIV/0!	#DIV/0!	0	0	37.2596	55.8131	-3.27279	2.36321e-13
chr1	192306798	192307198	-312439	Prox1	0.774	0.6669	15.584	30.3744	0.9009	15.7554	0.2536	2.112	12.7983	13.091	11.16	8.8228	20.1344	45.5457	32.84	0	1.35683	28.9797	97.6729	-3.22449	2.79555e-13
chr2	144801725	144802125	152523	Scp2d1	0.14625	0.5967	12.688	16.233	0.8729	1.6074	0	4.9929	12.7317	13.4992	7.855	6.3686	86.7556	27.2046	56.9801	0	0.678414	33.1196	64.5339	-3.16632	1.05098e-12
chr11	105927906	105928306	685	Taco1	3.7035	4.0959	15.76	19.2738	2.2778	2.6712	2.244	1.7688	18.9144	18.577	6.795	7.6286	4.25543	4.70563	4.48053	6.30275	3.39207	103.499	216.276	-2.99403	8.08939e-12
chr4	122132336	122132736	-233966	9530002B09Rik	8.17763	8.9775	48.7584	68.6574	7.777	5.3874	11.0824	6.0346	65.6491	35.1416	35.8475	24.8234	5.96242	7.64772	6.80507	11.8177	13.5683	112.814	177.904	-2.94936	1.34716e-19
chr7	4899979	4900379	15771	Sbk2	2.21063	0.5346	31.888	29.6184	0.7434	5.7186	6.6912	1.8161	2.0313	10.634	1.435	8.7486	14.4249	55.4029	34.9139	3.15137	0.678414	48.6444	55.8131	-2.92607	8.83246e-12
chr6	37320465	37320865	-70689	Dgki	2.12062	1.2168	29.1264	47.2374	4.1475	6.4368	55.5608	65.1002	42.1319	29.9156	2.3575	2.576	13.7348	38.821	26.2779	1.57569	2.71366	40.3645	73.2547	-2.92075	7.23697e-12
chr6	115527998	115528398	14396	Mkrn2os	5.22675	1.7037	35.0976	36.6912	8.7402	10.4328	88.912	86.0904	76.7861	54.0098	9.0825	3.1738	6.71499	21.5362	14.1256	5.5149	2.03524	58.9943	74.9988	-2.90323	8.09379e-13
chr3	152364464	152364864	-12400	Pigk	3.79575	1.3311	23.7728	35.0154	1.4889	0.8982	2.3264	4.5067	36.445	53.9838	9.145	25.0082	6.263	26.3056	16.2843	5.5149	2.03524	49.6794	88.9521	-2.88517	1.89866e-12
chr10	116148738	116149138	17295	1700030O20Rik	0.216	1.1421	13.9584	13.3434	0.4291	0.6426	3.0104	0.8206	11.5995	4.953	11.1775	8.414	64.6222	11.6832	38.1527	0	0.678414	33.1196	40.1156	-2.83861	2.91465e-10
chr11	111872128	111872528	700342	BC006965	0.8505	1.1448	11.5168	17.7744	0.4592	1.0458	0.7984	4.1965	9.8457	7.1188	7.045	3.4356	13.5412	15.5262	14.5337	0	1.35683	28.9797	52.3248	-2.80631	3.63522e-10
chr18	40901565	40901965	483750	Kctd16	2.51887	0.0585	14.0608	22.9362	0.8659	1.3194	1.2848	0	11.8104	11.6454	7.045	8.463	5.58217	392.072	198.827	1.57569	0	23.8047	62.7897	-2.77299	6.5535e-10
chr10	87868480	87868880	26523	Gnptab	15.318	9.5472	69.776	87.7926	31.4426	40.6548	137.301	116.049	67.1254	76.5674	21.565	13.2146	4.55516	9.19564	6.8754	16.5447	13.5683	117.989	165.695	-2.7613	2.55231e-18
chr19	37509336	37509736	205	Hhex	1.5435	0.7182	18.3552	36.2376	1.7108	1.863	2.9128	3.0448	7.844	10.634	3.74	7.2968	11.8919	50.4561	31.174	0.787844	0.678414	22.7697	54.0689	-2.6699	3.08409e-09
chr11	83348551	83348951	-4731	Ccl5	2.10375	5.1399	35.2704	39.1734	4.9224	1.7964	8.9776	13.9898	14.6705	14.0686	7.4825	7.1568	16.7655	7.62143	12.1935	3.15137	6.78414	60.0293	71.5105	-2.6695	2.11299e-11
chr14	118822327	118822727	57427	1700044C05Rik	1.92488	0.7902	11.9712	12.9654	0.3913	0	1.1368	0.9438	10.4636	13.9152	7.705	7.6804	6.21921	16.4077	11.3135	1.57569	0.678414	27.9447	50.5806	-2.65454	2.72379e-09
chr3	63320193	63320593	220376	Mme	11.3231	6.3108	30.4352	57.7542	5.8618	2.4966	1.8552	11.8833	32.1826	19.9706	10.2375	18.5108	2.68788	9.15164	5.91976	6.30275	4.7489	43.4695	97.6729	-2.5944	1.43879e-10
chr16	3354524	3354924	-237674	Olfr161	8.96625	6.4836	31.1776	55.2594	4.0271	3.0078	6.2168	9.2202	36.1712	46.8182	17.1075	25.7656	3.47722	8.52295	6.00008	11.8177	9.49779	63.1343	144.765	-2.55867	4.52976e-12
chr1	69590810	69591210	141524	Ikzf2	12.4166	5.2362	44.528	59.8668	18.9525	15.9984	82.5672	84.7495	50.0277	52.0052	3.3175	9.569	3.58616	11.4333	7.50971	17.3326	6.78414	76.5891	132.556	-2.47519	1.0539e-11
chr6	37348997	37349397	42951	Creb3l2	3.42788	2.0286	25.52	36.2796	17.3796	12.7656	54.0288	64.2884	54.3456	60.8062	8.405	7.1708	7.44485	17.8841	12.6645	3.93922	3.39207	36.2246	64.5339	-2.46854	5.49823e-09
chr4	32213815	32214215	162933	Map3k7	13.5506	6.8859	55.4144	67.347	29.2775	16.6266	121.512	119.898	27.2579	33.6908	11.0725	2.4164	4.08943	9.78042	6.93493	18.9082	9.49779	87.974	134.3	-2.43797	1.674e-12
chr6	134853416	134853816	5637	2810454H06Rik	7.4205	4.4892	34.912	46.557	2.7846	5.2524	22.0448	13.6884	9.7791	10.764	3.085	2.3212	4.7048	10.3709	7.53785	10.242	6.78414	60.0293	94.1846	-2.43685	1.2109e-10
chr8	35203950	35204350	5643	Leprotl1	3.4785	2.2851	23.1424	27.7242	31.374	38.7342	59.208	55.1155	16.1283	18.486	11.7025	14.1848	6.65298	12.1326	9.39279	2.36353	2.71366	31.0496	50.5806	-2.39983	3.94337e-08
chr1	132919144	132919544	2922	Il10	4.5675	1.7217	23.8688	23.4948	12.5335	15.6564	97.64	87.9835	21.9595	16.7076	4.595	4.9014	5.22579	13.6463	9.43604	2.36353	2.03524	36.2246	38.3715	-2.39526	5.16814e-08
chr1	132907095	132907495	-9127	Il10	1.64363	3.0924	29.9104	21.2394	9.0076	11.3742	74.4136	70.2845	80.919	68.9754	16.9325	15.9418	18.1978	6.86826	12.533	1.57569	4.7489	49.6794	38.3715	-2.39438	2.6693e-08
chr18	79260802	79261202	45128	Setbp1	9.42975	6.201	46.6048	43.7682	47.9913	45.9828	79.3	89.4432	43.6082	39.1742	17.88	14.0308	4.94232	7.05825	6.00028	13.3933	8.14097	76.5891	94.1846	-2.39116	3.22234e-11
chr19	40552194	40552594	-26506	Sorbs1	0.129375	0.9333	12.48	21.6384	1.8816	0.8532	5.5344	6.2238	12.9833	16.4892	4.85	3.6554	96.4638	23.1848	59.8243	0	0.678414	16.5598	40.1156	-2.36177	2.29441e-07
chr3	93401043	93401443	42204	S100a10	14.7116	4.8258	45.44	45.4356	50.1697	48.1374	68.9672	73.0389	73.3155	68.3644	25.15	24.5854	3.08871	9.41514	6.25193	16.5447	6.10572	82.799	94.1846	-2.36066	1.1115e-10
chr16	95662790	95663190	17965	Erg	1.54575	0.8982	29.0304	16.779	7.2653	8.7984	2.516	6.0049	7.7589	15.86	2.12	1.0822	18.7808	18.6807	18.7307	0.787844	1.35683	39.3295	20.9299	-2.32757	2.7737e-07
chr15	99890991	99891391	22096	Dip2b	10.3804	10.9755	41.8944	37.2876	33.1149	36.36	69.7456	59.3615	23.3433	42.4684	28.3675	28.8722	4.03592	3.39735	3.71664	9.45412	8.81938	68.3092	74.9988	-2.31586	5.11335e-10
chr2	38391943	38392343	24747	Nek6	7.28325	4.2642	38.512	33.306	103.869	88.0164	134.296	162.619	85.4589	97.6976	24.6375	20.0186	5.28775	7.81061	6.54918	7.09059	4.07048	49.6794	57.5572	-2.31554	1.32746e-08
chr4	151571732	151572132	-2021	Acot7	8.20012	6.1452	52.4832	29.169	8.274	11.9034	6.1224	10.2069	6.734	17.3888	8.5725	11.6438	6.40029	4.74663	5.57346	7.87844	9.49779	86.939	52.3248	-2.2973	2.1487e-09
chr12	105295216	105295616	-12763	Serpina12	9.9315	3.2094	50.9536	68.0778	7.3227	4.6242	31.1424	25.8676	18.0375	32.6794	12.7175	6.5114	5.1305	21.212	13.1713	13.3933	4.07048	106.604	144.765	-2.29456	2.19395e-07
chr10	98340480	98340880	-37106	Atp2b1	14.7881	14.8419	62.3072	61.1352	35.9023	37.2474	58.9784	60.9521	78.5103	87.9138	42.0375	37.4164	4.21333	4.1191	4.16621	21.2718	22.3877	130.408	137.789	-2.29275	1.40839e-14
chr5	91171103	91171503	-17021	Cxcl5	2.49638	2.4507	24.5632	20.2356	3.4951	2.3256	8.048	9.7273	15.244	16.9624	4.3775	4.9644	9.83955	8.25707	9.04831	1.57569	4.07048	35.1896	41.8598	-2.27361	1.98313e-07
chr11	116953968	116954368	15506	Mir6516	11.2084	5.7096	51.072	43.5288	102.087	88.272	110.082	109.146	31.8681	40.0244	16.87	16.1196	4.55659	7.62379	6.09019	12.6055	8.14097	75.5541	74.9988	-2.26535	7.1137e-10
chr2	135716872	135717272	149506	Plcb4	11.0452	6.2595	39.9808	44.2848	13.0802	9.9612	46.496	58.4782	36.8631	33.527	9.7325	17.7394	3.61973	7.07481	5.34727	12.6055	8.14097	72.4491	78.4871	-2.26466	7.26622e-10
chr12	105300045	105300445	-15924	Serpina4-ps1	9.2025	4.2552	37.824	31.9662	9.6845	2.6208	24.4272	26.4495	14.3375	25.636	6.5325	8.491	4.11019	7.51227	5.81123	12.6055	4.7489	62.0993	73.2547	-2.23846	8.59229e-09
chrX	98932526	98932926	-3240	Cxcr3	6.62062	1.5039	28.1312	31.3152	2.4178	2.8944	24.5384	19.3666	18.5444	16.3072	2.0575	1.4658	4.24902	20.8227	12.5358	7.09059	2.03524	44.5045	48.8364	-2.23807	1.30192e-07
chr8	117588541	117588941	625189	Wwox	8.80875	6.4863	40.8576	48.4932	5.1674	1.7964	37.3864	45.7006	56.1919	40.4586	12.78	8.9376	4.6383	7.47625	6.05727	10.242	8.81938	58.9943	81.9755	-2.22872	3.11573e-09
chr19	13426737	13427137	10687	Olfr1466	4.2255	2.8863	14.8096	20.4876	2.4682	0.8982	0.5664	6.1336	25.5596	21.138	11.0725	15.4868	3.50482	7.09822	5.30152	5.5149	4.07048	32.0846	66.278	-2.22376	1.46018e-07
chr19	53875004	53875404	-91517	Pdcd4	3.11175	1.6317	25.984	22.5918	35.4242	40.7628	83.056	88.4961	53.8498	46.306	8.355	5.516	8.35029	13.8456	11.0979	4.72706	2.03524	36.2246	41.8598	-2.20863	3.69807e-07
chr2	181145447	181145847	13446	Zbtb46	8.40488	3.1689	26.8128	35.3178	2.1819	4.0032	9.0416	8.657	11.1814	10.9304	2.0575	2.3184	3.19015	11.1451	7.16764	10.242	4.07048	45.5395	74.9988	-2.20807	4.79456e-08
chr6	48458052	48458452	3914	Zfp862-ps	2.67638	1.728	20.0224	20.664	18.7446	26.4618	77.6	82.5627	61.1832	71.7496	13.5225	8.372	7.48116	11.9583	9.71975	2.36353	2.03524	28.9797	36.6273	-2.20352	7.42273e-07
chr8	122971006	122971406	-41560	Gse1	0.53325	0	11.5712	13.0914	0.5236	0	0.5184	0.2464	5.9052	4.3108	4.4575	7.28	21.6994	#DIV/0!	#DIV/0!	1.57569	0	18.6298	34.8832	-2.19437	1.5072e-06
chr6	62340064	62340464	-866587	Grid2	1.2375	1.8693	12.24	17.493	2.6026	0	1.1112	1.9393	8.5803	9.3106	4.115	8.0864	9.89091	9.35805	9.62448	1.57569	2.71366	24.8397	41.8598	-2.19005	9.35445e-07
chr9	88168119	88168519	-54128	Nt5e	0.595125	1.944	17.9552	16.128	3.6379	8.7444	31.4896	31.9572	63.0924	53.1934	10.075	8.155	30.1705	8.2963	19.2334	0.787844	1.35683	26.9097	26.1624	-2.18761	1.47644e-06
chr8	73208205	73208605	11275	Lsm4	14.5609	7.074	61.5584	48.7662	20.4869	21.753	72.088	79.2825	12.0694	17.5578	4.24	3.3166	4.22766	6.89372	5.56069	18.9082	10.1762	93.1489	88.9521	-2.18134	3.61203e-10
chr11	86406528	86406928	-9068	Mir21a	13.4303	6.2145	42.9568	54.8394	80.8122	78.2982	85.5944	79.8963	74.555	62.257	26.7525	18.445	3.19851	8.82443	6.01147	18.9082	10.1762	75.5541	111.626	-2.18004	6.62882e-10
chr8	131058226	131058626	-151128	Itgb1	3.17025	1.2681	20.8288	16.3926	3.43	1.683	7.8704	15.0876	8.8578	13.9412	3.71	3.0548	6.57008	12.9269	9.74849	3.15137	1.35683	30.0146	34.8832	-2.17503	1.074e-06
chr13	54269393	54269793	-17905	Hrh2	0.723375	1.1088	13.2	17.241	15.7633	17.1738	19.6152	25.5387	14.245	14.0192	6.36	6.2566	18.2478	15.5492	16.8985	0.787844	1.35683	22.7697	29.6507	-2.15445	2.1687e-06
chr13	46254738	46255138	-114152	Stmnd1	3.1725	1.6605	23.8432	22.4784	13.0886	10.8306	49.3328	41.0212	31.8866	9.1156	1.435	4.8804	7.51559	13.5371	10.5264	4.72706	1.35683	31.0496	41.8598	-2.14537	1.13386e-06
chr2	132439275	132439675	15543	AU019990	8.79188	4.6638	35.7344	42.819	59.9697	71.0208	82.1144	96.811	52.5733	45.3336	10.4125	18.2028	4.06448	9.18114	6.62281	13.3933	7.46255	62.0993	78.4871	-2.13848	1.31983e-08
chr5	100895648	100896048	31744	Lin54	9.45675	6.183	36.0288	38.5224	33.1604	37.9476	75.3376	82.2008	49.2433	63.9886	8.935	11.9154	3.80985	6.23037	5.02011	11.8177	8.14097	62.0993	71.5105	-2.12694	1.67111e-08
chr11	117188988	117189388	-3841	2009-09-01	5.58338	2.8188	22.16	24.4356	11.4093	11.5542	15.8088	20.4039	14.2746	18.8552	11.69	7.0028	3.96893	8.6688	6.31886	5.5149	2.71366	34.1546	47.0923	-2.12475	7.95717e-07
chr8	119806481	119806881	25762	Cmip	5.24587	3.6585	24.4992	25.557	11.7481	17.5068	20.728	24.2495	15.4105	10.699	2.9925	9.6362	4.67018	6.98565	5.82792	6.30275	4.7489	38.2945	55.8131	-2.12068	3.49879e-07
chr11	107956117	107956517	98155	Mir7223	2.50762	1.3464	14.3968	20.2356	4.095	0.4662	39.7648	44.0495	32.1271	32.3674	2.0575	6.3056	5.74121	15.0294	10.3853	3.15137	1.35683	23.8047	40.1156	-2.11178	2.4368e-06
chr1	60977317	60977717	11648	Ctla4	8.96063	3.6495	32.032	63.1554	26.1674	28.728	38.7432	47.7147	29.711	44.3092	28.6525	20.1866	3.57475	17.3052	10.44	8.66628	4.07048	58.9943	144.765	-2.10346	3.43236e-06
chr15	53323612	53324012	122022	Mir28c	4.1805	2.2014	17.7152	28.4046	5.1709	2.9574	47.7904	57.5839	18.6665	19.3154	0.685	2.8	4.23758	12.903	8.57028	6.30275	2.03524	30.0146	54.0689	-2.10151	1.28442e-06
chr18	61867230	61867630	-141	Pcyox1l	9.83025	8.9172	34.4896	43.1508	10.2662	7.9002	31.7304	36.0283	24.7086	22.0324	5.9175	6.6094	3.50852	4.83905	4.17378	12.6055	10.8546	55.8893	95.9287	-2.09873	1.60134e-08
chr8	73654514	73654914	-9554	Gm7827	2.42437	4.392	15.952	26.7834	4.4268	2.07	2.1744	10.5446	8.0919	29.7726	6.7325	2.5172	6.57984	6.09822	6.33903	2.36353	2.03524	19.6648	45.3481	-2.09849	2.99454e-06
chr15	97498062	97498462	37991	Rpap3	12.897	12.0276	31.3696	63.7224	67.0572	79.3566	88.4688	108.349	45.0845	45.9186	9.8	15.253	2.43232	5.29801	3.86517	11.8177	10.1762	44.5045	108.138	-2.09427	6.47879e-08
chr1	87760971	87761371	-29914	Itm2c	5.69475	6.6438	12.848	19.5846	5.3067	8.0802	3.232	6.0896	15.5918	13.7462	8.8525	7.8904	2.25611	2.9478	2.60196	7.87844	10.1762	47.6094	78.4871	-2.08861	8.19203e-08
chr4	129257700	129258100	-2076	Fam167b	3.61013	4.5288	19.424	27.1698	39.3869	34.5276	65.4088	72.4438	11.47	26.364	7.5125	6.5212	5.38042	5.99934	5.68988	2.36353	2.71366	21.7347	45.3481	-2.0886	2.88315e-06
chr1	60970185	60970585	4516	Ctla4	15.453	11.8998	49.8752	59.8038	48.3574	52.6986	96.3192	84.7902	12.9352	19.9576	9.14	8.246	3.22754	5.02561	4.12658	21.2718	16.9603	97.2888	111.626	-2.08466	1.04053e-10
chr5	34773418	34773818	61036	Fam193a	3.4785	1.4787	16.2784	27.9342	59.4881	72.126	72.5184	68.5487	37.185	39.1612	12.675	17.1346	4.67972	18.8911	11.7854	3.93922	2.03524	23.8047	47.0923	-2.08221	2.64305e-06
chr1	155464471	155464871	-35496	Rgs8	7.15388	6.7554	24.1792	27.4428	36.379	35.0568	134.544	169.088	82.9503	73.6554	22.32	25.102	3.37987	4.06235	3.72111	3.93922	4.7489	33.1196	47.0923	-2.07319	1.31798e-06
chr15	55865388	55865788	-127084	Sntb1	2.13525	3.3849	16.9664	29.925	2.5956	2.8818	4.3112	7.3953	16.0913	26.2782	4.0075	7.9114	7.94586	8.84073	8.3933	3.15137	2.71366	23.8047	45.3481	-2.07279	2.91623e-06
chr1	132890216	132890616	-26006	Il10	29.6685	17.0127	90.6144	111.233	18.1895	20.0196	101.058	98.2322	88.208	92.9786	28.0225	17.6484	3.05423	6.53822	4.79623	43.3314	24.4229	172.843	270.345	-2.06556	8.90197e-08
chr1_random	627894	628294	234835	LOC100041034	3.285	4.1832	12.7936	35.0364	3.7163	0.4752	1.7	3.487	7.3556	15.106	3.205	5.327	3.89455	8.3755	6.13503	2.36353	2.03524	14.4898	54.0689	-2.05638	5.36739e-06
chr17_random	42667	43067	5707	Tagap	0	2.0736	18.4352	17.514	4.277	4.3362	4.784	7.3458	13.1942	9.971	25.76	17.2046	#DIV/0!	8.44618	#DIV/0!	0	3.39207	27.9447	29.6507	-2.05502	5.75797e-06
chr11	86408886	86409286	-11426	Mir21a	3.97012	1.2789	18.8736	19.1142	3.1332	7.1154	11.7608	17.6385	13.4717	16.1434	1.715	5.0442	4.75391	14.9458	9.84986	3.15137	2.03524	32.0846	29.6507	-2.05402	4.03972e-06
chr3	19350944	19351344	-57451	Dnajc5b	10.8349	10.8495	42.8768	42.567	56.9583	47.8602	101.175	111.531	81.437	75.9434	33.515	30.1854	3.9573	3.92341	3.94035	11.0298	16.9603	75.5541	87.2079	-2.04994	6.67313e-09
chr18	3012036	3012436	111176	Vmn1r238	8.40263	6.7446	24.5376	50.379	4.3204	6.3522	5.2368	6.8035	30.4473	53.8486	15.3675	16.6362	2.92023	7.46953	5.19488	19.6961	23.7445	103.499	221.508	-2.04053	7.81884e-07
chr8	129408036	129408436	61585	Tomm20	8.87962	3.1194	31.76	27.0732	17.9627	13.4658	26.3544	20.0794	38.2913	32.5156	11.94	10.5084	3.57673	8.67898	6.12785	9.45412	4.07048	51.7494	47.0923	-2.03993	6.87656e-07
chr8	112230761	112231161	1042	Zfp821	10.4366	5.9256	12.848	13.0914	4.8006	5.0724	10.1944	9.5458	9.5053	15.951	8.915	6.8432	1.23105	2.2093	1.72017	14.969	11.533	104.534	341.855	-2.0376	7.67272e-06
chr2	16604540	16604940	326809	Plxdc2	4.60687	2.2446	41.248	79.695	1.344	46.683	3.5488	3.2153	27.9572	47.4422	34.29	17.9032	8.95357	35.5052	22.2294	5.5149	2.71366	231.837	978.473	-2.02646	7.3606e-06
chr18	80881141	80881541	23571	Nfatc1	4.9095	4.0626	22.1856	43.1508	5.586	3.9942	18.0152	16.7057	12.4579	13.1612	6.545	6.2496	4.51891	10.6215	7.57019	7.09059	5.42731	30.0146	69.7663	-2.0202	1.51801e-06
chr10	117906132	117906532	28230	Ifng	10.647	5.0697	39.1328	30.2694	6.9321	5.715	17.4384	11.1562	16.9127	19.3986	8.715	7.9534	3.67548	5.97065	4.82306	13.3933	5.42731	60.0293	61.0455	-2.01978	2.6749e-07
chr12	8358044	8358444	38005	Hs1bp3	2.682	4.0464	34.3872	16.149	8.0528	8.0658	12.2392	11.4312	22.792	29.4112	16.06	13.4554	12.8215	3.99095	8.40622	3.15137	6.10572	54.8543	26.1624	-2.007	3.58555e-06
chr14	121506882	121507282	72286	Farp1	2.40975	3.1311	13.1744	29.883	11.2784	8.2512	43.268	38.456	26.122	32.7574	4.925	10.8234	5.46712	9.54393	7.50553	3.15137	2.71366	18.6298	50.5806	-2.0036	7.34431e-06
chr9	88447904	88448304	5246	Zfp949	13.1918	9.4779	49.9296	83.4036	8.7038	67.3002	8.4512	6.4823	52.2255	74.0116	49.52	37.4934	3.78491	8.7998	6.29235	19.6961	14.2467	381.91	1798.23	-1.99986	1.04157e-05
chr8	117587510	117587910	624158	Wwox	3.27937	1.6182	17.2992	22.4868	1.5169	0	24.6024	15.8092	21.3416	17.8178	4.42	6.5072	5.27515	13.8962	9.58567	4.72706	2.03524	27.9447	40.1156	-1.99814	6.00576e-06
chr7	124629954	124630354	105661	Xylt1	13.6744	9.4869	52.9792	39.5808	11.5633	22.2786	25.8776	19.0102	21.9965	28.938	6.3775	10.7394	3.87434	4.17215	4.02325	18.9082	12.8899	82.799	87.2079	-1.99811	7.03064e-09
chr17	35844862	35845262	-3978	Ddr1	3.15338	3.2697	17.2288	31.8402	79.2365	87.7248	119.302	115.673	69.2566	69.5188	24.22	26.9248	5.46361	9.73796	7.60078	4.72706	4.7489	25.8747	57.5572	-1.99641	3.736e-06
chr8	112274568	112274968	-13129	Atxn1l	2.24775	3.0744	20.6752	22.4784	31.8143	27.6876	35.956	35.4002	24.6716	29.8896	13.3925	13.0928	9.19818	7.31148	8.25483	2.36353	4.07048	27.9447	38.3715	-1.99639	6.18078e-06
chr1	132888637	132889037	-27585	Il10	2.05875	0.7722	13.088	14.7252	0.6986	2.8098	30.2008	34.3112	46.4498	44.8292	5.325	5.355	6.35726	19.0692	12.7132	2.36353	0	18.6298	31.3949	-1.99296	1.26273e-05
chr13	27081889	27082289	-67350	Prl	5.17388	1.6785	14.8096	21.7854	1.2432	2.7018	2.0512	4.9379	17.3641	18.3092	11.7075	8.19	2.86238	12.9791	7.92073	6.30275	2.03524	64.1692	174.416	-1.98976	1.31437e-05
chr13	99461924	99462324	2662	Tmem171	2.36475	1.1151	18.784	15.3342	1.4	2.6928	3.212	4.7454	4.8914	7.1526	4.7125	2.2134	7.94333	13.7514	10.8474	2.36353	0.678414	28.9797	20.9299	-1.98142	1.33538e-05
chr12	18142341	18142741	-378775	5730507C01Rik	2.80575	1.773	11.5712	25.032	3.6834	0.8082	3.0128	5.3768	16.7018	6.7444	1.435	4.2238	4.1241	14.1184	9.12127	1.57569	2.03524	14.4898	43.604	-1.97866	1.32867e-05
chr1	79577956	79578356	90391	Ap1s3	10.5907	5.3415	25.7344	40.6392	66.6484	74.3112	113.027	103.143	54.945	61.1416	27.65	22.9558	2.42989	7.6082	5.01905	11.0298	7.46255	39.3295	81.9755	-1.97477	7.67406e-07
chr18	68349581	68349981	70846	Mir7219	28.9811	17.0127	65.5968	74.886	133.419	141.845	132.609	148.513	89.6843	75.4052	39.09	34.2846	2.26343	4.40177	3.3326	37.0286	18.3172	108.674	160.463	-1.95418	8.17098e-10
chr8	131073642	131074042	-135712	Itgb1	20.079	11.3121	60.608	50.9124	8.4105	3.9096	31.6848	29.7275	22.903	22.9008	6.215	9.0524	3.01848	4.5007	3.75959	24.4232	16.2819	97.2888	102.905	-1.9538	2.05835e-09
chr9	120249100	120249500	36109	Myrip	12.627	10.6362	50.7616	43.7808	8.7822	5.427	18.44	15.3065	15.7768	18.629	7.8675	10.2298	4.02008	4.11621	4.06815	18.9082	16.2819	83.834	94.1846	-1.95378	5.93188e-09
chr7	117252625	117253025	-12748	Wee1	7.24388	5.229	25.152	25.998	123.416	145.724	80.5864	95.3568	80.845	92.0426	48.0925	49.3178	3.47217	4.97189	4.22203	7.09059	4.7489	38.2945	47.0923	-1.95111	3.21391e-06
chr11	58442104	58442504	-2758	Olfr323	2.11275	1.3464	12.4736	19.8282	0.1274	0.7308	2.3944	3.9688	8.1215	6.8068	8.6475	5.7498	5.90396	14.7268	10.3154	2.36353	2.03524	18.6298	38.3715	-1.94904	1.59885e-05
chr4	43847598	43847998	1591	Olfr157	5.38987	2.6127	18.912	31.4748	1.9502	1.9026	5.8952	4.389	13.0203	17.0924	4.6325	4.431	3.5088	12.0468	7.77782	5.5149	4.07048	26.9097	52.3248	-1.9454	6.65638e-06
chr2	50847042	50847442	82038	Gm13498	1.87088	3.8583	13.7184	25.8174	2.6537	4.3992	2.508	6.6132	10.6375	29.016	5.38	4.7446	7.33261	6.69139	7.012	1.57569	3.39207	18.6298	41.8598	-1.93276	1.79236e-05
chr8	10480847	10481247	327136	Myo16	5.74538	2.6487	36.3264	16.737	2.1049	4.6422	6.7472	12.9041	4.8914	16.12	6.235	2.989	6.32272	6.31895	6.32083	6.30275	4.07048	48.6444	29.6507	-1.93108	6.69056e-06
chr9	95052193	95052593	255296	Chst2	2.40187	2.6442	14.8896	21.5964	9.5522	32.9472	31.7568	35.2055	10.9076	16.2084	10	7.4088	6.19916	8.16746	7.18331	0.787844	3.39207	20.6998	34.8832	-1.92436	2.13577e-05
chr8	108531046	108531446	-4132	Dus2	3.25462	3.8151	22.5024	16.9134	65.1819	58.5342	94.6936	98.8218	37.6475	36.7302	9.32	11.6438	6.91398	4.43328	5.67363	2.36353	4.7489	35.1896	29.6507	-1.9229	1.30458e-05
chr16	94458384	94458784	50879	Hlcs	13.1018	7.5924	36.3648	39.1734	19.9122	20.2752	59.4536	51.2204	37.9028	40.8668	10.1425	14.4018	2.77557	5.15955	3.96756	16.5447	10.1762	68.3092	73.2547	-1.91929	1.50056e-07
chr8_random	818080	818480	-100496	Gm21119	17.8796	13.9419	42.2464	69.4512	14.2758	5.2074	10.9984	23.7424	52.7324	94.2682	20.9925	41.4386	2.36282	4.98147	3.67215	18.1204	12.2114	55.8893	108.138	-1.91825	1.71016e-07
chr7	4598912	4599312	11440	Ppp6r1	9.71212	15.6303	47.9776	41.8446	3.9991	5.3874	8.6944	5.6012	24.1758	23.4312	24.445	25.3218	4.93997	2.67715	3.80856	10.242	23.7445	87.974	87.2079	-1.91347	5.97461e-08
chr13	14074138	14074538	27397	B3galnt2	4.63725	5.5881	14.1728	33.0246	2.8679	5.04	3.2776	7.6813	16.6093	5.8994	7.045	9.954	3.05629	5.90981	4.48305	6.30275	7.46255	23.8047	80.2313	-1.91324	7.1438e-06
chr16	55551042	55551442	56398	Mir5118	6.83662	3.9096	20.7392	18.7278	53.8685	49.6422	62.1808	77.7436	80.3196	89.5284	20.5425	17.0828	3.03354	4.79021	3.91188	7.09059	4.7489	40.3645	41.8598	-1.9109	5.46774e-06
chr4	62340177	62340577	5369	Rgs3	6.78375	1.827	20.1728	24.1752	36.3895	40.8294	61.5944	58.4287	43.2197	48.3054	12.1575	9.4052	2.97369	13.2322	8.10294	7.87844	2.03524	33.1196	45.3481	-1.90643	1.12768e-05
chr3	37880696	37881096	83161	Gm20755	7.659	4.4775	20.5472	36.1872	17.64	25.047	32.3992	30.8187	12.7798	18.512	8.915	4.4338	2.68275	8.08201	5.38238	11.0298	6.10572	37.2596	71.5105	-1.90386	2.8445e-06
chr8_random	702515	702915	15069	Gm21119	7.30575	4.7448	20.8928	35.8008	6.1936	5.2794	3.6072	12.6291	27.0729	52.7254	9.7625	20.9062	2.85977	7.54527	5.20252	7.09059	5.42731	26.9097	64.5339	-1.89926	7.82073e-06
chr7	19906767	19907167	-11573	Fosb	8.73113	6.9039	34.8416	27.3378	88.9539	96.885	77.7976	77.6369	70.8254	80.1008	50.3	53.5206	3.99051	3.95976	3.97513	9.45412	8.81938	55.8893	48.8364	-1.88465	1.70407e-06
chrUn_random	5317876	5318276	483476	Mucl1	7.6455	5.2074	19.9104	42.8904	3.2382	4.2876	2.324	4.5947	19.4694	26.2912	5.1425	14.6804	2.6042	8.23643	5.42032	9.45412	6.10572	26.9097	80.2313	-1.88025	7.84174e-06
chr5	15166464	15166864	-3787	4930572O03Rik	13.3706	12.0951	40.0608	66.2046	9.9015	9.4752	13.1968	24.5597	47.8706	57.421	17.6425	19.2402	2.99618	5.47367	4.23493	16.5447	17.6388	57.9593	116.859	-1.87599	1.67982e-07
chr16	58701875	58702275	16762	Gpr15	7.08638	2.4642	25.104	24.927	7.1295	8.3934	49.504	35.0185	25.6891	23.7432	13.405	3.8822	3.54257	10.1157	6.82911	9.45412	2.03524	38.2945	45.3481	-1.87503	1.34162e-05
chr17	87518389	87518789	11570	Socs5	6.32925	2.3967	32.608	19.5216	25.158	17.685	56.4824	58.2538	48.0001	45.2426	11.7075	7.1778	5.15195	8.1452	6.64858	6.30275	4.07048	49.6794	26.1624	-1.87487	1.43497e-05
chr16	91366791	91367191	-6037	Ifnar2	19.3579	15.0372	55.7792	61.0638	33.2367	27.1116	51.4112	35.3045	24.1758	18.2832	11.7825	17.8052	2.88147	4.06085	3.47116	25.211	22.3877	91.0789	125.579	-1.86802	3.52609e-09
chr19	10822217	10822617	6980	A430093F15Rik	23.0895	11.9043	53.4816	69.4008	7.6041	5.3334	18.7928	18.6538	21.978	20.787	12.095	14.4116	2.31627	5.82989	4.07308	27.5745	13.5683	86.939	106.394	-1.86014	4.49505e-08
chr11	88829560	88829960	-1529	Gm15698	7.4565	6.6951	24.8512	52.3488	6.4064	4.0482	8.6248	17.7342	30.3474	48.8748	11.4475	19.516	3.33282	7.81897	5.5759	7.87844	8.81938	30.0146	76.743	-1.8542	7.27345e-06
chr5	14900464	14900864	14225	Gm9758	11.7045	7.5366	27.4208	39.3918	7.609	4.2192	6.6552	15.9324	20.9716	26.1742	8.9025	16.0286	2.34276	5.22673	3.78475	7.09059	6.78414	34.1546	54.0689	-1.84376	9.13643e-06
chr17	23668717	23669117	-18849	6330415G19Rik	7.24388	6.2037	20.8608	34.167	3.0618	0	6.9464	12.5037	20.2242	35.4666	9.3025	16.2834	2.87978	5.50752	4.19365	7.09059	8.14097	30.0146	68.0222	-1.84363	9.34055e-06
chr17	8124359	8124759	5694	Tagap	4.35938	1.3284	16.2784	15.0822	3.6134	3.1788	10.3464	7.1324	12.8057	12.2148	25.61	17.6932	3.73411	11.3537	7.54389	3.93922	0.678414	21.7347	31.3949	-1.83921	5.01163e-05
chr2	181666951	181667351	-58780	Gm14496	2.21625	3.501	19.072	38.5434	3.6834	3.0978	3.172	6.5835	30.3548	38.1238	12.1575	24.2648	8.60553	11.0093	9.80739	3.15137	4.7489	33.1196	111.626	-1.83635	5.83168e-05
chr11	108033239	108033639	171763	Prkca	4.28063	3.0573	16.4384	28.1946	4.06	3.78	10.0352	6.424	23.0103	25.0926	8.6525	8.9586	3.84019	9.22206	6.53112	6.30275	4.07048	22.7697	55.8131	-1.83348	2.53441e-05
chr10	117898349	117898749	20447	Ifng	4.50563	2.1906	16.2624	18.6858	12.8618	2.6298	19.4872	17.1501	10.7411	12.8388	8.54	13.958	3.60935	8.52999	6.06967	4.72706	2.03524	23.8047	36.6273	-1.83171	4.04087e-05
chr8_random	110611	111011	52200	Csprs	3.42225	3.6585	15.4016	18.6438	6.0396	3.0978	2.3344	8.1466	13.9342	15.171	5.7975	1.8508	4.50043	5.09602	4.79823	3.15137	2.71366	23.8047	31.3949	-1.82389	4.74821e-05
chr4	139134874	139135274	4439	Iffo2	8.5455	8.4078	32.24	33.642	26.4187	26.2062	41.0152	42.933	35.9196	41.73	26.31	32.6186	3.77275	4.00128	3.88702	8.66628	12.2114	50.7144	61.0455	-1.82358	2.54301e-06
chr13	46012692	46013092	47468	Atxn1	7.78275	3.2562	20.4832	32.1636	6.0137	6.1902	30.8672	44.132	34.5839	17.7918	10.35	12.4852	2.63187	9.87765	6.25476	8.66628	4.7489	28.9797	59.3014	-1.82019	1.73898e-05
chr2	90404662	90405062	15942	Ptprj	2.80238	1.8405	16.2944	15.5022	0.7854	0.8982	2.1024	6.5263	2.9526	8.5722	2.0575	3.6722	5.8145	8.42282	7.11866	3.93922	1.35683	23.8047	29.6507	-1.81937	5.54332e-05
chr10	67502652	67503052	60506	Rtkn2	4.98825	1.7757	14.5248	19.0638	16.3947	17.2944	61.2648	43.3389	23.7947	23.3168	10.7225	5.376	2.9118	10.7359	6.82387	4.72706	2.71366	21.7347	41.8598	-1.8191	4.25516e-05
chr14	55111623	55112023	16886	Rem2	10.7899	9.8037	30.3392	37.0356	52.3411	43.434	58.6976	67.4157	47.0381	47.6034	19.725	19.495	2.81182	3.77772	3.29477	15.7569	10.8546	55.8893	76.743	-1.81643	1.0299e-06
chr2	38403658	38404058	36462	Nek6	2.81137	3.8916	13.2384	17.3544	3.9907	1.7964	6.276	8.3666	18.4815	6.7626	3.43	2.4584	4.70887	4.45945	4.58416	2.36353	2.71366	18.6298	34.8832	-1.81388	5.94936e-05
chr11	33936327	33936727	-10674	Lcp2	6.40238	3.7575	22.3456	21.1344	23.6572	23.6376	58.1664	83.0786	54.1051	61.3626	15.45	24.2088	3.4902	5.62459	4.5574	8.66628	4.7489	39.3295	43.604	-1.81308	1.50408e-05
chr1	52431497	52431897	125595	Nab1	4.37062	4.7448	17.5072	23.5662	14.0035	12.1014	25.0696	30.1576	27.7167	29.3852	17.68	11.7516	4.00565	4.96674	4.4862	4.72706	6.10572	36.2246	36.6273	-1.81202	2.28394e-05
chr2	162928967	162929367	-13830	Gtsf1l	21.546	13.8924	59.0528	45.8976	67.7866	75.816	133.522	132.334	44.03	26.091	9.24	10.962	2.74078	3.30379	3.02228	24.4232	17.6388	101.429	81.9755	-1.80232	5.44489e-08
chr8	114044510	114044910	1297	Wdr59	3.44813	3.0969	16.8928	22.5288	6.7067	3.2274	5.676	9.0519	27.9572	26.325	11.1725	13.5394	4.89913	7.27463	6.08688	5.5149	4.7489	24.8397	48.8364	-1.80182	3.27769e-05
chr14	103447803	103448203	1774	Acod1	4.91512	3.0609	24.6272	14.8302	5.2052	4.0572	11.268	10.1442	6.6082	19.4896	5.4	5.1604	5.01049	4.84505	4.92777	6.30275	2.71366	40.3645	26.1624	-1.80097	4.17964e-05
chr6	86550084	86550484	-27884	Asprv1	14.3505	12.5712	57.1936	36.4686	15.4854	10.773	31.7528	21.3444	21.6561	22.1624	32.7125	22.6828	3.98548	2.90096	3.44322	18.1204	19.674	91.0789	76.743	-1.80014	9.71966e-08
chr3	100851463	100851863	-18245	Cd101	4.03988	3.1374	18.1152	21.6384	51.681	49.7538	82.8608	102.133	39.0868	39.6682	8.1425	11.2	4.4841	6.89692	5.69051	4.72706	4.07048	26.9097	38.3715	-1.79317	4.22522e-05
chr13	66900496	66900896	105590	Uqcrb	3.19837	0.2466	12.1312	12.3606	1.0038	1.7064	1.0672	3.6894	5.8608	10.9902	2.805	1.8326	3.79293	50.1241	26.9585	1.57569	0	15.5248	22.6741	-1.78454	9.12629e-05
chr2	169876195	169876595	19776	A630075F10Rik	1.26788	3.3624	18.56	13.5954	1.0087	1.7964	1.0496	1.6456	2.5271	7.0408	3.03	0.5726	14.6387	4.04336	9.34101	1.57569	4.7489	26.9097	29.6507	-1.78416	6.87773e-05
chr8	72068413	72068813	80461	Zfp868	4.88138	4.2732	13.5968	25.221	2.5487	6.921	2.2744	7.0389	26.7029	28.1528	6.0225	14.6076	2.78544	5.90213	4.34379	11.0298	13.5683	40.3645	88.9521	-1.78325	4.69531e-06
chr4	146894633	146895033	-32553	Zfp985	17.4499	11.1591	37.6992	53.6466	10.6799	11.3562	8.4152	21.7206	27.4947	70.5692	16.995	25.6746	2.16043	4.80743	3.48393	16.5447	12.8899	50.7144	92.4404	-1.78032	1.64066e-06
chr1	61111279	61111679	76721	Icos	1.30163	1.8	16.5344	14.4522	4.7481	5.1894	14.9464	18.2589	14.4115	18.7902	5.5975	4.9924	12.7029	8.029	10.3659	1.57569	2.03524	21.7347	22.6741	-1.77873	9.4459e-05
chr4	121870704	121871104	-495598	9530002B09Rik	17.4499	8.4699	40.0288	75.3396	9.7755	8.721	9.6016	8.778	54.9265	36.5742	33.54	29.6688	2.29393	8.89498	5.59446	25.211	12.2114	99.3588	238.95	-1.77756	8.09966e-05
chr11	86466162	86466562	30962	Vmp1	4.95112	2.2356	20.3104	21.6594	39.9329	38.6748	52.5128	59.7927	53.2393	63.5024	12.4125	7.6076	4.10218	9.68841	6.89529	5.5149	2.03524	30.0146	29.6507	-1.77357	6.69671e-05
chr13	43338605	43339005	60736	Gfod1	5.73975	3.8286	20.3168	16.527	31.6694	51.8814	41.2488	46.5399	34.4544	42.4424	19.3275	13.2524	3.53967	4.31672	3.92819	6.30275	3.39207	32.0846	34.8832	-1.7733	4.66658e-05
chr10	82095621	82096021	3234	Gm9855	4.20863	1.8855	19.232	17.388	74.8531	73.7064	84.3888	92.5265	64.1284	62.569	16.52	12.3242	4.56966	9.22196	6.89581	3.93922	2.71366	25.8747	29.6507	-1.77063	7.42724e-05
chr7	97188053	97188453	10584	E230029C05Rik	2.28375	2.9403	15.0656	15.9432	6.3259	9.7308	38.7112	54.1607	34.0844	37.1124	4.7375	5.586	6.59687	5.4223	6.00959	2.36353	5.42731	27.9447	33.139	-1.76853	6.55044e-05
chr13	43869530	43869930	-10751	Cd83	4.34813	1.7712	20.2208	21.147	32.319	37.8036	85.4504	110.902	71.7948	62.3948	17.7925	17.2508	4.65046	11.9394	8.29491	4.72706	2.03524	23.8047	33.139	-1.76517	8.03402e-05
chr13	97280539	97280939	8403	Polk	6.09863	5.373	22.1536	29.0346	56.3948	54.333	67.7224	70.6849	53.4428	50.0812	20.5725	18.0082	3.63256	5.4038	4.51818	7.09059	8.14097	35.1896	52.3248	-1.7612	2.00133e-05
chr4	145236561	145236961	-23839	Zfp980	5.10637	5.8581	17.3952	31.1052	6.0396	3.321	2.6936	10.89	15.8693	21.5254	8.1675	9.4262	3.40657	5.30978	4.35817	14.1812	16.2819	42.4345	109.882	-1.75947	4.19436e-06
chr1	146050000	146050400	-25698	Rgs13	2.68762	5.517	24.6272	18.5178	18.2644	12.0168	23.0704	23.6951	36.4376	34.6034	17.195	13.4442	9.16318	3.3565	6.25984	2.36353	6.78414	38.2945	27.9065	-1.75937	6.29966e-05
chr1	99519858	99520258	38537	D1Ertd622e	3.46162	3.1761	20.3328	15.1032	8.3055	8.829	7.4992	9.5931	13.4236	31.3482	9.6	7.3458	5.87377	4.75527	5.31452	3.93922	2.71366	30.0146	24.4182	-1.75338	8.95078e-05
chr9	14800028	14800428	49694	Panx1	6.4755	3.8673	21.0912	23.6376	87.8962	113.378	46.508	62.0114	38.7538	55.4762	23.205	17.8752	3.25708	6.11217	4.68462	7.09059	4.7489	32.0846	41.8598	-1.75251	4.07896e-05
chr11	118203706	118204106	-58	BC100451	9.37013	9.18	41.8944	36.3972	42.7329	33.5988	33.6456	27.1711	34.4174	32.4844	36.5025	28.1218	4.47106	3.96484	4.21795	13.3933	14.9251	57.9593	73.2547	-1.74835	1.81085e-06
chr8	27271151	27271551	2710	Thap1	2.35688	5.7231	18.672	19.5846	1.2047	1.4364	1.4368	6.4185	10.9816	22.6928	4.8	10.2648	7.92235	3.42203	5.67219	3.15137	8.81938	32.0846	45.3481	-1.7453	4.86743e-05
chr4	146026044	146026444	-8681	Gm13034	4.96237	6.9129	18.0832	29.568	5.2983	5.58	4.0496	4.1426	18.8145	30.706	4.8	10.5504	3.64406	4.27722	3.96064	5.5149	8.81938	30.0146	55.8131	-1.74081	3.51873e-05
chr2	22599040	22599440	-30607	Apbb1ip	5.74875	2.5164	15.568	31.8528	1.484	1.6254	2.2328	4.9346	18.4445	20.3788	6.235	7.2268	2.70807	12.6581	7.68307	5.5149	3.39207	31.0496	104.65	-1.73992	0.00013971
chr19	25132323	25132723	58504	Dock8	9.92025	8.7129	27.2128	26.7078	3.3726	7.182	23.904	24.8633	15.9063	9.8046	5.475	5.425	2.74316	3.06532	2.90424	12.6055	12.2114	58.9943	57.5572	-1.739	3.89571e-06
chr18	65486726	65487126	66616	Alpk2	3.05775	1.044	20.6688	16.128	7.3227	11.1096	66.4536	81.5947	39.5382	34.6242	9.725	7.14	6.75948	15.4483	11.1039	4.72706	1.35683	26.9097	26.1624	-1.73774	0.000116261
chr11	88480764	88481164	399	0610039H22Rik	14.3078	8.8452	42.4064	32.4996	2.1259	2.6928	11.7424	12.6676	12.5023	8.8686	7.2125	9.9848	2.96388	3.67426	3.31907	18.9082	13.5683	74.5191	68.0222	-1.73759	1.07821e-06
chr3	3200970	3201370	-306860	Hnf4g	5.79038	3.5172	15.5776	22.4028	4.0082	1.791	2.5136	2.7104	14.7741	24.4686	11.04	11.109	2.69026	6.3695	4.52988	7.87844	4.7489	30.0146	47.0923	-1.73484	4.71278e-05
chr4	146892409	146892809	-34777	Zfp985	12.2153	9.7812	29.5744	37.8084	7.5061	7.524	8.1712	12.0703	28.6602	43.5708	8.8775	14.266	2.4211	3.86542	3.14326	28.3624	19.674	72.4491	132.556	-1.73442	2.77003e-07
chr17	84515579	84515979	37779	4933433H22Rik	32.5159	33.9129	98.4416	86.1588	86.0356	75.834	86.6912	93.5297	74.074	77.714	51.9825	67.004	3.02749	2.54059	2.78404	42.5436	40.7048	173.878	137.789	-1.73122	1.18341e-10
chr19	35033896	35034296	-5790	Mir1950	2.511	0.4941	12.448	14.1918	2.6096	1.2348	32.808	36.1405	20.7607	20.878	2.37	4.8356	4.95739	28.7225	16.84	3.15137	0.678414	17.5948	27.9065	-1.7274	0.000152793
chr10	84033851	84034251	-5641	Tcp11l2	0.3645	2.0196	15.4016	14.6622	3.6484	4.0392	11.5512	14.7037	10.7966	15.626	9.04	6.3546	42.254	7.25995	24.757	0	2.71366	20.6998	20.9299	-1.72323	0.000162261
chr11	90088818	90089218	-21772	Mmd	1.60988	4.4532	16.016	14.2128	3.598	3.753	4.0776	4.9929	3.8369	6.1152	4.9075	3.7142	9.9486	3.19159	6.5701	1.57569	4.7489	25.8747	27.9065	-1.71973	0.000131352
chr1	26742839	26743239	1266	4931408C20Rik	8.523	5.6691	18.2272	35.4438	1.9341	5.6016	2.6776	8.976	15.7953	36.049	4.2275	13.4064	2.13859	6.2521	4.19535	17.3326	11.533	54.8543	76.743	-1.71964	3.53387e-06
chr16	43694176	43694576	-30079	Tigit	5.93325	4.4892	18.9536	19.4292	10.9193	10.8396	50.5536	55.5214	22.7439	13.26	6.9825	3.5434	3.19447	4.32799	3.76123	6.30275	4.7489	32.0846	36.6273	-1.71963	6.57491e-05
chr1	90188562	90188962	-14525	Trpm8	5.26612	7.7679	27.0912	34.5324	5.7939	8.2278	4.2552	14.0096	23.7022	39.7202	12.175	13.6794	5.14443	4.44553	4.79498	4.72706	9.49779	35.1896	47.0923	-1.71877	4.29064e-05
chr2	132495990	132496390	-19829	1110034G24Rik	7.84462	2.8053	20.7232	29.4294	10.2396	5.3784	24.3448	34.0945	56.2289	68.4034	37.5125	39.34	2.64171	10.4906	6.56617	11.0298	4.07048	33.1196	54.0689	-1.71762	4.78868e-05
chr18	67461184	67461584	12507	Impa2	2.601	0.8595	11.9456	12.579	6.0697	3.366	33.3968	34.5257	23.7873	25.3578	3.4925	4.8846	4.5927	14.6353	9.61397	2.36353	0.678414	19.6648	20.9299	-1.71476	0.000174383
chr1	60973307	60973707	7638	Ctla4	21.5235	17.4879	45.6448	63.4284	17.8612	20.7468	25.2328	22.3949	43.2012	44.7512	44.0525	40.8268	2.1207	3.62699	2.87384	25.9988	21.0308	72.4491	123.835	-1.71469	2.88066e-07
chr11	86400428	86400828	-2968	Mir21a	31.8622	20.9268	64.08	75.768	128.095	143.564	124.279	103.987	81.2705	70.8942	51.3975	44.1014	2.01116	3.62062	2.81589	37.0286	24.4229	112.814	125.579	-1.71285	1.38056e-08
chr3	137617204	137617604	27109	Dapp1	5.02425	4.428	18.9536	20.8656	20.1845	24.9264	48.732	55.0352	24.7826	26.351	4.7825	8.351	3.77242	4.7122	4.24231	3.93922	4.7489	25.8747	34.8832	-1.70941	0.000104924
chr2	84573982	84574382	-179	Ypel4	4.83975	4.0941	17.3088	25.872	38.1332	30.1464	26.5216	24.1065	25.5485	46.2228	19.5825	17.7254	3.57638	6.31934	4.94786	7.09059	4.07048	24.8397	47.0923	-1.70911	8.3459e-05
chr1	60932110	60932510	-33559	Ctla4	5.97825	2.8638	18.6656	23.2512	56.1498	68.6736	60.2736	52.4513	20.3352	26.3952	5.355	11.4268	3.12225	8.119	5.62063	7.09059	4.07048	25.8747	45.3481	-1.70789	8.25444e-05
chr2	102797091	102797491	-55469	Cd44	13.635	6.1272	31.2032	35.7168	36.6583	42.2838	73.2568	76.5336	56.7469	49.6652	13.715	9.5312	2.28846	5.82922	4.05884	16.5447	8.14097	50.7144	66.278	-1.70769	1.03883e-05
chr15	100498311	100498711	1420	Bin2	25.5015	20.4237	60.8064	61.1688	20.1096	21.591	16.6784	15.8554	45.3028	58.2894	88.4675	97.3364	2.38442	2.99499	2.68971	31.5137	23.0661	96.2539	118.603	-1.70589	4.40876e-08
chr1	78419175	78419575	66097	Farsb	6.50925	5.8131	29.3184	23.1252	2.5627	1.5174	19.5952	13.409	13.9712	19.2426	3.43	8.8536	4.50411	3.97812	4.24112	7.87844	7.46255	40.3645	41.8598	-1.70587	3.65972e-05
chr7	87910939	87911339	37078	Iqgap1	33.7444	22.4847	81.8592	76.6668	77.5971	84.5514	84.904	82.0853	91.3641	99.6164	66.11	63.9954	2.42586	3.40973	2.9178	41.7557	31.207	135.583	137.789	-1.70558	1.45287e-09
chr8	57991999	57992399	393562	Adam29	2.85638	2.8863	11.6192	18.9378	2.5382	4.2552	2.3784	4.9159	10.3156	10.92	3.9025	7.5488	4.06781	6.56127	5.31454	2.36353	2.03524	13.4548	34.8832	-1.70471	0.000182652
chr8	74556707	74557107	-23382	Cyp4f18	6.0435	2.4597	16.4384	19.1268	6.7137	3.474	8.7344	10.1057	14.0452	14.6146	8.1175	12.3732	2.72001	7.77607	5.24804	7.09059	4.07048	27.9447	41.8598	-1.70192	8.46714e-05
chr19	53481850	53482250	-16987	Smndc1	2.21063	3.3444	18.6656	18.1818	7.5586	4.2156	12.4672	11.8393	10.0677	13.6162	1.87	3.5994	8.44358	5.43649	6.94004	0.787844	4.7489	26.9097	24.4182	-1.70127	0.000173364
chr4	146790464	146790864	-136722	Zfp985	6.14138	4.0149	17.5232	32.3022	3.3467	3.0528	5.1016	7.1511	22.2555	29.8116	10.555	11.9854	2.8533	8.04558	5.44944	5.5149	5.42731	26.9097	41.8598	-1.69968	8.58108e-05
chr5	16974416	16974816	-7324	Speer4f1	14.3921	13.7466	35.9488	70.0182	8.6149	6.0606	9.8752	18.8595	32.5267	37.8326	16.1475	29.309	2.49781	5.09349	3.79565	18.1204	18.9956	54.8543	108.138	-1.69953	2.19119e-06
chr6	18762618	18763018	-35817	Lsm8	3.0015	1.026	12.3936	14.5572	2.0111	4.9248	14.376	13.2242	10.6486	8.6112	3.8025	1.631	4.12914	14.1883	9.15872	3.15137	2.03524	22.7697	24.4182	-1.6968	0.000180954
chr17	84625589	84625989	-38502	Zfp36l2	3.33338	6.9084	23.7632	24.423	4.0467	6.894	14.5912	8.9705	12.5504	17.4408	8.565	4.3428	7.12887	3.53526	5.33207	4.72706	7.46255	31.0496	41.8598	-1.69652	7.28663e-05
chr1	16185611	16186011	89848	Rdh10	0.8415	0	23.3824	38.3334	0.4361	1.1214	0.7384	3.1823	1.6613	2.7872	2.0575	2.618	27.7866	#DIV/0!	#DIV/0!	0	0	82.799	226.741	-1.69464	0.000124841
chr6	54816717	54817117	50007	Znrf2	3.99488	1.7685	15.8016	12.9864	93.6985	111.276	80.12	67.2342	40.2116	44.1038	31.485	39.9196	3.95547	7.34317	5.64932	3.93922	2.03524	28.9797	20.9299	-1.69259	0.000178519
chr9	50132480	50132880	-91393	2310003N18Rik	1.91025	2.3391	11.6512	15.2082	6.5842	9.9702	10.2248	7.2996	9.7347	16.042	0	5.1982	6.09931	6.50173	6.30052	1.57569	2.03524	17.5948	24.4182	-1.69168	0.000209676
chr17	27542549	27542949	47707	Mir7218	4.31438	3.3264	15.6576	25.263	1.0297	0.7722	3.8224	5.8157	10.2786	21.151	1.1475	6.8082	3.62917	7.5947	5.61193	4.72706	4.07048	21.7347	40.1156	-1.69108	0.000131503
chr1	91499413	91499813	80854	4933400F21Rik	5.022	3.2274	25.056	18.0558	6.3119	5.6016	7.3856	11.5269	14.7815	18.5302	5.96	5.852	4.98925	5.59453	5.29189	4.72706	5.42731	34.1546	29.6507	-1.69047	0.000103352
chr8	57997322	57997722	388239	Adam29	15.9941	7.0317	31.9776	48.0228	8.8137	5.1984	6.4576	12.6104	21.941	41.431	13.0225	26.6448	1.99933	6.82947	4.4144	17.3326	8.14097	43.4695	78.4871	-1.68699	1.75106e-05
chr8	89380157	89380557	28800	N4bp1	13.1861	8.7579	36.3744	30.8784	43.519	49.9698	95.7608	109.172	87.2682	72.0616	35.0375	21.7224	2.75854	3.52578	3.14216	17.3326	14.9251	71.4142	64.5339	-1.68362	2.53469e-06
chr9	44334324	44334724	-20	Cxcr5	15.2786	8.028	31.0592	36.3846	45.0744	36.342	88.812	75.9187	64.0433	71.7184	30.125	33.1114	2.03285	4.53221	3.28253	14.969	8.81938	45.5395	66.278	-1.68271	1.57647e-05
chr15	58759105	58759505	5980	Tatdn1	4.44375	3.1509	22.7744	16.359	19.1842	24.5448	36.5928	39.9564	33.8809	26.7514	7.805	7.1568	5.12504	5.19185	5.15845	6.30275	4.07048	36.2246	27.9065	-1.6803	0.000116892
chr8_random	821616	822016	-104032	Gm21119	11.7833	9.8757	26.5728	50.4294	10.0723	3.861	8.3888	17.2821	46.7347	88.9252	17.83	21.1568	2.25513	5.10641	3.68077	11.8177	7.46255	31.0496	69.7663	-1.6777	4.51824e-05
chr19	4093765	4094165	-3386	Cdk2ap2	13.3594	10.2213	35.0016	45.2046	64.2985	60.1758	75.204	79.6389	46.3388	60.6502	31.235	18.4268	2.62	4.42259	3.5213	18.1204	14.2467	55.8893	83.7196	-1.67756	3.79496e-06
chr2	174169629	174170029	14239	Gnas	8.59613	5.9607	21.5136	14.1624	2.1854	2.4336	6.516	4.8994	4.4474	15.522	17.8425	14.7686	2.50271	2.37596	2.43934	7.09059	4.7489	31.0496	38.3715	-1.67418	9.86037e-05
chr6	98942737	98943137	35355	Foxp1	5.99287	6.3378	26.2848	23.3982	61.3137	70.8426	66.6576	59.9819	51.5595	48.3574	28.405	28.14	4.38601	3.69185	4.03893	9.45412	8.81938	41.3995	48.8364	-1.67122	3.46722e-05
chr4	145108015	145108415	7553	LOC101056073	2.99587	3.9816	13.248	22.5624	2.3464	3.96	2.2944	7.7132	13.9897	28.7092	4.825	9.5172	4.42208	5.66667	5.04437	3.93922	5.42731	21.7347	41.8598	-1.67115	0.000151409
chr1	95191120	95191520	11136	Mterf4	4.34025	3.0501	11.7056	19.3536	1.0458	1.521	1.72	2.9348	23.1768	22.4198	4.49	10.4146	2.69699	6.34523	4.52111	5.5149	4.7489	23.8047	41.8598	-1.67049	0.000133337
chr3	3147222	3147622	-360608	Hnf4g	9.70425	5.2092	20.0224	36.1326	7.8029	5.076	5.1672	9.9572	17.0496	22.8488	5.1625	12.2934	2.06326	6.9363	4.49978	14.1812	7.46255	33.1196	76.743	-1.66991	4.20644e-05
chr17	66423313	66423713	2873	Ankrd12	4.81387	9.9153	26.9728	37.0986	28.9569	40.9014	72.052	79.1175	30.7248	33.2228	9.9625	16.1784	5.60314	3.74155	4.67234	7.87844	12.2114	34.1546	68.0222	-1.66966	3.88343e-05
chr17	24117409	24117809	-5412	Prss30	1.87987	3.0699	16.0544	17.43	2.723	3.825	7.852	8.712	12.4579	16.6764	6.31	8.141	8.54014	5.67771	7.10893	2.36353	3.39207	19.6648	29.6507	-1.66951	0.000221843
chr18	68218594	68218994	125883	Ldlrad4	8.68838	9.4896	27.9712	25.347	3.4041	2.5002	7.4536	5.0479	40.3411	34.8764	34.4325	30.3422	3.21938	2.67103	2.94521	10.242	12.2114	46.5744	57.5572	-1.66452	1.90268e-05
chr3	101718229	101718629	9947	Slc22a15	6.44738	1.5174	15.3216	18.0978	3.5574	3.591	20.3848	18.3348	16.4243	22.3314	5.7475	4.3358	2.37641	11.9268	7.15163	6.30275	2.03524	26.9097	31.3949	-1.66423	0.000188153
chr1	157323343	157323743	50698	Gm5532	6.67687	6.6123	22.1856	20.5086	7.9947	11.5272	10.0672	6.556	2.8786	10.725	7.6675	6.2286	3.32275	3.10158	3.21217	8.66628	8.14097	42.4345	41.8598	-1.6635	4.84132e-05
chr13	97257153	97257553	-16238	Ankdd1b	11.5695	5.6466	27.4048	29.1816	76.4274	83.9124	125.638	134.206	55.3076	65.2392	16.645	18.2588	2.36871	5.16799	3.76835	13.3933	6.78414	38.2945	61.0455	-1.66056	4.15112e-05
chr3	3126666	3127066	-381164	Hnf4g	2.55262	0.8865	12.688	12.306	0.777	1.2798	2.8232	1.6599	16.6093	25.7738	3.3975	9.8448	4.97057	13.8816	9.42606	3.15137	1.35683	19.6648	24.4182	-1.66013	0.000267243
chr12	17380359	17380759	18361	Mir3066	7.46775	7.2855	23.4784	29.9124	67.4163	74.4876	59.308	67.9261	59.5885	55.2162	14.7875	18.8594	3.14397	4.10574	3.62486	10.242	9.49779	38.2945	57.5572	-1.65848	3.54554e-05
chr19	41672006	41672406	9065	Mir8091	2.8755	1.4922	12.448	12.831	5.0624	5.7006	3.6112	5.8014	6.1346	20.4568	3.74	9.9848	4.32899	8.59871	6.46385	2.36353	0.678414	16.5598	22.6741	-1.65761	0.000285747
chr11	98992770	98993170	23421	Ccr7	7.3395	7.0605	23.7248	25.5654	13.342	14.175	20.1096	17.7177	11.2184	18.9124	22.825	15.8326	3.23248	3.62091	3.42669	7.87844	10.1762	40.3645	48.8364	-1.65691	4.38747e-05
chrUn_random	5324467	5324867	490067	Mucl1	15.4474	20.7018	40.2848	69.3588	12.2192	12.5154	12.888	27.3988	67.9098	60.4682	26.435	43.0472	2.60787	3.35038	2.97912	22.0596	33.9207	109.709	299.995	-1.65551	0.000226715
chr17	27951547	27951947	5740	D17Wsu92e	7.21012	7.8912	28.4576	23.9862	5.5965	12.0294	10.0944	15.7894	14.541	16.8974	7.2575	7.6734	3.94689	3.03961	3.49325	9.45412	11.533	48.6444	48.8364	-1.65179	2.81932e-05
chr2	29480331	29480731	5291	Rapgef1	14.112	9.4491	43.4912	31.3152	75.691	71.73	91.8104	110.439	122.44	140.309	85.535	91.1218	3.08186	3.31409	3.19798	18.1204	15.6035	72.4491	64.5339	-1.64719	3.67568e-06
chr4	146884124	146884524	-43062	Zfp985	6.06825	5.0769	18.2976	25.053	4.9014	3.663	6.2168	16.0006	25.9555	44.1948	8.66	10.5504	3.0153	4.9347	3.975	6.30275	6.78414	24.8397	50.5806	-1.64618	0.000124765
chr15	59562696	59563096	63618	Gm19510	6.102	3.9393	25.536	18.0684	10.7877	6.6204	26.5632	25.4562	20.9901	17.0846	10.7225	7.8904	4.18486	4.5867	4.38578	8.66628	6.10572	43.4695	33.139	-1.64478	9.13068e-05
chr17	35368041	35368441	-3714	Atp6v1g2	8.52862	9.135	31.76	34.041	10.2816	7.9902	54.8432	46.7984	13.6567	8.2992	6.7325	4.0152	3.72393	3.72644	3.72518	11.0298	12.8899	46.5744	61.0455	-1.6434	2.05788e-05
chr1	154885227	154885627	83196	Nmnat2	3.546	1.4994	13.056	18.0558	1.8053	0.8982	5.0872	4.7069	7.8625	4.992	4.7375	7.1008	3.6819	12.042	7.86196	4.72706	2.03524	20.6998	31.3949	-1.64278	0.000266235
chr1	138741938	138742338	108069	Nr5a2	1.96088	1.4652	16.7584	45.1122	1.1641	1.512	3.9704	1.0978	4.6509	6.3206	1.3725	2.0594	8.54639	30.7891	19.6677	3.15137	1.35683	25.8747	99.417	-1.64212	0.000273176
chrUn_random	5822053	5822453	987653	Mucl1	11.4908	9.2421	31.648	58.359	6.979	6.1758	8.8176	16.9521	34.7319	68.4424	16.9825	25.8986	2.75422	6.31447	4.53434	15.7569	12.8899	40.3645	88.9521	-1.64068	2.08491e-05
chr12	106228888	106229288	7799	Syne3	9.16538	8.9262	29.5584	31.9746	74.8951	77.8482	46.5536	49.9059	47.0936	63.6896	30.025	45.4426	3.22501	3.58211	3.40356	11.0298	11.533	42.4345	61.0455	-1.64001	2.80907e-05
chr8_random	840118	840518	-122534	Gm21119	8.63775	7.3971	19.8528	35.5362	2.1749	2.6928	3.5992	11.2354	20.0762	65.7722	10.6675	20.2524	2.29838	4.80407	3.55122	8.66628	6.10572	23.8047	59.3014	-1.63948	0.000125161
chr9	40913375	40913775	52002	Ubash3b	17.3711	15.4863	42.8544	46.6284	73.6379	61.272	64.032	61.7045	71.3619	105.698	66.4975	61.614	2.46699	3.01095	2.73897	22.8475	19.674	67.2742	101.161	-1.63818	1.51409e-06
chr13	95777218	95777618	31119	Wdr41	2.29162	3.9573	21.7376	13.5408	1.6429	0.1656	5.6656	7.4008	8.4619	17.979	3.16	2.3394	9.48567	3.42173	6.4537	3.15137	4.07048	28.9797	22.6741	-1.63533	0.000264574
chr8_random	709646	710046	7938	Gm21119	4.51687	4.9716	13.4464	23.2512	3.3775	5.2974	2.0552	8.4491	18.7775	40.9786	5.1125	7.5754	2.97693	4.6768	3.82686	9.45412	13.5683	39.3295	68.0222	-1.6344	3.49591e-05
chr6	115544434	115544834	-2040	Mkrn2os	8.09662	4.1967	22.9504	25.557	1.6653	3.4254	7.3	8.7648	9.0317	25.818	4.775	6.5072	2.83456	6.08978	4.46217	11.8177	6.10572	35.1896	54.0689	-1.63219	7.67941e-05
chr5	99677478	99677878	4268	Rasgef1b	5.48212	6.8517	18.6496	23.9232	14.8743	14.04	13.1192	16.2723	12.5208	9.4458	15.4875	10.3754	3.40189	3.49157	3.44673	7.09059	8.14097	32.0846	47.0923	-1.63103	9.68157e-05
chr3	37877364	37877764	79829	Gm20755	2.98237	2.1483	12.72	18.3624	9.0426	8.3178	14.9208	13.1175	8.7653	18.434	4.265	7.1218	4.26506	8.54741	6.40623	2.36353	2.03524	15.5248	27.9065	-1.62854	0.00035391
chrUn_random	2884790	2885190	6066	B020031M17Rik	1.71113	2.6892	13.0624	15.7122	1.6268	0.6336	1.4008	2.0768	13.1868	32.9238	2.8625	5.852	7.63381	5.8427	6.73826	2.36353	2.03524	15.5248	27.9065	-1.62854	0.00035391
chr14	31009458	31009858	157014	Cacna1d	1.91025	2.0826	13.36	15.9222	1.3965	2.6802	9.8112	10.076	9.7791	18.6472	3.4925	4.032	6.99385	7.64535	7.3196	3.15137	2.71366	19.6648	27.9065	-1.62809	0.000320868
chr19	16402518	16402918	-13224	Mir496b	10.0519	5.8374	25.4336	21.4704	12.3431	7.182	39.6904	29.1104	30.6323	49.4442	8.94	13.5142	2.53023	3.67808	3.10416	11.8177	7.46255	43.4695	47.0923	-1.62702	5.64728e-05
chr8	96982505	96982905	-13958	Nlrc5	7.00762	3.2139	16.3744	27.7536	9.2589	9.6966	20.0936	17.38	10.7411	13.8762	6.01	11.417	2.33665	8.63549	5.48607	9.45412	3.39207	25.8747	48.8364	-1.62615	0.000181243
chr5	124053611	124054011	-30787	Vps33a	12.5122	10.3239	34.7936	37.2876	3.6309	2.9628	10.7528	6.9674	9.4128	18.5432	11.6575	6.8782	2.78076	3.61177	3.19627	14.969	14.2467	51.7494	71.5105	-1.62579	1.18483e-05
chr12	42878785	42879185	-666341	Lrrn3	7.30012	4.0401	15.1616	22.8312	2.4437	4.4892	3.3992	4.7839	13.3052	23.6392	4.6375	4.6228	2.0769	5.65115	3.86402	9.45412	6.10572	27.9447	54.0689	-1.62088	0.000123482
chr8	60058597	60058997	68157	Hmgb2	12.5066	14.7816	37.2032	39.3204	23.2309	22.4352	23.1264	18.1379	25.5596	27.0894	18.815	19.579	2.97468	2.66009	2.81739	16.5447	22.3877	72.4491	80.2313	-1.61964	2.64263e-06
chr6	122708767	122709167	-16204	Slc2a3	3.88238	1.4949	13.36	14.3472	18.0775	21.429	18.7408	20.6503	18.9699	16.4294	4.165	7.6734	3.44119	9.59743	6.51931	4.72706	2.03524	23.8047	26.1624	-1.61495	0.000340845
chr1_random	1056474	1056874	-193745	LOC100041034	3.70913	5.7681	14.8896	23.6502	2.4122	4.3272	5.748	9.5183	19.6248	20.787	3.9475	7.8904	4.01432	4.10017	4.05724	3.15137	8.14097	22.7697	47.0923	-1.61335	0.000236691
chr2	78821042	78821442	112038	Ube2e3	3.79013	1.7955	14.5952	16.317	24.2347	21.0114	34.1168	40.3678	46.1168	40.6068	18.765	11.1972	3.85085	9.08772	6.46928	6.30275	2.03524	24.8397	31.3949	-1.61238	0.000310551
chr9	45891554	45891954	70851	Sik3	7.2495	2.4552	21.4912	29.6394	200.264	222.491	184.573	222.499	165.264	206.625	56.185	56.7756	2.96451	12.0721	7.5183	7.87844	2.03524	23.8047	40.1156	-1.61231	0.000284407
chr9	40911817	40912217	53560	Ubash3b	3.17588	4.4982	17.9552	17.8668	8.2117	17.0838	15.1904	24.145	47.3341	26.247	18.0425	14.8106	5.65362	3.97199	4.81281	3.15137	6.78414	27.9447	33.139	-1.60963	0.000253625
chr8	127867864	127868264	148546	Sipa1l2	5.18737	2.4759	14.6688	19.6392	71.3216	77.265	102.007	135.091	52.3069	66.5314	8.48	16.807	2.82779	7.93215	5.37997	3.15137	3.39207	19.6648	29.6507	-1.60691	0.000367066
chr3	19219059	19219459	-7937	Pde7a	9.29138	3.8646	20.1088	25.935	4.13	8.8974	6.9784	5.2338	9.9456	16.9364	7.2825	8.141	2.16424	6.71091	4.43758	11.0298	4.07048	32.0846	47.0923	-1.60495	0.000164563
chr5	152054773	152055173	-62205	Stard13	0.617625	2.8098	13.008	15.3342	8.7878	11.4282	40.5304	42.5238	27.9942	28.9432	6.8825	4.7068	21.0613	5.4574	13.2594	0	3.39207	21.7347	19.1857	-1.6049	0.000443745
chr7	121724720	121725120	-18434	Cyp2r1	4.85888	5.0076	12.2816	25.3344	10.1052	14.4576	22.8032	17.5428	14.8555	26.4862	14.6575	12.4432	2.52766	5.05919	3.79343	6.30275	5.42731	20.6998	48.8364	-1.60326	0.000242944
chr4	145136362	145136762	35900	LOC101056073	8.02125	7.4223	23.3504	27.0312	5.5461	3.7746	3.5368	6.6825	24.6161	33.7168	10.9175	13.2706	2.91107	3.64189	3.27648	10.242	8.14097	35.1896	52.3248	-1.60303	8.79019e-05
chr5	89965043	89965443	8789	Npffr2	2.91262	2.1816	19.808	46.6914	1.4945	47.5812	1.1968	2.0295	19.6359	22.3054	25.86	16.1714	6.80074	21.4024	14.1016	3.93922	2.71366	46.5744	245.926	-1.60212	0.000327626
chr13	19448006	19448406	39476	Stard3nl	4.545	2.8836	21.6256	20.4246	3.1507	1.7964	5.3464	10.945	12.5023	17.7008	4.115	3.1416	4.75811	7.08302	5.92056	5.5149	3.39207	31.0496	24.4182	-1.59683	0.0003244
chr10	75301884	75302284	-4458	Gstt2	4.806	2.9943	19.6864	17.9088	90.9195	80.685	126.552	149.828	82.9022	87.6356	8.64	20.804	4.09621	5.98096	5.03859	4.72706	4.7489	24.8397	33.139	-1.59643	0.000296326
chr5	15167544	15167944	-4867	4930572O03Rik	17.8087	15.3135	37.1712	57.6366	14.7385	9.5022	14.528	20.1179	36.963	61.2664	17.4625	20.9272	2.08724	3.76378	2.92551	18.9082	18.3172	57.9593	88.9521	-1.59568	6.67611e-06
chr5	73585940	73586340	61717	Fryl	2.43562	1.7955	15.4016	15.8466	9.2939	6.7464	22.3984	16.6672	13.6752	21.06	4.9825	6.5814	6.32347	8.82573	7.5746	3.15137	2.71366	22.7697	22.6741	-1.59273	0.000438501
chr15	52585202	52585602	41402	Med30	4.96237	2.9196	22.3936	14.9688	0.4193	0.8982	3.3872	3.2593	3.4891	12.8778	0.685	4.6676	4.51268	5.127	4.81984	5.5149	2.71366	28.9797	24.4182	-1.59213	0.00036735
chr7	66080034	66080434	166662	Atp10a	3.114	3.2472	13.4304	17.598	7.1778	7.0794	31.184	43.1409	35.4053	28.0748	4.9625	9.611	4.31291	5.41944	4.86617	3.15137	4.7489	20.6998	33.139	-1.59164	0.000375002
chr8	86716448	86716848	-13788	Mir181c	6.96037	4.9131	19.5584	22.6254	17.9781	11.4156	19.0144	16.8619	60.6837	44.5302	51.7025	63.7616	2.80996	4.60512	3.70754	7.87844	6.10572	33.1196	38.3715	-1.59091	0.000176332
chr5	73148479	73148879	-4663	Txk	6.67125	4.5468	22.0736	18.8118	22.8606	44.5194	17.2008	20.9077	16.9053	13.3042	5.15	9.1966	3.30877	4.13737	3.72307	7.87844	4.7489	37.2596	29.6507	-1.58892	0.000228112
chr18	14812276	14812676	28947	Ss18	5.41463	6.9804	19.472	29.484	8.379	11.1096	24.4288	20.3401	25.1452	27.1024	5.2375	6.2314	3.59619	4.22383	3.91001	7.09059	10.1762	33.1196	50.5806	-1.58488	0.000128835
chr3	138082421	138082821	4160	Adh4	9.59512	8.2818	31.76	20.4246	23.0076	19.3464	49.4168	48.2515	48.0741	56.6696	8.1675	10.7184	3.31001	2.4662	2.88811	12.6055	8.81938	51.7494	41.8598	-1.58455	7.10741e-05
chr19	10890368	10890768	13980	Cd6	3.60787	2.2464	13.408	21.9828	9.6292	7.0794	56.9952	49.8597	11.5995	17.6176	6.2975	8.148	3.71632	9.78579	6.75105	3.93922	3.39207	19.6648	31.3949	-1.58122	0.000434421
chr2	34814059	34814459	3033	Traf1	3.069	2.9583	16.5664	15.8592	47.1289	58.1292	35.236	26.2735	39.4716	37.5024	29.1025	23.5032	5.39798	5.36092	5.37945	2.36353	3.39207	20.6998	24.4182	-1.57861	0.000499532
chr10	120957967	120958367	-44861	Rassf3	2.89575	1.5129	12.432	15.2922	29.1557	26.2242	66.7488	57.7764	25.0786	34.8192	4.5375	11.34	4.29319	10.1079	7.20053	3.93922	2.03524	18.6298	27.9065	-1.5785	0.000500239
chr11	51859913	51860313	42390	Cdkl3	13.2975	5.5125	32.08	28.0266	44.6397	44.8974	70.388	73.1214	14.652	19.1152	11.035	8.484	2.41248	5.08419	3.74834	15.7569	8.81938	49.6794	54.0689	-1.57355	5.66253e-05
chr8_random	395467	395867	-62811	Gm21944	3.82162	5.9031	11.7152	24.549	5.558	7.6212	5.0592	6.8464	24.8566	41.171	7.605	12.1842	3.0655	4.15866	3.61208	11.0298	12.8899	32.0846	76.743	-1.57287	9.20625e-05
chr18	32723872	32724272	-4384	Gypc	9.44887	5.3127	25.696	32.97	27.7256	40.1436	100.762	111.759	73.9075	65.7462	13.2725	20.7242	2.71948	6.20588	4.46268	9.45412	8.14097	35.1896	47.0923	-1.57225	0.0001338
chr10	7545930	7546330	-6138	Zc3h12d	14.5777	15.1317	42.6688	47.6028	37.0601	51.7428	58.7592	48.5837	37.0925	46.4438	37.6625	24.066	2.92698	3.1459	3.03644	22.0596	21.0308	69.3442	90.6962	-1.56953	3.50731e-06
chr9	63580502	63580902	25099	Smad3	4.887	2.7855	20.4064	17.9088	24.2347	22.7448	24.2896	23.5631	29.0746	39.351	24.675	22.1732	4.17565	6.42929	5.30247	5.5149	4.07048	30.0146	26.1624	-1.56852	0.000387056
chr18	46607229	46607629	18041	Mospd4	5.26837	1.3509	15.6416	17.6778	11.4023	15.7284	56.8696	82.9796	34.6764	30.68	13.89	8.54	2.96896	13.0859	8.02745	7.09059	1.35683	24.8397	31.3949	-1.56827	0.000484339
chr13	95833347	95833747	87248	Wdr41	6.73875	4.3362	24.6432	21.7854	3.1633	2.9808	5.8536	7.4448	5.5907	7.1188	4.575	2.2694	3.65694	5.02408	4.34051	7.09059	4.07048	25.8747	36.6273	-1.56582	0.000343969
chr10	80970819	80971219	-8137	S1pr4	42.1942	26.5149	84.7968	84.252	26.9248	17.1918	21.3464	23.4707	24.6346	19.2062	14.49	16.688	2.00968	3.17753	2.59361	56.7247	35.2775	144.898	162.207	-1.56366	1.56667e-08
chr11	50026476	50026876	-2354	Sqstm1	1.41637	3.2211	12.7296	13.146	6.1796	6.6654	10.364	4.4715	8.1659	16.3072	9.3525	7.1918	8.98745	4.08121	6.53433	0	4.07048	18.6298	24.4182	-1.56264	0.000625699
chr14	58331690	58332090	21365	Lats2	16.7119	15.1875	47.7056	42.3444	5.1254	7.182	9.68	13.9546	10.0381	24.6766	11.215	5.782	2.85459	2.78811	2.82135	23.6353	23.7445	85.904	83.7196	-1.5614	1.78363e-06
chr5	53793903	53794303	135758	Smim20	5.86912	5.31	20.5728	16.275	29.505	26.9334	73.1176	77.8448	100.555	98.345	28.3175	24.0828	3.50526	3.06497	3.28512	5.5149	4.7489	30.0146	27.9065	-1.56099	0.00038118
chr9	64645287	64645687	-13331	Dennd4a	6.54188	4.8654	26.4608	18.4338	20.7697	27.9558	23.0184	18.9937	19.7839	38.4748	7.9925	13.0998	4.04483	3.78875	3.91679	8.66628	6.10572	40.3645	31.3949	-1.5603	0.000231198
chr1	154987984	154988384	45393	Lamc2	3.70575	4.4802	20.9952	19.7316	11.4499	7.9452	18.0632	30.0069	18.3335	27.5366	7.7175	10.7212	5.66557	4.40418	5.03488	4.72706	7.46255	23.8047	43.604	-1.5602	0.000332519
chr13	31004953	31005353	34477	Hus1b	5.5215	2.8323	17.6992	14.2254	1.4595	1.9206	3.9104	5.7552	3.7074	14.4586	2.7425	4.3288	3.20551	5.02256	4.11403	3.15137	4.07048	22.7697	26.1624	-1.55895	0.000528047
chr3	107036190	107036590	2858	A630076J17Rik	26.3014	18.6174	56.8032	47.9052	17.3061	20.3256	21.7	20.8868	13.5457	20.6908	7.15	7.9772	2.1597	2.57314	2.36642	32.3016	23.0661	102.464	90.6962	-1.55818	9.08626e-07
chr9	69162337	69162737	24889	Rora	16.4509	9.6327	33.1168	44.5956	10.0688	10.1628	26.9208	19.0267	30.7433	36.621	6.435	5.418	2.01307	4.62961	3.32134	20.4839	10.8546	50.7144	74.9988	-1.55506	3.83177e-05
chr8	117594097	117594497	630745	Wwox	4.55625	1.5264	14.8896	17.6568	3.4041	1.2654	30.316	38.4868	32.4971	33.0928	5.3375	6.0676	3.26795	11.5676	7.41778	7.09059	1.35683	21.7347	34.8832	-1.55461	0.000553977
chr10	12525630	12526030	55703	Utrn	5.9535	6.8256	21.5552	22.6842	26.8744	30.5424	49.8192	50.0896	17.5491	26.4472	18.64	11.172	3.62059	3.3234	3.472	5.5149	9.49779	38.2945	34.8832	-1.55308	0.000239116
chr4	11062432	11062832	1388	Mir684-2	3.50438	1.7235	16.224	12.894	32.1916	41.346	56.9616	41.4348	47.656	63.9054	31.1525	20.2146	4.62964	7.48129	6.05546	3.93922	2.71366	23.8047	22.6741	-1.55256	0.000590171
chr19	53347878	53348278	-18383	1700001K23Rik	5.29425	3.6738	17.1328	22.9698	19.5041	14.724	24.9896	28.3965	19.5878	26.195	8.085	11.4688	3.23611	6.25233	4.74422	7.09059	5.42731	25.8747	40.1156	-1.54775	0.000347234
chr11	83453697	83454097	8983	Ccl3	20.3906	13.0941	49.2384	41.958	28.1603	37.0242	25.8392	22.1155	25.7446	29.3722	25.05	8.0724	2.41476	3.20434	2.80955	28.3624	18.9956	87.974	80.2313	-1.54621	3.583e-06
chr19	29345681	29346081	19588	Jak2	23.6779	9.9198	56.8992	80.6484	57.3965	70.5636	105.536	102.292	87.7492	60.7542	17.3325	15.0122	2.40305	8.13004	5.26655	32.3016	13.5683	94.1839	177.904	-1.54596	0.000512812
chr8	74328437	74328837	-77330	Zfp709	1.54913	3.8376	14.4768	19.8996	6.4099	2.8278	3.8264	7.6373	24.0648	35.2976	12.1575	14.5516	9.34515	5.18543	7.26529	2.36353	4.7489	18.6298	31.3949	-1.54564	0.00061394
chr7	52950434	52950834	-862	Sec1	5.87475	5.2362	19.5744	27.0312	13.426	21.519	30.5136	32.5501	8.6173	9.7318	4.24	6.7942	3.33195	5.16237	4.24716	9.45412	6.78414	25.8747	54.0689	-1.54417	0.000266285
chr1_random	738729	739129	124000	LOC100041034	2.10375	2.8818	15.9776	14.1414	2.1679	2.5848	1.1808	8.5371	7.0855	10.621	3.255	0.6846	7.59482	4.90714	6.25098	2.36353	4.07048	21.7347	24.4182	-1.54366	0.000645612
chr7	50694049	50694449	1741	Nkg7	8.51737	8.6634	24.3392	31.0044	3.6834	0.234	8.2232	10.4181	10.4451	17.9088	2.855	4.9574	2.85759	3.57878	3.21819	12.6055	12.8899	42.4345	62.7897	-1.54225	6.85429e-05
chr15	62021120	62021520	29686	H2afy3	2.295	2.7153	15.4656	18.0768	37.4948	39.2994	73.8032	74.2764	38.2284	34.8426	10.9475	7.1078	6.73882	6.65739	6.6981	3.15137	4.07048	20.6998	27.9065	-1.53975	0.000628013
chr1_random	1046962	1047362	-184233	LOC100041034	3.6135	3.9276	12.272	20.349	6.405	0.8622	3.8328	5.9829	10.7411	23.7302	5.4925	5.796	3.39615	5.18103	4.28859	4.72706	2.71366	14.4898	38.3715	-1.53897	0.000663852
chr3	89241163	89241563	737	Pbxip1	12.9049	9.5166	38.992	29.8704	7.8659	7.029	9.7872	7.1379	19.6174	33.3788	40.685	37.8448	3.02149	3.13877	3.08013	18.9082	15.6035	69.3442	59.3014	-1.53784	1.96701e-05
chr8	10993826	10994226	-13824	9530052E02Rik	2.37038	0.6282	13.168	15.4476	33.3326	30.681	66.8528	71.3493	31.0023	44.4782	10.66	12.3242	5.55524	24.5903	15.0727	2.36353	0.678414	17.5948	17.4416	-1.53705	0.000760941
chr1_random	481548	481948	89152	Hhipl2	3.3615	7.2045	17.1328	25.4604	6.7886	3.474	3.6032	9.867	19.2918	30.5578	4.24	8.6926	5.09677	3.53396	4.31537	3.15137	8.14097	21.7347	43.604	-1.53466	0.000501802
chr3	103661281	103661681	-2237	Ptpn22	7.7715	2.6937	22.0256	19.1688	6.1796	13.1076	9.8152	8.2566	6.8265	15.0436	3.055	3.6316	2.83415	7.11616	4.97516	10.242	2.71366	33.1196	34.8832	-1.53062	0.00046019
chr12	80863060	80863460	162460	9430078K24Rik	3.10613	3.2274	12.928	14.4438	9.156	4.1706	10.1344	8.9705	8.9392	22.6668	1.74	6.8012	4.1621	4.47537	4.31873	3.93922	4.07048	23.8047	26.1624	-1.52993	0.000636999
chr11	32458072	32458472	25006	Stk10	4.31438	1.6785	13.3344	13.1124	34.7592	44.4798	28.7144	26.7729	37.9398	33.7558	35.275	24.5434	3.09069	7.81197	5.45133	3.93922	1.35683	19.6648	22.6741	-1.52958	0.000788229
chr8	19682389	19682789	-46987	4930467E23Rik	5.01075	3.7665	15.5136	17.7198	4.235	5.8176	3.3672	6.6495	13.9157	27.2454	5.3125	8.386	3.09606	4.70458	3.90032	3.15137	5.42731	21.7347	31.3949	-1.52867	0.000622983
chr9	21314794	21315194	-316	Tmed1	10.035	5.2119	37.0272	21.7644	10.6134	6.7194	6.3064	19.5833	15.7213	25.532	9.295	6.2244	3.68981	4.17591	3.93286	11.0298	6.10572	44.5045	33.139	-1.52856	0.000261296
chr1	60968442	60968842	2773	Ctla4	5.45062	5.535	19.0016	19.7862	6.9531	3.3264	13.3624	7.678	5.5352	7.527	11.285	11.5556	3.48613	3.57474	3.53044	5.5149	6.10572	27.9447	33.139	-1.52723	0.000449727
chr16	98244112	98244512	25800	B230307C23Rik	8.694	5.8491	20.3584	31.7352	5.1429	4.3542	6.2584	11.1947	33.67	18.161	8.4675	24.5154	2.34166	5.42566	3.88366	13.3933	7.46255	42.4345	129.068	-1.52412	0.000836595
chr11	83602742	83603142	35803	Heatr6	18.477	11.1096	40.0032	47.4138	45.0898	37.737	65.1648	69.8379	27.6723	34.7802	9.0325	11.004	2.16503	4.26782	3.21642	28.3624	14.9251	63.1343	95.9287	-1.51939	1.92434e-05
chr19	21987518	21987918	134888	Tmem2	8.88187	4.2219	21.0912	27.9216	22.1956	17.0748	102.338	111.917	59.4294	63.9574	13.565	16.2862	2.37463	6.61352	4.49407	9.45412	6.10572	30.0146	43.604	-1.51904	0.000331534
chr4	97527586	97527986	83469	Nfia	3.3525	0.3033	12.688	16.758	8.6149	6.867	39.4312	42.5733	18.1781	18.382	4.24	7.6804	3.78464	55.2522	29.5184	3.93922	0.678414	15.5248	26.1624	-1.51776	0.000891176
chr2	119176618	119177018	-160	Chac1	6.138	3.2994	15.1392	17.598	10.7982	5.4846	18.8168	15.5012	10.8595	18.3092	6.3975	6.9342	2.46647	5.3337	3.90008	7.09059	4.07048	27.9447	31.3949	-1.5175	0.000539108
chr8_random	396235	396635	-63579	Gm21944	7.911	6.9534	14.1248	12.2976	2.6432	5.7546	6.6792	8.4986	25.8001	50.8846	5.4625	12.4992	1.78546	1.76857	1.77702	16.5447	17.6388	47.6094	83.7196	-1.51657	4.04213e-05
chr5	144926607	144927007	-24348	Bhlha15	4.79138	1.4094	15.6896	26.4348	1.8193	2.6928	8.6544	5.9037	10.2416	17.8568	6.845	2.849	3.27455	18.7561	11.0153	8.66628	2.03524	24.8397	36.6273	-1.51518	0.000659174
chr2	30573801	30574201	-2729	Mir3089	4.74075	4.4217	16.8384	15.8172	4.5213	6.0156	10.4136	8.5041	8.8578	14.3286	2.8675	6.2496	3.55184	3.57718	3.56451	5.5149	5.42731	26.9097	31.3949	-1.51448	0.000547966
chr2	151395289	151395689	-2870	Sdcbp2	4.64625	2.0241	15.9616	15.8382	83.8845	125.255	62.7632	60.4923	47.1306	57.7824	32.9425	19.0904	3.43537	7.82481	5.63009	5.5149	2.03524	22.7697	26.1624	-1.51417	0.000789748
chr10	80452173	80452573	11737	Gng7	3.68663	6.0957	14.8736	24.843	14.9982	22.5252	26.6776	19.0597	20.3537	14.0816	9.7875	11.6746	4.03448	4.0755	4.05499	5.5149	6.78414	22.7697	41.8598	-1.51004	0.000527653
chr4	33016024	33016424	-5744	Ankrd6	11.376	6.8166	28.384	23.9232	5.8149	5.643	7.6288	6.2436	8.7653	8.2992	7.2125	11.7936	2.49508	3.50955	3.00231	14.969	10.1762	47.6094	52.3248	-1.50998	0.000106335
chr4	144811354	144811754	25219	Tnfrsf1b	7.2045	9.2196	34.736	22.8732	61.1548	55.8036	37.8776	33.4664	36.8631	33.9872	37.6625	34.0816	4.82143	2.48093	3.65118	8.66628	11.533	48.6444	36.6273	-1.50979	0.000201987
chr17	28762358	28762758	-3159	Srpk1	4.19963	2.835	16.8928	16.086	21.2828	25.7976	20.8856	18.0994	39.4161	37.5076	33.935	32.235	4.02245	5.67407	4.84826	5.5149	3.39207	22.7697	29.6507	-1.50861	0.000725043
chr5	125496836	125497236	13191	Rflna	6.24263	6.0489	29.7664	20.58	3.4216	5.6106	6.9328	7.612	2.9526	8.008	3.305	3.4566	4.76825	3.40227	4.08526	7.87844	8.81938	41.3995	33.139	-1.50855	0.000303806
chr6	54112711	54113111	-101941	Chn2	12.1478	8.6859	42.1344	23.9862	23.758	26.0352	21.7256	29.0499	27.5872	24.3802	32.5425	17.7702	3.46849	2.76151	3.115	18.1204	12.8899	69.3442	47.0923	-1.50825	6.20641e-05
chr4	146836022	146836422	-91164	Zfp985	5.97038	4.2084	18.928	25.4394	5.1198	2.3976	4.4168	11.8668	20.5017	26.0962	8.5525	8.2782	3.17032	6.04491	4.60762	7.09059	4.7489	23.8047	38.3715	-1.50726	0.000564178
chr18	65456758	65457158	48443	Mir122	2.09587	3.2031	13.248	16.0356	6.8152	13.4082	13.3648	15.8631	16.7943	21.9674	5.4675	5.621	6.32099	5.00628	5.66363	1.57569	4.7489	19.6648	26.1624	-1.50647	0.000903411
chr9	13506141	13506541	39437	Maml2	12.1478	6.2622	28.5696	32.991	9.2169	3.636	28.728	30.2016	16.8868	21.5254	6.1725	6.4932	2.35184	5.26828	3.81006	15.7569	8.14097	43.4695	54.0689	-1.50513	0.00015604
chr2	91675198	91675598	-86948	Chrm4	14.2684	11.1816	44.192	33.1506	77.5306	78.3342	80.4048	84.9629	15.2884	27.7706	27.0825	19.698	3.0972	2.96475	3.03097	15.7569	16.2819	61.0643	57.5572	-1.50445	4.11667e-05
chr8_random	386472	386872	-53816	Gm21944	7.55775	6.4008	21.3696	33.936	6.5604	6.6348	5.444	9.7383	26.8879	54.34	12.1625	17.8752	2.82751	5.30184	4.06467	9.45412	8.14097	26.9097	54.0689	-1.50177	0.000344458
chr7	19911689	19912089	-16495	Fosb	4.59563	3.564	18.688	14.6412	6.9895	1.2474	3.5272	3.2098	13.7862	19.5546	15.51	27.1558	4.06648	4.10808	4.08728	6.30275	4.7489	33.1196	24.4182	-1.5	0.00064253
chr10	41698647	41699047	39341	Armc2	1.6155	2.8323	15.9776	13.8894	1.7458	0.8982	5.9096	8.789	11.0741	17.0274	2.395	2.3674	9.89019	4.90393	7.39706	2.36353	4.07048	21.7347	22.6741	-1.4998	0.000936124
chr9	70054887	70055287	-70	Myo1e	13.8139	7.4736	38.112	32.5332	8.9866	4.7034	26.7888	22.4554	20.9457	25.1446	8.38	6.3966	2.75897	4.35308	3.55602	20.4839	10.1762	60.0293	55.8131	-1.49635	8.38047e-05
chr4	146868687	146869087	-58499	Zfp985	5.07825	3.8151	12.368	28.5936	5.7918	1.6884	5.1152	6.7045	14.578	23.5612	9.415	13.1138	2.43548	7.49485	4.96517	5.5149	3.39207	14.4898	41.8598	-1.49437	0.000895749
chr1_random	1139550	1139950	-276821	LOC100041034	5.19863	4.9806	13.072	21.336	4.0047	1.0368	2.3184	5.4175	15.1219	25.649	2.505	10.2228	2.51451	4.28382	3.39917	4.72706	3.39207	16.5598	34.8832	-1.49378	0.000905894
chr19	21938003	21938403	85373	Tmem2	7.09762	2.5632	17.1744	23.6292	13.3749	4.3542	54.8152	51.7847	41.0774	34.6372	8.865	7.0588	2.41974	9.21863	5.81919	11.0298	5.42731	27.9447	48.8364	-1.49265	0.000445152
chr8	27059320	27059720	27696	Hgsnat	7.0785	6.0777	18.0992	30.1644	6.3735	6.5124	19.0864	15.9346	10.5191	15.327	11.5025	7.9884	2.55693	4.96313	3.76003	8.66628	9.49779	28.9797	52.3248	-1.49257	0.000335718
chr17	23653857	23654257	-33709	6330415G19Rik	2.71575	2.5857	12.0832	18.6858	0.6426	1.7334	1.9312	8.9045	3.7444	19.9576	3.2425	5.0974	4.4493	7.22659	5.83795	4.72706	3.39207	17.5948	33.139	-1.49172	0.000912194
chr7	10596694	10597094	-19406	Vmn2r49	6.08512	4.5585	20.0544	23.1378	4.2259	2.9268	3.0984	9.4589	16.3947	30.7008	4.8625	9.0426	3.29564	5.07575	4.1857	5.5149	4.7489	22.7697	33.139	-1.48966	0.000752203
chr4	11011794	11012194	-8642	Ndufaf6	13.1434	7.2153	42.8832	24.5406	9.0741	17.5914	31.0864	30.6053	14.2376	15.8782	7.6875	4.7488	3.26272	3.40119	3.33196	18.1204	8.81938	61.0643	43.604	-1.48956	0.000153886
chr4	144998587	144998987	-55326	Smarca5-ps	12.1196	10.9926	27.0208	43.4028	10.3306	9.6066	7.884	22.7128	40.9479	77.545	17.2325	28.6216	2.22951	3.94837	3.08894	10.242	12.2114	33.1196	61.0455	-1.48647	0.00023021
chr12	77638457	77638857	4110	Plekhg3	2.64263	6.5088	22.8224	14.9982	3.4706	2.6928	5.7976	3.4397	4.9284	9.971	6.0725	4.0292	8.63626	2.3043	5.47028	2.36353	7.46255	27.9447	27.9065	-1.48585	0.000849193
chr9	54460446	54460846	26328	Idh3a	8.23387	7.272	24.3776	16.548	10.8668	9.9648	8.6184	8.2709	11.211	11.3152	6.1725	6.1614	2.96065	2.27558	2.61811	7.87844	8.81938	38.2945	34.8832	-1.48389	0.000385768
chr18	65564953	65565353	-11611	Alpk2	4.92637	7.2855	23.3504	25.704	29.267	40.5432	36.796	31.1124	26.2774	15.73	23.8275	16.898	4.73987	3.5281	4.13399	7.09059	9.49779	31.0496	43.604	-1.4836	0.000407324
chr4	146984484	146984884	31933	Zfp979	5.967	2.9043	12.2176	19.5552	4.3085	2.9934	2.6672	10.2289	18.9699	35.7838	4.6575	7.9254	2.04753	6.73319	4.39036	5.5149	2.03524	16.5598	33.139	-1.48052	0.00107263
chr4	11648490	11648890	17096	Gem	8.20012	12.9879	32.7328	34.4484	9.5641	4.5468	21.0192	20.8483	16.3207	18.3742	11.615	9.2246	3.99174	2.65235	3.32204	11.8177	17.6388	54.8543	55.8131	-1.48027	8.89558e-05
chr6	87865964	87866364	2194	Hmces	8.127	6.2775	23.1904	19.0932	72.6691	73.2978	73.4504	88.9713	30.8839	45.3856	22.6625	13.3924	2.8535	3.04153	2.94751	10.242	8.14097	39.3295	38.3715	-1.4791	0.000336369
chr15	58481381	58481781	173401	Tmem65	6.95812	10.3239	31.2032	20.8446	3.4741	7.8102	7.7208	14.8676	4.7064	15.366	4.115	5.621	4.48443	2.01906	3.25174	10.242	14.2467	48.6444	47.0923	-1.47757	0.000164537
chr17	69745582	69745982	12464	Zbtb14	7.39575	6.9237	14.8576	15.8256	0.4018	3.1914	5.6	6.391	16.7832	14.6536	21.39	16.1644	2.00894	2.28571	2.14733	9.45412	9.49779	42.4345	36.6273	-1.47737	0.000318483
chr17	36196750	36197150	-1634	Gm11127	7.46213	6.7644	18.7296	25.473	2.4052	3.4974	2.5816	4.6332	8.9022	7.9742	6.54	4.9896	2.50996	3.76574	3.13785	16.5447	13.5683	50.7144	61.0455	-1.47665	8.28191e-05
chr12	87001861	87002261	-25609	Batf	9.59512	11.2221	32.7168	30.0594	9.1469	9.4716	26.3344	31.3819	15.5918	11.9314	10.1625	11.137	3.40973	2.67859	3.04416	13.3933	16.2819	48.6444	62.7897	-1.47642	8.90102e-05
chr11	86404775	86405175	-7315	Mir21a	6.453	8.0667	22.4384	29.3286	54.7428	63.4806	43.232	49.5957	63.5364	56.4486	19.0275	27.7074	3.4772	3.63576	3.55648	8.66628	11.533	32.0846	54.0689	-1.47622	0.000315682
chr13	17718872	17719272	67527	Sugct	7.58362	10.4391	28.208	31.8822	88.1741	91.4814	76.3552	69.0756	43.1272	41.34	27.8625	25.9224	3.71959	3.05411	3.38685	8.66628	15.6035	44.5045	52.3248	-1.47477	0.000195635
chr13	4770705	4771105	-162495	Akr1e1	4.96012	2.7153	13.5008	20.0046	8.5638	5.2704	11.9504	11.9493	11.8659	12.0718	5.3375	3.6512	2.72187	7.36736	5.04461	6.30275	3.39207	17.5948	38.3715	-1.47136	0.00100058
chrUn_random	31310	31710	7226	Tcstv1	3.79013	2.0646	13.344	12.2556	1.9362	1.2114	0.82	2.057	9.3092	22.3626	1.6275	6.3196	3.52073	5.93607	4.7284	4.72706	2.71366	21.7347	24.4182	-1.47015	0.00113039
chr4	128658388	128658788	-11880	Ak2	4.09837	5.2812	14.6848	17.9844	8.1627	6.3108	11.0208	11.7271	18.981	20.6388	19.1575	14.8274	3.58308	3.40536	3.49422	4.72706	6.78414	21.7347	38.3715	-1.46824	0.000837499
chr10	79495870	79496270	6334	Polr2e	8.20012	11.2491	35.024	23.2302	12.5671	7.9362	16.6384	14.8599	11.8104	24.5674	16.46	16.6642	4.27115	2.06507	3.16811	11.0298	16.9603	57.9593	47.0923	-1.4655	0.000138046
chr4	63065273	63065673	-994	Akna	20.9903	20.4102	49.2064	43.7808	13.0886	10.0098	28.2176	23.0538	6.5342	15.262	20.4625	17.2046	2.34425	2.14505	2.24465	25.9988	29.1718	84.869	95.9287	-1.46254	4.23064e-06
chr16	76337150	76337550	35944	Nrip1	13.3796	7.4466	31.4176	40.4796	8.7752	8.0802	33.4328	22.5621	8.2954	10.4962	7.6	8.2012	2.34817	5.43598	3.89208	18.1204	12.2114	46.5744	66.278	-1.4623	0.000117501
chrX	70412220	70412620	9908	Spin2d	13.4865	11.2806	27.7792	54.6	11.1895	8.2188	10.3504	17.1424	34.3138	82.1184	17.125	21.3836	2.05978	4.84017	3.44997	16.5447	16.2819	38.2945	87.2079	-1.46104	0.000142089
chr4	145107493	145107893	7031	LOC101056073	3.28275	5.5035	16.3744	21.3234	6.4099	0	2.4256	6.6495	16.3318	37.0734	6.795	8.1144	4.98801	3.87452	4.43126	3.15137	6.78414	20.6998	34.8832	-1.45998	0.00104806
chr7	87933915	87934315	14102	Iqgap1	10.0102	10.4814	28.3136	25.956	27.7382	28.512	27.6352	30.9045	27.3134	34.6892	20.585	22.0164	2.82846	2.47639	2.65242	14.1812	14.9251	55.8893	50.5806	-1.4596	0.000112209
chr8	74370605	74371005	-35162	Zfp709	2.4075	2.7108	13.328	21.5544	3.7877	1.2834	2.0032	7.2039	18.9144	28.2438	7.63	6.8432	5.53603	7.95131	6.74367	2.36353	3.39207	14.4898	27.9065	-1.45939	0.00135606
chr4	147168842	147169242	14855	Zfp984	4.39312	6.147	16.1824	23.7636	2.6446	2.6028	3.6552	8.58	14.0526	33.371	8.035	12.6658	3.68357	3.86589	3.77473	14.1812	18.3172	45.5395	74.9988	-1.45849	0.000102026
chr12	74742113	74742513	56530	Prkch	2.83387	2.9043	12.72	12.6084	6.0816	4.2822	54.296	59.9489	28.3087	26.8684	2.93	8.148	4.48855	4.34129	4.41492	2.36353	3.39207	19.6648	20.9299	-1.45556	0.00138648
chr8	74877562	74877962	34801	Klf2	4.82287	7.2603	30.9376	23.8602	6.0242	5.301	10.7952	9.8175	15.1404	14.7498	14.695	13.4512	6.41476	3.28639	4.85058	5.5149	10.8546	37.2596	34.8832	-1.45355	0.000590043
chr17	26668677	26669077	-23460	Dusp1	22.9714	18.171	59.5456	42.42	95.8391	105.737	111.597	115.876	62.2081	71.2686	37.9675	46.0152	2.59217	2.33449	2.46333	27.5745	23.7445	92.1139	74.9988	-1.45353	9.33969e-06
chr1	130690401	130690801	-201725	Cxcr4	2.24438	2.6037	15.4816	12.0456	1.2397	1.1214	2.7136	3.1273	2.7676	11.2814	5.3625	2.653	6.89796	4.62634	5.76215	1.57569	3.39207	24.8397	13.9533	-1.4534	0.00145863
chr8	57980595	57980995	404966	Adam29	6.13237	7.5996	19.264	30.0594	5.9528	6.2208	2.9208	11.176	12.4579	29.8896	3.155	15.9894	3.14136	3.95539	3.54838	8.66628	10.8546	26.9097	57.5572	-1.45112	0.000497916
chr4	144873331	144873731	31519	Tnfrsf8	4.6575	2.8053	15.2416	14.4522	26.9178	31.8708	46.0448	47.8401	60.1583	65.6162	18.08	13.4414	3.27249	5.15175	4.21212	6.30275	2.71366	22.7697	27.9065	-1.44964	0.00122423
chr13	12981790	12982190	-89644	Prl2c3	4.65412	3.8781	13.312	17.0604	3.9347	1.1628	3.0088	4.8774	11.322	16.3072	4.1775	7.8722	2.86026	4.39916	3.62971	9.45412	9.49779	32.0846	47.0923	-1.44798	0.000453443
chr14	76979560	76979960	-23064	Serp2	16.6253	7.7562	42.6848	22.5078	3.0947	2.8278	7.0464	6.8794	15.2255	22.5706	16.46	12.9598	2.56747	2.90191	2.73469	20.4839	10.8546	64.1692	48.8364	-1.44609	0.000152757
chr4	146848929	146849329	-78257	Zfp985	3.75413	3.3444	15.8656	17.136	2.6047	0.8532	2.7136	6.5175	15.281	13.0442	3.665	2.1714	4.22618	5.12379	4.67498	3.15137	4.07048	17.5948	27.9065	-1.44529	0.00140157
chr10	66946063	66946463	-54354	Egr2	5.661	2.6172	16.0704	17.9928	26.7533	20.2626	62.388	75.8263	64.0914	69.1314	13.915	22.0094	2.83879	6.87483	4.85681	8.66628	4.07048	27.9447	33.139	-1.44394	0.000946394
chr4	3153642	3154042	-41390	Vmn1r3	5.54962	2.9088	15.824	20.391	4.4114	0.9828	3.8504	6.2821	12.4653	29.2864	3.74	6.1376	2.85136	7.01011	4.93074	4.72706	3.39207	19.6648	27.9065	-1.44371	0.00134116
chrX_random	1016607	1017007	109790	Mir138-2	6.77813	5.4315	20.8288	25.032	6.3574	6.4728	4.1816	8.4821	22.6255	33.8312	6.3975	16.723	3.07294	4.60867	3.84081	7.09059	4.7489	31.0496	26.1624	-1.44221	0.00100592
chr4	132727096	132727496	-24274	Mir7017	2.06212	4.0401	14.8832	15.8676	3.2557	7.1604	8.788	13.0438	19.8838	16.2422	9.7575	7.4018	7.21741	3.92753	5.57247	2.36353	6.10572	21.7347	27.9065	-1.4409	0.00135884
chr5	15164581	15164981	-1904	4930572O03Rik	19.4704	15.7779	33.4368	59.6988	15.6408	12.3894	9.0176	25.0723	39.4901	88.439	16.2725	27.5114	1.71732	3.7837	2.75051	32.3016	35.2775	79.6941	139.533	-1.44053	5.04401e-06
chr6	101309620	101310020	18071	Pdzrn3	5.91075	2.7783	19.792	12.4656	1.393	3.0114	2.7832	4.0733	8.1215	11.3204	3.9725	5.684	3.34848	4.48677	3.91762	7.87844	4.07048	30.0146	27.9065	-1.44026	0.00103543
chr9	45102621	45103021	-24362	Tmprss13	7.71525	5.1624	21.1456	24.402	5.4635	7.452	16.7184	11.4389	21.2232	15.236	6.9825	3.7002	2.74075	4.72687	3.73381	11.0298	6.78414	33.1196	41.8598	-1.43945	0.000579363
chr1	87734623	87735023	44801	Cab39	11.5189	10.7685	27.9616	31.9032	42.6811	51.4512	48.7104	58.3352	41.1514	44.4912	35.71	28.5586	2.42746	2.96264	2.69505	15.7569	16.2819	48.6444	66.278	-1.43841	0.000112206
chr13	113188256	113188656	-65822	Il6st	10.4782	2.1546	37.7472	39.0684	11.6872	10.3698	35.88	43.1629	36.63	30.6046	15.305	8.8676	3.60243	18.1326	10.8675	12.6055	2.71366	52.7844	71.5105	-1.43518	0.00168323
chr10	98261645	98262045	-115941	Atp2b1	4.59	4.8834	15.3216	17.64	44.0881	46.899	66.3784	65.2377	58.4785	55.5542	21.1725	15.0052	3.33804	3.61224	3.47514	4.72706	6.78414	26.9097	29.6507	-1.43397	0.00109148
chr3	135328671	135329071	25640	Nfkb1	15.7387	14.6781	34.1536	40.5342	39.4338	30.4344	68.3688	68.277	16.7943	22.0454	13.03	8.659	2.17003	2.76154	2.46579	15.7569	18.9956	48.6444	74.9988	-1.43315	0.000102012
chr17	80573443	80573843	33002	Srsf7	5.544	7.4241	23.5424	16.905	19.2262	14.508	20.1696	19.5536	6.7525	8.5592	6.2975	10.5014	4.24646	2.27704	3.26175	7.09059	6.78414	31.0496	31.3949	-1.43165	0.000880388
chr8	117501643	117502043	538291	Wwox	4.37625	2.4057	20.9888	14.2254	6.4834	9.3006	64.9216	70.433	22.829	13.7202	6.285	6.3476	4.79607	5.91321	5.35464	5.5149	3.39207	25.8747	22.6741	-1.43145	0.00141033
chr6	136441972	136442372	-25200	Atf7ip	10.4198	5.1912	32.9888	20.8446	72.2694	76.8528	123.03	132.799	74.8214	79.4664	24.7875	15.7626	3.16599	4.01537	3.59068	14.1812	8.14097	49.6794	36.6273	-1.43114	0.000427222
chr7	3290200	3290600	-156	Myadm	9.40387	4.4505	25.872	16.548	8.6947	5.7906	5.3208	8.0652	19.5508	16.8506	9.6	13.3784	2.75121	3.71823	3.23472	11.8177	5.42731	41.3995	31.3949	-1.43008	0.00074538
chr9	61567780	61568180	194337	Rplp1	3.58312	2.6892	12.0096	19.0722	2.8595	1.9746	15.9264	11.9075	9.3018	21.8426	12.475	11.9826	3.35171	7.09215	5.22193	3.93922	2.71366	14.4898	29.6507	-1.42948	0.00166164
chr13	19392233	19392633	95249	Stard3nl	6.89062	3.6315	18.88	17.262	4.8391	1.2204	7.7968	7.1489	15.429	22.5238	12.0075	13.895	2.73995	4.75341	3.74668	7.87844	4.07048	27.9447	29.6507	-1.42897	0.00114137
chr4	83000709	83001109	-30816	Ttc39b	2.24438	1.3509	14.2368	12.4656	41.7312	42.4998	51.8384	60.5957	26.2589	34.4162	10.6725	8.141	6.34332	9.22763	7.78548	3.15137	2.03524	18.6298	19.1857	-1.42806	0.0017536
chr6	124755583	124755983	-2896	Spsb2	11.1206	7.1235	23.1264	21.8904	61.9388	58.3902	63.6208	52.4931	55.3446	54.2568	47.42	34.2076	2.0796	3.07298	2.57629	13.3933	8.81938	40.3645	45.3481	-1.42463	0.000413571
chr5	15165356	15165756	-2679	4930572O03Rik	16.0897	8.9892	39.7792	44.6712	9.6271	5.4756	7.9104	22.11	46.7347	57.1558	17.2075	26.1842	2.47233	4.96943	3.72088	17.3326	11.533	45.5395	59.3014	-1.42362	0.000213318
chr3	132454159	132454559	87201	Gm29811	4.37625	2.1636	18.672	12.6504	14.014	15.0192	47.3416	43.0067	32.7191	35.958	8.99	3.7212	4.26667	5.84692	5.05679	5.5149	2.03524	30.0146	15.6974	-1.42333	0.00171276
chr7	53754924	53755324	103286	Kcnc1	5.47875	2.5965	16.7328	14.2842	1.7633	2.6172	0.6944	0.8041	2.3421	8.32	0.685	4.8146	3.05413	5.50133	4.27773	7.09059	4.07048	26.9097	27.9065	-1.42219	0.0012801
chr17	87361748	87362148	-503	Rhoq	3.14213	4.482	13.9424	13.8684	49.4886	60.5484	44.3968	47.146	34.3878	32.0112	20.71	18.6018	4.43725	3.09424	3.76575	2.36353	4.7489	22.7697	20.9299	-1.42112	0.00171442
chr9	107937878	107938278	-13543	Gmppb	7.77712	1.5759	16.544	15.9516	48.1866	43.227	70.9744	57.6389	22.6144	22.1026	7.15	12.852	2.12726	10.1222	6.12474	8.66628	1.35683	21.7347	34.8832	-1.42091	0.00161085
chr11	96773971	96774371	3657	Cdk5rap3	6.1155	3.1869	15.1616	17.8038	4.8181	5.4756	11.8304	10.5061	8.6728	13.6162	2.9925	2.863	2.47921	5.58656	4.03288	7.87844	4.7489	24.8397	34.8832	-1.4204	0.00115688
chr2	33071271	33071671	-10	Angptl2	10.8855	8.2818	25.136	28.0686	10.8227	9.2916	49.636	62.6538	42.1689	38.0588	23.005	21.8554	2.30913	3.38919	2.84916	14.969	10.1762	33.1196	64.5339	-1.41994	0.000410263
chr8_random	789409	789809	-71825	Gm21119	5.53275	3.9681	16.9184	18.5178	4.2	4.4712	3.4552	6.8145	13.6012	40.6276	3.8775	11.7516	3.05786	4.66667	3.86227	4.72706	2.71366	18.6298	26.1624	-1.4193	0.00171563
chr6	112811890	112812290	85170	Srgap3	3.45038	5.6538	16.4384	19.1688	22.1557	43.2396	33.0056	34.4729	34.3323	38.3318	20.33	16.5592	4.76424	3.39043	4.07733	4.72706	8.14097	25.8747	34.8832	-1.41845	0.00113701
chr8	74369766	74370166	-36001	Zfp709	3.74513	4.2642	12.3296	19.2738	1.1431	1.728	4.02	11.2332	16.5612	24.6376	4.1775	7.5418	3.29217	4.51991	3.90604	3.15137	4.07048	12.4199	34.8832	-1.41836	0.00179457
chr7	51657037	51657437	17741	Syt3	1.89675	2.1546	11.6032	14.8722	2.751	5.2524	9.4368	9.6338	5.3317	14.4456	2.42	2.947	6.11741	6.90253	6.50997	2.36353	2.71366	16.5598	20.9299	-1.41832	0.00188983
chr19	9127520	9127920	34726	Scgb1a1	7.10663	4.7268	19.7024	18.6102	19.4775	15.7464	23.4272	23.5609	29.082	24.9756	20.8175	19.5412	2.7724	3.93717	3.35478	7.87844	5.42731	28.9797	31.3949	-1.41606	0.001099
chr5	26585385	26585785	1283	Gm7361	5.42588	7.0425	15.0016	26.7288	2.66	3.258	3.7064	6.2216	14.578	22.8358	6.1225	7.3458	2.76483	3.79536	3.28009	6.30275	8.14097	19.6648	48.8364	-1.41592	0.00114215
chr6	65488229	65488629	-51963	Tnip3	4.725	4.5333	14.5248	21.9744	8.8158	18.9792	39.6808	31.6008	74.148	55.8246	22.3325	12.2682	3.07403	4.84733	3.96068	5.5149	6.10572	18.6298	40.1156	-1.41538	0.00136329
chr9	69306021	69306421	1470	Mir3109	4.9095	1.7055	11.7312	19.1688	21.2968	20.8728	17.0776	18.0499	26.4809	32.6794	6.8575	12.8828	2.38949	11.2394	6.81445	6.30275	2.03524	15.5248	34.8832	-1.41429	0.00178895
chr12	111619387	111619787	-65802	Ppp2r5c	6.53625	3.519	17.7312	20.9916	31.2641	21.735	106.114	94.0236	75.5873	67.717	14.39	11.4996	2.71275	5.96522	4.33898	5.5149	3.39207	20.6998	27.9065	-1.41339	0.00163754
chr8_random	730470	730870	-12886	Gm21119	9.84713	5.9859	19.2864	26.4474	2.933	1.719	4.916	10.89	17.4122	35.3808	4.7075	11.1272	1.95858	4.41828	3.18843	10.242	6.10572	25.8747	45.3481	-1.41257	0.000939857
chr5	108077747	108078147	-15078	A930041C12Rik	3.32775	3.8646	11.9712	18.2238	16.1259	20.1276	15.1464	11.3564	12.0139	21.6034	10.1	6.1516	3.59739	4.71557	4.15648	3.15137	4.07048	16.5598	27.9065	-1.4119	0.00183467
chr8	117569695	117570095	606343	Wwox	6.8175	7.4691	23.4624	22.6464	26.572	25.9722	82.1904	84.3623	50.1202	34.5592	12.8925	14.056	3.4415	3.03201	3.23675	8.66628	8.14097	28.9797	41.8598	-1.41161	0.000817735
chr13	68727221	68727621	6334	Fastkd3	4.48875	2.0871	12.688	17.598	2.793	1.7964	2.3144	3.7576	7.474	20.488	2.12	1.5008	2.82662	8.4318	5.62921	5.5149	2.71366	15.5248	33.139	-1.40814	0.00184587
chr9	61601607	61602007	160510	Rplp1	5.08387	3.1149	13.36	20.2146	26.4327	22.1652	47.992	49.2613	23.1768	21.6814	4.65	6.7242	2.62792	6.48965	4.55878	4.72706	2.03524	14.4898	29.6507	-1.40747	0.00198041
chr4	4672240	4672640	48013	Impad1	5.97262	9.0828	16.7488	26.8968	8.309	3.4164	3.7704	8.635	13.1128	27.0764	8.3675	12.3592	2.80426	2.96129	2.88278	6.30275	12.2114	26.9097	52.3248	-1.4074	0.00086542
chr6	48033591	48033991	2801	Zfp746	3.61912	5.3415	16.2784	12.2556	2.6187	5.8806	3.8504	7.9277	8.4878	8.1692	4.3025	5.516	4.49788	2.29441	3.39615	3.93922	4.7489	18.6298	29.6507	-1.40734	0.00173769
chr6	115974684	115975084	-29861	Plxnd1	4.46962	3.5757	12.3456	20.4456	2.0181	0.8982	3.6648	5.1623	10.36	15.2568	4.22	8.7766	2.76211	5.71793	4.24002	6.30275	5.42731	21.7347	34.8832	-1.40205	0.00145053
chr16	3253970	3254370	-338228	Olfr161	7.77937	2.9133	19.0496	21.3654	2.6586	5.9796	6.8048	9.2147	16.2504	24.0032	3.31	5.0064	2.44873	7.33375	4.89124	7.87844	1.35683	23.8047	27.9065	-1.40037	0.00193219
chr4	146469658	146470058	-27313	4933438K21Rik	4.15463	2.3166	14.0928	17.8794	3.3726	0.8838	3.9184	8.1664	9.6607	23.2648	4.97	4.27	3.39208	7.71795	5.55501	2.36353	2.71366	13.4548	24.4182	-1.40005	0.00217152
chr3	137997235	137997635	21185	Adh6a	3.82612	2.8908	11.6832	19.9206	8.8466	15.8634	31.0544	29.5218	13.5087	13.7462	7.5925	6.2216	3.05353	6.89103	4.97228	5.5149	3.39207	16.5598	33.139	-1.39947	0.00188013
chr8	118030744	118031144	199850	Maf	12.1534	5.6043	32.3424	19.8702	7.2793	3.8466	8.9696	15.2405	13.8787	9.4068	7.505	7.2968	2.66119	3.54553	3.10336	12.6055	7.46255	48.6444	29.6507	-1.39796	0.000791127
chr3	95189632	95190032	16931	4930558C23Rik	8.06288	2.3274	23.1424	14.9772	7.6041	6.0192	10.0408	9.4556	7.3815	13.7384	2.0575	4.1622	2.87024	6.43516	4.6527	8.66628	2.71366	33.1196	22.6741	-1.39657	0.00171789
chr12	25840288	25840688	26449	Gm17746	6.19763	4.1166	18.2752	13.125	51.2848	50.8716	38.7848	31.9792	20.6682	21.0912	12.12	15.9796	2.94874	3.18831	3.06853	7.09059	5.42731	28.9797	27.9065	-1.39447	0.00142222
chr2	152197817	152198217	4285	Nrsn2	11.7214	9.3861	25.312	31.6722	5.2262	3.1158	7.952	8.679	10.7041	17.1938	5.51	5.467	2.15947	3.37437	2.76692	17.3326	14.9251	44.5045	68.0222	-1.39291	0.000218958
chr1	69727061	69727461	5273	Ikzf2	1.73925	1.4364	11.7312	12.6714	6.9825	6.7338	9.2168	13.1945	17.1606	13.6162	5.5475	7.4718	6.74498	8.82164	7.78331	1.57569	1.35683	14.4898	15.6974	-1.39253	0.00222137
chr18	34943194	34943594	6732	Kdm3b	4.55287	5.1624	17.5872	24.696	5.691	9.1296	9.9832	16.4428	3.6926	19.6196	3.8025	2.9778	3.86288	4.78382	4.32335	5.5149	6.78414	22.7697	34.8832	-1.38979	0.00152785
chr7	90745632	90746032	12391	Tmc3	2.38163	5.337	17.2448	13.4064	11.3519	19.548	23.4536	23.298	11.1555	9.7968	6.8025	3.8192	7.24077	2.51197	4.87637	3.15137	8.14097	28.9797	26.1624	-1.38883	0.00173198
chr11	72908100	72908500	4203	Itgae	4.83638	1.9368	15.0336	14.6748	8.7297	4.1886	10.3824	22.2959	24.3608	17.0274	7.6125	7.8582	3.10844	7.57683	5.34264	4.72706	2.03524	17.5948	24.4182	-1.38865	0.00226468
chr11	70603907	70604307	21956	Scimp	10.0777	10.3239	26.6848	32.5122	35.9877	39.447	38.1648	47.9391	33.1076	32.8458	10.1625	13.874	2.64789	3.14922	2.89855	14.969	15.6035	45.5395	61.0455	-1.38864	0.000245345
chr4	147195148	147195548	963	Rps19-ps3	3.46162	5.7906	13.4464	21.672	2.905	4.4892	1.3144	5.72	6.956	20.722	2.5675	10.1066	3.88442	3.74262	3.81352	2.36353	5.42731	15.5248	31.3949	-1.38749	0.00220161
chr1	39253612	39254012	2695	Npas2	4.99613	5.5323	19.6384	17.6904	44.1784	35.6904	40.2736	44.3652	33.411	24.9236	17.505	17.3236	3.93073	3.19766	3.56419	6.30275	6.78414	30.0146	27.9065	-1.3837	0.0014731
chr1	196821402	196821802	-18449	Gm16897	12.8183	9.1098	30.8736	24.801	11.1811	5.517	15.6288	15.0491	14.6631	17.7268	8.16	9.0384	2.40857	2.72245	2.56551	16.5447	11.533	50.7144	47.0923	-1.38117	0.000361386
chr11	120492454	120492854	2207	Mafg	9.5895	6.8076	20.6912	23.3982	3.8178	8.6004	13.9408	12.4322	8.6654	12.883	5.0675	5.3312	2.15769	3.43707	2.79738	11.0298	9.49779	36.2246	41.8598	-1.38005	0.000748273
chr16	91790026	91790426	60610	Itsn1	13.4663	17.0802	51.712	35.7672	13.4239	16.9218	8.2696	17.611	13.7011	28.626	15.6475	10.1766	3.84012	2.09407	2.9671	15.7569	22.3877	74.5191	50.5806	-1.37761	0.000163543
chr8	84378468	84378868	512207	Inpp4b	7.81875	5.346	19.1776	22.0164	67.956	66.699	52.5904	62.5515	64.6427	44.9124	43.035	41.3434	2.45277	4.11829	3.28553	10.242	6.10572	27.9447	40.1156	-1.37745	0.00124602
chr11	107949380	107949780	91418	Mir7223	3.70913	3.0771	14.6848	18.6522	2.0265	3.4974	16.3592	21.4291	10.2342	14.4456	2.805	6.5674	3.9591	6.06162	5.01036	4.72706	2.03524	18.6298	22.6741	-1.37741	0.00246322
chr10	13770372	13770772	84387	Hivep2	4.806	2.9196	16.7744	15.0738	9.3968	4.7628	12.9536	17.446	9.3462	9.6096	8.355	7.014	3.4903	5.16297	4.32664	4.72706	5.42731	23.8047	26.1624	-1.37613	0.00199464
chr8	86715877	86716277	-13217	Mir181c	5.19525	2.0916	13.7088	14.9562	7.1225	6.2478	21.9648	30.3061	25.8001	33.4828	11.5825	10.8724	2.63872	7.1506	4.89466	6.30275	2.03524	21.7347	24.4182	-1.37566	0.00235626
chr1	84987676	84988076	-56218	Slc16a14	3.4785	3.0078	13.4464	13.7214	2.1035	0.8982	2.8928	6.3646	11.9473	18.1558	4.2075	10.6484	3.86557	4.56194	4.21376	3.15137	3.39207	17.5948	22.6741	-1.37527	0.00249657
chr6	135312591	135312991	-158	Emp1	14.589	9	31.92	31.5252	93.4437	85.0626	73.3968	75.8483	58.4082	59.3918	53.5525	37.7062	2.18795	3.5028	2.84537	20.4839	13.5683	47.6094	68.0222	-1.37433	0.000247464
chr4	145038711	145039111	-15202	Smarca5-ps	13.4381	12.8376	29.5264	48.1782	11.067	8.7084	6.9624	18.7627	29.896	52.195	13.7775	18.8874	2.19721	3.7529	2.97505	14.1812	16.2819	38.2945	69.7663	-1.3734	0.000378465
chr14	48153292	48153692	34617	Atg14	3.25687	3.9366	17.4688	14.9268	19.8268	24.8544	17.2928	8.0927	10.1232	15.7612	7.4875	9.0314	5.36367	3.7918	4.57773	3.93922	4.07048	22.7697	20.9299	-1.37303	0.00236403
chr13	43342203	43342603	57138	Gfod1	3.01837	4.0401	13.232	15.9432	35.9499	55.2474	44.932	62.2908	67.6508	59.8702	22.68	17.2186	4.38382	3.94624	4.16503	3.15137	5.42731	17.5948	29.6507	-1.37157	0.00235149
chr4	147119678	147120078	-43138	Zfp534	6.86475	3.0456	13.9808	13.0074	4.0831	1.3788	1.508	6.2821	17.1421	39.5954	7.4625	4.0992	2.03661	4.27088	3.15374	13.3933	6.10572	33.1196	43.604	-1.3708	0.00107644
chr11	76659083	76659483	1227	Cpd	7.79962	7.8507	31.1552	16.275	52.5084	57.915	49.52	61.1446	65.2347	72.514	20.8725	18.5528	3.99445	2.07306	3.03376	11.8177	9.49779	49.6794	29.6507	-1.36944	0.000889969
chr4	131452210	131452610	22856	Srsf4	4.0095	3.7773	14.0608	15.0738	4.4688	3.1374	4.668	10.7338	18.7479	18.499	6.06	5.411	3.50687	3.99063	3.74875	4.72706	4.7489	24.8397	22.6741	-1.36929	0.00222042
chr16	45690296	45690696	3275	Tmprss7	5.5125	3.5577	11.5712	14.2464	7.0609	5.8356	31.4712	31.0244	22.9733	25.7088	9.9125	13.1964	2.09908	4.00438	3.05173	6.30275	2.03524	18.6298	27.9065	-1.36602	0.0025513
chr14	44046555	44046955	-20411	1700001F09Rik	2.39625	2.1861	12.256	12.4446	1.6653	3.735	1.2208	4.1536	10.2786	16.3774	2.0075	7.8484	5.11466	5.6926	5.40363	2.36353	3.39207	15.5248	22.6741	-1.36511	0.00276793
chr3	129096699	129097099	-39692	Pou5f1-rs4	5.46525	6.4863	16.2784	22.4364	4.214	6.2928	3.7184	7.2688	10.4081	18.6342	8.08	7.0448	2.97853	3.45904	3.21879	6.30275	10.1762	27.9447	40.1156	-1.36169	0.00139413
chr14	70672179	70672579	16925	Ppp3cc	5.15137	3.8106	16.9984	15.1872	46.081	55.6164	43.8024	36.0118	22.496	31.278	13.565	19.1674	3.29978	3.98551	3.64265	5.5149	6.10572	26.9097	26.1624	-1.36164	0.00201215
chr12	105295889	105296289	-13436	Serpina12	4.455	1.953	13.248	15.3972	2.3779	2.7018	10.1304	14.6102	8.2658	20.28	3.2175	6.1306	2.97374	7.88387	5.4288	5.5149	1.35683	16.5598	26.1624	-1.36071	0.00282466
chr10	17767519	17767919	-8027	Reps1	4.14112	2.7963	14.7776	14.0154	7.8729	3.375	9.4088	15.378	1.0138	11.4894	5.5	5.67	3.5685	5.01212	4.29031	6.30275	3.39207	23.8047	24.4182	-1.3604	0.00239559
chr1	193176354	193176754	26710	Tmem206	4.0095	5.571	13.7184	16.758	3.1262	2.1546	3.0944	5.9147	9.8716	10.2778	4.525	4.6396	3.42147	3.00808	3.21478	3.93922	4.7489	19.6648	26.1624	-1.36026	0.00251185
chrUn_random	3733244	3733644	674841	Ulbp1	5.05575	3.7485	14.0768	15.0402	2.1469	2.3472	3.204	4.8257	8.8023	19.2504	7.1875	7.4396	2.78431	4.01232	3.39832	1.57569	4.07048	18.6298	19.1857	-1.36011	0.00288421
chr5	112649232	112649632	8536	Miat	2.34563	4.7826	13.5808	12.096	2.079	1.9206	2.2104	2.398	3.885	14.7108	2.12	2.2764	5.78984	2.52917	4.15951	2.36353	5.42731	19.6648	24.4182	-1.35931	0.00268875
chr5	112701961	112702361	-3550	Tpst2	11.2219	8.5734	28.2496	21.8904	37.898	37.6614	49.3768	34.7281	15.5918	17.7658	10.785	15.6058	2.51737	2.55329	2.53533	12.6055	12.2114	45.5395	41.8598	-1.35898	0.000601234
chr8	73650855	73651255	-13213	Gm7827	3.92738	5.5755	12.8	20.6136	3.2053	2.6928	3.096	10.4951	14.763	11.9678	4.8625	10.969	3.25917	3.69718	3.47817	5.5149	7.46255	19.6648	40.1156	-1.35856	0.00199113
chr10	12683044	12683444	821	Stx11	6.6015	5.6691	24.5216	14.6832	34.0088	32.8986	43.5472	47.344	34.2028	36.0828	24.245	14.3528	3.71455	2.59004	3.1523	7.87844	7.46255	38.2945	24.4182	-1.35805	0.00160452
chr6	69466235	69466635	-189267	Rprl1	10.476	16.7517	31.2512	61.8786	10.5154	58.0392	12.6168	11.044	60.3063	46.1136	61.645	27.909	2.98312	3.69387	3.3385	14.969	25.7797	75.5541	322.669	-1.35667	0.00282495
chr1	132899924	132900324	-16298	Il10	6.61275	4.2507	23.2768	17.3124	5.9717	5.706	27.0904	23.4124	36.2267	25.2668	5.3425	8.253	3.51999	4.07284	3.79641	9.45412	5.42731	32.0846	29.6507	-1.3563	0.00168493
chr13	112446050	112446450	-30136	Mier3	6.67462	5.0544	18.2752	19.0512	46.0341	38.5398	43.7704	30.1906	27.4022	31.2832	7.35	7.182	2.73801	3.76923	3.25362	9.45412	6.10572	28.9797	34.8832	-1.35518	0.00157958
chr18	68212412	68212812	119701	Ldlrad4	5.93325	3.7305	16.7424	13.7088	4.0362	2.6838	34.8648	28.3943	26.8583	27.0556	4.8	8.309	2.82179	3.67479	3.24829	7.87844	4.7489	24.8397	31.3949	-1.35464	0.00203291
chr9	32469182	32469582	-34245	Ets1	6.75563	5.4963	21.0752	17.598	23.0405	27.9288	52.5488	49.0501	19.7839	19.6534	9.24	5.4642	3.11965	3.20179	3.16072	6.30275	8.81938	31.0496	31.3949	-1.35424	0.00161164
chr3	3202478	3202878	-305352	Hnf4g	6.0795	3.1266	13.4784	19.0428	3.3936	0.8982	1.616	7.0312	22.163	34.7334	10.6975	12.565	2.21702	6.09058	4.1538	7.87844	3.39207	19.6648	34.8832	-1.35415	0.00238032
chrUn_random	4340211	4340611	-494189	Mucl1	3.53475	2.9853	13.4848	14.4522	4.9399	1.7964	5.3264	8.9705	16.7018	13.7462	2.37	10.5084	3.81492	4.84112	4.32802	3.93922	2.71366	18.6298	20.9299	-1.35299	0.00294517
chr7	137737539	137737939	16741	Tacc2	2.99025	2.2536	13.216	15.4602	2.3429	3.528	1.5	4.224	7.5665	24.0552	4.2525	6.2496	4.4197	6.86022	5.63996	3.15137	2.71366	16.5598	20.9299	-1.35116	0.00305513
chr8_random	816946	817346	-99362	Gm21119	11.1521	11.1213	28.288	29.6394	6.9125	4.5558	11.4512	15.8411	36.26	57.187	11.69	17.4566	2.53656	2.6651	2.60083	10.242	13.5683	41.3995	43.604	-1.34896	0.00075024
chr3	51549022	51549422	84121	Mgst2	6.6375	4.8033	19.232	17.5224	7.8309	8.784	15.7208	12.7226	6.66	13.9204	3.5475	5.754	2.89748	3.64799	3.27273	4.72706	5.42731	22.7697	26.1624	-1.34857	0.0024968
chr6	31274730	31275130	73843	Mkln1os	3.87112	4.5828	15.4816	15.6282	8.1606	7.533	18.2328	12.7479	11.8104	20.826	3.985	2.6362	3.99925	3.41019	3.70472	4.72706	5.42731	22.7697	26.1624	-1.34857	0.0024968
chr2	32773053	32773453	41599	Fam129b	17.8537	7.7787	42.0864	25.179	38.1843	41.1444	62.6192	62.1104	40.6001	33.8442	21.0725	6.7592	2.35729	3.23692	2.7971	23.6353	8.81938	57.9593	52.3248	-1.34763	0.00057334
chr17	34438089	34438489	-4523	H2-Eb1	4.7295	0.9873	11.7152	12.3606	18.5318	14.733	15.7048	17.8519	25.7631	29.5802	14.065	10.1108	2.47705	12.5196	7.49832	5.5149	0.678414	19.6648	20.9299	-1.34706	0.00318152
chrUn_random	4322853	4323253	-511547	Mucl1	5.85225	7.8372	17.4912	30.8154	5.5125	4.5702	5.5144	15.3615	29.119	43.8828	6.92	11.221	2.9888	3.93194	3.46037	7.87844	9.49779	22.7697	48.8364	-1.34615	0.00162156
chr1	173701063	173701463	4000	Slamf1	6.56438	4.1697	15.8176	22.9362	134.295	173.536	115.814	123.035	133.237	133.216	125.885	116.12	2.40961	5.50068	3.95515	6.30275	3.39207	16.5598	33.139	-1.34147	0.00286096
chr6	51009928	51010328	209781	Mir148a	16.4183	5.9211	36.4704	27.2118	17.0044	13.3722	34.9864	34.1737	21.6561	29.1902	14.575	6.9412	2.22133	4.59573	3.40853	19.6961	7.46255	46.5744	48.8364	-1.33789	0.000893761
chr11	110780312	110780712	-48835	Kcnj16	8.99775	5.4135	22.608	20.0046	31.5035	32.634	48.952	66.9878	25.1452	33.917	5.535	7.2898	2.51263	3.69532	3.10397	11.8177	7.46255	30.0146	43.604	-1.3366	0.00141208
chr13	6632718	6633118	15099	Pfkp	30.8689	25.7589	63.392	57.4476	81.7236	106.196	124.754	124.396	28.0238	49.5872	40.155	35.6874	2.05359	2.2302	2.1419	46.4828	38.6696	121.094	118.603	-1.33659	2.22685e-06
chr8	57978627	57979027	406934	Adam29	7.52962	8.1603	18.0192	33.579	4.9644	3.258	3.312	10.7151	19.1919	24.1072	7.93	14.5866	2.39311	4.11492	3.25401	5.5149	8.81938	18.6298	45.3481	-1.33448	0.00234045
chr2	166317378	166317778	44627	5031425F14Rik	8.07975	2.2446	27.0592	14.7378	5.0155	2.2302	6.4576	11.0572	11.6624	15.3998	12.3875	8.7976	3.34901	6.56589	4.95745	11.0298	3.39207	41.3995	20.9299	-1.33419	0.00253197
chr4	146826816	146827216	-100370	Zfp985	7.47675	7.0137	17.9552	28.9086	4.6522	0.4032	6.1744	9.0519	25.974	45.0944	7.605	10.3166	2.40147	4.12173	3.2616	7.09059	7.46255	26.9097	33.139	-1.33389	0.00201226
chr8_random	379754	380154	-47098	Gm21944	6.69937	3.9654	18.1696	19.3326	4.767	1.4634	3.8288	6.2106	20.0577	36.595	8.455	9.5172	2.71213	4.87532	3.79373	7.87844	5.42731	22.7697	34.8832	-1.33342	0.00232059
chr17	26707774	26708174	9517	Ergic1	8.59613	5.4108	26.9568	12.0876	4.9364	5.6286	4.868	4.6354	12.4468	16.6374	11.665	13.1166	3.13592	2.23398	2.68495	8.66628	4.7489	38.2945	19.1857	-1.33118	0.00254408
chr18	53566412	53566812	11049	Ppic	3.033	1.755	11.5712	13.4274	0.3493	1.6704	2.7928	2.7731	4.7878	8.0522	2.3075	2.3394	3.8151	7.65094	5.73302	2.36353	2.71366	15.5248	19.1857	-1.33113	0.003572
chr1	54635385	54635785	-21057	Pgap1	3.72037	6.9219	15.6096	18.8958	2.2694	0.8982	3.3	2.8479	13.1572	9.7396	25.2625	20.0746	4.19571	2.72986	3.46278	4.72706	8.81938	22.7697	36.6273	-1.33102	0.00237118
chr4	151575618	151576018	1865	Acot7	2.88112	4.7196	20.6752	14.2128	1.9656	0.6462	1.5824	3.0096	8.3028	9.3808	6.365	3.1766	7.17609	3.01144	5.09376	3.15137	6.10572	28.9797	17.4416	-1.33019	0.00316557
chr1	60539733	60540133	73470	Abi2	6.75	3.447	18.56	13.6374	0.9947	0.8982	4.4528	2.145	6.1087	10.829	4.065	2.3184	2.74963	3.95631	3.35297	7.09059	4.07048	27.9447	22.6741	-1.32994	0.00279129
chr6	136447779	136448179	-19393	Atf7ip	5.00512	2.1636	12.752	14.9982	81.0432	89.973	84.1656	103.252	43.1272	42.6894	28.54	17.6442	2.54779	6.93206	4.73992	6.30275	1.35683	16.5598	27.9065	-1.32972	0.00348935
chr3	54512873	54513273	16046	Supt20	5.20087	5.9517	19.8528	21.1344	14.2198	16.0704	36.3728	46.9458	41.7619	54.6572	21.0975	15.3272	3.8172	3.55099	3.68409	4.72706	7.46255	25.8747	27.9065	-1.32758	0.00258445
chr11	54621170	54621570	-12051	Lyrm7os	12.2884	7.9587	31.744	21.7434	10.2781	13.4118	17.2968	17.9927	4.3475	6.1854	2.0625	5.3522	2.58325	2.73203	2.65764	15.7569	11.533	49.6794	41.8598	-1.32641	0.000724449
chr2	152231796	152232196	-8214	Sox12	8.0235	8.3493	25.376	17.1234	16.5221	13.5792	27.7808	20.7383	32.893	22.1754	25.0625	15.344	3.16271	2.05088	2.60679	9.45412	11.533	42.4345	33.139	-1.32508	0.00128024
chr5	99765444	99765844	-83698	Rasgef1b	6.93	3.9348	18.2432	19.2738	15.2901	11.7882	23.4432	23.0395	34.1029	32.1594	22.295	10.4426	2.6325	4.89829	3.76539	9.45412	4.7489	24.8397	34.8832	-1.32325	0.00243275
chr1	162772700	162773100	-49831	Rabgap1l	4.57538	2.1033	11.9296	15.5946	2.4423	0.8982	0.1176	5.9059	12.9093	19.8276	7.925	4.0642	2.60735	7.41435	5.01085	6.30275	2.71366	19.6648	26.1624	-1.32313	0.00337174
chr10	117897228	117897628	19326	Ifng	4.761	1.8918	12.896	16.7706	5.9087	5.751	8.908	4.2053	35.2092	22.0064	17.68	26.0834	2.70867	8.86489	5.78678	5.5149	2.71366	17.5948	26.1624	-1.32247	0.00350347
chr3	152589181	152589581	55790	St6galnac5	10.4647	9.6282	31.2832	28.2786	3.5959	3.951	4.5688	3.6212	9.5978	20.813	7.295	8.7276	2.98939	2.93706	2.96322	12.6055	13.5683	43.4695	45.3481	-1.3224	0.000773678
chr9	14185273	14185673	213	Endod1	3.0465	6.5808	15.0816	17.6988	5.1219	1.4904	6.396	15.0656	23.8798	25.883	11.4475	10.6274	4.95047	2.68946	3.81996	2.36353	9.49779	20.6998	36.6273	-1.32235	0.00308383
chr14	45660732	45661132	53146	Ptger2	9.18788	5.0454	26.048	29.82	26.8289	18.297	97.8552	100.965	115.329	113.87	26.415	16.4724	2.83504	5.91033	4.37269	11.0298	6.78414	23.8047	47.0923	-1.32166	0.00198241
chr6	31029584	31029984	-16691	Mir29b-1	5.283	4.8681	15.4816	17.178	10.2123	5.6646	13.1096	14.124	7.104	13.3822	8.0225	5.6168	2.93046	3.52869	3.22957	6.30275	6.78414	21.7347	34.8832	-1.32046	0.00259561
chr6	134017582	134017982	32064	Etv6	4.37625	0.8037	14.9056	15.2922	9.2498	14.7996	25.484	27.7662	37.6549	31.1428	8.965	4.9616	3.40602	19.0272	11.2166	5.5149	1.35683	22.7697	17.4416	-1.31977	0.00380521
chr11	119216078	119216478	546	Sgsh	9.468	4.6638	25.0336	15.3006	5.481	4.8798	10.8168	10.4984	8.6099	16.2604	5.735	6.727	2.64402	3.28072	2.96237	13.3933	5.42731	43.4695	27.9065	-1.3171	0.00203127
chr13	43345967	43346367	53374	Gfod1	14.1682	12.1059	34.4256	35.3178	5.9948	5.5386	14.6232	15.0986	20.9087	23.0178	13.13	15.4588	2.42977	2.9174	2.67359	18.9082	18.3172	56.9243	59.3014	-1.31669	0.000285205
chr1	89111375	89111775	1061	Eif4e2	5.39775	4.3542	12.0512	15.6912	16.6257	14.9292	10.1424	9.5843	7.6035	16.7414	12.505	8.26	2.23263	3.60369	2.91816	5.5149	4.07048	17.5948	29.6507	-1.31625	0.00340637
chr7	58979369	58979769	102369	Slc17a6	10.1329	6.6879	20.0128	24.3012	20.3259	18.027	65.74	80.3627	36.0787	45.6586	9.85	5.453	1.97504	3.63361	2.80432	11.0298	7.46255	31.0496	38.3715	-1.31477	0.00177451
chr6	8598597	8598997	109661	Ica1	9.29138	4.1607	22.3616	20.9706	29.5848	23.6376	104.443	105.628	47.1121	35.0766	12.63	13.4134	2.40671	5.04016	3.72343	11.0298	6.10572	31.0496	34.8832	-1.31374	0.00206021
chr4	145221859	145222259	-38541	Zfp980	5.9985	7.2315	13.264	33.264	4.3848	4.3812	6.7912	9.1894	23.0103	51.662	6.26	12.1772	2.21122	4.59988	3.40555	6.30275	9.49779	17.5948	50.5806	-1.31308	0.00267209
chr13	21458531	21458931	4042	Zscan12	13.5506	10.773	26.4928	27.0228	8.6583	22.1742	33.2768	31.7933	14.393	18.7382	11.0975	10.3684	1.9551	2.50838	2.23174	14.1812	14.2467	46.5744	47.0923	-1.31285	0.000692963
chr12	118772592	118772992	17840	Rapgef5	4.284	1.0395	11.9072	12.5706	0.784	0.1746	0.6944	2.156	5.6203	12.4176	1.92	8.3762	2.77946	12.0929	7.43619	4.72706	0.678414	13.4548	24.4182	-1.31177	0.00408896
chr6	86497895	86498295	20700	1600020E01Rik	8.4555	5.9031	31.0752	23.2932	27.7487	19.0332	52.5528	56.991	23.4543	16.9884	11.4475	11.326	3.67515	3.94593	3.81054	10.242	6.10572	35.1896	27.9065	-1.31057	0.0022632
chr12	31284328	31284728	15220	Tmem18	4.5135	4.0689	18.3872	15.6786	5.4516	3.6306	16.4968	11.22	11.4959	16.8636	4.115	4.9924	4.07382	3.85328	3.96355	5.5149	6.10572	24.8397	26.1624	-1.31047	0.00305889
chr14	56881033	56881433	-62	Gzmb	5.60587	6.8724	18.3712	17.8878	49.1848	47.8782	49.1528	48.0216	24.4681	23.0568	6.41	8.197	3.27713	2.60285	2.93999	7.09059	8.14097	28.9797	31.3949	-1.31032	0.00232724
chr4	146355811	146356211	-39948	Rex2	6.76125	7.7427	19.712	32.3652	5.0274	4.8924	5.1072	11.9878	23.6208	40.9786	11.2225	13.1614	2.91544	4.18009	3.54776	8.66628	7.46255	20.6998	45.3481	-1.3098	0.00245298
chr11	106549623	106550023	26772	Pecam1	11.295	4.8348	27.4368	20.0466	65.9988	65.2662	48.12	71.6892	37.3885	29.2942	32.655	26.7918	2.42911	4.14631	3.28771	14.1812	6.10572	39.3295	34.8832	-1.3086	0.00183775
chrUn_random	5745579	5745979	911179	Mucl1	17.7424	19.5309	37.3632	54.9864	10.8227	12.7386	9.1568	23.2012	38.2728	72.644	23.615	38.7394	2.10587	2.81535	2.46061	21.2718	21.0308	46.5744	87.2079	-1.30856	0.000322666
chr11	116970987	116971387	-5299	Sec14l1	14.3527	9.8307	30.5952	30.8994	19.516	23.4486	29.1712	37.6849	36.778	40.9656	21.5575	15.9488	2.13166	3.14315	2.63741	20.4839	14.9251	50.7144	61.0455	-1.30691	0.000429915
chr2	106814445	106814845	-91	Arl14ep	6.87938	6.7689	19.584	21.5544	6.8397	14.7852	14.0568	18.5768	15.17	30.5266	17.1325	17.8052	2.84677	3.18433	3.01555	6.30275	7.46255	22.7697	34.8832	-1.30674	0.00275687
chr15	89422127	89422527	27	Rabl2	3.44475	3.726	15.0336	14.6832	3.0373	3.0618	6.356	9.4534	4.9839	19.9966	7.045	5.6	4.36421	3.94074	4.15247	3.93922	4.7489	20.6998	22.6741	-1.30668	0.00377915
chr8_random	140254	140654	22557	Csprs	6.41362	5.328	17.6928	26.9472	3.374	2.5722	5.4984	7.2039	11.7734	44.9982	2.7425	10.6904	2.75863	5.05766	3.90814	6.30275	6.10572	19.6648	34.8832	-1.30554	0.00311304
chr11	114989779	114990179	5327	Cd300lf	6.32363	3.0483	16.1504	20.8026	45.1528	43.497	99.8104	107.811	57.3537	41.899	16.31	8.8466	2.55398	6.82433	4.68915	8.66628	4.07048	18.6298	38.3715	-1.30532	0.00326597
chr1	136007528	136007928	-91	Chit1	4.68	2.8413	13.36	13.9734	8.0962	10.53	15.0824	12.1242	11.9954	21.0002	17.3125	10.1906	2.8547	4.91796	3.88633	5.5149	3.39207	22.7697	20.9299	-1.30481	0.00383196
chr3	88296784	88297184	250	Lmna	13.59	11.9763	40.8576	30.1224	10.1598	11.1366	17.8456	13.5762	27.0618	21.7542	25.25	32.7236	3.00645	2.51517	2.76081	16.5447	16.2819	51.7494	52.3248	-1.30475	0.000502113
chr4	59695354	59695754	56471	E130308A19Rik	3.98138	2.2446	13.7408	14.6958	16.0265	21.96	65.1288	92.3923	14.6335	22.7838	7.275	3.2816	3.45127	6.54718	4.99922	5.5149	3.39207	19.6648	24.4182	-1.30269	0.00389015
chr2	117154312	117154712	14101	Rasgrp1	4.95112	4.5648	15.984	14.2254	6.5394	12.924	15.16	13.0658	17.5972	25.3526	9.525	8.0794	3.22836	3.11632	3.17234	4.72706	5.42731	19.6648	27.9065	-1.30056	0.00366367
chr4	146502337	146502737	-3665	Zfp991	3.60787	6.0597	14.5408	21.7644	4.228	4.0122	4.0536	11.3124	14.43	17.6488	8.5025	6.9902	4.03029	3.59166	3.81098	2.36353	8.14097	18.6298	33.139	-1.29991	0.00384854
chr8	86711252	86711652	-8592	Mir181c	7.23263	5.292	15.6256	17.8668	6.412	4.2912	8.1736	8.4326	10.5931	22.3054	11.3275	9.0006	2.16043	3.37619	2.76831	3.93922	5.42731	20.6998	24.4182	-1.29853	0.00388197
chr12	3745733	3746133	-61047	Dnmt3a	4.76887	4.0626	12.608	13.3644	5.3907	2.5668	5.0632	7.7077	3.0821	7.2228	3.0925	4.7558	2.64381	3.28962	2.96671	4.72706	3.39207	17.5948	24.4182	-1.29821	0.00416335
chr13	43335233	43335633	64108	Gfod1	6.34612	6.9939	17.4112	17.052	16.3149	17.3808	27.2	32.868	6.5342	23.3038	6.82	7.4508	2.7436	2.43812	2.59086	7.09059	8.81938	25.8747	36.6273	-1.29747	0.0025176
chr1_random	622408	622808	230012	Hhipl2	3.51225	3.1131	13.5328	15.8802	1.9376	2.4516	2.4576	2.7676	13.8972	18.213	5.8225	12.0386	3.85303	5.10109	4.47706	3.93922	3.39207	15.5248	24.4182	-1.29011	0.00455306
chr8	74365263	74365663	-40504	Zfp709	6.66	2.8233	15.8016	19.7526	2.9708	3.1158	2.1104	8.888	12.3469	32.6144	8.23	11.186	2.37261	6.99628	4.68445	8.66628	2.71366	20.6998	31.3949	-1.28881	0.00401454
chr8	74352039	74352439	-53728	Zfp709	6.37988	5.9031	17.4752	28.9716	4.4163	8.0802	3.4752	11.6589	14.8185	39.2652	7.9175	11.221	2.73911	4.90786	3.82349	7.87844	8.14097	19.6648	45.3481	-1.2885	0.00298067
chr4	145116152	145116552	15690	LOC101056073	5.067	8.3331	18.0352	25.137	5.3382	3.8106	3.4456	8.5118	13.5161	30.8958	6.4275	10.4104	3.55934	3.01652	3.28793	4.72706	11.533	20.6998	47.0923	-1.28841	0.00316701
chr4	145150245	145150645	-24658	Gm13212	10.9586	10.0143	24.2272	41.349	4.123	8.7444	3.8544	14.2923	27.5317	47.242	10.71	18.0572	2.21079	4.129	3.16989	12.6055	13.5683	32.0846	57.5572	-1.28679	0.00133426
chr13	52888909	52889309	-36535	BB123696	12.0634	13.4397	37.3312	37.8924	39.067	34.7526	65.3528	65.3576	30.2105	24.1072	12.1075	9.8098	3.09459	2.81944	2.95701	16.5447	21.0308	47.6094	69.7663	-1.28646	0.000484228
chr4	146939822	146940222	12636	Zfp985	4.6935	4.3542	14.3488	18.4254	3.8647	1.935	4.068	4.5342	12.5208	24.3594	6.5575	7.3038	3.05716	4.23164	3.6444	6.30275	3.39207	19.6648	26.1624	-1.28566	0.00427591
chr13	20184062	20184462	1886	Elmo1	7.24388	5.6826	18.1696	27.6402	7.2548	12.8826	20.4232	21.7503	6.0236	9.9918	1.5575	8.4728	2.50827	4.86401	3.68614	8.66628	7.46255	18.6298	47.0923	-1.2842	0.00316144
chr16	94746301	94746701	1735	Dscr3	6.76125	4.6908	16.9184	20.3196	34.4939	41.0274	62.5832	61.4735	23.1583	47.9804	12.8425	8.414	2.50226	4.3318	3.41703	9.45412	6.78414	25.8747	36.6273	-1.28417	0.00279595
chrX	51595056	51595456	-239129	Gm16430	6.03225	1.6164	13.008	13.041	6.7032	8.5068	7.292	6.5285	16.3762	12.545	7.8875	7.7686	2.15641	8.06793	5.11217	7.09059	2.03524	20.6998	24.4182	-1.28183	0.00464224
chr10	128377529	128377929	6860	Itga7	17.1023	19.9125	43.2992	46.6074	4.2525	6.1146	12.784	10.5281	4.9469	9.4276	3.03	1.3202	2.53178	2.34061	2.4362	22.0596	29.8502	65.2042	87.2079	-1.2814	0.000154392
chr17	74299350	74299750	-14	Xdh	7.47337	4.0446	16.528	25.767	6.0431	2.4282	5.668	9.779	2.9526	18.603	2.8175	8.9796	2.21158	6.37072	4.29115	9.45412	5.42731	20.6998	40.1156	-1.28137	0.00338443
chr1	193007224	193007624	-212	Atf3	4.85663	5.3415	14.0992	18.2784	36.3391	35.874	46.5776	34.3717	73.6485	76.0942	44.32	52.5574	2.90309	3.42196	3.16252	6.30275	6.10572	17.5948	36.6273	-1.27986	0.00389623
chr12	111744274	111744674	20525	Ppp2r5c	8.49825	9.2331	21.4656	23.9232	1.3391	3.951	2.9608	7.5075	15.2514	14.6796	3.4925	9.4122	2.52588	2.59103	2.55846	9.45412	12.2114	35.1896	40.1156	-1.27898	0.00183201
chr7	54359292	54359692	-20898	Mir7056	2.331	2.3166	12.608	12.6714	2.8385	2.5632	13.4784	16.0886	8.0179	5.7694	2.425	1.9208	5.40884	5.46983	5.43933	2.36353	2.71366	15.5248	17.4416	-1.27794	0.00515908
chr16	49936004	49936404	-44369	Gm6936	9.081	2.3472	22.96	18.8832	7.5761	9.1026	32.1456	28.2293	26.159	25.7478	8.6975	4.7068	2.52836	8.04499	5.28667	14.1812	2.71366	36.2246	31.3949	-1.2779	0.00362725
chr14	63996187	63996587	39637	Blk	2.39625	4.3092	16.6304	17.556	3.8437	1.7964	6.9504	8.91	7.9365	9.3496	2.095	2.4794	6.94018	4.07407	5.50713	3.93922	7.46255	23.8047	26.1624	-1.27699	0.00411611
chrY_random	20875950	20876350	484186	Gm20736	3.339	3.2139	12.0416	13.4778	1.5225	1.1178	2.7568	4.1393	5.1504	16.5074	4.675	6.5982	3.60635	4.1936	3.89997	4.72706	2.71366	15.5248	24.4182	-1.27605	0.00503869
chr1_random	1046514	1046914	-183785	LOC100041034	4.30087	2.5497	14.7392	16.023	3.8738	0.8982	4.136	7.2688	7.696	12.8388	1.8275	11.6438	3.42702	6.28427	4.85565	5.5149	2.03524	17.5948	22.6741	-1.27533	0.0050796
chr11	4703933	4704333	29005	Nf2	12.8543	8.1018	29.4944	23.3142	20.8985	31.0536	90.8688	95.1709	55.5074	54.7612	17.295	17.0996	2.29453	2.87766	2.58609	17.3326	11.533	42.4345	50.5806	-1.27524	0.00111196
chr4	146798537	146798937	-128649	Zfp985	6.51487	7.2315	19.456	23.2512	5.0974	5.3334	5.6776	10.824	15.1145	31.707	6.11	13.3994	2.9864	3.21527	3.10083	10.242	10.1762	27.9447	45.3481	-1.27514	0.00221671
chr8	15519730	15520130	462277	Myom2	43.7321	40.5513	86.016	141.838	26.2297	56.0016	27.3792	46.1593	105.861	84.6404	46.695	68.67	1.96688	3.49775	2.73232	64.6032	65.8061	137.653	291.274	-1.27363	0.00135903
chrX_random	1011993	1012393	114404	Mir138-2	7.72088	9.3501	16.9344	30.8784	5.7498	3.663	4.3768	7.4778	15.6843	36.036	6.57	11.158	2.19333	3.30247	2.7479	9.45412	9.49779	24.8397	45.3481	-1.27292	0.00261056
chr17	35355478	35355878	-13382	Lta	6.5115	4.4622	15.7216	15.2586	5.0603	5.7942	7.6608	7.9552	12.3654	12.6698	22.6375	13.6122	2.41444	3.41952	2.91698	14.1812	8.81938	31.0496	48.8364	-1.27259	0.00197855
chr13	63347147	63347547	6009	2010111I01Rik	5.27962	4.5963	12.448	14.1834	21.1428	33.0192	35.8264	50.578	43.3677	49.4832	14.75	17.6792	2.35774	3.08583	2.72179	5.5149	3.39207	18.6298	24.4182	-1.27145	0.00490137
chr2	172226534	172226934	7440	Cass4	8.73338	5.0724	23.5904	17.199	89.6035	95.1174	69.484	65.791	63.8509	61.4848	70.8225	57.442	2.70118	3.3907	3.04594	9.45412	8.14097	34.1546	29.6507	-1.27097	0.00275284
chr5	15168988	15169388	-6311	4930572O03Rik	9.35888	6.6546	21.4912	31.9326	8.5883	3.816	4.3928	14.8841	24.0907	39.8424	9.1275	14.8932	2.29634	4.79858	3.54746	9.45412	7.46255	20.6998	45.3481	-1.27082	0.00324853
chr14	21000864	21001264	-60	Kcnk5	7.218	5.3955	14.9152	25.6074	15.0073	11.1996	14.4816	18.3986	17.2272	15.522	7.5675	14.7784	2.06639	4.74607	3.40623	9.45412	7.46255	20.6998	45.3481	-1.27082	0.00324853
chr2	172263081	172263481	-2797	Rtfdc1	4.15238	5.0049	17.7952	12.5706	3.7877	0.7182	8.6784	4.8004	7.7515	14.1336	6.67	2.548	4.28555	2.51166	3.3986	4.72706	6.78414	24.8397	24.4182	-1.27063	0.00424124
chr7	135194226	135194626	-11728	Itgam	2.8755	4.2867	15.2032	13.8264	5.4292	4.7124	4.688	9.2169	5.1208	7.293	5.5475	3.8052	5.28715	3.22542	4.25628	3.93922	5.42731	22.7697	20.9299	-1.27063	0.00478687
chr8_random	95893	96293	-65890	LOC664787	3.92175	3.2589	12.56	18.8328	4.2875	3.744	3.7624	12.3002	21.719	32.7184	7.2825	8.337	3.20265	5.77888	4.49077	3.15137	3.39207	14.4898	22.6741	-1.26887	0.00540108
chr13	113131975	113132375	53449	Ankrd55	3.6585	2.5722	12.736	12.4656	0.9842	1.4184	1.9712	6.0841	10.5746	20.0746	3.28	5.383	3.48121	4.84628	4.16374	3.93922	3.39207	17.5948	20.9299	-1.26816	0.00530363
chr11	68255811	68256211	10384	Pik3r5	4.26487	4.7808	13.168	18.1188	16.9673	14.139	24.2992	21.2597	28.3272	27.1674	17.145	19.376	3.08755	3.78991	3.43873	4.72706	6.10572	17.5948	31.3949	-1.26781	0.00459374
chr3	93351592	93351992	-7247	S100a10	7.00538	6.6816	18.5216	21.147	2.7916	4.1346	7.04	7.0411	14.7371	10.8992	8.965	11.0082	2.64391	3.16496	2.90444	8.66628	10.8546	31.0496	38.3715	-1.26577	0.00247056
chr7	108626504	108626904	2814	Mir139	4.15238	2.0106	18.1632	15.0318	12.2423	12.3174	6.0648	9.823	9.7902	9.8748	8.105	5.1464	4.37417	7.47628	5.92522	3.93922	2.71366	20.6998	15.6974	-1.26512	0.00554245
chr13	17696539	17696939	89860	Sugct	4.55625	4.3227	13.312	14.2464	4.3295	3.762	6.1608	6.8739	8.4878	16.5854	2.12	4.5108	2.9217	3.29572	3.10871	6.30275	4.7489	21.7347	26.1624	-1.26477	0.00456923
chr13	113175237	113175637	-78841	Il6st	6.81187	6.5673	20.5728	18.4128	9.8	13.8888	22.7632	20.0409	9.6866	20.865	11.845	9.1826	3.02014	2.80371	2.91192	7.87844	10.1762	32.0846	33.139	-1.26454	0.00278608
chr14	21932058	21932458	36884	Adk	16.2608	13.1769	43.5072	34.188	156.491	185.818	166.695	149.515	63.418	90.662	72.2375	74.6508	2.6756	2.59454	2.63507	20.4839	15.6035	51.7494	57.5572	-1.26422	0.000645652
chr10	95872722	95873122	184081	4930459C07Rik	6.70275	7.5771	15.0816	25.1076	24.0674	43.2036	50.1448	39.0401	47.2712	44.096	18.2225	17.6316	2.25006	3.31362	2.78184	8.66628	9.49779	20.6998	48.8364	-1.26356	0.00323419
chr5	147867392	147867792	20556	Lnx2	6.28988	4.7871	13.5008	20.8446	63.1274	66.0294	111.884	134.518	60.5468	86.7724	19.5825	13.958	2.14643	4.35433	3.25038	6.30275	3.39207	17.5948	27.9065	-1.26311	0.00508061
chr2	89516344	89516744	-8503	Olfr1251	4.977	4.8276	14.0704	17.4174	3.2872	3.0834	2.8592	7.9992	17.3382	21.7204	7.3575	10.1458	2.82708	3.60788	3.21748	6.30275	6.78414	24.8397	27.9065	-1.26218	0.00406367
chr10	92688525	92688925	63195	Mir1931	11.0869	11.0196	22.8544	26.4768	5.3137	2.0556	11.9104	10.0012	11.6254	16.9494	7.295	6.3686	2.06139	2.4027	2.23205	14.1812	14.9251	34.1546	61.0455	-1.26122	0.00138138
chr11	94247659	94248059	6431	Abcc3	6.27863	6.6258	19.056	19.9626	1.8396	1.8486	6.376	5.4263	6.5342	14.2246	1.1975	4.7824	3.03506	3.01286	3.02396	6.30275	8.14097	23.8047	33.139	-1.26082	0.00379986
chr1	38834277	38834677	43583	Lonrf2	9.35325	7.9947	25.408	25.221	9.9848	13.0536	30.504	22.1815	36.7225	48.1884	19.65	20.6332	2.71649	3.15471	2.9356	12.6055	10.1762	36.2246	40.1156	-1.25878	0.00202766
chr4	145713668	145714068	-17829	Zfp981	9.86738	4.3857	20.2144	26.2794	4.221	3.951	2.6176	13.4387	17.76	33.527	8.0475	14.8036	2.04861	5.99207	4.02034	10.242	6.10572	27.9447	33.139	-1.25845	0.00347159
chr7	28142587	28142987	-1760	Shkbp1	6.67687	3.3129	13.44	19.7736	9.2589	4.2012	9.0136	4.9929	3.9664	12.4098	6.2975	1.0962	2.01292	5.96867	3.99079	7.87844	4.7489	18.6298	34.8832	-1.25845	0.00456885
chr8	19776850	19777250	47474	Gm21119	8.316	6.3783	18.1216	23.1798	4.6851	11.4516	2.9224	9.4501	10.7411	45.1984	9.1025	16.3464	2.17912	3.63417	2.90665	10.242	6.78414	22.7697	41.8598	-1.25789	0.00349129
chr15	78324042	78324442	1254	Il2rb	10.7224	11.2401	29.4688	26.0484	93.5872	97.2486	99.5176	108.988	82.4064	69.9998	32.73	32.9756	2.74835	2.31745	2.5329	12.6055	13.5683	42.4345	41.8598	-1.25787	0.00151708
chr5	3301132	3301532	-42561	Cdk6	3.15	6.5673	12.9984	14.7588	33.4047	39.384	45.688	46.7896	19.3584	36.4832	11.97	9.7832	4.12648	2.24732	3.1869	3.93922	6.78414	18.6298	29.6507	-1.25786	0.00497994
chr2	73184381	73184781	33872	Scrn3	3.02963	3.9951	12.368	15.0822	2.3744	5.2974	30.504	26.1965	22.237	21.073	7.5425	7.1918	4.08235	3.77517	3.92876	4.72706	4.07048	20.6998	20.9299	-1.2578	0.00539183
chr3	109879674	109880074	66516	Ntng1	1.4985	1.4814	12.5536	33.411	0.6986	8.0802	3.272	2.6741	7.9624	16.4684	8.4175	2.9638	8.37744	22.5537	15.4656	2.36353	2.71366	19.6648	139.533	-1.25739	0.00362917
chr14	56903212	56903612	-22241	Gzmb	8.02912	8.2908	17.3312	22.0038	46.9175	46.9386	64.0376	60.1788	3.885	14.8096	4.75	8.3132	2.15854	2.654	2.40627	10.242	8.81938	27.9447	40.1156	-1.25573	0.00285746
chr7	120406605	120407005	55826	Arntl	7.37887	6.1542	18.816	18.0348	8.8886	8.9514	21.9448	26.301	7.474	18.0908	11.0975	4.0222	2.54998	2.93049	2.74023	9.45412	9.49779	28.9797	38.3715	-1.2538	0.00287441
chr10	67600267	67600667	141007	Arid5b	4.69125	1.3329	13.9168	12.0456	40.5265	48.6486	56.4392	65.0122	56.3584	43.2458	15.9725	11.8846	2.96654	9.03714	6.00184	4.72706	1.35683	16.5598	19.1857	-1.25238	0.00611811
chr10	19224200	19224600	-87355	Ifngr1	11.214	10.1376	23.1328	27.9216	8.6723	4.7214	13.3848	13.7621	9.4128	12.9948	4.4325	5.4712	2.06285	2.75426	2.40856	14.1812	9.49779	35.1896	43.604	-1.25195	0.00211507
chr11	87778818	87779218	21069	Dynll2	8.703	5.6871	19.9168	19.3032	15.7717	15.1488	37.2808	24.5762	11.0186	17.5136	14.44	9.0776	2.2885	3.39421	2.84135	12.6055	7.46255	33.1196	36.6273	-1.25173	0.00282465
chr3	87636196	87636596	-14281	Sh2d2a	5.00737	4.0734	20.0704	15.9726	5.8303	3.0528	10.544	5.28	52.4549	56.2458	49.2525	49.28	4.00817	3.9212	3.96468	7.09059	6.78414	31.0496	22.6741	-1.25107	0.00429956
chr4	146323089	146323489	-72670	Rex2	3.5685	4.9059	12.224	19.5636	2.3807	4.0662	1.556	7.2479	14.5225	40.1986	8.305	10.8864	3.42553	3.98777	3.70665	2.36353	8.81938	18.6298	33.139	-1.2507	0.00542034
chr2	58036613	58037013	20428	Gm13546	8.38237	8.1333	24.3872	22.4154	6.6577	8.0802	12.5808	10.6876	10.7411	17.0404	10.3	13.965	2.90934	2.756	2.83267	12.6055	13.5683	40.3645	43.604	-1.24882	0.00165936
chr1	80210369	80210769	-50	Fam124b	6.453	6.7599	18.96	19.6896	11.3883	16.4286	6.6472	17.0181	9.5608	17.8958	8.0675	12.0932	2.93817	2.91271	2.92544	9.45412	8.81938	30.0146	34.8832	-1.2488	0.0031297
chr2	13331360	13331760	81943	Cubn	11.0531	5.9139	25.4496	17.4174	106.636	123.656	121.191	125.189	118.419	117.403	75.91	71.7136	2.30248	2.94516	2.62382	12.6055	8.81938	42.4345	29.6507	-1.24824	0.00268809
chr10	80870293	80870693	8549	Mir1191b	6.69375	2.3742	14.0448	16.611	5.3592	4.0032	13.3704	6.9289	15.392	8.6502	8.48	7.7364	2.0982	6.99646	4.54733	9.45412	2.03524	21.7347	29.6507	-1.24687	0.00560533
chr14	120971457	120971857	93974	Rap2a	7.1595	6.5943	16.5984	22.3734	7.4746	2.6928	10.4016	16.8102	6.66	12.2928	6.4475	3.6932	2.31837	3.39284	2.85561	9.45412	8.81938	25.8747	40.1156	-1.24647	0.00331061
chr10	117993526	117993926	-145	Tmevpg1	11.8676	4.1967	23.9808	19.6896	1.6583	2.3796	3.7208	2.1813	7.1965	8.008	1.4025	4.2938	2.02069	4.69169	3.35619	14.1812	4.7489	35.1896	33.139	-1.2462	0.00370001
chr3	101752464	101752864	-24288	Slc22a15	4.275	0.9783	12.7776	19.3326	8.8592	3.771	59.1864	56.9426	31.2317	37.1514	9.3575	11.9014	2.98891	19.7614	11.3752	7.09059	0.678414	14.4898	29.6507	-1.24419	0.00644127
chr2	90421395	90421795	-791	Ptprj	2.1825	3.1959	11.8272	12.4446	1.1522	4.7484	4.88	6.699	6.4417	12.5788	14.9625	6.7032	5.41911	3.89393	4.65652	2.36353	4.7489	15.5248	22.6741	-1.2421	0.00642237
chr17	7368229	7368629	-6035	Rps6ka2	4.76325	3.9861	22.5504	14.3472	69.881	75.0888	49.1528	62.6978	42.0394	55.8636	21.845	23.1406	4.73425	3.59931	4.16678	6.30275	5.42731	28.9797	19.1857	-1.24207	0.00530153
chr7	75894150	75894550	-226	Arrdc4	30.069	11.9673	77.9488	52.3698	22.3405	12.6	32	45.0813	52.3735	55.3774	25.655	25.5178	2.59233	4.37607	3.4842	37.0286	15.6035	139.723	74.9988	-1.24058	0.00527476
chr9	114356827	114357227	46814	Tmppe	5.44838	2.0691	13.7728	16.275	34.8152	42.3198	28.876	22.7623	5.7572	16.3904	4.9875	2.4444	2.52787	7.86574	5.19681	7.87844	2.03524	18.6298	27.9065	-1.24053	0.00613155
chr7	83037628	83038028	44604	Klhl25	1.04063	4.5405	14.6592	13.2384	4.9315	5.4216	5.3568	11.7436	7.9254	16.055	7.4375	6.1376	14.0869	2.91563	8.50127	0.787844	6.10572	18.6298	20.9299	-1.24046	0.00659884
chr16	64789530	64789930	-3583	Zfp654	9.83025	10.6542	20.7488	33.747	51.8854	75.8646	78.8688	78.2562	44.5369	58.1334	20.18	16.9008	2.11071	3.16748	2.6391	13.3933	14.9251	36.2246	54.0689	-1.23944	0.00165914
chr1	132918049	132918449	1827	Il10	5.56087	0.8667	13.104	12.2766	4.5108	4.8654	40.9736	34.2452	36.7595	34.7022	5.9225	6.2776	2.35646	14.1648	8.26061	7.09059	0.678414	22.7697	19.1857	-1.23894	0.00665385
chr6	125433469	125433869	11104	Cd9	7.96162	3.9771	18.1472	14.9562	53.5703	71.0118	74.4056	91.1273	46.0613	80.2438	18.5775	16.527	2.27933	3.76058	3.01996	8.66628	5.42731	24.8397	29.6507	-1.23858	0.00469887
chr9	45102196	45102596	-24787	Tmprss13	21.4616	17.1468	42.6944	39.3288	48.2321	46.0332	55.9504	43.3686	31.6498	21.0392	14.9625	5.8478	1.98934	2.29365	2.14149	29.1502	24.4229	70.3792	78.4871	-1.23838	0.000202961
chr1	61084378	61084778	49820	Icos	6.45525	5.7771	18.64	16.548	5.1093	3.0384	13.1328	11.4631	5.9311	14.5626	5.3425	3.5056	2.88757	2.86441	2.87599	7.87844	6.10572	28.9797	24.4182	-1.23715	0.00474137
chr4	147180479	147180879	3218	Zfp984	6.90187	6.8229	16.2304	20.0046	5.635	7.317	5.2824	13.134	15.8138	30.0066	8.4425	9.9288	2.35159	2.93198	2.64179	7.87844	7.46255	25.8747	31.3949	-1.23663	0.00428885
chr7	25994355	25994755	8189	Mir7048	5.886	5.1714	12.816	18.2448	9.5487	6.4728	14.7512	19.2511	8.6913	19.7496	6.5825	5.845	2.17737	3.52802	2.85269	7.09059	5.42731	18.6298	33.139	-1.23658	0.00532082
chr15	72977235	72977635	37942	Ago2	12.3334	10.5264	29.4144	28.8246	9.7265	11.3382	15.6488	15.3395	25.5781	22.2664	35.0875	17.4916	2.38494	2.73832	2.56163	17.3326	14.9251	45.5395	52.3248	-1.23645	0.00117002
chr5	110713514	110713914	1473	Pxmp2	5.39213	3.9213	13.136	12.747	26.4866	22.8708	20.5568	16.2206	18.7294	21.4942	15.23	17.8962	2.43615	3.25071	2.84343	6.30275	4.07048	20.6998	24.4182	-1.23577	0.00590972
chr7	10609179	10609579	29148	Vmn2r50	5.92538	6.6789	16.6464	18.8748	4.095	0.8172	5.1072	8.2676	14.0785	20.527	4.3525	7.4788	2.80934	2.82603	2.81769	6.30275	10.1762	24.8397	36.6273	-1.23445	0.0042046
chr4	147151118	147151518	32579	Zfp984	6.68587	8.0667	17.3728	24.2676	6.4295	3.573	2.8864	11.143	23.5838	40.3156	8.6025	13.4624	2.59843	3.00837	2.8034	8.66628	9.49779	22.7697	43.604	-1.23388	0.00388795
chr7	113100955	113101355	1326	Gm4070	15.0818	9.4491	29.7984	20.7816	17.7877	13.2516	23.2976	19.3831	28.5122	41.184	17.88	16.982	1.97579	2.19932	2.08756	17.3326	8.81938	48.6444	34.8832	-1.23383	0.00241734
chr7	82777757	82778157	177537	Akap13	5.05575	6.3558	19.184	17.8668	3.7114	1.7964	8.6704	6.1446	5.6092	19.8406	28.055	18.8244	3.79449	2.8111	3.3028	6.30275	10.1762	28.9797	31.3949	-1.23373	0.004139
chr18	42108784	42109184	1864	Prelid2	7.50488	7.092	17.1584	22.2054	20.1187	10.3464	37.0192	41.3908	25.4486	31.707	11.8275	8.4028	2.2863	3.13105	2.70867	9.45412	10.8546	31.0496	38.3715	-1.2337	0.0030775
chr5	125424835	125425235	-58810	Rflna	9.342	11.7648	29.4464	25.2	17.9382	25.443	28.0816	33.2464	26.7584	39.5772	30.51	16.793	3.15204	2.14198	2.64701	11.0298	14.9251	42.4345	40.1156	-1.23325	0.00203087
chr3	83929858	83930258	29650	Mnd1	4.10963	4.0014	15.9296	13.6374	6.0732	9.1476	4.8736	6.1831	6.7081	13.3302	4.095	5.2682	3.87617	3.40816	3.64216	5.5149	4.07048	21.7347	20.9299	-1.23303	0.00623517
chr7	7418965	7419365	13519	Vmn2r32	6.60938	3.3849	14.9696	27.6108	2.688	1.7964	2.3944	7.2369	8.103	12.6568	4.2525	6.3056	2.2649	8.15705	5.21098	7.87844	4.7489	14.4898	40.1156	-1.23279	0.00582838
chr4	146722005	146722405	172230	Zfp982	5.3865	3.8736	15.1136	19.3956	2.3499	5.6376	3.6112	8.899	11.3664	20.358	4.5125	9.5662	2.80583	5.00713	3.90648	7.09059	5.42731	19.6648	31.3949	-1.23108	0.00549012
chr10	19438478	19438878	6285	Il20ra	13.7441	5.0346	28.24	27.4512	9.6586	12.9726	24.7344	26.5815	6.6452	11.1644	10.8475	6.3406	2.0547	5.45251	3.7536	16.5447	8.14097	34.1546	47.0923	-1.22903	0.00274422
chr2	69218314	69218714	-5	Dhrs9	6.35737	4.6755	21.0048	14.8008	11.5437	11.9088	22.34	32.2509	28.6047	28.6182	12.1325	7.2198	3.30401	3.16561	3.23481	8.66628	6.78414	32.0846	24.4182	-1.22845	0.00466038
chr19	5726894	5727294	-777	Ehbp1l1	16.0864	11.4894	32.4384	33.3816	14.5831	16.263	27.8504	16.8179	37.3034	36.3558	22.58	27.3714	2.01651	2.90543	2.46097	20.4839	17.6388	47.6094	64.5339	-1.22642	0.000872473
chr6	134032294	134032694	46776	Etv6	4.19963	2.7153	13.392	15.3006	50.1158	75.8736	12.156	10.2344	9.4683	16.2552	8.1225	9.2134	3.18886	5.63496	4.41191	4.72706	4.07048	15.5248	26.1624	-1.2264	0.00678551
chr7	31392873	31393273	4420	Upk1a	5.01075	3.1464	12.0672	24.0072	3.8087	3.1878	7.92	7.8287	4.7249	8.8686	3.4175	5.369	2.40826	7.63005	5.01916	3.93922	5.42731	14.4898	29.6507	-1.22615	0.00671241
chr2	172751792	172752192	13830	Bmp7	5.27175	2.4669	13.9008	13.5954	1.7143	2.2806	2.7136	1.7589	4.2365	5.8682	3.0425	3.4566	2.63685	5.51113	4.07399	6.30275	2.71366	20.6998	20.9299	-1.22535	0.0068472
chr2	30938153	30938553	13667	Fnbp1	13.7194	9.3816	39.2928	20.1306	50.6268	33.7554	44.816	55.8833	35.6717	26.8554	15.8475	8.9516	2.86404	2.14575	2.5049	16.5447	14.2467	69.3442	26.1624	-1.22238	0.00249235
chr15	62009303	62009703	41503	H2afy3	16.614	17.4924	36.6592	35.4648	87.4216	94.0302	66.8968	55.0605	52.9248	49.5222	44.575	24.7464	2.20652	2.02744	2.11698	22.8475	20.3524	57.9593	64.5339	-1.22183	0.000566984
chr10	95403084	95403484	-13	Eea1	4.57875	9.3951	19.3504	20.5716	11.4534	8.5248	18.8008	15.9126	24.3867	28.899	18.715	19.7498	4.22613	2.18961	3.20787	3.93922	11.533	27.9447	31.3949	-1.22096	0.00529367
chr11	120588459	120588859	-61	Dcxr	6.318	3.654	15.5136	16.737	6.8012	2.3166	11.7984	12.9206	7.6775	19.5936	4.5875	6.8642	2.45546	4.58046	3.51796	5.5149	4.7489	22.7697	20.9299	-1.21887	0.00666866
chr2	150277125	150277525	-88	Zfp442	3.96113	4.9509	16.0704	12.6084	5.3417	3.0438	6.8032	9.4479	12.6207	13.9152	6.9825	4.5668	4.05703	2.54669	3.30186	3.15137	6.10572	22.7697	19.1857	-1.21816	0.0070743
chr3	97736124	97736524	2228	Gm5544	6.90412	3.2346	16.8384	15.6072	3.598	4.4892	7.856	10.01	7.0115	15.197	17.8675	9.0244	2.43889	4.82508	3.63198	9.45412	2.71366	22.7697	27.9065	-1.21784	0.00656055
chr18	39177308	39177708	24709	Arhgap26	5.86912	7.128	12.416	19.0302	17.7163	27.315	42.1008	29.6703	13.0092	18.33	4.1775	14.6216	2.11548	2.66978	2.39263	3.93922	9.49779	17.5948	38.3715	-1.21718	0.00622646
chr12	86873531	86873931	58880	Fos	3.36712	1.0098	11.7312	12.1506	1.8158	2.1996	0.8376	2.7159	6.3677	14.8486	5.6725	1.7108	3.48404	12.0327	7.75836	4.72706	1.35683	18.6298	15.6974	-1.2155	0.00780737
chr8_random	115332	115732	47479	Csprs	5.34713	2.6757	14.5248	14.4228	4.1195	0.8982	3.316	6.6165	9.8161	27.7836	2.625	6.3014	2.71638	5.39029	4.05333	5.5149	3.39207	19.6648	20.9299	-1.21493	0.0073096
chr4	134654402	134654802	-21958	Runx3	13.6935	11.5857	36.1504	24.6876	2.9064	3.2364	8.4392	7.4481	11.729	19.0892	10.23	15.358	2.63997	2.13087	2.38542	18.1204	16.9603	54.8543	47.0923	-1.21465	0.00119195
chr9	61511890	61512290	250227	Rplp1	11.3513	7.6149	31.5136	25.1496	131.928	147.353	150.001	147.255	119.451	114.834	90.735	108.08	2.77622	3.30268	3.03945	14.969	12.2114	40.3645	43.604	-1.21398	0.00220186
chr6	117381525	117381925	263172	Cxcl12	9.94838	2.7648	19.52	12.1086	7	3.564	5.9648	9.2444	10.1306	18.7772	8.54	7.2268	1.96213	4.37956	3.17084	11.8177	3.39207	37.2596	20.9299	-1.21307	0.00622754
chr8_random	128788	129188	34023	Csprs	6.47775	8.6814	15.872	26.0988	4.5297	1.746	5.5624	12.4509	20.1798	21.4344	7.6675	12.1212	2.45023	3.00629	2.72826	7.87844	10.1762	21.7347	43.604	-1.21032	0.00482943
chr15	96413642	96414042	58551	Slc38a1	14.1649	10.3221	30.0448	32.907	9.5312	10.1034	15.4112	26.8851	32.1197	38.4176	22.3125	16.0006	2.12108	3.18801	2.65455	17.3326	13.5683	38.2945	55.8131	-1.20983	0.00188184
chr4	145270091	145270491	9691	Zfp980	8.66925	8.2368	19.312	26.8128	4.067	5.2974	7.7008	20.2169	26.3884	41.496	11.2225	10.1248	2.22764	3.25524	2.74144	8.66628	10.8546	26.9097	40.1156	-1.2074	0.00421427
chr11	21449063	21449463	22674	Mdh1	4.83638	3.2319	11.6832	15.3132	3.6904	2.7648	5.0672	7.3843	10.2231	16.055	6.97	5.418	2.41569	4.73814	3.57692	5.5149	2.03524	15.5248	22.6741	-1.20715	0.00810862
chr6	122477597	122477997	14103	Mfap5	5.931	2.3607	14.4288	13.2384	11.4758	8.9964	25.696	24.4684	15.355	23.4962	8.38	9.6362	2.43278	5.60783	4.0203	8.66628	2.71366	21.7347	26.1624	-1.20709	0.00725236
chr3	106841608	106842008	-614	AI504432	8.559	5.1147	24.0992	12.4236	18.5752	15.7428	19.5672	22.0055	31.9606	33.0668	35.7675	34.5814	2.81566	2.429	2.62233	11.8177	6.78414	37.2596	26.1624	-1.20699	0.0047592
chr12	111627607	111628007	-57582	Ppp2r5c	8.41612	3.1644	16.9824	15.2082	16.4577	8.9784	59.084	61.8574	31.3908	32.1854	6.5325	10.0268	2.01784	4.80603	3.41194	11.8177	4.7489	30.0146	29.6507	-1.20672	0.00553705
chr8	4507563	4507963	14358	Cers4	9.12937	2.8143	20.6848	18.7698	14.4886	14.382	35.172	27.1293	17.7896	28.9302	6.1725	4.2868	2.26574	6.66944	4.46759	12.6055	2.71366	31.0496	27.9065	-1.20662	0.00652294
chr4	59819442	59819842	1120	Snx30	3.82162	6.426	15.5616	14.8722	4.7761	5.742	7.5448	5.2426	11.7179	15.3088	13.405	14.7336	4.07199	2.31438	3.19318	3.93922	8.14097	25.8747	22.6741	-1.20403	0.00691565
chr4	145426881	145427281	-41	Gm13238	6.31237	3.7485	14.7616	24.402	2.4262	1.3464	1.1968	7.6263	22.5145	20.1006	6.92	8.624	2.33852	6.5098	4.42416	6.30275	4.07048	12.4199	34.8832	-1.20393	0.00776377
chr4	145235518	145235918	-24882	Zfp980	10.1441	6.2532	22.864	24.1206	5.2542	1.8846	6.6632	11.077	21.1566	27.7576	9.6	13.86	2.25392	3.85732	3.05562	14.1812	8.14097	30.0146	43.604	-1.20287	0.00386658
chr3	145667628	145668028	16994	Syde2	8.66025	5.409	17.3728	20.874	10.4916	7.5456	9.9352	8.844	14.0526	19.2322	8.5475	8.6548	2.00604	3.85912	2.93258	11.0298	6.10572	25.8747	34.8832	-1.20166	0.00533837
chr1	174431827	174432227	1650	Tagln2	8.89312	12.3174	27.7376	24.696	5.0449	6.4818	7.3496	6.501	21.645	39.1092	48.5525	52.8444	3.11899	2.00497	2.56198	10.242	17.6388	42.4345	43.604	-1.19995	0.00259023
chr11	103243274	103243674	-18468	Arhgap27	5.47088	5.1444	16.5504	16.7916	11.2469	12.0744	19.8368	17.8002	15.503	23.465	13.615	6.8712	3.02518	3.26405	3.14462	6.30275	8.81938	22.7697	33.139	-1.19673	0.00607739
chr4	43835796	43836196	-1691	Olfr156	6.76125	3.3777	13.8464	21.315	7.4452	11.7612	40.2896	49.8157	15.9618	7.683	1.59	4.3638	2.04791	6.31051	4.17921	7.09059	4.7489	19.6648	27.9065	-1.1956	0.00737601
chr1	130667417	130667817	-178741	Cxcr4	3.33338	1.7955	11.8272	13.6164	5.4705	10.566	24.148	29.8507	15.17	22.4848	3.9775	4.0572	3.54812	7.58363	5.56587	4.72706	2.71366	14.4898	22.6741	-1.19545	0.00873542
chr2	28369992	28370392	1505	Ralgds	12.456	9.8082	31.1616	23.9946	17.4825	14.274	14.6792	9.7053	26.8398	29.8974	22.425	27.6892	2.50173	2.44638	2.47406	15.7569	14.2467	55.8893	33.139	-1.19496	0.00250205
chr8_random	393484	393884	-60828	Gm21944	5.81288	6.129	17.6352	24.4356	4.9679	4.7718	3.6568	8.0102	29.3595	57.0128	6.695	18.5416	3.03382	3.98688	3.51035	12.6055	12.2114	28.9797	50.5806	-1.19262	0.00350834
chr5	53881989	53882389	-64829	Rbpj	18.1462	18.09	39.0688	45.2046	148.616	170.42	148.134	165.751	141.688	134.579	79.34	70.7476	2.153	2.49887	2.32593	27.5745	28.4934	64.1692	87.2079	-1.19224	0.000348469
chr4	128410836	128411236	6221	Phc2	4.39088	2.5029	12.4896	12.2556	14.8463	15.957	40.5784	37.5265	10.2416	11.7676	3.6475	3.8234	2.84444	4.89656	3.8705	4.72706	2.03524	14.4898	20.9299	-1.1914	0.00908091
chr1_random	1068503	1068903	-205774	LOC100041034	4.842	5.4765	13.9488	26.5188	3.5854	4.0032	3.28	8.0872	14.9295	32.0814	5.075	11.7726	2.88079	4.84229	3.86154	4.72706	7.46255	13.4548	38.3715	-1.18838	0.0081158
chr7	149621425	149621825	743	Syt8	4.11862	4.9284	15.4176	14.9982	6.5079	5.2434	7.3376	4.5485	1.8833	8.8686	0.885	5.2304	3.74339	3.04322	3.3933	3.93922	6.78414	21.7347	22.6741	-1.18825	0.00814832
chr10	94008349	94008749	-29453	Tmcc3	18.2295	10.647	46.5888	26.4138	155.718	181.858	133.558	141.902	77.1746	95.4018	50.7475	44.1294	2.55568	2.48087	2.51827	19.6961	14.9251	69.3442	31.3949	-1.18805	0.00251227
chr8	57990692	57991092	394869	Adam29	6.66	6.6186	16.0064	22.6464	3.2291	2.025	4.5984	5.9224	14.4485	18.161	8.41	15.666	2.40336	3.42163	2.9125	3.15137	6.10572	12.4199	31.3949	-1.18778	0.00891003
chr19	46209719	46210119	3530	Elovl3	7.43963	4.7043	16.2144	18.0558	10.4916	10.2618	6.7192	5.8377	6.0162	9.7916	4.1275	4.0782	2.17946	3.83815	3.00881	7.87844	6.10572	23.8047	27.9065	-1.18747	0.00688719
chr11	97807192	97807592	40368	Plxdc1	6.00638	3.7908	15.9456	18.1188	15.26	13.7898	16.2936	17.9399	5.6388	5.447	7.175	2.73	2.65478	4.77968	3.71723	8.66628	5.42731	22.7697	29.6507	-1.18682	0.00699896
chr8	74867638	74868038	24877	Klf2	16.6646	18.9558	38.5984	45.591	49.3192	39.6666	50.1448	41.8297	7.9365	13.7644	8.9775	7.6356	2.31619	2.40512	2.36065	25.211	32.5639	66.2392	88.9521	-1.18482	0.000370078
chrUn_random	4319861	4320261	-514539	Mucl1	9.09	8.1243	15.3216	25.767	7.7679	3.501	6.1648	8.5316	11.0741	22.6278	4.7375	10.8934	1.68554	3.1716	2.42857	19.6961	16.2819	40.3645	64.5339	-1.1848	0.00178425
chr1	40043654	40044054	86096	Map4k4	5.40562	5.481	18.2752	15.4266	2.6292	3.645	5.612	6.9597	0.2664	10.8472	6.4225	7.4508	3.38077	2.81456	3.09767	6.30275	8.14097	24.8397	27.9065	-1.18331	0.00688522
chr5	37060598	37060998	26462	D5Ertd579e	5.11763	4.329	13.6224	13.5534	27.314	35.0352	39.6448	37.598	7.7515	21.8946	8.0425	4.5598	2.66186	3.13084	2.89635	4.72706	4.7489	19.6648	20.9299	-1.18026	0.00901026
chr2	163626506	163626906	-19864	Wisp2	7.19663	5.6448	15.6	18.1188	1.6674	3.591	3.8008	7.3788	3.8739	6.2894	7.2	3.2298	2.16768	3.20982	2.68875	9.45412	9.49779	26.9097	36.6273	-1.18018	0.00536947
chr16	52470304	52470704	-17310	Alcam	4.536	3.7908	15.1616	15.0948	34.6892	34.9452	61.456	70.6574	41.8914	48.8098	15.535	16.1364	3.3425	3.98196	3.66223	7.09059	5.42731	24.8397	22.6741	-1.17921	0.00794571
chrUn_random	2535604	2536004	142603	Mucl2	7.22363	4.383	16.6784	12.5706	2.7881	2.6928	1.644	2.6774	3.626	8.4032	4.2575	1.351	2.30887	2.86804	2.58845	8.66628	5.42731	26.9097	24.4182	-1.17848	0.00743635
chr4	145147690	145148090	-27213	Gm13212	16.5611	13.6008	34.0096	46.893	10.1087	6.3612	6.7056	19.5151	41.7508	75.335	16.315	24.8542	2.05358	3.44781	2.7507	18.9082	16.9603	37.2596	68.0222	-1.17824	0.00208004
chr8	125560871	125561271	5113	Ankrd11	5.022	11.3346	22.1056	22.7262	14.105	9.2916	9.2768	6.2271	9.8716	5.8344	7.17	7.9604	4.40175	2.00503	3.20339	5.5149	16.2819	39.3295	33.139	-1.17819	0.00546031
chr17	32160066	32160466	11187	Hsf2bp	5.16263	4.2192	15.2416	14.5572	56.637	71.1918	72.868	90.3045	26.5734	32.3206	14.09	10.2298	2.9523	3.45023	3.20126	7.09059	6.10572	21.7347	27.9065	-1.1776	0.00772922
chr15	41677979	41678379	15675	Oxr1	4.15238	4.9644	15.0016	16.086	20.2111	20.8818	15.6888	18.7792	17.4936	24.6896	5.2375	12.2542	3.61278	3.24027	3.42652	3.93922	6.10572	19.6648	22.6741	-1.17678	0.00905395
chr2	169214165	169214565	-244781	Tshz2	2.80575	3.5055	17.0464	13.2384	12.1779	12.2454	13.7616	14.0888	6.4972	10.491	3.1425	4.9714	6.07552	3.77647	4.92599	3.93922	4.7489	22.7697	15.6974	-1.17593	0.00960703
chr8_random	734640	735040	-17056	Gm21119	10.5986	8.3898	21.5616	26.4768	3.3705	3.2454	4.6264	11.2222	15.2884	35.7006	4.115	5.9668	2.03438	3.15583	2.5951	11.0298	8.14097	30.0146	33.139	-1.17584	0.00550768
chr8	74304063	74304463	-54683	Fcho1	16.9054	12.7836	33.7408	30.5214	14.8344	14.9292	33.3128	22.4939	26.7954	13.5772	25.785	30.94	1.99586	2.38754	2.1917	17.3326	16.9603	48.6444	48.8364	-1.17544	0.00186556
chr4	128529457	128529857	-31727	Trim62	6.12113	3.3804	15.4976	12.3186	17.3166	21.861	81.3328	80.7147	51.208	58.3804	5.1375	8.8886	2.53182	3.64412	3.08797	7.09059	4.7489	21.7347	24.4182	-1.17519	0.00848342
chr4	146395135	146395535	-624	Rex2	3.66975	4.9464	13.6288	14.1204	1.0647	2.2356	3.7064	5.8102	6.3307	12.9818	3.8525	5.67	3.71382	2.85468	3.28425	4.72706	6.10572	19.6648	24.4182	-1.17508	0.00883621
chr8	72065272	72065672	83602	Zfp868	6.021	5.1777	13.9584	24.3012	3.8367	2.3202	2.9128	5.9334	15.2884	32.7236	3.16	11.1622	2.31829	4.69344	3.50586	7.87844	8.14097	19.6648	38.3715	-1.17481	0.00704028
chr17	23649951	23650351	-33587	Vmn2r117	4.62938	4.3092	13.248	15.9222	3.0548	0.8982	1.8552	3.2373	15.318	34.1692	4.4275	4.8524	2.86173	3.69493	3.27833	2.36353	6.10572	15.5248	24.4182	-1.1729	0.00993598
chr11	116115898	116116298	-16693	Evpl	6.02663	7.146	18.624	18.2238	49.9744	59.742	38.8568	38.1931	24.5347	35.0324	13.9025	12.9766	3.09029	2.55021	2.82025	8.66628	10.8546	27.9447	36.6273	-1.17253	0.00551849
chr6	125375396	125375796	-45074	Plekhg6	7.85587	4.68	15.52	18.0138	46.5913	46.548	32.5984	30.1059	19.7913	24.4764	16.865	24.8402	1.97559	3.8491	2.91235	8.66628	4.7489	19.6648	31.3949	-1.17219	0.00824956
chr13	5846044	5846444	11094	1700016G22Rik	4.49437	4.6278	13.344	12.873	10.3432	7.551	16.6128	14.8544	13.9786	16.7206	14.19	7.5894	2.96904	2.78167	2.87536	6.30275	5.42731	22.7697	22.6741	-1.17165	0.00867766
chr8_random	823064	823464	-105480	Gm21119	8.74462	12.8358	21.6256	38.8584	9.0391	5.6376	5.0472	19.3061	36.3636	56.6098	16.2975	17.0688	2.47302	3.02735	2.75018	9.45412	13.5683	22.7697	54.0689	-1.17112	0.00541065
chr8_random	727825	728225	-10241	Gm21119	4.977	5.0184	14.9216	18.8958	3.7779	4.2462	4.6048	10.2377	13.5272	25.623	5.9225	8.414	2.99811	3.7653	3.38171	5.5149	6.10572	19.6648	26.1624	-1.1709	0.00877408
chr11	108040107	108040507	164895	Prkca	9.51075	7.5231	20.0288	24.0492	56.7014	48.2094	54.284	40.4008	67.9283	58.5494	30.2625	29.1522	2.10591	3.19671	2.65131	11.0298	10.1762	26.9097	41.8598	-1.16812	0.00526569
chr5	119798420	119798820	-148593	Gm7538	7.51275	8.8092	25.4496	18.6858	2.891	1.6974	7.1504	12.8601	6.0791	14.0946	12.2875	11.263	3.38752	2.12117	2.75434	7.09059	10.1762	32.0846	26.1624	-1.16579	0.00678105
chr10	58893669	58894069	10658	Oit3	5.19525	1.5759	13.328	13.2174	48.5779	47.142	31.6568	32.1332	26.0554	32.2764	14.625	13.888	2.56542	8.38721	5.47631	7.09059	2.03524	19.6648	20.9299	-1.16565	0.0103555
chr3	134970503	134970903	39	Slc9b2	7.63088	6.0327	17.2384	12.7974	12.9633	13.8078	29.3464	33.4389	16.4243	12.9298	11.1475	7.2338	2.25903	2.12134	2.19019	9.45412	6.78414	24.8397	31.3949	-1.16501	0.00722411
chr1_random	813079	813479	49650	LOC100041034	5.409	6.7329	13.8528	24.2382	4.4198	4.1382	1.736	6.8145	9.6496	26.208	2.6675	11.7306	2.56106	3.59996	3.08051	4.72706	8.81938	17.5948	34.8832	-1.16331	0.00886173
chr15	78346040	78346440	13841	C1qtnf6	9.657	6.9804	16.8064	18.0684	2.9869	5.148	3.1264	4.6222	3.0525	9.0064	8.16	2.2624	1.74033	2.58845	2.16439	18.1204	14.2467	39.3295	54.0689	-1.15898	0.00274896
chr4	145023934	145024334	-29979	Smarca5-ps	9.27225	11.9448	22.2336	33.7134	7.9478	5.5656	8.8656	13.6312	31.8792	54.639	11.965	17.3516	2.39786	2.82243	2.61015	10.242	16.2819	30.0146	52.3248	-1.15718	0.00454873
chr2	152186234	152186634	15029	Gm14164	6.82313	9.8037	16.9408	26.1618	1.421	3.0654	2.8672	2.8776	8.029	8.3252	7.9175	4.7964	2.48285	2.66856	2.57571	5.5149	12.8899	23.8047	40.1156	-1.15508	0.00756923
chr4	146854202	146854602	-72984	Zfp985	5.30775	6.318	16.176	22.2684	3.0009	4.2282	4.5984	6.5428	17.5602	21.7152	6.36	12.2332	3.04762	3.5246	3.28611	5.5149	7.46255	20.6998	27.9065	-1.15465	0.00924945
chr2	30400550	30400950	-49814	Cstad	11.1094	8.4636	31.1296	18.4464	33.8219	37.1754	45.3664	48.246	27.0174	26.221	26.115	23.0216	2.8021	2.1795	2.4908	11.8177	12.8899	44.5045	29.6507	-1.15457	0.00480328
chr8_random	842340	842740	-124756	Gm21119	4.3875	5.7546	16.512	21.8904	4.8286	4.3758	5.2672	7.9717	20.2982	50.0942	10.5225	12.1184	3.76342	3.80398	3.7837	7.09059	8.14097	18.6298	36.6273	-1.15408	0.00856067
chr4	145163786	145164186	-11117	Gm13212	12.4279	10.728	25.5776	32.2602	6.3364	5.9706	4.5088	10.4929	29.3891	29.9546	7.9175	13.9482	2.05808	3.0071	2.53259	15.7569	14.2467	33.1196	55.8131	-1.15403	0.00355964
chr2	151398071	151398471	-88	Sdcbp2	8.83688	10.2573	22.8224	22.9362	8.8676	17.1918	10.2744	9.8208	13.1017	26.7124	10.7225	14.5586	2.58263	2.23609	2.40936	10.242	14.2467	33.1196	41.8598	-1.15147	0.00483555
chr17	83711814	83712214	-38257	Eml4	10.251	10.9863	20.2208	31.5588	8.6807	6.7824	18.7288	15.3263	21.1936	23.556	10.6225	15.9068	1.97257	2.87256	2.42256	12.6055	15.6035	31.0496	54.0689	-1.15044	0.00418431
chr19	11127418	11127818	-2562	AW112010	6.60375	2.0331	15.504	12.0876	13.7452	31.3218	20.4968	12.5312	14.7926	16.5984	4.775	7.4438	2.34776	5.9454	4.14658	7.09059	2.71366	21.7347	19.1857	-1.15015	0.0111766
chr13	19449110	19449510	38372	Stard3nl	4.07362	3.3417	12.2816	14.5908	1.9222	0.3096	1.56	1.6456	10.6116	11.5076	4.3525	6.3266	3.01491	4.36628	3.69059	3.93922	3.39207	15.5248	19.1857	-1.14964	0.0117273
chr4	15840264	15840664	29674	Mir6400	2.55262	4.0626	11.8976	17.325	2.0426	0.8982	3.1	4.7894	6.5231	31.2052	3.5975	6.86	4.66093	4.26451	4.46272	3.15137	4.7489	15.5248	20.9299	-1.14766	0.0117566
chr13	96337136	96337536	-42141	F2rl1	6.73313	1.3464	13.6864	15.9726	20.6598	15.7554	40.3792	34.1242	7.7959	13.4212	4.395	1.7108	2.0327	11.8632	6.94794	9.45412	2.03524	20.6998	26.1624	-1.1462	0.0112451
chr5	73628251	73628651	19406	Fryl	3.25462	5.0949	12.208	20.6346	4.7831	7.092	3.4112	2.3045	6.4602	9.4016	8.7275	11.8706	3.75097	4.05005	3.90051	3.93922	6.10572	12.4199	31.3949	-1.14607	0.0114521
chr1	60955508	60955908	-10161	Ctla4	7.17413	14.229	23.5808	33.684	72.7741	75.564	75.1824	78.7886	53.9238	57.577	21.19	23.912	3.28692	2.36728	2.8271	8.66628	18.9956	27.9447	59.3014	-1.14541	0.00565368
chr13	3036268	3036668	-112253	Speer6-ps1	7.31363	5.0697	14.5728	25.0026	4.8566	3.7836	4.076	11.3124	15.318	13.6552	1.3725	2.2694	1.99255	4.93177	3.46216	11.0298	7.46255	18.6298	45.3481	-1.14489	0.0083363
chr4	63066116	63066516	-1837	Akna	9.48263	6.6213	22.5824	16.2876	10.5434	10.8846	8.4888	15.279	15.9618	19.8718	13.1225	10.3684	2.38145	2.45988	2.42066	10.242	10.1762	34.1546	29.6507	-1.14343	0.00654889
chr18	60659522	60659922	1915	Smim3	3.2265	2.547	11.8176	13.1124	45.5329	60.1452	51.0744	54.5006	43.3381	54.548	21.515	17.0968	3.66267	5.14817	4.40542	4.72706	2.03524	14.4898	19.1857	-1.14201	0.0124248
chr9	96550357	96550757	-18635	Rasa2	6.5475	8.4213	22.2656	24.3432	71.1522	66.2094	67.188	73.3348	35.0427	53.5314	18.08	20.8362	3.40063	2.89067	3.14565	11.0298	11.533	31.0496	38.3715	-1.14173	0.0057882
chr4	137165698	137166098	15794	Usp48	7.20675	4.1949	18.2336	21.0294	2.0405	3.6306	8.6904	8.1466	2.0313	4.9478	6.815	0.9072	2.53007	5.01309	3.77158	7.87844	4.7489	23.8047	22.6741	-1.14122	0.0104456
chr8	91192526	91192926	21480	Nod2	9.86175	12.2544	28.528	28.1736	21.6545	29.8944	31.312	29.3238	10.7966	12.5788	14.5875	10.2816	2.89279	2.29906	2.59593	11.8177	17.6388	37.2596	48.8364	-1.14099	0.00398045
chr12	70547464	70547864	28873	5830428M24Rik	9.64237	10.3959	25.648	24.612	12.3032	3.753	21.6016	13.7709	33.448	29.7076	13.5475	18.6788	2.65993	2.36747	2.5137	10.242	15.6035	34.1546	43.604	-1.14096	0.00496003
chr13	53078126	53078526	-1918	Nfil3	10.9418	9.3699	22.4224	20.58	10.5259	10.2114	18.264	22.5214	22.4664	20.488	12.5925	10.5434	2.04925	2.19639	2.12282	14.1812	11.533	33.1196	43.604	-1.14083	0.00489201
chr1	90206923	90207323	3836	Trpm8	4.7745	5.4405	13.4528	18.6648	4.7306	6.0606	1.9192	8.0762	25.6706	45.3336	8.4425	18.2728	2.81764	3.43071	3.12417	4.72706	5.42731	14.4898	27.9065	-1.1406	0.0116287
chr8_random	703159	703559	14425	Gm21119	6.01538	5.0949	12.72	21.9534	4.9084	3.447	4.0216	11.3179	9.9086	41.925	4.19	12.6098	2.11458	4.3089	3.21174	7.09059	6.10572	16.5598	33.139	-1.13969	0.010454
chr1_random	879296	879696	-16567	LOC100041034	4.71375	3.7035	13.9264	22.8858	3.2382	6.9354	4.7784	8.1202	20.1132	29.9884	1.9325	10.2816	2.95442	6.17951	4.56696	5.5149	5.42731	11.3849	34.8832	-1.13742	0.0119323
chr8	19685650	19686050	-43726	4930467E23Rik	3.28275	6.1182	12.6336	22.2894	3.1493	4.8168	2.1224	8.4348	20.7052	32.6924	11.04	8.1382	3.84848	3.64313	3.74581	3.15137	6.78414	13.4548	29.6507	-1.13622	0.0122464
chr19	32337308	32337708	-52005	Sgms1	5.08613	2.4282	11.8112	14.3808	35.0854	46.1178	43.8368	52.2621	12.8797	13.8684	6.2275	5.8478	2.32224	5.92241	4.12233	4.72706	2.71366	15.5248	19.1857	-1.13607	0.0127855
chr8	84142792	84143192	276531	Inpp4b	7.67588	10.8225	20.1888	22.1004	17.2802	29.9304	17.604	25.3627	31.2243	33.3918	46.49	36.8046	2.63016	2.04208	2.33612	9.45412	16.9603	28.9797	52.3248	-1.13501	0.00576477
chr1_random	510785	511185	118389	Hhipl2	5.43712	4.9014	14.3968	13.4274	2.926	3.843	3.28	7.2094	16.7203	34.3772	3.9025	9.6012	2.64787	2.7395	2.69369	7.09059	4.7489	21.7347	22.6741	-1.13399	0.0112914
chr6	98981193	98981593	-3101	Foxp1	6.45862	8.0622	15.1776	20.5716	31.9382	39.6	38.9504	34.7941	6.2382	15.613	17.1325	10.4104	2.34997	2.55161	2.45079	8.66628	9.49779	20.6998	40.1156	-1.12839	0.00891814
chr10	39192007	39192407	102602	Fyn	2.16	3.9186	11.6032	17.031	4.2595	3.456	12.856	8.2896	3.5076	9.6876	6.235	5.9696	5.37185	4.3462	4.85902	2.36353	6.78414	14.4898	26.1624	-1.12767	0.0131794
chr8	19716944	19717344	-12432	4930467E23Rik	7.47337	4.8654	17.7792	24.6666	5.9997	3.267	6.9368	8.3204	18.0671	48.4016	10.325	17.6974	2.37901	5.0698	3.7244	10.242	6.10572	18.6298	38.3715	-1.1262	0.0102653
chr4	145130713	145131113	30251	LOC101056073	5.35837	5.0814	11.9712	12.6504	2.94	1.3554	4.4768	10.2047	14.985	24.2892	5.375	6.5562	2.23411	2.48955	2.36183	5.5149	7.46255	19.6648	27.9065	-1.12605	0.0113243
chr1	140457333	140457733	58801	Nek7	5.1345	1.7595	12.0672	15.4602	3.0863	1.7964	14.6032	20.4479	12.0879	19.0892	5.7975	4.4968	2.35022	8.7867	5.56846	7.09059	0.678414	14.4898	24.4182	-1.12524	0.0137885
[truncated: 294 more rows]

## Sheet: 635 N0 DHSs
Coordinates and Gene ID					Pairwise normalised read counts												Pairwise fold change			Deseq2 normalised readcounts				DeSeq2 fold change
[truncated: 636 more rows]

[truncated: 2 more sheets: 682 TAg iDHSs, 1824 NAg iDHSs]
